# Supplementary material for: Item-level analyses reveal genetic heterogeneity in neuroticism
Source: Nat Commun. 2018 Mar 2;9:905. doi: 10.1038/s41467-018-03242-8 (PMC5834468; doi:10.1038/s41467-018-03242-8)
Supplement: Supplementary file 5 — Supplementary Data 1 [file 41467_2018_3242_MOESM5_ESM.xlsx]

## Sheet: Supplementary Data 1
Supplementary Data 1. Genetic correlations between all 15 Neuroticism phenotypes in UKB release 1 and 2
Phenotype 1	Phenotype 2	Genetic	SE	Z	P-value	CI95%
		correlation (rg)				Lower bound	Upper bound
MOOD [sample 1]	MOOD [sample 2]	0.9933	0.0465	21.338	5.0399e-101	0.90216	1.08444
MIS [sample 1]	MIS [sample 2]	1.0616	0.0513	20.6834	4.8832e-95	0.961052	1.16215
IRR [sample 1]	IRR [sample 2]	0.9306	0.0441	21.1165	5.6042e-99	0.844164	1.01704
HURT [sample 1]	HURT [sample 2]	1.0137	0.044	23.0449	1.6552e-117	0.92746	1.09994
FED-UP [sample 1]	FED-UP [sample 2]	0.9588	0.0416	23.0732	8.6019e-118	0.877264	1.04034
NERV-FEEL [sample 1]	NERV-FEEL [sample 2]	1.0662	0.0531	20.0847	1.0037e-89	0.962124	1.17028
WORRY [sample 1]	WORRY [sample 2]	0.9664	0.0362	26.6888	6.3481e-157	0.895448	1.03735
TENSE [sample 1]	TENSE [sample 2]	0.943	0.0478	19.7409	9.6072e-87	0.849312	1.03669
WORR-EMB [sample 1]	WORR-EMB [sample 2]	1.0102	0.0428	23.575	6.9655e-123	0.926312	1.09409
SUF-NERV [sample 1]	SUF-NERV [sample 2]	0.9415	0.06	15.6889	1.8011e-55	0.8239	1.0591
LONE [sample 1]	LONE [sample 2]	1.0559	0.0883	11.9512	6.3974e-33	0.882832	1.22897
GUILT [sample 1]	GUILT [sample 2]	1.0567	0.062	17.0463	3.7266e-65	0.93518	1.17822
SUM-SCORE [sample 1]	SUM-SCORE [sample 2]	0.9996	0.0275	36.3751	1.053e-289	0.9457	1.0535
CLUSTER: DEPRESSED AFFECT [sample 1]	CLUSTER: DEPRESSED AFFECT [sample 2]	1.0021	0.0327	30.6754	1.2103e-206	0.938008	1.06619
CLUSTER: WORRY [sample 1]	CLUSTER: WORRY [sample 2]	0.9956	0.0341	29.1828	3.2044e-187	0.928764	1.06244
MOOD [sample 1]	MIS [sample 1]	0.8597	0.0315	27.329	1.9177e-164	0.79796	0.92144
MOOD [sample 1]	IRR [sample 1]	0.7194	0.0412	17.4432	3.8802e-68	0.638648	0.800152
MOOD [sample 1]	HURT [sample 1]	0.6663	0.044	15.1467	7.9725e-52	0.58006	0.75254
MOOD [sample 1]	FED-UP [sample 1]	0.9125	0.0297	30.6764	1.1759e-206	0.854288	0.970712
MOOD [sample 1]	NERV-FEEL [sample 1]	0.5374	0.0524	10.2573	1.0971e-24	0.434696	0.640104
MOOD [sample 1]	WORRY [sample 1]	0.6776	0.0386	17.5721	4.0276e-69	0.601944	0.753256
MOOD [sample 1]	TENSE [sample 1]	0.6793	0.0439	15.4853	4.3616e-54	0.593256	0.765344
MOOD [sample 1]	WORR-EMB [sample 1]	0.4561	0.0464	9.8301	8.357e-23	0.365156	0.547044
MOOD [sample 1]	SUF-NERV [sample 1]	0.6557	0.0525	12.4907	8.39e-36	0.5528	0.7586
MOOD [sample 1]	LONE [sample 1]	0.8257	0.0534	15.469	5.6193e-54	0.721036	0.930364
MOOD [sample 1]	GUILT [sample 1]	0.6887	0.0526	13.0821	4.1692e-39	0.585604	0.791796
MOOD [sample 1]	SUM-SCORE [sample 1]	0.8947	0.0175	51.1366	0	0.8604	0.929
MOOD [sample 1]	CLUSTER: DEPRESSED AFFECT [sample 1]	0.9697	0.012	80.8149	0	0.94618	0.99322
MOOD [sample 1]	CLUSTER: WORRY [sample 1]	0.6716	0.0373	18.0039	1.8156e-72	0.598492	0.744708
MIS [sample 1]	IRR [sample 1]	0.6483	0.0461	14.0608	6.6097e-45	0.557944	0.738656
MIS [sample 1]	HURT [sample 1]	0.6045	0.0461	13.1259	2.3411e-39	0.514144	0.694856
MIS [sample 1]	FED-UP [sample 1]	0.8784	0.0343	25.5791	2.6063e-144	0.811172	0.945628
MIS [sample 1]	NERV-FEEL [sample 1]	0.517	0.0568	9.0987	9.1409e-20	0.405672	0.628328
MIS [sample 1]	WORRY [sample 1]	0.6306	0.0481	13.1095	2.9057e-39	0.536324	0.724876
MIS [sample 1]	TENSE [sample 1]	0.5517	0.0519	10.6383	1.9779e-26	0.449976	0.653424
MIS [sample 1]	WORR-EMB [sample 1]	0.5276	0.052	10.1531	3.2087e-24	0.42568	0.62952
MIS [sample 1]	SUF-NERV [sample 1]	0.6104	0.0611	9.9947	1.6085e-23	0.490644	0.730156
MIS [sample 1]	LONE [sample 1]	0.7743	0.0636	12.1748	4.2365e-34	0.649644	0.898956
MIS [sample 1]	GUILT [sample 1]	0.6813	0.0572	11.9023	1.1517e-32	0.569188	0.793412
MIS [sample 1]	SUM-SCORE [sample 1]	0.8529	0.0239	35.7267	1.5196e-279	0.806056	0.899744
MIS [sample 1]	CLUSTER: DEPRESSED AFFECT [sample 1]	0.9365	0.0156	60.0561	0	0.905924	0.967076
MIS [sample 1]	CLUSTER: WORRY [sample 1]	0.6243	0.0449	13.9043	5.9619e-44	0.536296	0.712304
IRR [sample 1]	HURT [sample 1]	0.4563	0.0463	9.8445	7.2385e-23	0.365552	0.547048
IRR [sample 1]	FED-UP [sample 1]	0.6372	0.042	15.1581	6.6985e-52	0.55488	0.71952
IRR [sample 1]	NERV-FEEL [sample 1]	0.4177	0.0575	7.2609	3.8443e-13	0.305	0.5304
IRR [sample 1]	WORRY [sample 1]	0.5041	0.0453	11.1382	8.1782e-29	0.415312	0.592888
IRR [sample 1]	TENSE [sample 1]	0.6998	0.0425	16.4813	4.9975e-61	0.6165	0.7831
IRR [sample 1]	WORR-EMB [sample 1]	0.3824	0.0481	7.948	1.8949e-15	0.288124	0.476676
IRR [sample 1]	SUF-NERV [sample 1]	0.4713	0.056	8.412	4.0306e-17	0.36154	0.58106
IRR [sample 1]	LONE [sample 1]	0.5634	0.0636	8.8533	8.5001e-19	0.438744	0.688056
IRR [sample 1]	GUILT [sample 1]	0.6254	0.0623	10.0379	1.0389e-23	0.503292	0.747508
IRR [sample 1]	SUM-SCORE [sample 1]	0.7307	0.0262	27.8967	2.928e-171	0.679348	0.782052
IRR [sample 1]	CLUSTER: DEPRESSED AFFECT [sample 1]	0.6967	0.0346	20.1391	3.3523e-90	0.628884	0.764516
IRR [sample 1]	CLUSTER: WORRY [sample 1]	0.5595	0.0401	13.9671	2.4759e-44	0.480904	0.638096
HURT [sample 1]	FED-UP [sample 1]	0.6142	0.0421	14.6023	2.716e-48	0.531684	0.696716
HURT [sample 1]	NERV-FEEL [sample 1]	0.6532	0.0492	13.2676	3.5682e-40	0.556768	0.749632
HURT [sample 1]	WORRY [sample 1]	0.706	0.037	19.0758	4.0096e-81	0.63348	0.77852
HURT [sample 1]	TENSE [sample 1]	0.5964	0.0455	13.1004	3.2735e-39	0.50722	0.68558
HURT [sample 1]	WORR-EMB [sample 1]	0.6881	0.038	18.1159	2.388e-73	0.61362	0.76258
HURT [sample 1]	SUF-NERV [sample 1]	0.632	0.0589	10.7284	7.4843e-27	0.516556	0.747444
HURT [sample 1]	LONE [sample 1]	0.5936	0.0637	9.3164	1.2032e-20	0.468748	0.718452
HURT [sample 1]	GUILT [sample 1]	0.6577	0.0533	12.3507	4.8291e-35	0.553232	0.762168
HURT [sample 1]	SUM-SCORE [sample 1]	0.8103	0.0214	37.7778	0	0.768356	0.852244
HURT [sample 1]	CLUSTER: DEPRESSED AFFECT [sample 1]	0.6611	0.0339	19.4955	1.1994e-84	0.594656	0.727544
HURT [sample 1]	CLUSTER: WORRY [sample 1]	0.6817	0.0352	19.3568	1.7879e-83	0.612708	0.750692
FED-UP [sample 1]	NERV-FEEL [sample 1]	0.4689	0.0543	8.6326	5.9952e-18	0.362472	0.575328
FED-UP [sample 1]	WORRY [sample 1]	0.5261	0.0449	11.7043	1.2118e-31	0.438096	0.614104
FED-UP [sample 1]	TENSE [sample 1]	0.547	0.05	10.9324	8.0686e-28	0.449	0.645
FED-UP [sample 1]	WORR-EMB [sample 1]	0.4433	0.0496	8.9367	4.0109e-19	0.346084	0.540516
FED-UP [sample 1]	SUF-NERV [sample 1]	0.5979	0.0643	9.3005	1.3982e-20	0.471872	0.723928
FED-UP [sample 1]	LONE [sample 1]	0.8389	0.0519	16.1625	9.2747e-59	0.737176	0.940624
FED-UP [sample 1]	GUILT [sample 1]	0.6305	0.0493	12.7943	1.7653e-37	0.533872	0.727128
FED-UP [sample 1]	SUM-SCORE [sample 1]	0.8316	0.0215	38.6293	0	0.78946	0.87374
FED-UP [sample 1]	CLUSTER: DEPRESSED AFFECT [sample 1]	0.9687	0.0119	81.1128	0	0.945376	0.992024
FED-UP [sample 1]	CLUSTER: WORRY [sample 1]	0.5653	0.0448	12.6196	1.6469e-36	0.477492	0.653108
NERV-FEEL [sample 1]	WORRY [sample 1]	0.8864	0.0345	25.6979	1.2337e-145	0.81878	0.95402
NERV-FEEL [sample 1]	TENSE [sample 1]	0.8717	0.0385	22.6708	8.6969e-114	0.79624	0.94716
NERV-FEEL [sample 1]	WORR-EMB [sample 1]	0.7045	0.0462	15.2352	2.0652e-52	0.613948	0.795052
NERV-FEEL [sample 1]	SUF-NERV [sample 1]	0.8654	0.0388	22.3301	1.886e-110	0.789352	0.941448
NERV-FEEL [sample 1]	LONE [sample 1]	0.4599	0.0709	6.4856	8.8375e-11	0.320936	0.598864
NERV-FEEL [sample 1]	GUILT [sample 1]	0.5859	0.0646	9.0765	1.1207e-19	0.459284	0.712516
NERV-FEEL [sample 1]	SUM-SCORE [sample 1]	0.8089	0.0251	32.1655	5.3701e-227	0.759704	0.858096
NERV-FEEL [sample 1]	CLUSTER: DEPRESSED AFFECT [sample 1]	0.5318	0.0449	11.8495	2.1648e-32	0.443796	0.619804
NERV-FEEL [sample 1]	CLUSTER: WORRY [sample 1]	0.966	0.0146	66.0928	0	0.937384	0.994616
WORRY [sample 1]	TENSE [sample 1]	0.7707	0.035	22.0506	9.4199e-108	0.7021	0.8393
WORRY [sample 1]	WORR-EMB [sample 1]	0.6742	0.0395	17.0488	3.5657e-65	0.59678	0.75162
WORRY [sample 1]	SUF-NERV [sample 1]	0.7931	0.0473	16.7685	4.1485e-63	0.700392	0.885808
WORRY [sample 1]	LONE [sample 1]	0.4148	0.0613	6.7724	1.2663e-11	0.294652	0.534948
WORRY [sample 1]	GUILT [sample 1]	0.6467	0.0508	12.7312	3.969e-37	0.547132	0.746268
WORRY [sample 1]	SUM-SCORE [sample 1]	0.8461	0.0191	44.2087	0	0.808664	0.883536
WORRY [sample 1]	CLUSTER: DEPRESSED AFFECT [sample 1]	0.6125	0.037	16.5734	1.0855e-61	0.53998	0.68502
WORRY [sample 1]	CLUSTER: WORRY [sample 1]	0.9519	0.013	73.4284	0	0.92642	0.97738
TENSE [sample 1]	WORR-EMB [sample 1]	0.4699	0.0478	9.8285	8.4898e-23	0.376212	0.563588
TENSE [sample 1]	SUF-NERV [sample 1]	0.8083	0.0559	14.4607	2.1461e-47	0.698736	0.917864
TENSE [sample 1]	LONE [sample 1]	0.6209	0.0655	9.4769	2.6185e-21	0.49252	0.74928
TENSE [sample 1]	GUILT [sample 1]	0.6086	0.0611	9.9541	2.4201e-23	0.488844	0.728356
TENSE [sample 1]	SUM-SCORE [sample 1]	0.8298	0.0238	34.8723	1.9545e-266	0.783152	0.876448
TENSE [sample 1]	CLUSTER: DEPRESSED AFFECT [sample 1]	0.6275	0.0399	15.7358	8.5983e-56	0.549296	0.705704
TENSE [sample 1]	CLUSTER: WORRY [sample 1]	0.9144	0.0204	44.7713	0	0.874416	0.954384
WORR-EMB [sample 1]	SUF-NERV [sample 1]	0.6245	0.0566	11.0259	2.8678e-28	0.513564	0.735436
WORR-EMB [sample 1]	LONE [sample 1]	0.4068	0.07	5.8128	6.142e-09	0.2696	0.544
WORR-EMB [sample 1]	GUILT [sample 1]	0.7687	0.0492	15.6193	5.3799e-55	0.672268	0.865132
WORR-EMB [sample 1]	SUM-SCORE [sample 1]	0.7363	0.0262	28.1197	5.6319e-174	0.684948	0.787652
WORR-EMB [sample 1]	CLUSTER: DEPRESSED AFFECT [sample 1]	0.4936	0.0413	11.9377	7.5296e-33	0.412652	0.574548
WORR-EMB [sample 1]	CLUSTER: WORRY [sample 1]	0.6702	0.0358	18.708	4.2579e-78	0.600032	0.740368
SUF-NERV [sample 1]	LONE [sample 1]	0.6414	0.0809	7.9318	2.1592e-15	0.482836	0.799964
SUF-NERV [sample 1]	GUILT [sample 1]	0.669	0.0643	10.4099	2.2336e-25	0.542972	0.795028
SUF-NERV [sample 1]	SUM-SCORE [sample 1]	0.8384	0.0324	25.9061	5.6848e-148	0.774896	0.901904
SUF-NERV [sample 1]	CLUSTER: DEPRESSED AFFECT [sample 1]	0.655	0.0491	13.3353	1.4426e-40	0.558764	0.751236
SUF-NERV [sample 1]	CLUSTER: WORRY [sample 1]	0.9053	0.0238	37.999	0	0.858652	0.951948
LONE [sample 1]	GUILT [sample 1]	0.6712	0.0665	10.0937	5.8891e-24	0.54086	0.80154
LONE [sample 1]	SUM-SCORE [sample 1]	0.784	0.0402	19.5077	9.4458e-85	0.705208	0.862792
LONE [sample 1]	CLUSTER: DEPRESSED AFFECT [sample 1]	0.8818	0.0342	25.7902	1.1409e-146	0.814768	0.948832
LONE [sample 1]	CLUSTER: WORRY [sample 1]	0.5549	0.0579	9.5807	9.6362e-22	0.441416	0.668384
GUILT [sample 1]	SUM-SCORE [sample 1]	0.8369	0.031	26.9642	3.883e-160	0.77614	0.89766
GUILT [sample 1]	CLUSTER: DEPRESSED AFFECT [sample 1]	0.7007	0.0422	16.6068	6.2218e-62	0.617988	0.783412
GUILT [sample 1]	CLUSTER: WORRY [sample 1]	0.6851	0.0487	14.0608	6.6091e-45	0.589648	0.780552
CLUSTER: DEPRESSED AFFECT [sample 1]	CLUSTER: WORRY [sample 1]	0.6446	0.0341	18.9062	1.0145e-79	0.577764	0.711436
SUM-SCORE [sample 1]	CLUSTER: DEPRESSED AFFECT [sample 1]	0.8961	0.0113	78.9576	0	0.873952	0.918248
SUM-SCORE [sample 1]	CLUSTER: WORRY [sample 1]	0.8889	0.0134	66.2912	0	0.862636	0.915164
MOOD [sample 2]	MIS [sample 2]	0.8573	0.0157	54.7411	0	0.826528	0.888072
MOOD [sample 2]	IRR [sample 2]	0.7649	0.0215	35.5207	2.3566e-276	0.72276	0.80704
MOOD [sample 2]	HURT [sample 2]	0.6826	0.0214	31.9588	4.0807e-224	0.640656	0.724544
MOOD [sample 2]	FED-UP [sample 2]	0.8858	0.0116	76.4515	0	0.863064	0.908536
MOOD [sample 2]	NERV-FEEL [sample 2]	0.4882	0.0244	19.9801	8.1999e-89	0.440376	0.536024
MOOD [sample 2]	WORRY [sample 2]	0.6013	0.0223	26.9206	1.2616e-159	0.557592	0.645008
MOOD [sample 2]	TENSE [sample 2]	0.648	0.0244	26.5479	2.7131e-155	0.600176	0.695824
MOOD [sample 2]	WORR-EMB [sample 2]	0.469	0.0255	18.4007	1.2978e-75	0.41902	0.51898
MOOD [sample 2]	SUF-NERV [sample 2]	0.6014	0.0273	21.9939	3.2954e-107	0.547892	0.654908
MOOD [sample 2]	LONE [sample 2]	0.7484	0.027	27.6886	9.5703e-169	0.69548	0.80132
MOOD [sample 2]	GUILT [sample 2]	0.6347	0.025	25.4161	1.6749e-142	0.5857	0.6837
MOOD [sample 2]	SUM-SCORE [sample 2]	0.8736	0.0087	100.447	0	0.856548	0.890652
MOOD [sample 2]	CLUSTER: DEPRESSED AFFECT [sample 2]	0.9521	0.0054	175.004	0	0.941516	0.962684
MOOD [sample 2]	CLUSTER: WORRY [sample 2]	0.6352	0.0198	32.1232	2.0909e-226	0.596392	0.674008
MIS [sample 2]	IRR [sample 2]	0.6757	0.0267	25.2687	7.0612e-141	0.623368	0.728032
MIS [sample 2]	HURT [sample 2]	0.6633	0.0257	25.7714	1.8561e-146	0.612928	0.713672
MIS [sample 2]	FED-UP [sample 2]	0.8526	0.0163	52.4117	0	0.820652	0.884548
MIS [sample 2]	NERV-FEEL [sample 2]	0.476	0.0293	16.2202	3.6329e-59	0.418572	0.533428
MIS [sample 2]	WORRY [sample 2]	0.5655	0.0255	22.1609	8.197e-109	0.51552	0.61548
MIS [sample 2]	TENSE [sample 2]	0.5319	0.0283	18.7923	8.7364e-79	0.476432	0.587368
MIS [sample 2]	WORR-EMB [sample 2]	0.5686	0.0257	22.123	1.8973e-108	0.518228	0.618972
MIS [sample 2]	SUF-NERV [sample 2]	0.5923	0.0319	18.5596	6.8209e-77	0.529776	0.654824
MIS [sample 2]	LONE [sample 2]	0.7589	0.0323	23.5261	2.2081e-122	0.695592	0.822208
MIS [sample 2]	GUILT [sample 2]	0.6901	0.0263	26.1912	3.3492e-151	0.638552	0.741648
MIS [sample 2]	SUM-SCORE [sample 2]	0.8595	0.0115	74.8285	0	0.83696	0.88204
MIS [sample 2]	CLUSTER: DEPRESSED AFFECT [sample 2]	0.9382	0.0073	128.733	0	0.923892	0.952508
MIS [sample 2]	CLUSTER: WORRY [sample 2]	0.5893	0.024	24.5866	1.7578e-133	0.54226	0.63634
IRR [sample 2]	HURT [sample 2]	0.5027	0.0308	16.3449	4.7268e-60	0.442332	0.563068
IRR [sample 2]	FED-UP [sample 2]	0.6736	0.0243	27.7501	1.7389e-169	0.625972	0.721228
IRR [sample 2]	NERV-FEEL [sample 2]	0.4155	0.0333	12.4674	1.1241e-35	0.350232	0.480768
IRR [sample 2]	WORRY [sample 2]	0.528	0.0305	17.3348	2.5704e-67	0.46822	0.58778
IRR [sample 2]	TENSE [sample 2]	0.6764	0.0249	27.1192	5.851e-162	0.627596	0.725204
IRR [sample 2]	WORR-EMB [sample 2]	0.4253	0.0304	14.0019	1.5169e-44	0.365716	0.484884
IRR [sample 2]	SUF-NERV [sample 2]	0.4531	0.0347	13.0624	5.3971e-39	0.385088	0.521112
IRR [sample 2]	LONE [sample 2]	0.5691	0.0321	17.7256	2.6594e-70	0.506184	0.632016
IRR [sample 2]	GUILT [sample 2]	0.5305	0.034	15.6065	6.5749e-55	0.46386	0.59714
IRR [sample 2]	SUM-SCORE [sample 2]	0.7456	0.0197	37.7611	0	0.706988	0.784212
IRR [sample 2]	CLUSTER: DEPRESSED AFFECT [sample 2]	0.7276	0.0201	36.255	8.2757e-288	0.688204	0.766996
IRR [sample 2]	CLUSTER: WORRY [sample 2]	0.5672	0.0273	20.7897	5.3627e-96	0.513692	0.620708
HURT [sample 2]	FED-UP [sample 2]	0.6085	0.0229	26.5258	4.8864e-155	0.563616	0.653384
HURT [sample 2]	NERV-FEEL [sample 2]	0.6306	0.025	25.2273	2.0109e-140	0.5816	0.6796
HURT [sample 2]	WORRY [sample 2]	0.6925	0.0213	32.5378	3.1166e-232	0.650752	0.734248
HURT [sample 2]	TENSE [sample 2]	0.616	0.0272	22.6196	2.7823e-113	0.562688	0.669312
HURT [sample 2]	WORR-EMB [sample 2]	0.6869	0.0219	31.3546	8.4094e-216	0.643976	0.729824
HURT [sample 2]	SUF-NERV [sample 2]	0.6136	0.0326	18.836	3.8291e-79	0.549704	0.677496
HURT [sample 2]	LONE [sample 2]	0.5546	0.0322	17.2147	2.0597e-66	0.491488	0.617712
HURT [sample 2]	GUILT [sample 2]	0.6538	0.0228	28.6861	5.692e-181	0.609112	0.698488
HURT [sample 2]	SUM-SCORE [sample 2]	0.8268	0.0124	66.4449	0	0.802496	0.851104
HURT [sample 2]	CLUSTER: DEPRESSED AFFECT [sample 2]	0.682	0.02	34.1237	3.2868e-255	0.6428	0.7212
HURT [sample 2]	CLUSTER: WORRY [sample 2]	0.7026	0.0208	33.8006	1.9304e-250	0.661832	0.743368
FED-UP [sample 2]	NERV-FEEL [sample 2]	0.4508	0.0272	16.5633	1.2846e-61	0.397488	0.504112
FED-UP [sample 2]	WORRY [sample 2]	0.5279	0.0255	20.7191	2.3309e-95	0.47792	0.57788
FED-UP [sample 2]	TENSE [sample 2]	0.5349	0.0292	18.3347	4.3733e-75	0.477668	0.592132
FED-UP [sample 2]	WORR-EMB [sample 2]	0.4419	0.0274	16.1266	1.6582e-58	0.388196	0.495604
FED-UP [sample 2]	SUF-NERV [sample 2]	0.5757	0.0297	19.358	1.7443e-83	0.517488	0.633912
FED-UP [sample 2]	LONE [sample 2]	0.8293	0.0274	30.2543	4.5853e-201	0.775596	0.883004
FED-UP [sample 2]	GUILT [sample 2]	0.6037	0.026	23.2416	1.7283e-119	0.55274	0.65466
FED-UP [sample 2]	SUM-SCORE [sample 2]	0.8288	0.0113	73.4766	0	0.806652	0.850948
FED-UP [sample 2]	CLUSTER: DEPRESSED AFFECT [sample 2]	0.9592	0.0058	166.812	0	0.947832	0.970568
FED-UP [sample 2]	CLUSTER: WORRY [sample 2]	0.5692	0.0235	24.1986	2.3019e-129	0.52314	0.61526
NERV-FEEL [sample 2]	WORRY [sample 2]	0.8228	0.0174	47.1682	0	0.788696	0.856904
NERV-FEEL [sample 2]	TENSE [sample 2]	0.7784	0.0205	37.888	0	0.73822	0.81858
NERV-FEEL [sample 2]	WORR-EMB [sample 2]	0.6462	0.0238	27.1552	2.1955e-162	0.599552	0.692848
NERV-FEEL [sample 2]	SUF-NERV [sample 2]	0.861	0.0181	47.5499	0	0.825524	0.896476
NERV-FEEL [sample 2]	LONE [sample 2]	0.3972	0.034	11.6822	1.5719e-31	0.33056	0.46384
NERV-FEEL [sample 2]	GUILT [sample 2]	0.5399	0.0295	18.314	6.4018e-75	0.48208	0.59772
NERV-FEEL [sample 2]	SUM-SCORE [sample 2]	0.7702	0.012	64.2944	0	0.74668	0.79372
NERV-FEEL [sample 2]	CLUSTER: DEPRESSED AFFECT [sample 2]	0.4881	0.0235	20.8017	4.1778e-96	0.44204	0.53416
NERV-FEEL [sample 2]	CLUSTER: WORRY [sample 2]	0.942	0.007	134.305	0	0.92828	0.95572
WORRY [sample 2]	TENSE [sample 2]	0.75	0.0241	31.161	3.5959e-213	0.702764	0.797236
WORRY [sample 2]	WORR-EMB [sample 2]	0.6971	0.0213	32.6592	5.926e-234	0.655352	0.738848
WORRY [sample 2]	SUF-NERV [sample 2]	0.763	0.0258	29.5301	1.1822e-191	0.712432	0.813568
WORRY [sample 2]	LONE [sample 2]	0.4344	0.0352	12.3242	6.7099e-35	0.365408	0.503392
WORRY [sample 2]	GUILT [sample 2]	0.655	0.0253	25.8885	8.9758e-148	0.605412	0.704588
WORRY [sample 2]	SUM-SCORE [sample 2]	0.837	0.0114	73.4471	0	0.814656	0.859344
WORRY [sample 2]	CLUSTER: DEPRESSED AFFECT [sample 2]	0.582	0.0218	26.6555	1.5457e-156	0.539272	0.624728
WORRY [sample 2]	CLUSTER: WORRY [sample 2]	0.9321	0.0084	110.984	0	0.915636	0.948564
TENSE [sample 2]	WORR-EMB [sample 2]	0.5179	0.0295	17.5575	5.2095e-69	0.46008	0.57572
TENSE [sample 2]	SUF-NERV [sample 2]	0.7324	0.0248	29.5867	2.2136e-192	0.683792	0.781008
TENSE [sample 2]	LONE [sample 2]	0.533	0.0377	14.1319	2.4166e-45	0.459108	0.606892
TENSE [sample 2]	GUILT [sample 2]	0.6002	0.0307	19.5654	3.0528e-85	0.540028	0.660372
TENSE [sample 2]	SUM-SCORE [sample 2]	0.806	0.0145	55.7565	0	0.77758	0.83442
TENSE [sample 2]	CLUSTER: DEPRESSED AFFECT [sample 2]	0.5996	0.0236	25.4223	1.4291e-142	0.553344	0.645856
TENSE [sample 2]	CLUSTER: WORRY [sample 2]	0.8741	0.0114	76.4831	0	0.851756	0.896444
WORR-EMB [sample 2]	SUF-NERV [sample 2]	0.6034	0.0309	19.5524	3.9328e-85	0.542836	0.663964
WORR-EMB [sample 2]	LONE [sample 2]	0.4085	0.0384	10.6354	2.0386e-26	0.333236	0.483764
WORR-EMB [sample 2]	GUILT [sample 2]	0.7794	0.0243	32.0778	9.0079e-226	0.731772	0.827028
WORR-EMB [sample 2]	SUM-SCORE [sample 2]	0.7522	0.0139	54	0	0.724956	0.779444
WORR-EMB [sample 2]	CLUSTER: DEPRESSED AFFECT [sample 2]	0.5179	0.0228	22.74	1.8012e-114	0.473212	0.562588
WORR-EMB [sample 2]	CLUSTER: WORRY [sample 2]	0.6961	0.0211	32.9843	1.3634e-238	0.654744	0.737456
SUF-NERV [sample 2]	LONE [sample 2]	0.5634	0.0387	14.5485	5.9728e-48	0.487548	0.639252
SUF-NERV [sample 2]	GUILT [sample 2]	0.5757	0.034	16.9326	2.5863e-64	0.50906	0.64234
SUF-NERV [sample 2]	SUM-SCORE [sample 2]	0.8067	0.0162	49.9255	0	0.774948	0.838452
SUF-NERV [sample 2]	CLUSTER: DEPRESSED AFFECT [sample 2]	0.6197	0.0252	24.581	2.0188e-133	0.570308	0.669092
SUF-NERV [sample 2]	CLUSTER: WORRY [sample 2]	0.9082	0.011	82.9217	0	0.88664	0.92976
LONE [sample 2]	GUILT [sample 2]	0.5764	0.0334	17.276	7.1373e-67	0.510936	0.641864
LONE [sample 2]	SUM-SCORE [sample 2]	0.7507	0.0211	35.5503	8.2146e-277	0.709344	0.792056
LONE [sample 2]	CLUSTER: DEPRESSED AFFECT [sample 2]	0.8691	0.0183	47.5876	0	0.833232	0.904968
LONE [sample 2]	CLUSTER: WORRY [sample 2]	0.5108	0.0304	16.8231	1.654e-63	0.451216	0.570384
GUILT [sample 2]	SUM-SCORE [sample 2]	0.811	0.014	57.7497	0	0.78356	0.83844
GUILT [sample 2]	CLUSTER: DEPRESSED AFFECT [sample 2]	0.6747	0.0207	32.6514	7.6605e-234	0.634128	0.715272
GUILT [sample 2]	CLUSTER: WORRY [sample 2]	0.6545	0.026	25.2165	2.6394e-140	0.60354	0.70546
CLUSTER: DEPRESSED AFFECT [sample 2]	CLUSTER: WORRY [sample 2]	0.6209	0.0191	32.4832	1.8437e-231	0.583464	0.658336
SUM-SCORE [sample 2]	CLUSTER: DEPRESSED AFFECT [sample 2]	0.8937	0.0061	147.639	0	0.881744	0.905656
SUM-SCORE [sample 2]	CLUSTER: WORRY [sample 2]	0.8824	0.0076	116.63	0	0.867504	0.897296
Genetic correlations (rg) between the 15 Neuroticism phenotypes (12 items, sum-score, 2 clusters), calculated using LD score regression.
The lower and upper boundaries of the 95% confidence interval are shown in the last 2 columns.
