# Supplementary material for: Item-level analyses reveal genetic heterogeneity in neuroticism
Source: Nat Commun. 2018 Mar 2;9:905. doi: 10.1038/s41467-018-03242-8 (PMC5834468; doi:10.1038/s41467-018-03242-8)
Supplement: Supplementary file 6 — Supplementary Data 2 [file 41467_2018_3242_MOESM6_ESM.xlsx]

## Sheet: Supplementary Data 2
Supplementary Data 2. Association P values for all genome-wide significant lead SNPs for the 12 individual items and the sum-score
									Neuroticism items
rsID	Region	SNPs in LD	CHR	BP	A1	A2	MAF	INFO		Cluster: Depressed Affect				Cluster: Worry							SUM-SCORE	No. items	Cat.
									IRR	LONE	MIS	MOOD	FED-UP	NERV-FEEL	WORRY	TENSE	SUF-NERV	HURT	WORR-EMB	GUILT		GWS
rs7535528	1	NA	1	2444414	A	G	0.362619	0.987723	1.928e-08	0.04358	0.01247	0.01384	0.0008489	0.1621	0.01029	0.0002008	0.1897	0.07061	0.3993	0.08945	4.335e-05	1	1
rs6685497	2	NA	1	7031225	A	T	0.428177	0.994876	0.003837	0.1467	0.00919	0.1098	0.1926	0.01201	7.851e-09	0.03455	0.3932	0.06621	0.1199	0.007548	7.717e-05	1	1
rs12137398	3	NA	1	7790548	T	C	0.19435	0.985926	0.003431	1.445e-05	8.701e-06	1.913e-05	8.111e-07	4.321e-06	0.0001259	0.000447	0.07365	0.0006076	0.005372	0.02482	1.022e-09	0	2
rs3795310	4	rs2100888	1	8431607	T	C	0.459361	0.997944	0.04134	3.934e-05	1.024e-09	3.172e-05	0.004211	0.1103	0.7335	2.427e-08	3.944e-06	0.006102	0.1456	0.007011	2.736e-07	2	1
rs2100888	4	rs3795310	1	8659282	A	T	0.365649	0.996327	0.01314	0.001323	8.721e-06	0.001759	0.03218	0.3234	0.6067	8.05e-10	0.0003401	0.07624	0.5813	0.07075	6.644e-05	1	1
rs7543687	5	NA	1	21657507	T	C	0.201925	0.963366	9.884e-06	0.1314	0.1423	0.01289	0.1631	0.08522	2.753e-08	0.003713	0.01243	0.09428	0.01379	0.04344	1.22e-05	1	1
rs681875	6	rs488359:rs11263943	1	37161255	A	C	0.206279	0.993127	0.005719	0.001419	0.0003621	0.000619	4.101e-06	0.02116	2.733e-06	0.01138	0.0002104	0.000252	1.024e-05	3.176e-09	1.018e-10	1	3
rs488359	6	rs681875:rs11263943	1	37163656	A	G	0.322353	0.995455	0.01939	0.02038	0.0002888	0.01183	1.401e-05	0.001211	1.048e-07	0.05248	1.455e-07	8.43e-06	3.29e-07	5.705e-09	3.736e-11	1	3
rs11263943	6	rs681875:rs488359	1	37198130	A	G	0.428827	0.993643	0.02154	0.2585	4.524e-06	0.0001606	9.555e-08	0.002243	2.682e-05	0.005847	2.473e-05	9.506e-08	1.562e-07	2.11e-07	1.188e-11	0	2
rs2367724	7	NA	1	44107428	T	C	0.331244	0.999317	0.8376	0.9841	0.01641	0.3972	0.6155	1.157e-05	2.631e-09	0.3561	0.2449	0.6063	0.00489	0.2661	0.00235	1	1
rs12028465	8	NA	1	53736136	A	G	0.400161	0.998944	0.00155	0.1231	0.9427	0.6778	0.153	0.2789	0.0001004	0.000661	0.005328	8.053e-09	0.002934	0.008418	0.000126	1	1
rs332828	9	NA	1	61742693	A	G	0.448949	0.996875	0.01748	0.5741	0.3964	0.105	0.2242	1.93e-09	1.85e-05	3.055e-05	0.001428	2.709e-05	0.02112	0.0249	5.427e-06	1	1
rs11209175	10	NA	1	68374828	T	C	0.372461	0.989601	4.725e-05	0.001081	0.0004513	7.294e-07	9.432e-10	0.269	0.006164	0.0143	0.1918	0.07786	0.9456	0.1285	5.405e-06	1	1
rs12137936	11	NA	1	72720357	C	G	0.307137	0.999189	0.009092	0.03064	5.299e-05	1.376e-09	4.893e-07	0.0092	0.01653	0.1729	0.01668	1.259e-05	0.002011	0.3792	3.028e-08	1	3
rs17096778	12	rs116362708	1	75809970	A	G	0.0452785	0.958358	1.362e-05	0.0002543	0.04622	7.008e-08	5.293e-05	0.0161	8.401e-07	1.511e-06	0.04302	0.033	0.1625	5.559e-05	7.603e-09	0	2
rs10747488	13	rs4411173	1	98299475	A	C	0.2339	0.993071	0.001001	0.02855	0.6215	0.4477	0.04556	2.128e-08	6.944e-05	9.596e-05	0.04195	0.05346	0.04447	0.124	0.008361	1	1
rs4411173	13	rs10747488	1	98507718	A	C	0.162507	0.998076	5.076e-09	0.005709	0.479	0.8952	0.06059	5.376e-06	0.0008719	1.683e-05	0.1597	0.000742	0.001615	0.07036	0.0007297	1	1
rs11184985	14	rs12030991:rs11184994	1	107313610	T	C	0.269475	0.999031	0.0007356	0.00282	6.625e-06	1.445e-07	0.004667	0.02156	3.43e-05	0.02434	0.007455	0.004151	0.004155	0.05487	3.369e-08	0	2
rs11184994	14	rs12030991:rs11184985	1	107383738	T	C	0.308509	0.998178	0.002751	0.0006112	1.311e-05	2.816e-08	0.01243	0.005246	5.585e-05	0.02024	0.002777	0.00194	0.007509	0.2102	4.88e-08	1	3
rs12092768	15	rs10218528:rs913687:rs4651205	1	174432882	A	G	0.284798	0.997199	0.0006856	0.1578	1.529e-06	9.603e-08	6.068e-07	0.002416	0.009886	7.607e-06	0.001891	0.0001091	0.001164	0.04739	1.795e-09	0	2
rs10218528	15	rs12092768:rs913687:rs4651205	1	174447588	A	T	0.400556	0.99266	0.08825	0.1417	5.346e-05	0.0001062	0.0004466	0.001356	0.006413	3.071e-08	0.006525	0.03728	0.008214	0.06633	1.331e-06	1	1
rs77417259	16	rs145763993	1	174729983	A	G	0.0296147	0.990116	0.02804	0.0005725	2.892e-10	0.0008575	1.587e-06	0.8804	0.2369	0.6152	0.7084	0.0007804	0.01304	0.08827	2.157e-05	1	1
rs913687	15	rs12092768:rs10218528:rs4651205	1	174775131	A	G	0.285317	0.999283	0.000228	0.1224	1.534e-06	5.999e-08	4.337e-07	0.01182	0.01892	1.739e-05	0.005118	0.0002633	0.003069	0.06215	5.206e-09	0	2
rs145763993	16	rs77417259	1	174783859	A	G	0.0298048	0.996582	0.01072	0.0005929	3.531e-10	0.00112	3.103e-07	0.8466	0.2078	0.5482	0.6393	0.0005296	0.003451	0.05885	8.54e-06	1	1
rs4651205	15	rs12092768:rs10218528:rs913687	1	174872429	T	C	0.28022	0.995033	0.0006637	0.1539	3.189e-06	3.913e-08	3.082e-06	0.01411	0.02937	0.0002061	0.005162	0.0001602	0.002373	0.07304	1.78e-08	1	3
rs4652676	17	NA	1	181698693	A	G	0.246938	0.993775	0.08516	0.1842	0.0001571	2.083e-05	0.001073	0.4129	3.438e-05	0.1266	0.8702	4.171e-08	0.0001354	0.00274	5.876e-07	1	1
rs7534703	18	NA	1	197302005	T	C	0.0205958	0.947688	0.8961	0.1173	4.122e-08	0.01821	0.002006	0.8969	0.1288	0.845	0.3671	0.003587	0.06093	0.633	0.003081	1	1
rs2488398	19	rs2488401	1	197701376	C	G	0.215362	0.995826	0.03088	0.7094	0.001464	0.003383	0.1046	1.381e-06	7.998e-13	0.2183	9.511e-05	6.725e-10	0.001228	0.01403	1.447e-08	2	3
rs2488401	19	rs2488398	1	197702401	T	C	0.209268	0.98077	0.01378	0.4792	0.0002474	0.0007772	0.04116	2.086e-06	1.622e-12	0.1604	3.682e-05	1.109e-10	0.001113	0.01413	1.671e-09	2	3
rs17432675	20	NA	1	201887721	T	C	0.326381	0.981753	0.001478	3.123e-05	0.0002425	0.000259	9.885e-07	0.2193	0.01295	0.003028	0.001511	0.006275	3.507e-05	0.003337	3.07e-08	0	2
rs1983614	21	NA	1	210057428	T	C	0.484257	1	0.006934	0.5947	0.03203	0.2238	0.4736	0.0347	0.001911	0.1451	0.1375	0.1352	3.785e-08	0.01429	0.0003606	1	1
rs12729445	22	NA	1	225558489	T	C	0.459179	0.998848	0.2937	0.8857	0.3195	0.09075	0.05118	2.81e-09	0.002366	0.155	0.01032	0.0001517	0.0001577	0.1062	0.0001652	1	1
rs4659554	23	NA	1	240077309	A	G	0.285395	0.996698	0.5054	0.9244	0.09806	0.265	0.2599	0.6473	3.982e-08	0.03689	0.2819	0.2093	0.01328	0.5019	0.009045	1	1
rs4396680	24	NA	2	10178236	A	G	0.203099	1	0.07941	0.01426	1.227e-05	9.859e-05	0.000395	0.0001592	1.488e-08	0.005766	0.324	0.0001644	0.0004196	2.361e-05	3.996e-09	1	3
rs34657012	25	NA	2	23602602	A	C	0.279037	0.998291	0.558	0.02118	0.07299	0.004283	0.006373	0.8183	0.3091	0.5433	0.5553	0.0004001	3.801e-05	2.13e-09	0.0001235	1	1
rs34668726	26	rs56343114:rs72786276	2	23895901	C	G	0.164731	0.99404	0.01929	0.002629	9.238e-08	3.472e-06	2.191e-12	0.8211	0.05766	0.6395	0.1627	0.9995	0.03266	1.767e-11	5.419e-07	2	1
rs56343114	26	rs34668726:rs72786276	2	23900629	C	G	0.143745	0.998966	0.1568	0.001871	2.921e-07	0.00024	1.346e-09	0.6034	0.182	0.4993	0.9842	0.3381	0.01168	5.835e-14	4.109e-05	2	1
rs72786276	26	rs34668726:rs56343114	2	24062566	A	G	0.129617	0.999814	0.04288	0.0003365	3.044e-08	3.672e-05	1.17e-11	0.335	0.2346	0.4358	0.8791	0.1558	0.03874	1.98e-12	3.017e-05	3	1
rs343949	27	NA	2	44973791	A	T	0.172046	0.994175	9.087e-10	0.08981	0.03396	0.004458	0.04512	0.04314	0.6314	0.0001167	0.002843	0.1593	0.7136	0.6408	0.000332	1	1
rs4953152	28	NA	2	45170153	A	G	0.315074	1	8.913e-10	0.7892	0.4525	0.01108	0.1015	0.008502	0.8905	0.3367	0.346	0.832	0.439	0.3712	0.2515	1	1
rs11682175	29	rs2678897:rs2717043:rs2312147:rs112016302	2	57987593	T	C	0.46613	0.993045	1.197e-08	0.519	8.915e-11	8.668e-05	0.07655	0.002787	3.437e-06	0.07739	0.101	0.03283	0.02703	0.007493	1.051e-07	2	1
rs2678897	29	rs11682175:rs2717043:rs2312147	2	58169418	A	G	0.388562	0.992543	9.982e-08	0.004072	1.815e-11	3.119e-09	0.001901	0.0001386	7.034e-07	0.1035	0.02808	0.008051	0.008749	0.02353	1.955e-10	2	3
rs2717043	29	rs11682175:rs2678897:rs2312147	2	58179019	T	C	0.372674	0.995923	1.5e-07	0.003051	9.857e-13	1.365e-08	0.0006181	0.0001338	3.306e-06	0.09883	0.01647	0.02726	0.01851	0.00892	1.875e-10	2	3
rs2312147	29	rs11682175:rs2678897:rs2717043	2	58222928	T	C	0.376046	1	9.038e-08	0.002274	2.151e-13	1.587e-08	0.0009412	0.000546	6.141e-06	0.128	0.02877	0.02724	0.02135	0.02967	4.403e-10	2	3
rs112016302	29	rs11682175	2	58243567	T	C	0.0989892	0.988963	4.44e-05	0.4213	0.0001856	0.06571	0.1291	7.958e-06	0.0002648	0.0149	1.028e-05	0.0004127	1.891e-05	0.002156	4.752e-08	0	2
rs4671330	30	NA	2	59042847	A	G	0.335384	1	0.007054	0.8076	0.1364	0.007009	0.8363	0.004707	0.01065	6.93e-10	0.0178	0.0534	0.1081	0.9807	0.0006695	1	1
rs17619012	31	NA	2	63893589	T	G	0.216843	0.995524	0.006405	0.003523	0.0129	0.0006762	5.618e-07	0.01829	0.0001684	0.002492	0.006136	0.004625	1.153e-06	0.0003474	2.26e-08	0	2
rs144851691	32	NA	2	80931537	T	G	0.00414394	0.948315	0.1141	0.004801	0.2481	0.04376	0.2631	0.001401	0.01885	2.764e-09	0.005685	0.2625	0.589	0.07713	0.0004613	1	1
rs1368549	33	rs2672852	2	104064726	T	G	0.487812	0.997229	0.3407	0.9344	0.6176	0.002416	0.08462	1.053e-13	0.001261	0.006329	0.0002084	0.2657	0.02852	0.02836	0.1167	1	1
rs2672852	33	rs1368549	2	104072110	T	C	0.487558	0.998192	0.3047	0.8311	0.6146	0.002615	0.1117	2.19e-13	0.0008503	0.00762	0.0002495	0.232	0.03374	0.03073	0.1119	1	1
rs6718682	34	NA	2	122663627	T	C	0.274887	0.990634	1.513e-09	0.001389	0.007057	0.001626	0.0002255	0.009857	0.01363	0.002467	0.003012	0.007441	0.1845	0.1925	1.055e-06	1	1
rs780024	35	NA	2	125052996	A	T	0.341371	0.9851	0.178	0.8404	0.0364	0.00402	0.857	0.3678	0.3839	0.07978	0.7691	0.06063	0.7054	4.373e-08	0.01125	1	1
rs13413953	36	rs35789697	2	144237036	T	G	0.347584	0.99481	0.03098	0.08459	1.932e-05	4.966e-09	2.911e-07	0.01558	0.3349	0.02789	0.004058	0.1323	0.00286	0.2299	1.656e-06	1	1
rs35789697	36	rs13413953	2	144248718	A	G	0.358174	0.995941	0.02416	0.1267	0.0001794	2.816e-09	4.377e-07	0.01242	0.402	0.02459	0.003662	0.1238	0.001001	0.2063	2.113e-06	1	1
rs10210652	37	rs998884:rs2042555:rs79861172:rs13395141	2	148469593	A	G	0.347252	0.999033	4.309e-05	2.379e-05	1.41e-06	8.822e-06	0.0009202	1.047e-05	0.0009618	1.51e-06	0.0001808	3.076e-10	0.004497	0.01852	9.438e-12	1	3
rs998884	37	rs10210652:rs2042555:rs79861172:rs13395141	2	148539852	A	G	0.401456	0.990382	0.0002533	3.956e-06	4.659e-08	0.0001702	7.862e-07	1.613e-07	4.37e-06	4.181e-07	9.695e-05	1.163e-08	0.0001146	0.01024	5.16e-14	2	3
rs2042555	37	rs10210652:rs998884:rs79861172:rs13395141	2	148555489	A	G	0.41045	0.997202	0.0003317	1.476e-06	2.047e-08	0.0001536	3.301e-07	2.798e-07	3.776e-06	8.284e-07	0.0003267	1.46e-08	0.000218	0.007362	5.807e-14	2	3
rs79861172	37	rs10210652:rs998884:rs2042555:rs13395141	2	148607438	A	G	0.0918161	0.999214	0.007543	0.04928	0.000358	0.008283	0.001361	0.006966	0.004038	4.645e-08	0.00832	1.214e-06	0.01528	0.02799	2.153e-07	1	1
rs62169549	37	rs13395141	2	148763610	A	G	0.115922	0.990774	0.0009897	0.0004036	0.001375	0.0009143	0.001047	3.617e-05	1.01e-05	0.0002971	0.04276	0.0001809	0.09805	0.0126	3.41e-08	0	2
rs13395141	37	rs10210652:rs998884:rs2042555:rs79861172:rs62169549	2	148955901	T	C	0.432417	0.986552	0.0005787	1.278e-05	1.808e-06	0.004931	3.381e-06	4.968e-08	5.102e-05	4.629e-06	0.0005348	1.497e-08	2.766e-05	0.006925	1.749e-12	2	3
rs1994247	38	NA	2	156023165	T	G	0.479456	0.99878	0.5931	0.2296	4.807e-08	0.03921	0.0006183	0.3194	0.02315	0.7571	0.01514	0.02073	0.0004117	0.0004195	4.052e-05	1	1
rs7567451	39	rs59491086	2	157053380	T	G	0.279707	0.996409	0.4345	0.002695	6.647e-05	0.0152	0.00149	1.048e-05	3.521e-08	7.177e-07	0.01031	0.0009546	1.25e-06	1.127e-05	7.658e-10	1	3
rs59491086	39	rs7567451	2	157132879	A	G	0.205198	0.998395	0.06108	0.0002678	8.993e-06	0.0001715	8.016e-05	1.01e-05	8.578e-07	1.395e-07	0.003804	0.0001826	2.948e-05	0.0002962	3.27e-11	0	2
rs76923064	40	NA	2	157157148	T	C	0.0124577	1	0.04153	0.0006775	7.417e-06	0.0001257	6.545e-07	0.05586	0.0006908	0.0003566	0.001931	0.008691	0.05259	0.003146	3.8e-08	0	2
rs1375311	41	rs17643505	2	168621005	A	G	0.207134	0.989484	0.0401	0.002862	0.02679	0.01482	4.81e-05	0.001264	9.241e-09	0.002871	0.0007378	0.07927	0.0005716	0.125	6.986e-07	1	1
rs13018407	42	NA	2	172973900	T	C	0.342545	0.996268	0.02314	0.2337	3.182e-08	0.03991	0.000848	0.1685	0.001865	0.406	0.4158	0.0119	0.1934	0.4985	0.0002421	1	1
rs1978573	43	rs10497655	2	185459544	T	C	0.300324	0.992755	0.0004847	0.01142	0.001919	0.001173	0.0003973	0.0001105	4.921e-05	0.00464	0.001453	2.107e-08	0.003612	0.0001094	1.342e-09	1	3
rs10497655	43	rs1978573	2	185462041	T	C	0.314337	1	0.0001474	0.006926	0.002264	0.0009447	0.001284	0.0001246	1.366e-05	0.0009829	0.001328	4.365e-08	0.006414	0.000153	8.185e-10	1	3
rs11687833	44	NA	2	199499356	T	C	0.3941	0.979537	0.1915	0.01142	8.635e-05	2.061e-08	0.000355	0.8092	0.5651	0.39	0.9358	0.3115	0.1775	0.3469	0.05842	1	1
rs17194468	45	NA	2	204252908	T	C	0.115026	0.995937	0.08233	0.1842	0.002504	0.02657	9.708e-09	0.0514	0.1998	0.04117	0.07897	0.01447	0.2864	0.009754	0.0001155	1	1
rs219226	46	NA	2	205014049	T	C	0.242656	0.992774	0.864	0.06071	0.09116	0.4104	0.05355	0.0478	0.0007048	0.3391	0.002325	4.973e-08	0.001275	0.02983	0.0001321	1	1
rs6711058	47	NA	2	205116051	A	G	0.266299	0.967255	3.413e-09	0.5413	0.2963	0.03454	0.01223	0.5529	0.557	0.4869	0.6221	0.09902	0.4283	0.2583	0.0121	1	1
rs138218528	48	rs1439253:rs74338595	2	212676884	T	C	0.327061	0.973554	0.03878	1.08e-07	0.0009489	9.414e-07	2.515e-09	0.123	0.001009	0.008384	0.001219	0.1533	0.01571	0.01609	5.474e-08	1	1
rs1439253	48	rs138218528:rs74338595	2	212717215	A	G	0.421921	0.996615	0.0256	0.0003043	0.01846	0.0002439	4.074e-10	0.02357	0.001307	0.06852	0.1375	0.3861	0.4405	0.07635	1.27e-05	1	1
rs74338595	48	rs138218528:rs1439253	2	212749786	T	C	0.285559	0.994504	0.1041	9.306e-09	0.02684	9.636e-06	9.349e-08	0.1278	0.02952	0.3895	0.03992	0.5374	0.2459	0.6885	7.806e-05	1	1
rs988867	49	rs1400868	2	215449018	T	G	0.144277	0.995278	0.000162	0.001195	0.0005551	0.0004899	4.831e-08	0.1082	0.002566	7.509e-05	0.001281	0.0002271	0.001465	0.06717	1.997e-08	1	3
rs1400868	49	rs988867	2	215515657	C	G	0.122795	0.990609	0.001614	0.00172	0.008329	0.01078	2.337e-08	0.1576	0.02325	0.0002369	0.001699	0.0001843	0.002754	0.1445	6.549e-07	1	1
rs6737187	50	rs1431087	2	226360417	A	G	0.299488	1	0.07307	4.327e-06	9.686e-07	1.677e-05	0.007082	0.002854	3.654e-05	0.002031	0.0003825	0.002514	0.02453	0.007504	1.686e-08	0	2
rs9858071	51	rs9867227:rs6773869	3	16845406	T	C	0.292531	0.994437	0.002217	3.99e-05	2.35e-06	7.877e-07	7.517e-08	4.463e-05	9.032e-06	0.01317	0.008161	0.0004804	0.00546	3.312e-05	2.138e-11	0	2
rs9867227	51	rs9858071:rs6773869	3	16866253	A	G	0.28261	0.98497	0.001489	0.0003879	3.806e-06	9.857e-07	4.528e-08	4.412e-05	4.036e-06	0.009228	0.003955	0.0001499	0.003145	0.0005909	2.983e-11	1	3
rs6773869	51	rs9858071:rs9867227	3	16870340	A	G	0.358546	0.984441	3.894e-05	0.005316	3.273e-05	8.304e-07	1.019e-07	2.192e-06	6.08e-05	0.0006598	0.004739	2.372e-06	0.001386	0.0007921	4.167e-12	0	2
rs114306779	52	NA	3	35240632	T	G	0.0454641	0.97611	0.002894	0.06555	3.647e-08	0.004466	0.0007168	0.2501	0.006683	0.006073	0.1015	0.0004949	1.265e-05	0.04012	8.788e-07	1	1
rs1542212	53	rs9811585	3	35683935	T	G	0.39305	0.993515	1.932e-08	0.01816	4.395e-07	1.192e-06	0.0004655	0.0006952	7.201e-09	0.005887	0.2108	0.01466	5.509e-10	0.0001102	1.446e-11	3	3
rs9811585	53	rs1542212	3	35724596	T	G	0.384784	0.997528	6.269e-07	0.07235	9.295e-06	1.481e-05	0.01415	0.002334	1.381e-08	0.01693	0.03645	0.0119	1.059e-12	0.0003396	1.521e-10	2	3
rs9842349	54	NA	3	45320986	T	C	0.307085	0.998294	0.0168	0.0008488	0.02051	0.08556	1.401e-08	0.3482	0.1217	0.518	0.975	0.00435	0.1123	0.7788	0.0005804	1	1
rs34759087	55	rs4625	3	49162284	T	C	0.117824	1	0.0008323	0.002982	0.000109	3.532e-09	6.66e-05	0.8259	0.04443	0.3261	0.423	0.4593	0.2312	0.1602	0.0005011	1	1
rs9586	55	rs3774800:rs4625	3	49213637	T	C	0.219964	1	5.426e-05	0.004482	1.566e-08	1.806e-05	1.251e-06	0.9041	0.5122	0.02696	0.3204	0.7848	0.02267	0.06556	0.0003928	1	1
rs3774800	55	rs9586	3	49334768	A	G	0.354029	1	1.402e-09	0.02505	0.0004684	0.0005141	0.02031	0.7033	0.5586	0.009503	0.323	0.1755	0.1913	0.6167	0.002485	1	1
rs4625	55	rs34759087:rs9586	3	49572140	A	G	0.303255	1	0.1289	0.000736	7.24e-06	1.474e-06	1.299e-10	0.6389	0.0845	0.0664	0.3446	0.2828	0.001047	0.01079	0.001576	1	1
rs57462170	56	rs2236939:rs2097247	3	50239803	A	G	0.107943	0.995324	0.04376	0.1169	0.008517	0.001989	0.0184	6.395e-07	1.657e-09	2.499e-08	0.002153	0.003087	0.05898	0.5241	2.137e-07	2	1
rs2236939	56	rs57462170:rs2097247	3	50243510	T	G	0.107141	0.994828	0.02523	0.2205	0.01069	0.001201	0.02513	5.779e-07	2.719e-09	1.069e-08	0.001303	0.005089	0.06558	0.4412	2.319e-07	2	1
rs2097247	56	rs57462170:rs2236939	3	50290902	T	C	0.0958248	0.999178	0.02958	0.282	0.007648	0.0006967	0.0379	4.623e-06	6.149e-09	2.937e-09	0.003413	0.002649	0.04548	0.6266	3.922e-07	2	1
rs353547	57	rs9879090:rs6798941	3	52268866	T	C	0.372763	1	0.03108	0.6179	0.3841	0.0295	0.05021	1.925e-09	1.799e-09	6.121e-05	2.116e-05	0.4876	0.01115	0.006827	0.0001014	2	1
rs9879090	57	rs353547:rs6798941	3	52648265	T	C	0.45416	0.999375	0.07363	0.4581	0.3287	0.4816	0.9094	1.595e-09	1.42e-05	0.001684	0.001669	0.08399	0.001542	0.2072	0.002918	1	1
rs6798941	57	rs353547:rs9879090	3	52893465	T	C	0.291124	0.993307	0.4018	0.6868	0.9387	0.2018	0.3094	1.932e-05	2.849e-14	0.0003164	0.00233	0.3637	0.02422	0.07338	0.0004193	1	1
rs9852417	58	NA	3	65161154	A	C	0.401464	0.990648	0.000253	0.2878	7.805e-07	2.424e-08	1.258e-05	0.1248	0.0001807	0.06089	0.0212	0.001887	0.01142	0.1099	2.192e-07	1	1
rs4405857	59	NA	3	65445527	C	G	0.401596	0.995105	0.0002428	0.007579	2.297e-05	0.0001239	0.01757	5.282e-06	2.903e-06	0.0005036	0.0003848	0.0003339	0.305	0.03865	1.199e-08	0	2
rs17018482	60	NA	3	81129944	A	C	0.191739	0.993192	0.007323	0.1096	1.944e-05	0.001348	8.192e-11	0.3052	0.6049	0.7086	0.6373	0.01183	0.01204	0.4345	9.199e-05	1	1
rs4856268	61	rs9811546:rs62253085	3	85202524	T	C	0.377515	0.997538	0.2586	0.06302	0.006226	0.000328	4.646e-09	3.82e-06	0.00169	0.0001832	0.0002047	0.8048	0.6587	0.484	9.301e-06	1	1
rs9811546	61	rs4856268:rs62253085:rs9854869:rs62250713:rs6807666:rs1375545	3	85391672	A	G	0.311971	1	0.02723	0.5313	0.1705	0.002126	0.0001146	2.589e-11	1.481e-05	5.623e-09	2.799e-08	0.9331	0.07485	0.8049	1.909e-06	3	1
rs62253085	61	rs4856268:rs9811546:rs9854869	3	85393768	A	G	0.473138	0.978015	0.09716	0.7312	0.4218	0.02854	0.0007121	2.07e-09	0.00172	3.603e-05	3.756e-05	0.6199	0.4857	0.5237	0.0004261	1	1
rs9854869	61	rs9811546:rs62253085:rs62250713:rs6807666:rs1375545	3	85420724	A	C	0.220189	0.998794	0.01175	0.6765	0.1003	0.01609	0.08627	7.095e-14	4.492e-10	4.615e-07	1.031e-10	0.7038	0.01216	0.9585	1.195e-06	3	1
rs62250713	61	rs9811546:rs9854869:rs6807666:rs1375545:rs6549048	3	85513793	A	G	0.375418	0.997574	0.0005732	0.07845	0.5692	0.06726	0.4725	1.308e-13	4.08e-17	3.696e-06	2.729e-10	0.6701	0.0106	0.9428	2.591e-06	3	1
rs6807666	61	rs9811546:rs9854869:rs62250713:rs1375545:rs6549048	3	85594428	A	C	0.356961	0.998117	0.0007391	0.1388	0.564	0.04941	0.4674	1.472e-14	2.69e-16	1.827e-06	2.266e-10	0.5314	0.007335	0.9652	2.143e-06	3	1
rs1375545	61	rs9811546:rs9854869:rs62250713:rs6807666	3	85604320	T	G	0.384246	0.995415	0.0006731	0.01911	0.7001	0.188	0.4718	2.698e-15	2.4e-15	4.697e-05	5.637e-10	0.3962	0.02988	0.8302	1.86e-05	3	1
rs6549048	61	rs62250713:rs6807666	3	85733205	A	G	0.292485	0.995766	2.172e-09	0.695	0.2708	0.006044	0.01696	0.02775	0.04055	5.971e-06	0.000976	0.1894	0.9945	0.5296	0.0001985	1	1
rs3772556	62	NA	3	105249211	T	C	0.287861	0.994107	2.256e-08	0.1798	0.001078	0.0008944	0.0002211	0.2945	0.3315	0.1174	0.5216	0.1099	0.6429	0.8236	0.001226	1	1
rs793545	63	rs1282545:rs836927	3	107091903	C	G	0.355248	0.995372	0.0065	0.02411	0.0005437	0.02712	0.005308	0.02347	0.0003586	0.5594	0.03644	0.0003809	3.869e-08	0.01112	1.122e-06	1	1
rs75701938	64	NA	3	107172033	A	C	0.115851	0.992366	0.002585	0.001698	4.784e-06	7.177e-06	1.585e-05	0.01629	8.497e-08	0.008956	0.002402	3.307e-05	0.0003633	3.543e-07	3.651e-11	0	2
rs1282545	63	rs793545:rs836927:rs507078:rs600011:rs1697692	3	107199709	T	C	0.436332	0.984508	7.043e-07	0.000626	1.877e-08	2.583e-07	4.96e-07	0.271	1.029e-05	0.006726	0.001681	3.477e-06	2.24e-05	5.566e-06	8.839e-13	1	3
rs836927	63	rs793545:rs1282545:rs507078:rs600011:rs1697692	3	107201428	A	C	0.436326	0.984186	6.315e-07	0.0006902	1.239e-08	3.213e-07	4.097e-07	0.3505	1.161e-05	0.007561	0.002237	3.8e-06	2.661e-05	5.571e-06	1.21e-12	1	3
rs507078	63	rs1282545:rs836927:rs600011:rs1697692:rs329921	3	107246785	T	G	0.296032	0.990188	4.07e-08	0.0003536	1.109e-06	7.266e-09	1.028e-06	0.1314	2.591e-06	0.09308	4.576e-05	0.007404	0.04957	0.01854	2.302e-10	2	3
rs600011	63	rs1282545:rs836927:rs507078:rs1697692:rs329921	3	107295392	A	C	0.29221	0.99486	4.707e-08	0.0001868	1.65e-06	5.384e-09	7.278e-07	0.1151	6.789e-06	0.05658	5.952e-05	0.006107	0.06309	0.01925	2.356e-10	2	3
rs1697692	63	rs1282545:rs836927:rs507078:rs600011:rs329921	3	107307503	T	C	0.461942	0.992015	0.0006486	0.0005363	0.0003803	3.214e-05	6.211e-06	0.04316	2.147e-08	0.131	0.000157	0.0006763	3.102e-05	0.00227	4.092e-10	1	3
rs329921	63	rs507078:rs600011:rs1697692	3	107389904	T	C	0.372045	0.988524	0.004557	0.0005934	0.0005015	1.904e-05	0.0007951	0.01341	6.425e-07	0.0183	0.007186	0.03113	0.000115	0.005238	1.124e-08	0	2
rs10511285	65	NA	3	110103126	T	G	0.459246	0.9809	0.1727	0.1396	0.0897	0.02354	0.004885	0.3485	0.0107	0.00151	0.3412	2.531e-08	0.01191	0.02409	0.0001289	1	1
rs62268962	66	NA	3	113917372	A	T	0.219591	0.983332	0.3906	0.1443	0.06891	0.0003037	0.001805	0.01566	0.0004635	0.2203	0.04966	3.352e-08	0.002869	0.05121	7.16e-06	1	1
rs59382200	67	rs11712223:rs67932684	3	116959274	A	G	0.391172	0.992088	0.0007847	0.00052	6.512e-09	3.046e-08	6.539e-07	0.1106	0.01247	0.9977	0.01024	0.02047	0.0461	0.01292	1.65e-07	2	1
rs11712223	67	rs59382200:rs67932684	3	116964048	T	C	0.390924	0.992267	0.001009	0.0008106	8.737e-09	2.204e-08	1.226e-06	0.1384	0.01117	0.9714	0.01425	0.02614	0.04429	0.01041	2.375e-07	2	1
rs67932684	67	rs59382200:rs11712223	3	116996903	A	G	0.390294	0.992878	0.001333	0.0004024	6.311e-09	5.292e-08	3.177e-06	0.185	0.01045	0.9689	0.01357	0.03799	0.04513	0.02247	4.167e-07	1	1
rs480330	68	rs10935181:rs10935184:rs6439649:rs6791142:rs6795372	3	136028987	T	C	0.347773	0.992963	0.6757	0.0144	0.0002269	0.03431	1.514e-05	3.898e-08	9.196e-09	1.989e-06	0.0003138	0.001822	3.349e-08	0.01169	3.891e-10	3	3
rs10935181	68	rs480330:rs10935184:rs6439649:rs6791142:rs6795372	3	136098408	A	G	0.424096	0.998967	0.1588	0.0004805	8.255e-06	0.01992	1.299e-07	8.666e-08	1.903e-08	3.318e-07	0.005749	7.519e-05	1.446e-08	4.594e-05	1.058e-12	2	3
rs10935184	68	rs480330:rs10935181:rs6439649:rs6791142:rs6795372	3	136153468	T	C	0.407441	1	0.2125	0.001162	0.0001374	0.04806	7.968e-07	4.805e-09	1.399e-08	3.086e-07	0.0008845	7.374e-05	7.838e-10	9.171e-05	1.794e-12	3	3
rs6439649	68	rs480330:rs10935181:rs10935184:rs6791142:rs6795372	3	136371691	T	G	0.39626	0.998793	0.186	0.005218	0.0004306	0.1153	2.907e-06	9.31e-09	3.983e-09	1.396e-06	0.002377	4.214e-05	4.82e-11	0.0004051	8.231e-12	3	3
rs6791142	68	rs480330:rs10935181:rs10935184:rs6439649:rs6795372	3	136377377	T	C	0.384429	0.998933	0.3321	0.008913	0.0008262	0.1118	2.758e-06	2.678e-08	1.813e-09	2.902e-06	0.002374	5.501e-05	3.298e-10	0.002787	5.236e-11	3	3
rs6795372	68	rs480330:rs10935181:rs10935184:rs6439649:rs6791142	3	136483890	T	G	0.374441	0.999006	0.0557	2.482e-05	1.843e-07	0.001346	8.717e-08	0.00182	4.82e-06	0.005282	0.2173	0.0001756	5.281e-05	0.01792	1.238e-09	0	2
rs4585149	69	NA	3	157493952	T	C	0.177069	0.985563	0.0007769	0.02119	0.0005929	4.893e-06	0.0003181	0.01863	0.0002853	0.002752	0.007125	0.0002883	0.0008035	3.392e-05	7.163e-09	0	2
rs1714510	70	rs1724725	3	158263884	T	G	0.0771327	0.996899	0.07673	0.256	0.002103	0.0001813	0.000163	0.003568	4.35e-05	1.366e-06	0.0003457	0.003236	0.007004	7.555e-06	4.336e-08	0	2
rs362307	71	NA	4	3241845	T	C	0.0721923	0.980182	0.8177	0.1963	0.5157	0.1027	0.452	0.02224	0.01106	0.2033	0.1632	0.2859	9.051e-10	0.02672	0.1423	1	1
rs10020288	72	rs997091	4	28687842	A	G	0.364263	0.993086	0.8262	0.003683	1.606e-05	0.002772	5.997e-09	0.1237	0.8753	0.1549	0.04503	0.9703	0.1616	0.4066	0.09873	1	1
rs997091	72	rs10020288	4	28692943	A	C	0.367352	0.992554	0.7909	0.003497	2.358e-05	0.002769	5.556e-09	0.1376	0.9029	0.1734	0.04996	0.9629	0.229	0.4086	0.08546	1	1
rs16854051	73	NA	4	42123892	T	C	0.213166	0.979211	0.0004822	0.007603	0.00158	2.421e-05	0.01792	0.0002236	2.173e-05	4.398e-06	0.122	0.04043	0.002438	0.0001462	3.662e-08	0	2
rs974711	74	rs10005233	4	90737327	A	G	0.456529	0.997437	0.4014	0.003219	0.0008523	4.742e-05	0.0007296	1.345e-09	2.49e-06	0.001756	0.0007282	0.08023	0.0002087	0.01805	1.47e-08	1	3
rs10005233	74	rs974711	4	90743331	T	C	0.478406	0.997356	0.1613	0.001189	1.721e-05	9.155e-07	0.0003913	3.431e-09	5.037e-07	0.002273	0.0001059	0.04776	0.0003051	0.000592	2.19e-10	1	3
rs10034259	75	NA	4	104933753	A	C	0.198988	0.98569	0.08626	0.866	0.1798	0.0002194	0.009549	5.306e-08	3.029e-08	6.837e-06	0.001557	0.00199	0.041	0.1431	1.191e-06	1	1
rs2389499	76	rs57360718	4	118969887	A	G	0.248113	0.991607	0.3498	0.06749	0.008113	0.01107	0.06465	0.0438	4.438e-08	0.01341	0.002459	1.988e-05	0.07412	0.000343	1.02e-05	1	1
rs77087420	77	rs45510091	4	123122856	A	G	0.0523652	0.996241	0.003948	0.0001133	1.376e-08	3.304e-06	2.413e-08	0.5485	0.03061	0.7746	0.06297	0.3749	0.04069	0.0002026	1.606e-06	2	1
rs45510091	78	rs77087420	4	123186393	A	G	0.0523298	0.999799	0.003502	0.0001049	1.152e-08	4.131e-06	3.294e-08	0.6612	0.02992	0.722	0.06586	0.428	0.03184	0.000241	1.457e-06	2	1
rs4530683	79	NA	4	139053569	A	G	0.414956	0.994914	1.167e-05	0.01354	0.02579	4.876e-06	0.000594	0.0006611	0.06803	8.997e-05	6.394e-05	9.331e-05	0.003019	0.0238	3.429e-08	0	2
rs68152875	80	rs55965054:rs6862766	5	23883384	A	C	0.389932	0.995177	7.197e-06	0.0055	0.01225	8.606e-09	9.787e-07	0.4301	0.03974	2.147e-05	0.4748	0.2778	0.7241	0.2333	1.291e-05	1	1
rs55965054	80	rs68152875:rs6862766	5	24032378	T	C	0.45301	0.995328	0.002201	1.405e-05	0.004277	2.422e-07	1.155e-09	0.1331	0.1077	0.005231	0.2181	0.01981	0.3325	0.6818	5.034e-06	1	1
rs6862766	80	rs68152875:rs55965054	5	24156932	T	C	0.446479	0.995962	0.001137	3.834e-06	0.01499	1.9e-06	7.614e-10	0.1748	0.1254	0.005652	0.3755	0.031	0.3013	0.6893	1.132e-05	1	1
rs10044479	81	rs10054419:rs35255819	5	45751536	C	G	0.436241	0.99497	4.236e-05	0.007205	0.1324	0.001157	2.405e-09	0.03036	0.01429	0.1082	0.01898	0.0007054	0.006081	0.01801	3.918e-07	1	1
rs10054419	81	rs10044479:rs35255819	5	46036965	T	G	0.43857	0.998793	1.056e-05	0.005392	0.09495	0.001587	4.203e-08	0.001149	0.0004171	0.03206	0.0004707	0.000435	0.002437	0.008822	1.4e-08	1	3
rs35255819	81	rs10044479:rs10054419	5	46090142	A	G	0.126442	0.993122	2.937e-09	0.001124	0.3713	0.02682	0.0004921	0.1268	0.02147	0.0002397	0.09251	0.0004792	0.003031	0.00327	9.895e-07	1	1
rs6891955	82	NA	5	64838758	C	G	0.354191	0.995242	6.351e-05	0.3071	0.01501	5.712e-06	0.006137	0.0852	0.000593	2.53e-09	0.05003	0.00071	0.5821	0.01033	1.32e-06	1	1
rs28738966	83	rs13328187	5	87248375	A	G	0.217446	0.998267	0.005186	0.01414	0.0001566	0.007832	0.0004628	0.00036	0.0002981	4.917e-10	0.0006929	8.693e-05	0.958	0.04496	2.593e-07	1	1
rs56324019	84	NA	5	87752141	T	C	0.170122	1	0.0003893	0.04089	1.3e-05	0.005591	0.0007073	0.008534	2.731e-05	2.911e-05	0.0004093	8.435e-05	0.0005826	0.002271	7.826e-09	0	2
rs13328187	83	rs28738966	5	87865365	T	C	0.255287	0.992634	0.01273	0.07883	0.0002303	0.01895	0.0003018	3.753e-06	0.0005123	3.1e-08	4.271e-06	0.0107	0.01199	0.005723	3.486e-08	1	3
rs35267052	85	rs1422191:rs1422192	5	87949118	T	G	0.101497	0.992226	2.767e-09	0.009075	2.289e-07	0.001865	2.475e-07	0.005963	0.00265	0.1872	0.6717	0.004849	2.031e-08	0.00936	6.351e-09	2	3
rs1422191	85	rs35267052:rs1422192	5	87949158	A	G	0.165914	0.997865	6.139e-12	0.00616	2.343e-08	0.000311	3.896e-07	0.03971	0.004187	0.01345	0.5416	0.001849	4.019e-07	0.01459	8.371e-10	2	3
rs1422192	85	rs35267052:rs1422191	5	87959023	A	G	0.165603	1	3.733e-12	0.005234	2.344e-08	0.0003182	2.971e-07	0.04278	0.005141	0.009796	0.4491	0.002239	6.221e-07	0.01213	6.68e-10	2	3
rs187580	86	rs391236	5	102627355	T	G	0.230751	0.992695	0.0206	0.9718	0.8789	0.05954	0.5521	0.0008593	1.96e-10	0.002035	0.001577	0.06343	0.9745	0.345	0.001387	1	1
rs391236	86	rs187580	5	102678073	A	G	0.309674	0.985164	0.03026	0.7524	0.2649	0.01343	0.4381	0.002148	2.629e-09	0.0001456	0.0001127	0.08764	0.6659	0.03759	0.0001025	1	1
rs6596771	87	rs11948261:rs6895295	5	107512536	A	G	0.486736	0.994363	2.458e-09	0.01743	0.0075	1.104e-06	0.01037	0.01182	0.0001717	0.00084	0.01767	0.009625	3.516e-07	0.006808	5.323e-09	1	3
rs11948261	87	rs6596771:rs6895295	5	107753691	A	T	0.210714	0.991138	2.619e-08	0.0003557	0.0008533	9.014e-08	0.002051	0.0903	3.968e-05	3.493e-05	0.01629	0.0002296	1.627e-05	0.002058	3.012e-10	1	3
rs6895295	87	rs6596771:rs11948261	5	107757238	T	C	0.223658	0.991271	4.751e-08	0.0003727	0.00132	4.855e-08	0.002007	0.09736	5.284e-05	3.027e-05	0.01088	0.0002203	1.608e-05	0.002529	3.448e-10	2	3
rs406204	88	NA	5	113875160	T	C	0.206853	0.994419	0.8919	0.7165	0.09453	0.1386	0.9195	0.166	0.0001176	0.562	0.01332	0.07314	4.939e-08	7.032e-06	0.0004889	1	1
rs3777095	89	NA	5	139660916	A	G	0.46041	0.995309	0.0001757	0.004079	0.09002	0.427	0.1205	0.4022	0.1381	0.02473	0.696	0.008839	1.346e-08	3.247e-05	4.991e-05	1	1
rs6889822	90	NA	5	147846707	A	G	0.385749	0.997561	0.2721	0.6217	0.001673	4.656e-09	4.088e-05	0.002408	0.005574	0.006229	0.001204	0.1184	0.003374	0.6305	5.361e-06	1	1
rs2027798	91	NA	5	149439044	T	C	0.419103	0.992809	0.08885	0.8473	0.3321	0.01829	0.5556	0.06714	0.002014	0.2601	0.2592	1.284e-08	0.0009342	0.0174	0.0003311	1	1
rs4958586	92	NA	5	152248567	A	G	0.377362	0.997819	0.002568	5.72e-09	0.001911	0.008194	0.03524	0.8269	0.02822	0.001445	0.5893	0.1351	0.0006788	0.4946	0.005764	1	1
rs58007470	93	rs6883228	5	153666790	T	C	0.218522	0.987811	0.0006921	0.03754	0.009142	0.02072	0.0123	2.303e-05	5.921e-05	1.114e-07	0.0008366	0.01307	0.0004586	0.006718	2.992e-08	0	2
rs6883228	93	rs58007470	5	153669155	C	G	0.183199	0.995777	0.003327	0.06507	0.04704	0.01743	0.01474	4.568e-05	0.0003671	3.912e-08	0.0002905	0.05548	0.01277	0.02723	5.712e-07	1	1
rs10476484	94	NA	5	164438264	A	G	0.276744	1	0.01011	0.0002525	0.0002081	0.0002773	9.314e-05	0.09804	3.098e-05	0.00269	0.065	6.641e-05	0.0001302	6.419e-07	5.852e-09	0	2
rs4868774	95	rs80116564	5	166054544	A	G	0.177192	0.974665	0.02585	0.8057	0.04402	0.1436	0.006251	0.0002973	0.002543	0.06336	0.01349	1.949e-08	0.007497	0.003959	7.235e-06	1	1
rs80116564	95	rs4868774	5	166179133	A	T	0.143251	0.991204	0.0128	0.03908	0.1703	0.0007393	7.363e-06	0.0001369	2.821e-05	0.005255	0.001195	6.069e-07	0.0182	1.615e-05	1.511e-08	0	2
rs12203592	96	NA	6	396321	T	C	0.209969	1	8.255e-05	0.1753	0.3116	0.06261	0.352	2.463e-08	0.0135	4.296e-05	0.00483	0.002533	2.962e-05	0.02967	3.563e-06	1	1
rs10456089	97	NA	6	11959836	A	G	0.0758129	0.916093	0.02478	8.827e-07	8.556e-06	0.1603	3.438e-07	0.01014	0.01217	0.00214	0.004967	0.01017	1.463e-07	3.373e-05	3.834e-09	0	2
rs9462364	98	NA	6	11997050	A	G	0.494176	0.993409	0.3438	0.00263	0.03005	0.3013	0.005015	0.0008238	3.263e-09	0.338	0.0001296	8.256e-05	9.116e-06	2.282e-05	1.304e-06	1	1
rs1572982	99	rs198800:rs9467707	6	26094367	A	G	0.476898	0.999808	0.3833	6.453e-05	0.0002447	0.0004485	0.01215	1.104e-06	0.001203	0.0004818	5.812e-06	4.974e-06	0.1635	0.0003527	2.348e-08	0	2
rs198800	99	rs1572982:rs9467707	6	26139933	T	C	0.479939	0.988686	0.3228	3.027e-05	0.0001999	0.0001938	0.007041	3.053e-06	0.0007398	0.0004637	9.197e-06	3.404e-06	0.08311	6.33e-05	6.789e-09	0	2
rs3999543	100	NA	6	26259807	A	G	0.305513	0.975326	0.8531	0.497	0.5451	0.314	0.639	0.4408	0.9857	0.1186	0.2582	0.7136	1.638e-08	0.8179	0.2033	1	1
rs9467707	99	rs1572982:rs198800	6	26327905	C	G	0.128474	0.996151	0.6636	0.000771	0.0001815	0.1389	0.00563	1.75e-05	0.015	0.0009246	0.0001584	0.0009862	0.2444	8.262e-09	1.03e-06	1	1
rs76736394	101	NA	6	27259792	T	C	0.0273646	0.996487	0.07018	0.0003205	5.721e-07	5.907e-05	0.003253	6.439e-05	0.08736	0.001616	0.003013	0.03661	0.008918	8.468e-06	2.094e-08	0	2
rs200988	102	rs483143	6	27819353	T	G	0.282407	1	0.6725	0.005249	0.0002072	0.0965	0.01529	0.00152	0.00128	0.04185	0.0003437	0.0006052	0.01687	1.373e-09	1.118e-06	1	1
rs483143	102	rs200988	6	27846744	C	G	0.131472	0.99931	0.7912	0.007975	4.374e-06	0.01462	0.001204	5.84e-08	0.0003589	1.698e-05	0.000179	0.0001296	0.02178	2.439e-08	3.734e-09	1	3
rs3117425	103	NA	6	29260431	T	C	0.119369	1	0.2507	0.08867	0.0001201	0.0553	0.0002508	4.612e-08	5.352e-05	6.845e-05	0.0001463	0.0002794	0.09009	6.436e-07	6.209e-08	1	1
rs12524535	104	rs28893517:rs28986304:rs41286287:rs6986	6	29551416	A	G	0.0690112	0.999682	0.07848	0.004241	1.985e-08	8.058e-09	0.000156	0.000149	0.0003001	0.4045	0.004519	0.007309	0.02193	0.0005458	9.811e-09	2	3
rs28893517	104	rs12524535:rs28986304:rs41286287:rs6986	6	29565373	A	G	0.0707425	0.999877	0.09047	0.003193	1.577e-08	1.8e-08	7.42e-05	9.178e-05	3.078e-05	0.4281	0.004865	0.003038	0.01223	0.0003854	3.13e-09	2	3
rs28986304	104	rs12524535:rs28893517:rs41286287	6	29566082	T	C	0.126444	0.999919	0.03831	0.0006828	1.099e-07	8.798e-07	9.842e-05	7.728e-05	0.0001391	0.1183	0.0006238	0.0005118	0.001262	0.0006579	8.047e-10	0	2
rs41286287	104	rs12524535:rs28893517:rs28986304:rs6986	6	29579991	A	T	0.0707157	0.998871	0.07476	0.003011	1.038e-08	2.44e-08	9.092e-05	8.59e-05	3.276e-05	0.4662	0.005058	0.002477	0.0123	0.0003805	3.004e-09	2	3
rs6986	104	rs12524535:rs28893517:rs41286287:rs17192757	6	30313340	C	G	0.223335	1	0.0526	0.001367	1.884e-06	8.043e-06	0.002482	0.0002556	2.946e-05	0.01074	0.0006531	0.2006	0.001358	4.305e-13	7.165e-10	1	3
rs17192757	104	rs6986:rs28732137	6	31299466	A	G	0.132647	1	0.2608	0.008358	4.658e-08	7.752e-05	8.254e-05	0.002527	0.0001443	0.1569	0.009974	0.151	0.461	0.01005	2.278e-06	1	1
rs9267084	105	NA	6	31409605	A	G	0.148398	0.989228	0.491	0.005677	0.0001723	0.0005167	0.08452	2.257e-08	1.463e-05	0.02019	0.002142	0.001014	0.1324	0.0001444	3.491e-07	1	1
rs1046089	106	rs707916	6	31602967	A	G	0.358196	1	0.09433	0.6749	0.04477	0.3429	0.1921	6.756e-12	2.151e-07	1.164e-05	0.004171	0.005188	0.5895	0.01007	1.289e-05	1	1
rs707916	106	rs1046089:rs8111:rs2856674	6	31697558	A	G	0.365563	1	0.1408	0.5535	0.00949	0.05	0.07253	1.938e-13	8.54e-07	2.383e-06	0.0003347	0.001531	0.5691	0.0006105	4.354e-07	1	1
rs2269426	106	rs8111:rs204893	6	32076499	A	G	0.359398	1	0.2325	0.002534	2.77e-06	1.078e-05	1.467e-05	1.946e-10	3.618e-15	0.0003596	0.0001534	2.718e-08	4.802e-05	3.548e-07	1.251e-14	3	3
rs8111	106	rs707916:rs2269426:rs204893	6	32083175	T	C	0.251639	1	0.506	0.1677	0.01639	0.006198	0.02514	1.062e-07	9.247e-09	0.07038	0.01457	9.959e-09	9.093e-06	4.665e-06	1.288e-08	2	3
rs204893	106	rs2269426:rs8111:rs2856674	6	32094593	T	C	0.441671	0.999025	0.3049	0.006892	1.462e-06	1.22e-05	1.578e-06	7.837e-11	1.389e-13	0.0002233	3.755e-05	7.374e-08	0.0008791	5.735e-05	6.812e-14	2	3
rs2856674	106	rs707916:rs204893	6	32659645	A	G	0.144331	1	0.4595	0.3457	0.01361	0.06364	0.03059	1.506e-10	7.981e-09	1.57e-05	2.178e-06	3.933e-05	0.1926	0.0007448	5.352e-08	2	1
rs2008560	107	NA	6	32729734	C	G	0.496591	0.998695	0.7298	0.2965	0.04252	0.1166	0.05328	1.092e-05	2.701e-08	0.02078	0.04313	0.003076	0.1237	0.5113	0.0002418	1	1
rs9344688	108	rs6900114	6	64750278	A	G	0.351818	0.990347	0.0107	0.01162	1.071e-05	8.969e-09	0.000276	0.6903	0.3636	0.241	0.6355	0.843	0.2301	0.5617	0.002144	1	1
rs6900114	108	rs9344688	6	64809537	A	G	0.265913	0.994275	0.005293	0.003212	0.000116	2.438e-08	1.23e-05	0.04015	0.06249	0.01894	0.678	0.2002	0.7679	0.05349	2.092e-05	1	1
rs1890408	109	rs2503775:rs9688806	6	98330521	T	C	0.121126	0.998492	0.0007876	0.333	0.0001395	3.696e-08	6.051e-07	2.538e-07	0.0005909	0.1097	0.0003024	2.256e-05	0.00164	0.0007984	1.971e-10	1	3
rs2503775	109	rs1890408:rs9688806	6	98521600	A	G	0.131131	0.998065	0.001689	0.2781	0.0007217	4.231e-08	4.399e-06	4.828e-08	0.0001998	0.02954	2.085e-05	3.151e-05	0.002412	0.000416	1.408e-10	2	3
rs9688806	109	rs1890408:rs2503775	6	98630881	T	C	0.125717	0.993795	0.0157	0.2962	0.003445	3.347e-06	5.992e-06	1.813e-10	0.0002962	0.0554	0.0001072	0.0001184	0.001394	0.0001477	8.109e-10	1	3
rs9403716	110	NA	6	100825710	A	G	0.227116	0.999702	5.146e-09	0.9768	0.07404	0.1534	0.6772	0.04155	0.1943	0.2046	0.04329	0.7222	0.7761	0.1881	0.007094	1	1
rs34979551	111	NA	6	100848871	A	G	0.127858	1	7.017e-05	0.08886	1.222e-05	0.0009868	0.0003444	3.556e-05	0.000562	0.004822	0.01873	0.04735	1.583e-05	0.01186	3.502e-08	0	2
rs240769	112	NA	6	101012187	A	C	0.410587	0.988317	0.0001386	0.0007791	5.202e-06	0.002325	0.002203	0.01164	0.0005256	2.102e-05	0.002432	0.0006165	0.002818	0.0006739	5.276e-09	0	2
rs12528131	113	NA	6	105389104	A	G	0.4826	0.996375	0.001712	0.2935	2.744e-05	0.0003765	0.003774	0.4392	0.6848	0.02643	0.1001	0.001025	0.008944	1.365e-10	7.175e-06	1	1
rs6919397	114	rs11759026	6	126659043	T	G	0.459046	0.995201	0.02058	0.1019	0.002194	0.0002728	0.009875	2.546e-09	0.003953	0.03834	2.943e-05	9.773e-05	6.738e-07	0.1146	4.183e-08	1	3
rs11759026	114	rs6919397	6	126792095	A	G	0.229136	0.990753	0.002332	0.1218	0.004134	0.001085	0.00312	1.367e-08	0.005109	0.001095	0.0002668	0.0001009	8.102e-07	0.2794	3.681e-08	1	3
rs67447472	115	NA	6	143062216	T	G	0.104156	0.976377	0.03372	0.0134	0.004604	1.061e-10	1.082e-05	0.6418	0.1676	0.4246	0.8992	0.09087	0.9952	0.03216	0.0002827	1	1
rs1147851	116	NA	6	147983560	A	G	0.284644	0.991237	9.386e-05	0.01961	0.001104	0.002614	0.004865	0.3088	0.5171	4.821e-09	0.1225	0.05973	0.0417	0.09298	3.157e-05	1	1
rs11514731	117	rs2056477:rs55893771	7	2051503	C	G	0.181437	0.997209	1.319e-06	0.02554	1.426e-10	2.686e-07	0.0002585	0.2597	0.003078	0.07175	0.8269	0.007018	0.04953	1.509e-05	3.774e-08	1	3
rs2056477	117	rs11514731:rs55893771	7	2079744	C	G	0.231276	0.996364	9.593e-06	0.002843	3.754e-11	2.998e-06	0.00165	0.1191	0.002023	0.011	0.818	0.006178	0.008672	1.413e-06	8.321e-09	1	3
rs55893771	117	rs11514731:rs2056477	7	2096255	T	C	0.14549	0.992564	4.099e-06	0.2203	5.944e-12	1.852e-06	0.0002208	0.3316	0.002703	0.01069	0.4789	0.007132	0.02191	0.0007229	5.347e-08	1	1
rs11509880	118	rs10950393	7	12261911	A	G	0.344232	0.998164	1.201e-05	8.116e-06	1.076e-07	4.18e-11	0.002006	0.01888	0.0003546	1.204e-09	0.0004725	0.01964	0.2652	0.001637	8.916e-11	2	3
rs10950393	118	rs11509880	7	12263546	T	C	0.42883	0.999098	2.559e-06	7.01e-08	6.157e-08	3.973e-10	0.0009897	0.05501	0.003421	1.327e-07	0.0003505	0.06774	0.3785	0.007728	5.715e-10	1	3
rs6970541	119	NA	7	38963191	T	G	0.49136	0.989594	0.0001375	0.00262	5.921e-07	0.0007868	1.887e-05	0.0002597	0.03579	0.01348	0.002653	2.752e-05	0.007382	0.000721	5.454e-09	0	2
rs11767715	120	NA	7	39129941	T	C	0.132418	0.983249	0.0448	0.2607	0.1095	0.184	0.02252	0.1465	0.006659	0.1903	0.1244	6.286e-09	6.219e-06	0.003983	2.796e-05	1	1
rs13223152	121	NA	7	69948241	A	G	0.401671	0.994897	1.146e-09	0.1263	0.1184	0.0001288	0.01036	0.8434	0.1739	0.3695	0.4602	0.001064	0.08408	0.0001489	0.0002238	1	1
rs7792856	121	NA	7	82066457	T	C	0.393713	1	0.9504	0.7094	0.4723	0.609	0.2754	1.51e-08	0.0004309	0.0009689	0.3189	0.1061	0.3469	0.4952	0.03507	1	1
rs274632	122	rs802425	7	86269181	A	C	0.433318	0.996559	5.863e-06	0.1258	0.01401	0.0002874	0.001137	0.001673	3.748e-08	0.003829	9.628e-05	0.06581	0.0005676	0.0008211	1.514e-08	1	3
rs802425	122	rs274632	7	86294952	T	C	0.439978	0.996112	4.435e-06	0.07365	0.01731	0.0005092	0.001363	0.0007191	9.139e-08	0.001445	1.829e-05	0.1201	0.003084	0.0004196	1.344e-08	0	2
rs6948180	123	NA	7	97374775	A	G	0.479058	0.996456	0.0264	0.646	0.4092	0.1514	0.145	1.067e-09	8.748e-07	0.3323	0.03042	0.8217	0.01686	0.07225	0.07197	1	1
rs1450832	124	rs10228350	7	113863384	A	G	0.290096	0.988368	1.249e-05	0.003326	0.8542	0.3696	0.1841	0.3062	0.1127	1.268e-09	0.002717	0.002886	0.5043	0.002619	0.0001745	1	1
rs10228350	124	rs1450832:rs17291908	7	114060663	A	T	0.412901	0.986466	1.029e-10	0.00037	0.3061	0.111	0.07022	0.6604	0.2181	4.132e-09	0.02319	0.004286	0.1509	0.02697	3.112e-05	2	1
rs17291908	124	rs10228350:rs656172	7	114321943	A	G	0.475768	0.996858	6.699e-09	0.001568	0.2538	0.3994	0.283	0.9544	0.8923	4.353e-09	0.04702	0.2318	0.008473	0.4378	0.001314	2	1
rs656172	124	rs17291908	7	114365736	T	G	0.469889	0.996309	3.926e-09	0.1917	0.3682	0.6359	0.5545	0.6481	0.6492	0.0001305	0.4979	0.402	0.1059	0.5172	0.02775	1	1
rs474	125	rs1833070	7	125949884	A	G	0.354566	0.986667	0.04363	0.001774	0.05219	1.944e-05	0.08804	0.001787	0.02319	0.1286	0.009543	6.182e-09	0.06913	0.0621	5.29e-06	1	1
rs1833070	126	rs474:rs727903:rs34548930:rs13226841	7	126123306	A	G	0.361165	0.986624	0.004883	0.002815	0.00121	4.204e-08	0.0008293	0.0091	0.00195	0.2331	0.01065	1.308e-10	0.0004171	0.03008	1.148e-08	2	3
rs727903	126	rs1833070:rs34548930:rs13226841	7	126378842	A	T	0.479377	0.993447	5.864e-05	0.1767	0.0009634	1.055e-06	4.974e-05	5.829e-05	0.0001969	0.002678	7.602e-05	2.614e-16	1.937e-10	3.802e-05	1.552e-13	2	3
rs34548930	126	rs1833070:rs727903:rs13226841	7	126382969	C	G	0.482404	0.999352	4.97e-05	0.1624	0.0006662	1.443e-06	7.534e-05	2.106e-05	0.0002142	0.002621	3.507e-05	1.364e-16	3.257e-10	2.638e-05	1.008e-13	2	3
rs13226841	126	rs1833070:rs727903:rs34548930	7	126389408	T	C	0.476138	0.999443	4.997e-05	0.1591	0.0006108	9.457e-07	6.096e-05	1.475e-05	0.0001868	0.002418	3.218e-05	1.542e-16	2.399e-10	2.831e-05	7.125e-14	2	3
rs76335349	127	NA	7	126490550	A	G	0.091731	1	0.09372	0.00333	0.01152	0.004507	0.002737	0.0002215	0.02482	0.004489	0.001691	1.322e-09	3.946e-05	0.009635	5.509e-08	1	1
rs3808072	128	NA	7	127595573	T	C	0.270741	0.974074	0.03672	0.09872	0.08486	0.007239	0.1335	0.05473	2.414e-10	0.6997	0.001076	0.0006606	0.006188	0.0216	1.689e-05	1	1
rs1731951	129	NA	7	137075847	A	T	0.439961	0.980158	2.618e-05	0.005322	0.0005276	0.00261	0.03092	1.822e-06	8.651e-05	0.001039	0.0001098	1.021e-06	0.0004085	0.2927	6.074e-09	0	2
rs1971655	130	NA	8	1519472	T	C	0.492095	0.996466	0.02402	0.2272	2.187e-08	0.0005013	0.0004188	0.004606	0.09478	0.004301	0.06131	0.03235	0.4579	0.01823	9.319e-06	1	1
rs2407746	131	NA	8	4937757	C	G	0.301794	0.989776	0.0006259	0.00768	0.003606	0.0005512	0.0055	2.989e-09	2.631e-06	0.0006502	5.072e-08	2.234e-07	1.631e-06	4.75e-05	3.683e-12	1	3
rs17151565	132	rs7818437	8	10133709	C	G	0.389268	0.986198	7.594e-09	0.02615	2.627e-05	7.233e-07	0.0001752	0.08301	0.007584	0.09199	0.01747	0.0002925	3.349e-05	0.07019	1.009e-08	1	3
rs7818437	132	rs17151565:rs10096972:rs150491901	8	10209623	T	C	0.240498	0.979272	5.858e-07	0.02572	0.0002379	1.831e-07	0.003528	0.02079	7.316e-07	0.002935	0.0005873	6.344e-05	5.162e-06	0.005714	1.567e-10	0	2
rs10096972	132	rs7818437:rs150491901	8	10289988	T	C	0.165346	0.979683	0.003241	0.05603	0.008719	0.001298	0.03598	5.864e-05	5.414e-09	0.000209	0.0001957	0.01657	7.747e-06	0.1861	3.892e-08	1	3
rs150491901	132	rs7818437:rs10096972	8	10325905	A	G	0.157438	0.986958	0.001877	0.08343	0.0772	0.01437	0.05648	2.045e-05	2.724e-08	0.0001673	4.815e-05	0.01275	7.891e-06	0.1056	1.197e-07	1	1
rs28639817	133	rs7814925	8	14151407	A	G	0.138494	0.982979	0.02082	0.009013	0.005307	0.006986	0.007452	0.0001802	3.048e-06	1.34e-05	1.289e-07	0.0004296	0.0004032	8.714e-05	4.366e-09	0	2
rs7814925	133	rs28639817	8	14154462	C	G	0.14731	0.978064	0.02084	0.004248	0.003285	0.003587	0.005489	0.0002642	5.164e-06	6.127e-06	5.376e-07	0.0002854	0.001062	0.0001938	3.879e-09	0	2
rs7837935	134	NA	8	65562019	T	G	0.159647	0.998042	0.002253	0.114	6.321e-05	1.663e-06	0.0006271	0.0915	0.0009471	0.1067	0.0003717	0.0002692	1.834e-05	0.002893	2.082e-08	0	2
rs3110417	135	NA	8	89476451	T	G	0.251491	0.993242	6.212e-09	0.1075	0.2207	0.02968	0.0009888	0.006991	0.3816	0.002976	0.6469	0.3934	0.03955	0.6002	0.001195	1	1
rs4734804	136	NA	8	105696848	A	G	0.220254	0.984242	3.509e-08	0.694	0.8506	0.03613	0.5928	0.1195	0.4169	0.006725	0.1186	0.0849	0.318	0.527	0.02522	1	1
rs1962104	137	rs6997840	8	141635329	T	C	0.449625	0.9812	0.0005763	0.09033	0.004802	1.384e-10	0.001597	0.03784	0.04365	0.1069	0.000651	3.307e-06	0.003485	0.0001052	4.34e-08	1	3
rs6997840	137	rs1962104	8	141658361	T	C	0.393089	0.988481	0.001203	0.02613	0.00217	9.234e-10	0.0001377	0.04301	0.1343	0.02746	0.00287	1.278e-06	0.04707	0.0001071	3.249e-08	1	3
rs4129585	138	rs13262595	8	143312933	A	C	0.426732	1	0.9146	0.08422	0.7547	0.0002769	0.02394	1.47e-10	4.862e-07	7.92e-10	7.657e-07	0.0002483	0.01288	0.7845	2.503e-07	2	1
rs13262595	138	rs4129585	8	143316970	A	G	0.426687	0.999062	0.8853	0.08733	0.6998	0.0002602	0.02086	1.534e-10	2.924e-07	1.33e-09	5.044e-07	0.0001832	0.01169	0.7627	1.778e-07	2	1
rs143668283	139	NA	9	1171772	A	G	0.00591126	0.981552	0.004303	0.5151	0.01684	0.0004408	9.611e-09	0.02373	0.02713	0.6193	0.3067	0.04298	0.5196	0.0238	0.0001648	1	1
rs13284170	140	NA	9	4145560	A	T	0.283182	0.985983	0.02439	0.1985	6.834e-06	5.37e-05	0.01432	0.003149	7.436e-05	0.05228	0.005972	7.485e-05	4.851e-07	6.952e-07	8.294e-09	0	2
rs10117184	141	rs10959797:rs970361:rs62550480:rs62551581:rs56318386	9	11256918	A	G	0.231023	0.980261	0.005278	0.3968	0.0005793	8.74e-07	0.007074	7.925e-05	2.404e-06	0.001923	8.552e-05	8.871e-09	0.01412	0.06667	7.159e-09	1	3
rs10959797	141	rs10117184:rs970361:rs62550480:rs62551581:rs56318386	9	11431990	A	G	0.209896	0.995406	0.0006436	0.2413	9.908e-05	4.288e-08	0.006184	2.347e-05	2.391e-08	0.001097	1.618e-05	1.465e-06	0.01035	0.02986	3.273e-10	2	3
rs970361	141	rs10117184:rs10959797:rs62550480:rs62551581:rs56318386	9	11448077	T	C	0.371692	0.994976	0.00416	0.2028	1.949e-07	4.138e-08	6.343e-06	0.001059	8.676e-05	0.01099	0.0003294	1.573e-05	0.009808	0.001984	6.561e-10	1	3
rs62550480	141	rs10117184:rs10959797:rs970361:rs62551581:rs56318386	9	11449346	T	C	0.214237	1	0.000834	0.1712	1.902e-05	3.569e-09	0.002995	2.54e-05	1.532e-07	0.002915	4.594e-06	1.215e-07	0.01944	0.01139	9.316e-11	1	3
rs62551581	141	rs10117184:rs10959797:rs970361:rs62550480:rs56318386	9	11610677	A	C	0.212702	0.994108	0.005339	0.1499	4.352e-05	1.487e-08	0.004492	1.005e-05	8.273e-08	0.002261	1.959e-06	3.935e-07	0.01894	0.01318	1.944e-10	1	3
rs56318386	141	rs10117184:rs10959797:rs970361:rs62550480:rs62551581	9	11703892	T	C	0.215156	0.993689	0.004951	0.2877	4.58e-06	1.373e-09	0.003015	8.398e-05	2.316e-07	0.0004229	2.708e-06	4.222e-07	0.01186	0.0231	1.302e-10	1	3
rs10811883	142	rs10156548:rs1360379:rs12554512	9	23291526	T	C	0.373745	0.978532	0.0004269	2.569e-05	3.394e-09	1.88e-08	3.67e-07	0.0004454	4.843e-05	0.005313	2.635e-05	1.34e-05	0.004811	0.0001736	9.318e-13	2	3
rs10156548	142	rs10811883:rs1360379:rs12554512	9	23318433	C	G	0.37046	0.991457	0.0009926	9.175e-06	2.927e-10	4.531e-09	7.491e-07	0.003288	0.01051	0.000573	0.0001699	0.0002008	0.05267	0.001495	5.359e-11	2	3
rs1360379	142	rs10811883:rs10156548:rs12554512	9	23340616	T	C	0.395583	1	0.009083	2.104e-05	4.131e-09	1.31e-09	5.419e-07	0.0004601	0.003814	0.0008708	1.917e-05	5.321e-06	0.02652	0.002143	8.634e-12	2	3
rs12554512	142	rs10811883:rs10156548:rs1360379	9	23352293	T	C	0.409986	1	0.2196	4.602e-08	6.703e-06	7.562e-06	0.0001975	0.1936	0.2533	0.5718	0.0686	0.002169	0.7012	0.1265	3.206e-05	1	1
rs10119773	143	NA	9	23736400	A	G	0.465998	0.974643	0.08934	0.001483	7.13e-06	7.1e-07	0.0003741	0.0061	8.159e-05	8.706e-05	0.001621	7.313e-08	0.0001546	3.673e-11	8.334e-12	1	3
rs1231375	144	NA	9	25755952	T	C	0.138763	0.993306	0.2181	0.7668	0.04886	0.07839	0.1025	0.03452	0.01468	0.1295	0.01041	1.262e-08	0.01005	0.5821	0.0006664	1	1
rs7033345	145	NA	9	28717573	T	C	0.27906	0.988881	0.001959	0.02353	0.01427	4.776e-05	1.351e-05	2.536e-06	2.389e-05	0.0001582	7.439e-05	0.00582	0.001423	0.0007733	2.383e-09	0	2
rs17532098	146	rs11975	9	96262725	T	C	0.102583	0.994773	0.01391	0.0009016	1.403e-05	7.808e-05	0.001627	1.026e-05	5.585e-07	1.476e-06	9.436e-05	2.628e-08	0.08526	0.01891	1.115e-10	1	3
rs11975	146	rs17532098	9	96327691	A	C	0.144253	0.993205	0.007538	0.0007257	3.025e-07	7.468e-06	0.001039	3.51e-05	2.137e-07	9.229e-07	0.0004026	1.33e-06	0.02735	0.0398	4.138e-11	0	2
rs2895249	147	rs7044244	9	96365753	A	G	0.380744	0.989132	0.009578	3.178e-09	0.001889	3.792e-05	3.674e-05	0.03062	0.005525	0.001125	0.1241	0.1262	0.251	0.004154	9.316e-07	1	1
rs7044244	147	rs2895249	9	96397689	A	G	0.378475	0.989953	0.02869	1.949e-10	0.01304	1.182e-05	0.002897	0.09682	0.0332	0.005741	0.2887	0.4531	0.3768	0.001122	2.419e-05	1	1
rs28510415	148	rs28427480:rs145965565:rs75614054	9	98245026	A	G	0.0916168	0.99513	7.615e-06	0.004609	2.032e-06	1.463e-06	0.0003748	0.0003631	3.125e-08	0.001081	3.029e-06	1.734e-10	0.0004276	1.72e-07	4.971e-14	2	3
rs28427480	148	rs28510415:rs145965565:rs75614054	9	98264942	A	C	0.0945942	0.989253	7.056e-06	0.001655	1.004e-06	1.802e-06	0.0003546	8.238e-05	2.708e-07	0.001868	2.472e-06	3.995e-11	0.0004075	5.664e-07	3.877e-14	1	3
rs145965565	148	rs28510415:rs28427480:rs75614054	9	98273305	T	G	0.0906455	0.991069	7.315e-06	0.001624	1.287e-06	1.831e-06	0.0004331	7.63e-05	1.966e-07	0.001879	2.281e-06	2.817e-11	0.0005189	3.112e-07	3.53e-14	1	3
rs75614054	148	rs28510415:rs28427480:rs145965565	9	98275789	T	C	0.0864162	0.991078	1.427e-05	0.001082	7.15e-07	1.849e-06	0.001956	4.414e-05	4.031e-07	0.0007802	3.516e-07	1.219e-10	0.0002225	2.324e-07	2.518e-14	1	3
rs35623509	149	NA	9	120001431	C	G	0.271529	0.995062	0.5679	0.02468	0.6568	0.6754	0.8212	0.3874	0.001032	0.05998	0.2569	0.003016	0.001259	1.973e-08	0.01338	1	1
rs524440	150	NA	9	120307012	T	G	0.0447839	0.953211	0.004269	0.05076	0.03944	0.003314	0.01195	0.01943	0.0003189	0.7899	0.1372	0.003852	0.03858	3.014e-08	1.443e-05	1	1
rs2149351	151	rs1927903:rs10983783	9	120501644	T	G	0.238985	0.992568	1.25e-07	1.957e-05	0.0003468	3.51e-06	3.977e-08	7.479e-05	4.208e-06	0.006011	0.00398	0.005155	6.608e-05	1.967e-05	5.15e-12	1	3
rs1927903	151	rs2149351:rs10983783	9	120514954	C	G	0.341928	0.996963	4.543e-08	0.003423	0.004835	4.699e-05	9.938e-06	0.0003005	0.0007354	0.01153	0.01475	0.2777	0.002041	0.0007834	2.997e-08	1	3
rs10983783	151	rs2149351:rs1927903	9	120534666	T	G	0.446653	1	5.23e-06	0.2654	0.006235	1.04e-08	1.204e-05	0.003529	0.06449	0.004049	0.0321	0.2206	0.2285	0.1093	4.288e-06	1	1
rs60393230	152	rs4836789	9	122655283	A	G	0.407369	0.991586	0.2941	0.000166	3.663e-06	2.253e-08	0.0003783	0.1704	0.01812	0.02098	0.01079	0.09179	0.03895	2.009e-06	3.956e-07	1	1
rs4836789	152	rs60393230	9	122663466	T	C	0.402872	0.997554	0.2818	0.000279	7.631e-06	1.145e-08	0.0005342	0.223	0.02519	0.03633	0.009524	0.07091	0.06501	3.107e-06	7.219e-07	1	1
rs6478623	153	rs7026674	9	126315123	T	G	0.279275	0.991328	0.4268	0.9481	0.9874	0.9559	0.4074	2.039e-08	0.0002337	0.08738	3.554e-08	0.632	0.385	0.4818	0.03579	2	1
rs7026674	153	rs6478623	9	126452936	T	C	0.288112	0.992489	0.4203	0.9919	0.934	0.8826	0.9517	1.423e-08	0.001239	0.2599	2.48e-07	0.3421	0.2661	0.03771	0.1064	1	1
rs72759273	154	NA	9	126973873	A	G	0.194462	1	0.4163	0.001719	2.117e-05	0.001209	0.0001004	2.799e-05	7.936e-05	0.01054	0.004966	0.00107	0.002215	0.001663	4.761e-08	0	2
rs72765272	155	NA	9	127851931	A	C	0.1317	0.997634	0.6054	0.5705	0.005044	0.6174	0.02082	0.001859	0.0008342	0.186	0.03783	0.002187	7.219e-10	0.02398	0.0001	1	1
rs999483	156	NA	9	135301389	T	G	0.247877	1	2.071e-12	0.2544	0.0117	2.768e-07	0.008634	0.1722	0.01754	1.246e-06	0.5607	0.1824	0.6333	0.5628	1.499e-05	1	1
rs10905638	157	NA	10	9951081	C	G	0.440857	0.997152	3.412e-10	0.7334	0.03774	0.000853	0.001989	0.1712	0.01087	0.0001728	0.2213	0.2573	7.138e-05	0.03539	9.142e-06	1	1
rs7895261	158	NA	10	58751054	T	G	0.28996	0.991933	0.0002503	0.0005301	0.0001181	3.698e-08	0.0003411	0.008645	0.01359	0.01512	0.002241	0.02926	0.0004525	0.00362	2.327e-08	1	3
rs3740393	159	rs4919695	10	104636655	C	G	0.140572	0.994865	0.02465	0.2661	0.7698	0.01292	0.5958	8.786e-10	3.399e-07	2.015e-09	0.0003694	0.0001457	0.0001041	0.1538	3.906e-07	2	1
rs4919695	159	rs3740393	10	104704017	A	G	0.395999	0.998143	0.04559	0.2367	0.5881	0.04504	0.2407	1.199e-13	2.102e-13	0.01209	7.135e-05	0.000477	0.0002503	0.1067	5.135e-06	2	1
rs11599236	160	NA	10	106454672	T	C	0.407423	0.981868	0.1581	0.01216	1.752e-12	5.504e-08	3.74e-07	0.5603	0.4325	0.1006	0.0001142	0.003522	0.03768	0.002921	4.532e-06	1	1
rs2930456	161	NA	10	107050168	C	G	0.125202	0.989911	0.01884	0.03367	0.003896	0.01542	0.0001118	3.592e-08	0.0004298	0.02033	0.0001139	0.001263	0.002497	0.08892	3.469e-07	1	1
rs17805214	162	NA	10	107361889	T	G	0.154493	0.980971	0.6294	0.03264	1.383e-08	0.001619	0.002669	0.2534	0.06872	0.2434	0.002063	0.01432	0.1812	0.255	0.0002057	1	1
rs7912226	163	rs1826787	10	107652144	A	T	0.400911	0.987488	0.005431	0.002569	3.281e-08	0.000814	1.06e-10	0.1394	0.001938	0.04078	0.002718	9.345e-05	0.2592	0.002952	2.201e-08	2	3
rs860626	164	NA	10	119301703	T	G	0.297635	0.981995	0.005182	0.09953	6.355e-05	1.286e-05	5.737e-05	8.756e-05	0.0004265	0.001298	3.088e-05	0.003701	0.001201	9.059e-05	2.059e-09	0	2
rs34588274	165	rs4757136:rs4757142:rs55769038	11	13269946	T	C	0.43523	0.985323	1.552e-05	0.001103	2.616e-06	0.006487	0.000173	9.587e-06	0.001871	0.004099	0.01077	0.1855	1.595e-16	1.914e-10	7.295e-12	2	3
rs4757136	165	rs34588274:rs4757142:rs55769038	11	13281327	A	T	0.428808	0.995659	1.859e-05	0.0003188	5.332e-07	0.006361	3.675e-05	2.814e-06	0.001337	0.002153	0.007843	0.1163	1.839e-16	6.533e-11	8.562e-13	2	3
rs4757142	165	rs34588274:rs4757136:rs55769038	11	13325695	A	G	0.403401	0.984267	0.0003505	0.000386	8.536e-09	0.02095	5.028e-05	0.0001934	0.006733	0.02026	0.1552	0.2836	3.89e-16	2.703e-09	7.478e-11	3	3
rs55769038	165	rs34588274:rs4757136:rs4757142	11	13331808	A	G	0.421998	0.996098	3.906e-06	8.786e-05	8.776e-07	0.003872	0.0001972	2.202e-05	0.002596	0.0622	0.1248	0.1459	8.171e-16	7.83e-12	6.313e-12	2	3
rs297346	166	NA	11	16355771	A	G	0.366117	0.993142	0.0008207	0.002238	2.159e-07	4.583e-10	1.171e-07	0.00804	3.509e-07	0.004063	0.000991	0.0007725	0.003067	0.008027	6.561e-11	1	3
rs113829044	167	rs11030107:rs56133711	11	27664695	T	C	0.0350783	1	0.6861	8.018e-05	6.162e-09	0.003691	0.002095	0.1787	0.9538	0.5132	0.1005	0.1785	0.3711	0.0152	0.003431	1	1
rs11030107	167	rs113829044:rs56133711	11	27694835	A	G	0.252832	0.999112	0.008613	0.0041	0.0134	0.9727	0.5349	3.199e-09	3.56e-06	0.003794	0.02663	0.2132	0.005263	0.2041	0.03973	1	1
rs56133711	167	rs113829044:rs11030107	11	27723334	A	G	0.251434	0.997731	0.004238	0.005204	0.01541	0.9801	0.5969	3.628e-09	6.193e-06	0.001177	0.02005	0.2147	0.006713	0.1856	0.036	1	1
rs10767733	168	NA	11	28642320	A	G	0.402825	0.992885	2.824e-07	0.001157	0.1558	0.02443	0.03613	0.4106	0.06657	3.61e-10	0.02803	0.001635	0.001318	0.03338	1.741e-06	1	1
rs3026401	169	rs3026389	11	31807524	T	C	0.218405	0.987029	1.416e-09	0.7151	0.00642	0.0001405	0.004172	6.578e-07	2.522e-08	0.0001721	0.0001878	0.1623	8.511e-07	0.04841	4.489e-09	2	3
rs3026389	169	rs3026401	11	31813529	C	G	0.211118	0.999156	5.734e-09	0.1806	0.0014	5.843e-05	0.004634	3.078e-06	3.127e-09	0.000191	0.0004705	0.04795	5.221e-07	0.03186	6.598e-10	2	3
rs55702830	170	NA	11	46231956	A	G	0.394391	0.989084	0.003789	0.008007	2.551e-05	3.146e-05	6.193e-08	0.001838	0.0001366	0.02032	6.157e-05	0.2043	0.581	0.0001588	3.188e-08	0	2
rs10838635	171	rs11039149:rs11039182	11	46945227	A	G	0.247164	0.993942	0.5307	0.0007612	4.685e-08	0.0001531	2.965e-10	0.128	0.4001	0.165	0.0002182	0.00229	0.3675	0.05635	2.235e-06	2	1
rs11039149	171	rs10838635:rs10501320:rs11039182:rs12787112:rs11039389	11	47276675	A	G	0.269477	1	0.07904	1.709e-05	1.874e-13	1.287e-11	1.134e-05	3.618e-09	4.664e-05	2.527e-05	1.011e-11	0.5894	0.005867	6.254e-05	3.212e-14	4	3
rs10501320	171	rs11039149:rs11039182:rs12787112:rs11039389	11	47293799	C	G	0.25471	1	0.1301	8.668e-06	3.538e-13	2.378e-10	5.935e-06	1.002e-09	3.146e-05	0.0001025	7.241e-12	0.8456	0.007316	2.239e-05	6.491e-14	4	3
rs11039182	171	rs10838635:rs11039149:rs10501320:rs12787112:rs11039389	11	47346723	T	C	0.269312	1	0.06289	1.166e-05	2.463e-13	1.741e-11	9.843e-06	4.667e-09	3.985e-05	2.382e-05	1.141e-11	0.6157	0.007126	5.161e-05	3.083e-14	4	3
rs12787112	171	rs11039149:rs10501320:rs11039182:rs11039389	11	47687147	A	G	0.340851	0.998483	0.12	1.171e-08	1.392e-08	1.007e-05	0.001969	0.0001481	0.005247	0.05924	4.152e-16	0.7488	0.0304	0.0003076	1.38e-09	3	3
rs11039389	171	rs11039149:rs10501320:rs11039182:rs12787112	11	47796062	T	C	0.341432	0.999711	0.05906	2.406e-09	4.333e-09	5.691e-06	0.0006525	0.0001268	0.005881	0.07035	1.546e-15	0.7348	0.01533	0.000119	3.604e-10	3	3
rs7482876	172	NA	11	49761486	C	G	0.330292	0.999137	0.742	0.08651	0.0001466	0.0004829	4.386e-08	0.8782	0.9227	0.5246	0.09475	0.3039	0.3237	0.001673	0.0008049	1	1
rs11532157	173	rs11826064	11	50772686	T	C	0.301323	0.992744	0.1245	0.0005104	2.064e-06	5.008e-06	4.87e-10	0.07492	0.03478	0.1961	0.01228	0.03196	0.01769	0.00108	1.382e-07	1	1
rs11826064	173	rs11532157	11	50777866	T	C	0.301794	0.993108	0.1176	0.0005251	1.672e-06	4.52e-06	5.807e-10	0.081	0.03404	0.2027	0.01202	0.03013	0.01853	0.001031	1.337e-07	1	1
rs2688708	174	rs2262536	11	54840670	T	C	0.294516	0.996776	0.04442	0.001306	1.391e-05	4.98e-06	2.385e-09	0.03938	0.03214	0.1142	0.00716	0.01767	0.02441	0.00288	1.32e-07	1	1
rs2262536	174	rs2688708	11	54914812	T	G	0.291554	0.993525	0.0674	0.00112	4.487e-05	1.196e-05	1.558e-09	0.05266	0.0192	0.1898	0.005817	0.01395	0.02354	0.00246	1.955e-07	1	1
rs73480560	175	rs10750866:rs10896636	11	57401400	T	C	0.260712	0.978641	0.0003515	0.1428	0.08569	0.006103	0.0009234	0.4484	5.901e-08	0.001763	0.2211	2.164e-08	1.609e-08	0.001582	4.616e-08	2	3
rs10750866	175	rs73480560:rs10896636	11	57404779	A	G	0.272951	0.989893	0.0002461	0.01161	0.03656	0.00276	0.001577	0.1287	1.171e-07	0.0004112	0.1138	2.084e-07	1.193e-11	0.0002301	1.571e-09	1	3
rs10896636	175	rs73480560:rs10750866	11	57448032	C	G	0.336471	0.989833	5.303e-05	0.0006198	0.01428	0.0003553	0.0001217	0.2686	1.112e-07	2.024e-05	0.1976	1.809e-07	2.882e-09	8.976e-08	8.616e-11	1	3
rs102275	176	NA	11	61557803	T	C	0.35595	1	1.303e-08	0.1236	0.003265	0.4585	0.8701	0.5165	0.4335	0.2356	0.6872	0.2879	0.006543	0.5906	0.5498	1	1
rs674437	177	NA	11	88689953	A	G	0.485057	0.995747	2.376e-07	0.00628	0.001442	1.119e-05	0.0004073	0.05686	0.04526	2.805e-05	0.001046	3.697e-06	7.772e-06	2.059e-06	2.735e-10	0	2
rs10765762	178	NA	11	95434061	T	C	0.458739	0.979523	0.7879	0.9204	0.1076	0.005178	0.1703	0.0002849	2.232e-09	0.2731	0.1365	0.0006317	0.0003384	0.7433	8.789e-05	1	1
rs628246	179	NA	11	99571306	T	C	0.171808	0.998802	0.2222	0.005094	4.125e-08	0.004931	0.08079	0.5982	0.06026	0.01528	0.6883	0.1135	0.1037	0.001098	0.0006785	1	1
rs4937872	180	rs10789929:rs1940710:rs4424705	11	112827715	A	G	0.417009	0.983913	0.00157	0.0009669	1.513e-06	2.541e-05	0.000351	1.479e-05	4.04e-05	5.038e-11	0.01525	4.467e-06	0.001234	2.091e-06	6.421e-12	1	3
rs10789929	180	rs4937872:rs1940710:rs4424705	11	112830663	T	C	0.393947	0.991006	0.001812	0.0006212	2.511e-07	8.304e-06	0.0001887	0.0001063	4.109e-05	8.307e-10	0.01628	1.073e-06	0.001371	2.763e-06	3.763e-12	1	3
rs1940710	180	rs4937872:rs10789929:rs4424705	11	112849735	A	T	0.258986	0.998274	0.006668	0.0009338	1.495e-09	2.144e-06	5.03e-05	0.03499	0.002088	8.168e-05	0.01697	0.0001308	0.0003547	1.811e-06	1.722e-10	1	3
rs4424705	180	rs4937872:rs10789929:rs1940710	11	112863579	A	T	0.256746	0.997881	0.008844	0.0007891	1.258e-09	4.049e-06	9.64e-05	0.0316	0.00248	0.0001098	0.02262	9.486e-05	0.0004729	2.276e-06	3.215e-10	1	3
rs72995548	181	NA	11	113138921	T	C	0.0621829	1	0.002667	0.01043	6.037e-06	9.436e-09	0.001001	0.0009475	0.00909	0.0006553	0.2937	5.355e-05	0.05348	0.001788	4.249e-08	1	3
rs2298489	182	rs10789942:rs2734837:rs1116313	11	113235419	A	G	0.335985	0.990741	0.000617	0.0004738	5.369e-08	7.597e-08	9.423e-07	0.0005393	0.009787	0.0001726	3.098e-05	1.98e-07	8.397e-07	2.23e-07	1.26e-13	0	2
rs10789942	182	rs2298489:rs2734837:rs1116313	11	113236199	A	G	0.476945	0.991947	0.007617	0.007472	9.113e-05	6.306e-06	7.386e-06	3.845e-05	0.0003888	4.258e-05	1.183e-05	1.096e-07	8.209e-09	2.414e-08	2.305e-13	2	3
rs2734837	182	rs2298489:rs10789942:rs1116313:rs4245150:rs12420205	11	113286829	T	C	0.405872	0.996536	0.009528	0.005233	2.245e-05	3.504e-07	0.001536	4.201e-05	0.0004569	8.704e-05	4.423e-05	2.919e-08	1.437e-09	5.063e-07	3.919e-13	2	3
rs1116313	182	rs2298489:rs10789942:rs2734837:rs4245150:rs12420205	11	113296107	A	G	0.408678	0.996662	0.008323	0.00508	1.883e-05	3.662e-07	0.00148	5.052e-05	0.000491	6.92e-05	3.291e-05	2.46e-08	2.303e-09	4.358e-07	3.504e-13	2	3
rs4245150	182	rs2734837:rs1116313:rs10891564:rs35738585:rs4245154:rs12420205	11	113364647	T	G	0.372145	1	0.001733	0.01294	2.557e-07	7.489e-10	2.696e-05	3.857e-06	7.812e-05	5.065e-06	2.675e-06	3.245e-07	5.761e-09	3.79e-08	4.932e-15	3	3
rs10891564	182	rs4245150:rs35738585:rs4245154:rs12420205	11	113374013	A	G	0.388119	0.999182	7.648e-05	0.01085	1.778e-07	2.64e-07	1.196e-05	0.0002089	0.1679	4.478e-05	0.0006689	4.478e-10	0.0003611	1.385e-05	1.127e-11	1	3
rs35738585	182	rs4245150:rs10891564:rs4245154:rs12420205	11	113386347	T	G	0.430908	0.995171	8.491e-05	0.000314	6.756e-10	5.799e-11	1.678e-07	5.136e-05	0.0003338	1.324e-05	1.102e-05	7.085e-10	5.723e-09	3.126e-08	4.011e-17	5	3
rs4245154	182	rs4245150:rs10891564:rs35738585:rs12420205	11	113388674	A	G	0.431123	0.993844	6.858e-05	0.000362	5.876e-10	7.577e-11	1.421e-07	5.472e-05	0.0003504	1.241e-05	9.61e-06	1.013e-09	4.369e-09	3.106e-08	3.753e-17	5	3
rs12420205	182	rs2734837:rs1116313:rs4245150:rs10891564:rs35738585:rs4245154	11	113394035	T	C	0.322495	0.98745	0.0002475	0.002194	2.654e-07	4.768e-11	1.138e-05	0.0002569	0.0003082	0.0001312	1.9e-05	1.081e-07	1.262e-08	2.264e-09	4.215e-15	3	3
rs10750486	183	NA	11	131463916	A	G	0.498564	0.980923	0.3059	0.06644	0.0324	0.01787	0.06921	0.1812	2.923e-08	0.5856	0.03067	0.0002652	0.003103	0.05724	9.482e-05	1	1
rs167915	184	rs73034263	11	133797581	A	T	0.352179	0.991675	0.000694	0.02409	0.0002596	0.02076	0.0006429	0.001364	4.378e-09	0.001886	0.1267	0.0007083	0.0003708	0.009881	8.123e-08	1	1
rs73034263	184	rs167915	11	133808038	C	G	0.194034	0.992661	0.0002344	0.0476	0.06527	2.486e-05	0.02292	0.0004724	7.027e-09	0.0006565	0.09024	2.683e-05	0.007898	0.0007054	2.776e-08	1	3
rs2160515	185	NA	12	16753965	A	G	0.429309	0.980206	0.01579	0.5336	0.9334	0.07483	0.0614	0.08954	0.0002189	0.2755	0.03434	0.9194	7.923e-10	0.2014	0.172	1	1
rs7973253	186	rs11608355:rs3742021:rs3742020:rs10850379:rs11067376	12	109878115	A	G	0.369666	0.996407	1.175e-09	0.1236	6.298e-07	4.773e-06	0.0001422	5.236e-05	1.781e-08	0.001518	5.2e-05	2.992e-08	2.696e-08	0.00724	1.232e-13	4	3
rs11608355	186	rs7973253:rs3742021:rs3742020:rs10850379:rs11067376	12	109879292	T	C	0.316757	0.996151	2.206e-09	0.09315	5.428e-09	1.156e-05	4.433e-06	1.415e-06	3.137e-09	0.0006474	0.0003903	3.199e-08	9.805e-10	0.0005589	2.443e-15	5	3
rs3742021	186	rs7973253:rs11608355:rs3742020:rs10850379:rs11067376	12	109883117	T	C	0.302806	0.995151	6.027e-09	0.05431	1.204e-08	1.144e-05	4.457e-05	1.193e-06	3.437e-09	0.0005446	0.0003158	9.909e-09	6.43e-10	0.0006049	2.624e-15	5	3
rs3742020	186	rs7973253:rs11608355:rs3742021:rs10850379:rs11067376	12	109883254	T	C	0.316583	0.996918	2.082e-09	0.08519	6.085e-09	1.288e-05	7.263e-06	9.774e-07	2.415e-09	0.0006049	0.0003162	3.065e-08	1.633e-09	0.0007169	2.699e-15	5	3
rs10850379	186	rs7973253:rs11608355:rs3742021:rs3742020:rs11067376	12	110002777	T	C	0.425983	0.999606	3.058e-07	0.1079	3.166e-07	4.587e-05	0.0005032	7.88e-05	5.074e-09	0.02532	0.000326	8.506e-10	9.051e-07	0.004133	1.738e-12	2	3
rs11067376	186	rs7973253:rs11608355:rs3742021:rs3742020:rs10850379	12	110027795	A	G	0.359496	0.997804	1.412e-08	0.105	6.798e-07	7.932e-05	0.0002965	2.494e-05	4.164e-10	0.006544	4.932e-05	1.383e-08	5.369e-08	0.001689	1.915e-13	3	3
rs10507274	187	NA	12	117160976	T	C	0.0615099	1	0.0004629	0.3027	0.02815	0.009174	0.2277	3.132e-05	3.896e-07	0.0001095	1.836e-05	0.005671	2.328e-06	0.0002304	3.53e-08	0	2
rs3741475	188	NA	12	117669914	A	G	0.200387	0.99525	5.463e-06	0.004353	7.707e-07	3.138e-05	0.02506	0.001282	0.002055	0.003779	0.0006646	8.327e-06	0.00233	0.0003346	3.394e-09	0	2
rs6490177	189	NA	12	118796085	A	C	0.183007	0.995458	0.0002099	3.015e-05	0.003994	0.0005345	1.44e-05	0.001195	0.0002531	0.03923	0.002015	4.879e-07	1.01e-05	2.076e-06	6.14e-11	0	2
rs28655666	190	NA	12	122186317	A	G	0.455747	1	0.01042	0.0008245	0.006851	5.66e-10	0.001492	0.5401	0.3679	0.2268	0.08064	0.0402	0.1363	0.009843	2.582e-05	1	1
rs7334060	191	NA	13	55728751	T	C	0.357385	0.998341	0.005495	0.03543	0.04089	0.0007839	4.618e-08	0.9651	0.108	0.2233	0.4658	0.6307	0.07911	0.1262	0.005698	1	1
rs9527336	192	rs3124426:rs3124405:rs3124377	13	55783042	A	G	0.277238	0.996779	2.043e-09	0.6755	0.6816	0.07062	0.8347	4.799e-06	2.592e-05	3.932e-09	0.002338	0.0001188	0.0001912	6.411e-05	1.021e-07	2	1
rs3124426	192	rs9527336:rs3124405:rs3124377	13	55937346	T	C	0.230468	0.999027	2.621e-10	0.2566	0.4313	0.07544	0.1286	5.655e-05	8.819e-05	2.689e-07	0.004637	0.0002758	1.069e-05	5.858e-06	1.878e-08	1	3
rs3124405	192	rs9527336:rs3124426:rs3124377	13	55970997	T	G	0.277105	0.999579	9.472e-11	0.6846	0.675	0.07319	0.8502	3.288e-06	1.614e-05	2.857e-08	0.002632	0.0001257	0.0001202	3.46e-05	7.182e-08	2	1
rs3124377	192	rs9527336:rs3124426:rs3124405	13	55985612	T	C	0.276851	0.998877	1.644e-10	0.719	0.7195	0.07838	0.8773	2.215e-06	1.521e-05	1.603e-08	0.0022	0.0001294	0.0001169	3.317e-05	7.452e-08	2	1
rs3843954	193	rs1373921	13	58548511	C	G	0.28453	0.996058	2.224e-05	0.6465	2.06e-05	2.587e-12	2.189e-05	0.01741	0.00517	0.9144	0.2637	0.1422	0.2669	0.173	2.539e-05	1	1
rs1373921	193	rs3843954	13	58634823	A	G	0.230326	0.999168	0.0003113	0.3642	0.0001635	1.412e-12	1.561e-05	0.02037	0.04065	0.9486	0.1751	0.6932	0.0151	0.4612	0.0003762	1	1
rs61957597	194	rs4444227:rs11619066:rs1330745	13	58983958	A	G	0.23255	0.992935	0.6583	0.967	7.134e-05	0.001877	0.002622	5.347e-06	9.963e-10	0.1719	0.00452	1.912e-05	8.605e-05	0.1439	4.294e-07	1	1
rs4444227	194	rs61957597:rs11619066:rs1330745	13	59116160	T	C	0.214472	0.995071	0.6193	0.8844	2.245e-05	2.527e-06	4.973e-05	7.369e-08	1.028e-09	0.01957	0.001004	2.186e-07	8.742e-05	0.09097	1.582e-09	1	3
rs11619066	194	rs61957597:rs4444227:rs1330745	13	59141522	C	G	0.215297	0.998703	0.6453	0.8657	5.274e-05	5.905e-06	8.861e-05	1.249e-08	1.928e-09	0.01798	0.0002833	4.094e-07	8.627e-05	0.1204	2.14e-09	2	3
rs1330745	194	rs61957597:rs4444227:rs11619066	13	59159949	A	C	0.210301	0.996708	0.7136	0.9258	4.458e-05	7.069e-06	0.0001153	2.494e-08	1.28e-09	0.01576	0.0003186	2.738e-07	7.291e-05	0.09678	2.312e-09	2	3
rs58446129	195	NA	13	66582410	T	C	0.156004	0.997571	1.877e-08	0.02533	0.0001083	5.333e-07	1.023e-05	0.4224	0.3325	0.02826	0.1807	0.06962	0.09004	0.009105	1.33e-06	1	1
rs9571771	196	rs1892350	13	67933131	A	G	0.418067	0.987678	0.02047	0.01534	0.08581	0.001434	0.1036	2.933e-08	0.004143	0.05831	0.001973	0.01078	0.02508	0.008238	3.563e-06	1	1
rs1892350	196	rs9571771	13	68080614	A	G	0.490613	0.996095	0.002654	0.0004925	0.001021	2.375e-07	9.497e-05	5.927e-06	0.0001552	0.004477	0.0001582	8.456e-05	0.01657	0.0002319	6.999e-10	0	2
rs7338774	197	rs77607745	13	69344134	A	G	0.329767	0.987289	1.024e-05	0.002172	0.0009185	1.075e-05	0.009067	0.00464	7.392e-05	1.976e-05	0.009889	0.006388	0.001785	4.035e-06	1.846e-09	0	2
rs9541703	198	NA	13	69581552	T	G	0.297882	0.996187	0.004278	0.006451	0.002013	0.003573	9.232e-06	0.0001988	0.000107	0.03455	0.005208	2.632e-06	3.817e-05	0.002228	7.229e-09	0	2
rs9516861	199	NA	13	97854889	A	T	0.141405	0.989535	0.0002681	0.0129	0.0003544	0.0005005	0.06113	0.001449	0.0001363	0.0004066	0.02695	1.513e-05	5.622e-06	0.01227	2.476e-08	0	2
rs7987467	200	NA	13	111557399	A	G	0.407619	0.996519	0.0003075	0.8026	0.2379	0.03994	0.001394	0.0002326	0.321	0.0003086	0.01958	0.03388	2e-08	0.001091	4.222e-06	1	1
rs36006259	201	NA	14	30268871	T	C	0.157665	0.95977	0.00401	0.00742	0.103	0.0002042	6.073e-05	0.00918	1.616e-05	3.163e-05	0.0008667	7.322e-08	0.005959	0.1329	2.409e-08	0	2
rs1782179	202	rs1778377	14	41693940	T	C	0.272563	0.994046	6.088e-07	0.0005571	5.064e-06	2.311e-06	0.0002508	0.0006778	0.0003177	1.401e-06	0.002668	0.03748	0.009152	0.1035	1.578e-09	0	2
rs1778377	202	rs1782179	14	41694018	A	T	0.271168	0.994297	5.644e-07	0.0004538	4.704e-06	2.701e-06	0.0002921	0.0006181	0.0003563	1.238e-06	0.002734	0.0381	0.008796	0.1025	1.53e-09	0	2
rs11627348	203	NA	14	57295404	A	C	0.151394	0.981748	0.0002087	0.0006284	4.295e-05	0.0006694	5.384e-05	0.04045	0.0003321	0.03489	0.06425	8.92e-06	0.0002816	1.921e-06	6.477e-09	0	2
rs1275411	204	rs2102923:rs4902704	14	69594913	T	C	0.341181	0.993568	0.03418	2.428e-05	0.007284	0.0005275	1.254e-08	0.0006425	0.002445	0.004215	0.01597	2.607e-08	0.0006282	0.00464	4.578e-09	2	3
rs2102923	204	rs1275411:rs4902704	14	69662105	A	G	0.372392	0.992392	0.1149	4.939e-05	0.0007208	0.0001112	2.031e-07	0.001741	0.004941	0.001321	0.003486	7.791e-09	0.007399	0.03764	9.284e-09	1	3
rs4902704	204	rs1275411:rs2102923	14	69703588	C	G	0.376173	0.998383	0.04212	1.826e-05	0.0006306	1.73e-05	7.101e-08	0.002442	0.001792	0.001324	0.006374	1.246e-08	0.01058	0.02018	2.38e-09	1	3
rs7152906	205	rs9671386:rs2193596:rs10144845:rs2853779	14	75125540	T	C	0.492806	0.999508	3.394e-05	0.02463	0.02122	4.057e-06	6.622e-06	5.068e-12	1.28e-10	1.058e-06	9.566e-07	0.2569	0.1815	3.858e-06	1.253e-11	2	3
rs9671386	205	rs7152906:rs2193596:rs10144845:rs2853779	14	75151047	A	G	0.256164	1	0.0004939	0.0001697	0.002055	2.242e-09	3.775e-08	2.266e-10	1.763e-08	0.0002015	8.882e-09	0.003351	0.2101	1.997e-05	2.407e-13	5	3
rs2193596	205	rs7152906:rs9671386:rs10144845:rs2853779	14	75234101	T	G	0.309866	1	0.001307	0.0003858	0.001048	1.407e-08	2.392e-09	3.686e-09	6.704e-07	0.001245	4.713e-09	0.002791	0.1861	1.668e-06	7.059e-13	4	3
rs10144845	205	rs7152906:rs9671386:rs2193596:rs2853779	14	75237770	T	C	0.320298	0.999515	0.0008152	0.0002442	0.0008485	9.196e-09	9.597e-10	5.724e-09	2.126e-07	0.001287	6.213e-09	0.001811	0.1111	1.994e-07	1.413e-13	4	3
rs2853779	205	rs7152906:rs9671386:rs2193596:rs10144845	14	75368508	A	G	0.45354	0.999629	0.0001315	0.04984	0.1069	0.0001171	1.943e-06	3.944e-12	5.404e-09	5.958e-06	9.438e-07	0.4297	0.2631	2.274e-06	3.537e-10	2	3
rs61991614	206	rs6574349	14	77484709	A	G	0.258082	0.986035	0.07866	0.6784	0.2346	0.416	0.3213	1.024e-09	0.0003221	0.002026	1.424e-05	0.003971	0.01595	0.005996	1.769e-05	1	1
rs6574349	206	rs61991614	14	77497666	A	G	0.31984	1	0.2635	0.5242	0.3161	0.6098	0.8346	5.269e-10	0.0002872	0.05109	0.002246	0.01687	0.1636	0.06423	0.0005651	1	1
rs12886000	207	NA	14	98501877	T	G	0.105538	0.982763	3.332e-08	0.06338	0.3164	0.3307	0.4444	0.2753	0.5126	0.0003226	0.2346	0.9181	0.69	0.1353	0.01255	1	1
rs117618307	208	NA	15	42030849	A	G	0.0202396	0.99342	0.02363	0.8163	0.626	0.6216	0.4075	1.34e-08	0.09152	0.1074	0.0001335	0.5171	0.2874	0.793	0.1001	1	1
rs12902680	209	NA	15	46316484	T	C	0.381068	0.990088	0.1428	0.002468	0.003733	2.672e-06	0.0002101	0.02683	1.067e-05	0.03713	0.02381	0.0002114	0.002826	1.683e-06	1.773e-08	0	2
rs12903078	210	NA	15	47503469	A	G	0.406166	0.997429	0.0002744	0.000342	0.002345	4.605e-05	6.823e-07	0.0009897	0.1208	9.029e-05	0.004768	5.84e-05	0.004066	0.126	3.54e-08	0	2
rs34641928	211	NA	15	74198181	A	G	0.2327	0.99346	0.003902	0.0009427	0.0002695	0.1798	7.645e-09	0.1029	0.2493	0.06873	0.3243	0.1082	0.5298	0.03179	0.0001169	1	1
rs7175083	212	rs3936093	15	78006842	T	C	0.481571	0.996445	0.4832	0.0008549	1.604e-08	1.815e-06	9.617e-08	0.0001582	4.273e-06	0.04298	0.0001987	0.04335	0.04114	3.813e-06	1.483e-09	1	3
rs3936093	212	rs7175083	15	78101909	A	G	0.432908	0.991522	0.05759	0.0005424	5.709e-09	7.948e-05	3.511e-06	0.0001375	4.891e-06	0.09454	0.0003617	0.0204	0.001943	2.34e-06	1.977e-10	1	3
rs783537	213	NA	15	83252807	A	G	0.351356	0.998912	0.02044	0.005393	0.06698	8.189e-05	3.631e-09	0.6756	0.5298	0.5482	0.2285	0.02831	0.4102	0.1312	0.001812	1	1
rs4362360	214	NA	15	86940622	T	C	0.487107	1	0.007798	0.0006885	0.03262	0.0003318	0.009991	0.0471	0.002664	3.002e-06	0.01152	0.0005073	1.184e-05	2.141e-06	3.569e-08	0	2
rs4702	215	NA	15	91426560	A	G	0.438141	1	0.0007374	0.04282	0.7513	0.00683	0.01193	0.5287	0.02156	8.275e-06	0.1334	2.004e-09	0.01636	0.004208	7.114e-06	1	1
rs55997507	216	rs3785237:rs2191130	16	7666664	C	G	0.396351	0.980797	8.44e-05	0.0001094	0.0003544	0.00951	0.102	5.804e-06	1.222e-10	0.0002841	0.0001102	0.001087	3.689e-09	4.072e-07	5.702e-12	2	3
rs3785237	216	rs55997507:rs2191130	16	7667131	C	G	0.496839	0.988134	1.877e-05	0.007343	0.0001884	0.006979	0.004876	1.018e-06	1.098e-09	0.0001518	0.0006639	6.334e-06	9.031e-09	4.106e-07	7.026e-13	2	3
rs2191130	216	rs55997507:rs3785237	16	7667797	T	G	0.321718	0.97933	1.35e-05	1.227e-05	4.833e-05	0.001045	0.002413	2.511e-05	2.035e-09	0.004217	0.0009324	0.003548	2.638e-09	1.244e-06	1.74e-12	2	3
rs12933611	217	rs4781534	16	13765383	T	G	0.373652	0.993156	2.181e-07	0.1475	0.01712	0.03934	0.0125	0.0005046	0.0005845	0.002508	0.002291	4.752e-08	2.838e-05	0.5914	2.445e-07	1	1
rs4781534	217	rs12933611	16	13805594	C	G	0.343647	0.98569	3.282e-08	0.1952	0.04283	0.05076	0.01179	0.001431	0.00129	0.00917	0.001099	1.048e-06	0.0002303	0.9064	1.636e-06	1	1
rs7202252	218	NA	16	24741686	T	C	0.266568	0.99618	0.04303	0.1788	0.0005014	4.754e-08	1.368e-06	0.2372	0.02834	0.09993	0.3773	0.7129	0.4745	0.7179	0.00693	1	1
rs4787491	219	NA	16	30015337	A	G	0.46525	0.998122	0.4641	0.9458	0.5378	0.3064	0.2753	3.904e-09	8.743e-05	0.000327	0.007637	0.4478	0.7006	0.2698	0.03005	1	1
rs62055866	220	rs9938550:rs3751855:rs59735493	16	30969557	C	G	0.385043	0.998584	6.629e-09	0.02784	0.002704	0.0002877	7.894e-05	1.035e-05	1.053e-06	9.668e-08	0.001405	0.0005498	0.0108	0.01815	3.193e-10	1	3
rs9938550	220	rs62055866:rs3751855:rs59735493	16	30999142	A	G	0.384672	1	6.211e-09	0.03476	0.004417	0.0003388	0.0001195	1.545e-05	1.962e-06	1.297e-07	0.0015	0.001	0.01372	0.02235	7.852e-10	1	3
rs3751855	220	rs62055866:rs9938550:rs59735493	16	31091209	T	C	0.393888	0.999889	5.154e-08	0.01051	0.001526	6.935e-05	1.506e-05	1.318e-05	9.02e-07	1.681e-08	0.004845	0.0005091	0.03424	0.03116	4.162e-10	1	3
rs9929242	221	NA	16	74142413	A	G	0.471172	0.992124	0.003045	0.004382	0.005977	2.573e-08	0.0001064	0.2557	0.8546	0.2017	0.6034	0.01213	0.4038	0.0002769	0.0002158	1	1
rs7194615	222	NA	16	82769498	T	C	0.448502	0.981257	0.01218	0.4725	0.08726	0.136	0.9998	0.01349	0.1205	2.748e-08	0.02899	0.05941	0.04028	0.8678	0.001719	1	1
rs62035176	223	NA	16	82878155	A	G	0.358882	0.99513	0.5764	0.8344	0.06029	0.6475	0.9827	0.06014	0.0002546	0.05443	0.4438	3.342e-08	0.1294	0.006649	0.006041	1	1
rs56059702	224	rs76082995:rs8050237:rs9936170	16	87414635	T	G	0.443348	1	0.001481	0.4245	0.004237	4.465e-11	0.008327	0.0001374	0.00435	0.003008	0.001557	1.361e-06	0.01727	0.004373	1.778e-08	1	3
rs76082995	224	rs56059702:rs8050237:rs9936170	16	87426307	T	C	0.437994	0.991384	0.0001706	0.1991	0.004314	8.933e-11	0.006404	0.0002163	0.002603	0.0009339	0.002895	2.869e-07	0.02802	0.003023	5.806e-09	1	3
rs8050237	224	rs56059702:rs76082995:rs9936170	16	87492449	T	G	0.203441	0.993954	0.002299	0.7286	0.2222	2.755e-07	0.0552	3.406e-08	0.004796	2.336e-07	8.672e-05	7.821e-07	0.003458	0.01962	3.364e-08	1	3
rs61744010	225	NA	16	88776499	T	G	0.437854	0.996806	4.124e-05	0.0003854	0.03005	0.0001098	3.973e-08	0.02106	0.0001633	0.1973	0.0479	0.05722	0.05283	0.05336	1.05e-06	1	1
rs12938775	226	rs35994060	17	2574821	A	G	0.499686	1	0.0004078	0.003254	8.94e-10	0.000456	1.705e-06	3.023e-06	1.173e-07	0.01681	8.525e-05	0.0001218	0.002723	0.0002694	8.004e-12	1	3
rs4790355	227	NA	17	2583976	T	G	0.0909956	0.992939	0.007995	0.02279	4.078e-06	1.714e-05	1.436e-06	0.002058	0.004774	0.004641	0.03205	4.588e-05	0.01039	0.00138	1.024e-08	0	2
rs35994060	226	rs12938775	17	2589488	A	T	0.387895	0.988279	0.0005423	0.08232	2.207e-11	0.0004555	8.005e-07	0.0251	0.001808	0.6564	0.04041	0.006395	0.002385	0.0003094	2.184e-08	1	3
rs4791774	228	NA	17	8932119	A	G	0.463908	0.991386	0.04108	0.0126	0.0231	0.2688	0.09959	0.01819	0.01247	0.01745	0.4636	4.073e-08	0.001697	5.664e-06	1.873e-05	1	1
rs11650427	229	NA	17	16158774	A	C	0.465864	1	0.03437	0.5387	6.751e-09	3.428e-05	0.004804	0.8854	0.607	0.6376	0.3681	0.2703	0.004964	0.002287	0.0003475	1	1
rs9630740	230	NA	17	26242756	C	G	0.261665	1	8.647e-09	0.1384	0.117	0.0476	0.2863	0.0274	0.01981	0.001423	0.002391	0.3218	0.08639	0.04154	0.0001643	1	1
rs17884466	231	NA	17	29546765	A	G	0.133499	0.998175	0.5307	0.6023	0.1049	0.5185	0.1367	2.734e-08	0.0003529	0.004842	0.01064	0.9545	0.003667	0.4634	0.001484	1	1
rs868150	232	rs35982947	17	38213359	A	G	0.410769	0.984093	0.3948	0.00479	1.019e-08	0.03819	0.0006104	0.06236	0.2232	0.5843	0.2532	0.5343	0.04991	0.0007942	0.000197	1	1
rs35982947	232	rs868150	17	38214275	A	C	0.368951	0.985958	0.009522	0.0001315	2.297e-06	0.003808	0.000102	0.005702	0.000161	0.002195	0.003135	0.02265	0.0001108	8.972e-05	1.521e-08	0	2
rs17688916	233	rs75022332:rs77804065:rs7207400:rs55657917:rs62057061:rs2106785:rs56280951:rs62062288:rs4630591	17	43778680	A	T	0.196725	0.96467	3.256e-08	7.487e-06	1.229e-10	3.891e-17	8.641e-12	3.205e-14	2.875e-11	1.045e-05	3.944e-05	5.097e-23	4.608e-08	7.227e-08	1.56e-27	8	3
rs75022332	233	rs17688916:rs77804065:rs7207400:rs55657917:rs62057061:rs2106785:rs56280951:rs62062288:rs4630591:rs1378358	17	43810873	A	T	0.213608	0.988695	2.734e-11	1.398e-06	1.383e-11	6.231e-18	9.234e-16	1.014e-14	3.054e-09	2.433e-06	7.711e-06	7.36e-27	1.916e-08	1.016e-09	6.372e-31	9	3
rs77804065	233	rs17688916:rs75022332:rs7207400:rs55657917:rs62057061:rs2106785:rs56280951:rs62062288:rs4630591:rs1378358	17	43810896	T	C	0.217158	0.983843	2.929e-12	3.211e-06	2.628e-12	2.614e-19	2.014e-16	9.665e-15	7.809e-10	5.521e-06	7.908e-06	2.019e-26	2.52e-08	6.479e-10	8.072e-32	9	3
rs7207400	233	rs17688916:rs75022332:rs77804065:rs55657917:rs62057061:rs2106785:rs56280951:rs62062288:rs4630591:rs1378358	17	43824360	T	C	0.271382	0.997011	6.759e-12	2.15e-06	3.067e-11	5.195e-16	2.906e-11	2.924e-14	1.437e-08	1.188e-06	1.005e-07	7.088e-21	1.931e-06	2.871e-08	1.108e-27	8	3
rs55657917	233	rs17688916:rs75022332:rs77804065:rs7207400:rs62057061:rs2106785:rs56280951:rs62062288:rs4630591:rs1378358:rs9896243:rs17688916:rs75022332:rs77804065:rs7207400:rs62057061:rs2106785:rs56280951:rs62062288:rs4630591:rs1378358:rs9896243	17	43844560	T	G	0.213403	0.991275	3.984e-12	3.094e-06	3.068e-12	2.81e-20	1.929e-15	2.444e-14	4.631e-09	5.748e-06	2.151e-05	6.795e-29	8.802e-08	5.166e-09	3.269e-31	8	3
rs62057061	233	rs17688916:rs75022332:rs77804065:rs7207400:rs55657917:rs2106785:rs56280951:rs62062288:rs4630591:rs1378358:rs9896243:rs199525	17	43856639	C	G	0.215963	1	1.308e-11	1.175e-06	1.17e-12	1.96e-19	2.127e-16	2.394e-15	4.402e-09	6.764e-06	1.725e-05	1.405e-27	5.309e-08	2.081e-09	1.622e-31	8	3
rs2106785	233	rs17688916:rs75022332:rs77804065:rs7207400:rs55657917:rs62057061:rs56280951:rs62062288:rs4630591:rs1378358:rs9896243:rs199525:rs199505:rs199504	17	43919105	T	C	0.213768	0.990967	3.162e-13	1.695e-06	5.473e-11	1.124e-18	1.314e-15	2.949e-14	4.334e-09	6.071e-06	5.013e-05	9.106e-28	1.037e-07	5.512e-09	1.643e-30	8	3
rs56280951	233	rs17688916:rs75022332:rs77804065:rs7207400:rs55657917:rs62057061:rs2106785:rs62062288:rs4630591:rs1378358:rs9896243:rs199525:rs199505:rs199504	17	44041107	A	G	0.21432	0.992521	1.724e-11	5.972e-07	7.544e-13	6.462e-19	6.93e-16	1.492e-14	6.291e-09	1.899e-06	1.44e-05	1.99e-27	2.354e-07	6.897e-09	5.537e-31	8	3
rs62062288	233	rs17688916:rs75022332:rs77804065:rs7207400:rs55657917:rs62057061:rs2106785:rs56280951:rs4630591:rs1378358:rs9896243:rs199525:rs199505:rs199504	17	44096553	A	G	0.211505	0.980982	6.894e-12	2.411e-06	1.822e-11	1.062e-18	2.198e-16	1.453e-15	1.207e-09	1.53e-06	1.778e-06	1.592e-27	3.822e-08	6.649e-10	5.824e-32	9	3
rs4630591	233	rs17688916:rs75022332:rs77804065:rs7207400:rs55657917:rs62057061:rs2106785:rs56280951:rs62062288:rs1378358:rs9896243:rs199525:rs199505:rs199504	17	44192568	T	C	0.198844	0.980581	4.949e-11	2.351e-05	5.16e-12	2.807e-18	1.343e-17	1.667e-12	2.194e-08	7.518e-06	0.001014	1.144e-25	5.953e-07	2.571e-07	3.053e-28	7	3
rs1378358	233	rs75022332:rs77804065:rs7207400:rs55657917:rs62057061:rs2106785:rs56280951:rs62062288:rs4630591:rs9896243:rs199525:rs199505:rs199504	17	44787312	T	C	0.206287	0.999222	3.15e-11	2.111e-06	2.283e-11	6.48e-18	4.676e-13	1.016e-12	1.926e-08	2.666e-05	3.463e-05	1.61e-23	1.318e-06	5.489e-08	1.715e-27	7	3
rs17698176	234	NA	17	44819595	T	G	0.219513	0.980323	0.01097	0.1081	0.1057	0.0002552	0.207	2.822e-07	0.0005798	0.0004807	0.0004131	1.964e-09	2.151e-05	0.1333	3.714e-08	1	3
rs9896243	233	rs55657917:rs62057061:rs2106785:rs56280951:rs62062288:rs4630591:rs1378358:rs199525:rs199505:rs199504	17	44826056	C	G	0.20991	0.995577	3.584e-11	5.334e-06	8.044e-11	4.68e-17	5.741e-13	9.558e-12	5.516e-08	2.443e-05	0.0001063	6.198e-23	2.053e-06	7.791e-08	2.473e-26	6	3
rs199525	233	rs62057061:rs2106785:rs56280951:rs62062288:rs4630591:rs1378358:rs9896243:rs199505:rs199504	17	44847834	T	G	0.207235	0.996261	6.61e-11	2.978e-05	7.738e-10	1.388e-16	9.46e-13	1.738e-11	1.347e-07	5.979e-05	0.0002241	4.138e-23	4.61e-06	3.585e-08	2.826e-25	7	3
rs199505	233	rs2106785:rs56280951:rs62062288:rs4630591:rs1378358:rs9896243:rs199525:rs199504	17	44859410	A	G	0.209109	0.998438	3.07e-11	1.667e-05	6.934e-10	3.965e-17	4.852e-13	8.597e-12	1.034e-07	0.0001076	0.0001579	9.915e-23	7.868e-06	9.044e-08	1.914e-25	6	3
rs199504	233	rs2106785:rs56280951:rs62062288:rs4630591:rs1378358:rs9896243:rs199525:rs199505	17	44861003	T	C	0.211624	0.995548	7.247e-11	1.058e-05	4.369e-10	3.811e-16	1.191e-12	1.598e-11	1.491e-07	0.0001347	0.0003266	2.643e-23	1.746e-05	6.337e-08	5.673e-25	6	3
rs2109648	235	NA	17	64489704	A	G	0.36035	0.996638	0.005555	0.03621	0.0001131	0.006811	0.02693	0.001236	2.414e-05	0.02635	0.001841	0.05135	0.000338	5.216e-09	8.774e-08	1	1
rs7209581	236	NA	17	66174416	C	G	0.433605	0.992239	0.0002952	3.098e-08	0.03023	0.002484	0.0005908	0.3085	0.5796	0.03197	0.07278	0.00041	5.175e-05	0.002652	1.392e-06	1	1
rs56084168	237	NA	17	79084574	T	C	0.147994	0.996547	0.0004284	0.001887	5.18e-06	1.89e-05	0.0001115	1.205e-05	2.694e-05	4.632e-08	6.931e-07	3.46e-05	9.871e-05	3.386e-07	6.785e-13	1	3
rs35327499	238	NA	18	20891631	A	G	0.102548	0.957586	0.02364	0.8952	0.2005	0.1759	0.107	0.05819	0.005011	0.1581	0.2492	0.03385	1.914e-08	0.005415	0.0005587	1	1
rs4799723	239	rs10460051	18	31367050	T	G	0.47981	0.990147	0.001657	0.001652	0.007033	3.557e-05	0.01408	1.851e-06	2.195e-05	6.573e-06	9.988e-05	1.921e-05	1.876e-05	0.1008	1.309e-09	0	2
rs10460051	239	rs4799723	18	31413679	T	C	0.491209	0.99784	0.0001553	0.0107	0.005929	8.319e-07	0.002158	5.304e-06	4.249e-05	1.151e-05	7.199e-05	3.658e-05	5.502e-06	0.03405	2.807e-10	0	2
rs1941355	240	NA	18	31612425	A	C	0.368174	0.995893	0.0004168	0.001145	0.001911	1.307e-05	0.01335	0.0002839	0.0001832	3.235e-05	0.1486	6.813e-07	0.0001151	0.0001575	1.058e-09	0	2
rs1557339	241	rs12967855:rs11082011:rs4799949:rs72893199:rs55731231:rs11663050:rs62081500:rs62081501:rs2217127:rs17570807	18	35129076	A	C	0.261933	0.98507	1.991e-05	0.4755	2.613e-08	5.214e-09	3.892e-12	0.001889	1.303e-08	6.867e-06	2.716e-05	5.777e-12	2.693e-08	3.686e-10	3.509e-18	7	3
rs12967855	241	rs1557339:rs11082011:rs4799949:rs72893199:rs55731231:rs11663050:rs62081501:rs1427041:rs2217127	18	35138245	A	G	0.343785	0.98888	9.435e-06	0.1449	9.443e-09	1.054e-11	6.136e-13	4.642e-05	1.472e-09	9.804e-06	2.128e-05	2.005e-14	1.883e-08	4.304e-09	1.69e-20	7	3
rs11082011	241	rs1557339:rs12967855:rs4799949:rs72893199:rs55731231:rs11663050:rs62081501:rs1427041:rs2217127	18	35145122	T	C	0.343995	0.992583	4.555e-06	0.182	6.881e-09	8.743e-12	5.204e-13	2.087e-05	1.058e-09	2.977e-06	2.099e-05	2.489e-15	9.138e-09	5.229e-09	4.438e-21	7	3
rs4799949	241	rs1557339:rs12967855:rs11082011:rs72893199:rs55731231:rs11663050:rs62081501:rs1427041:rs2217127	18	35155910	T	C	0.344639	0.996973	5.598e-06	0.2644	8.168e-09	1.387e-11	3.771e-13	2.311e-05	7.432e-10	5.53e-06	2.494e-05	2.184e-15	1.015e-08	1.692e-09	5.607e-21	7	3
rs72893199	241	rs1557339:rs12967855:rs11082011:rs4799949:rs55731231:rs11663050:rs62081500:rs62081501:rs2217127:rs17570807	18	35182708	T	C	0.221728	0.994404	4.515e-06	0.2193	3.496e-10	3.906e-08	1.257e-11	0.0009697	6.791e-11	5.041e-06	4.651e-06	3.474e-11	6.535e-11	5.467e-09	8.031e-20	7	3
rs55731231	241	rs1557339:rs12967855:rs11082011:rs4799949:rs72893199:rs11663050:rs62081500:rs62081501:rs2217127:rs17570807	18	35183274	C	G	0.221154	0.994261	2.986e-06	0.2137	2.365e-10	3.823e-08	8.354e-12	0.001158	6.911e-11	3.71e-06	4.45e-06	6.831e-11	4.181e-11	3.149e-09	5.09e-20	7	3
rs11663050	241	rs1557339:rs12967855:rs11082011:rs4799949:rs72893199:rs55731231:rs62081501:rs1427041:rs2217127	18	35201153	T	G	0.357804	0.995511	1.673e-06	0.3475	2.084e-07	3.588e-09	3.711e-12	2.15e-05	4.465e-10	7.53e-07	2.861e-05	4.407e-16	2.069e-09	1.982e-07	7.011e-20	5	3
rs62081500	241	rs1557339:rs72893199:rs55731231:rs62081501:rs1427041:rs2217127:rs17570807	18	35204603	A	G	0.0445016	1	0.0002216	0.001705	4.419e-05	1.13e-05	4.504e-06	0.00435	4.202e-05	0.03932	0.0006601	2.475e-08	0.0003279	0.0002002	7.877e-11	1	3
rs62081501	241	rs1557339:rs12967855:rs11082011:rs4799949:rs72893199:rs55731231:rs11663050:rs62081500:rs1427041:rs2217127:rs17570807	18	35207712	A	G	0.0813367	0.992528	0.001221	0.01569	1.558e-06	3.197e-06	3.263e-08	1.714e-06	3.461e-09	0.0004444	1.245e-08	3.044e-11	1.113e-07	1.682e-06	1.866e-16	4	3
rs1427041	241	rs12967855:rs11082011:rs4799949:rs11663050:rs62081500:rs62081501:rs2217127:rs17570807	18	35208320	A	G	0.176274	0.994098	0.001197	0.02714	0.001211	4.113e-07	9.029e-07	4.936e-09	1.17e-05	0.0006811	5.985e-06	2.663e-10	2.468e-05	0.0003132	4.001e-13	2	3
rs2217127	241	rs1557339:rs12967855:rs11082011:rs4799949:rs72893199:rs55731231:rs11663050:rs62081500:rs62081501:rs1427041:rs17570807	18	35221630	T	G	0.290552	0.996395	3.955e-08	0.1564	9.15e-05	1.506e-08	6.045e-10	3.75e-06	3.815e-06	3.86e-06	0.0004555	5.903e-14	1.164e-06	1.963e-06	8.429e-17	4	3
rs17570807	241	rs1557339:rs72893199:rs55731231:rs62081500:rs62081501:rs1427041:rs2217127	18	35242636	A	G	0.0433813	0.987882	3.765e-05	0.0008353	5.307e-05	4.224e-06	1.084e-06	0.001507	4.234e-05	0.01505	0.0002056	2.817e-08	0.0002096	5.165e-05	6.338e-12	1	3
rs11875397	242	NA	18	39319278	A	T	0.187439	0.992115	0.007713	0.009475	0.0006054	7.41e-06	7.015e-05	5.219e-05	0.0007947	0.0004974	0.005546	0.003301	0.000705	2.212e-06	5.679e-10	0	2
rs17681615	243	NA	18	50124619	A	G	0.329342	0.996459	0.003487	0.02922	3.456e-09	0.0001094	0.004094	0.1608	6.454e-06	0.008485	0.04327	0.03745	0.008404	0.2208	9.99e-07	1	1
rs17487484	244	rs17501820:rs11877496:rs1875560	18	50723283	T	G	0.49699	1	5.414e-07	0.001615	8.543e-08	1.088e-09	6.597e-09	0.01145	0.00648	1.975e-06	0.003201	0.004368	0.716	0.008714	5.24e-10	2	3
rs17501820	244	rs17487484:rs11877496:rs1875560	18	50778737	T	C	0.404747	0.994167	6.027e-05	0.01001	2.207e-08	4.72e-09	1.267e-08	0.1342	0.06637	3.169e-05	0.3104	0.1063	0.6764	0.08513	7.559e-07	3	1
rs11877496	244	rs17487484:rs17501820:rs1875560	18	50828902	T	C	0.496584	0.993823	1.9e-05	0.01167	8.428e-06	9.908e-10	7.081e-06	0.06054	0.0245	0.0001264	0.05119	0.03982	0.3531	0.2174	4.225e-07	1	1
rs1875560	244	rs17487484:rs17501820:rs11877496	18	50960688	A	G	0.422829	1	1.441e-06	0.004318	1.935e-06	3.21e-08	4.904e-10	0.03323	0.01334	0.000296	0.5218	0.04871	0.9305	0.009525	1.157e-07	2	1
rs4257287	245	rs1261070	18	52743831	T	C	0.112995	0.987462	0.000897	0.003559	1.823e-05	1.286e-10	0.0001666	0.009388	0.0004844	0.1308	0.7459	0.04625	0.2056	0.007316	6.645e-07	1	1
rs56403421	246	rs11152212:rs4570961	18	52765283	A	C	0.327025	0.987206	4.19e-09	0.006906	1.508e-05	1.206e-13	1.084e-06	0.009948	0.000885	5.605e-06	0.00485	0.01752	0.3388	0.0008447	9.178e-11	2	3
rs11152212	246	rs56403421:rs4570961	18	52770671	A	G	0.324748	0.992164	2.031e-09	0.008361	1.631e-05	1.274e-13	2.494e-06	0.008969	0.001006	3.088e-06	0.003713	0.01958	0.2439	0.001163	8.199e-11	2	3
rs4570961	246	rs56403421:rs11152212	18	52789439	T	C	0.324152	0.995128	1.127e-09	0.007313	2.284e-05	2.485e-13	5.427e-06	0.008328	0.002756	6.591e-06	0.002572	0.02248	0.2812	0.0007329	1.381e-10	2	3
rs1261070	245	rs4257287:rs2924329:rs613872:rs599550	18	52903085	A	G	0.0831335	1	9.806e-07	3.088e-07	1.201e-06	2.322e-11	2.199e-06	0.06931	9.278e-05	0.06384	0.6232	0.06706	0.4187	0.0001759	5.279e-09	1	3
rs1261114	247	rs11152363:rs7228159:rs7231748:rs1452789	18	52938369	A	G	0.380311	1	3.852e-05	0.1409	3.498e-06	6.773e-13	0.03326	0.07618	5.761e-06	0.1579	0.3376	0.04745	0.06424	0.01257	2.043e-06	1	1
rs11152363	247	rs1261114:rs7228159:rs7231748:rs1452789	18	53057188	A	G	0.184398	0.978396	4.807e-09	0.009111	8.511e-07	8.903e-11	9.276e-05	0.0008845	1.291e-08	0.06295	0.5208	0.1649	0.04472	0.001414	2.788e-09	3	3
rs7228159	247	rs1261114:rs11152363:rs7231748:rs1452789:rs2924329	18	53104253	A	T	0.348188	0.998167	5.876e-10	0.05591	0.000288	9.286e-08	0.0009398	0.000206	1.486e-09	0.03306	0.1125	0.09897	0.00178	0.01966	3.778e-09	2	3
rs7231748	247	rs1261114:rs11152363:rs7228159:rs1452789:rs2924329	18	53109035	A	G	0.306975	0.99665	6.503e-12	0.01464	0.001191	3.126e-06	0.008188	0.0001219	8.217e-07	0.009572	0.3316	0.01648	0.0003963	0.01343	7.297e-09	1	3
rs1452789	247	rs1261114:rs11152363:rs7228159:rs7231748:rs2924329	18	53115879	A	T	0.381593	0.997414	8.362e-11	0.02331	0.000155	3.662e-08	0.0009372	1.049e-05	1.932e-09	0.005426	0.0709	0.02278	0.0003202	0.001206	6.983e-11	3	3
rs2924329	247	rs1261070:rs7228159:rs7231748:rs1452789:rs28758902	18	53135894	A	G	0.279092	0.98182	1.74e-06	9.787e-05	0.0006826	3.75e-06	1.906e-05	0.0003492	0.0008233	0.004141	0.1324	0.07333	0.134	0.0004768	2.797e-08	0	2
rs613872	247	rs1261070:rs599550	18	53210302	T	G	0.16898	1	0.07122	5.255e-10	8.595e-07	1.624e-12	1.967e-13	0.1561	0.1108	0.8559	0.5039	0.1776	0.004213	0.5547	0.0009254	3	1
rs599550	247	rs1261070:rs613872	18	53252388	A	G	0.147785	0.993633	0.03781	6.602e-11	5.636e-07	1.372e-11	2.877e-14	0.8559	0.0659	0.5893	0.974	0.6438	0.03717	0.2293	3.652e-05	3	1
rs28758902	247	rs2924329	18	53408187	T	C	0.432505	0.990682	3.593e-08	0.0005038	0.03745	0.03911	0.4996	0.1072	0.1059	2.058e-05	0.5201	0.03101	0.5151	0.01245	0.0004901	1	1
rs58084604	248	rs10871777:rs11665052	18	57849429	T	C	0.236497	0.999406	0.01247	0.1092	0.00181	0.5326	0.1307	1.159e-06	7.162e-10	3.106e-05	4.854e-09	0.002611	0.007341	0.3684	9.388e-07	2	1
rs10871777	248	rs58084604:rs11665052	18	57851763	A	G	0.239583	1	0.0094	0.0911	0.002086	0.5267	0.08695	4.464e-07	1.64e-09	2.747e-05	5.249e-09	0.003441	0.01065	0.3726	8.987e-07	2	1
rs11665052	248	rs58084604:rs10871777	18	57908675	A	G	0.263176	0.992212	0.002715	0.5282	0.02192	0.9494	0.2789	2.231e-07	1.442e-07	1.316e-05	5.255e-10	0.005954	0.02816	0.4093	3.735e-06	1	1
rs2587410	249	NA	18	63536017	T	C	0.253061	0.998286	1.051e-08	0.226	0.5787	0.0004446	0.02952	0.003108	0.004105	0.0002444	8.759e-05	0.08355	0.008462	0.01626	3.834e-06	1	1
rs545853	250	NA	18	77529844	A	G	0.462352	0.986951	0.02331	0.4225	0.07196	0.01288	0.0852	0.05594	0.0007947	0.03127	0.6017	2.796e-08	0.04985	0.001314	3.937e-05	1	1
rs77432625	251	rs116962250	19	727401	C	G	0.0419733	0.971007	0.005504	0.1761	0.03731	0.0004991	0.2968	1.818e-05	2.161e-08	0.0002015	0.0001229	0.03564	0.1606	0.0009727	1.366e-06	1	1
rs116962250	251	rs77432625	19	743362	A	G	0.0383479	0.976229	0.02295	0.8022	0.1947	0.01799	0.6354	0.0002502	5.583e-09	0.0001293	0.004254	0.01057	0.3857	3.766e-05	2.45e-05	1	1
rs10405382	252	rs10409264	19	32896716	C	G	0.172165	0.995511	0.2469	0.003768	7.863e-06	5.988e-07	4.219e-11	0.1031	0.02128	0.1169	0.5607	0.008371	0.02437	0.001882	6.371e-07	1	1
rs10409264	252	rs10405382	19	32896846	A	G	0.171851	0.995619	0.2453	0.003797	8.175e-06	6.177e-07	3.901e-11	0.102	0.02123	0.1159	0.5711	0.008191	0.02384	0.001872	6.294e-07	1	1
rs78379741	253	rs6081292	20	18685835	T	C	0.181714	0.999182	0.0208	0.008773	0.101	0.1283	0.3898	0.0004502	0.03141	7.625e-10	2.249e-05	0.2062	0.119	0.1038	0.0002026	1	1
rs62212171	254	rs62211616:rs2295094	20	32987687	T	C	0.137405	0.99295	1.58e-09	0.09806	0.05149	0.004952	0.3478	2.747e-10	0.003005	0.000337	0.0763	0.00414	1.027e-06	0.0005694	3.471e-08	2	3
rs62211616	254	rs62212171:rs2295094	20	33398508	A	G	0.179217	0.99935	1.427e-10	0.3486	0.1262	0.01095	0.8046	2.917e-07	0.009046	0.000338	0.1247	0.003478	1.011e-05	0.003048	8.452e-07	1	1
rs2295094	254	rs62212171:rs62211616	20	33447915	A	G	0.174406	0.990248	1.499e-09	0.19	0.1198	0.001406	0.6501	2.968e-08	0.000165	7.946e-05	0.01084	0.001866	7.198e-07	0.000118	1.285e-08	2	3
rs6130328	255	NA	20	41885122	A	G	0.383099	0.974369	0.1804	0.0434	6.646e-07	1.905e-07	3.435e-08	0.09175	0.007103	0.07407	0.002643	0.4731	0.0005259	0.07311	7.524e-07	1	1
rs6103271	256	NA	20	42015848	A	G	0.172843	0.984644	0.05525	0.2047	0.0008965	7.002e-09	0.00156	0.5349	0.3562	0.8817	0.9176	0.3382	0.1824	0.137	0.002513	1	1
rs6031966	257	NA	20	43692633	T	G	0.467987	0.99904	0.02805	0.02751	0.002123	0.001994	1.184e-08	0.1917	0.02208	0.9339	0.15	0.006119	0.001707	0.6317	5.712e-05	1	1
rs4578918	258	NA	20	44721656	T	C	0.256817	0.994641	0.001067	9.392e-05	5.957e-07	1.384e-09	6.181e-07	0.003374	0.0001652	0.04789	0.002199	4.97e-07	0.2553	0.0003179	1.204e-10	1	3
rs1389993	259	NA	21	19032949	C	G	0.410538	0.986298	0.05301	0.002806	0.002372	0.004795	0.111	0.002496	0.0001047	0.003846	0.1554	3.852e-09	0.0005171	0.005293	3.663e-07	1	1
rs2205129	260	NA	21	41464434	A	G	0.316141	0.989962	0.479	0.9388	0.9985	0.7266	0.3874	1.416e-08	6.955e-05	0.05685	0.03155	1.45e-05	2.681e-05	0.5984	0.001178	1	1
rs13054099	261	rs5758209:rs11090039:rs4820434:rs11090045	22	41215672	T	C	0.257393	1	5.205e-07	0.3309	0.02719	6.562e-08	0.004691	3.285e-06	1.433e-08	2.135e-07	0.007202	0.002498	0.001048	0.0002547	3.053e-10	1	3
rs5758209	261	rs13054099:rs11090039:rs4820434:rs11090045	22	41461865	T	G	0.491215	0.994941	0.002464	0.4368	0.6911	0.001163	0.3789	2.086e-08	0.005036	0.001754	0.02783	0.05581	0.06759	0.01731	0.0001548	1	1
rs11090039	261	rs13054099:rs5758209:rs4820434:rs11090045	22	41496800	A	G	0.283315	0.995541	1.018e-08	0.2038	0.007841	1.747e-10	0.001672	2.663e-07	7.016e-08	3.831e-08	0.001035	0.0006225	0.0002799	0.0002386	2.36e-12	3	3
rs4820434	261	rs13054099:rs5758209:rs11090039:rs11090045	22	41637119	T	G	0.314394	0.986837	6.269e-09	0.105	0.001919	3.971e-09	0.0005648	3.257e-06	3.252e-07	2.627e-07	0.004809	0.0002194	0.0005273	3.991e-05	4.36e-12	2	3
rs11090045	261	rs13054099:rs5758209:rs11090039:rs4820434	22	41753603	A	G	0.30231	0.97437	7.231e-08	0.09638	0.001886	5.287e-08	0.0006562	2.812e-08	9.518e-08	1.772e-10	9.233e-05	2.082e-06	1.119e-05	6.285e-06	3.931e-14	2	3
See Methods for the definition of lead SNPs and independent significant SNPs.
Association P values of genome-wide significant* SNPs (bold font), SNPs showing suggestive evidence** (italic font) and non-significant SNPs (grey font).
SNPs surviving a stringent Bonferroni correction for the number of phenotypes*** analyzed are printed in bold red font.
Excluded loci are printed in blue font. See: Methods, Supplementary Data 3-4
Items are ordered based on hierarchical clustering of the genetic inter-item correlations in the UKB release 1 data.
The column labeled ‘Cat.’ indicates whether SNPs are significant:
1) only for one (or more) individual items
2) only for the Neuroticism sum-score (associations with either cluster is ignored here)
3) for the sum-score and at least one individual item
Region = variable indicating which SNPs are located in the same LD region (r2 > 0.1)
SNPs in LD = rsIDs of the SNPs in LD (r2 > 0.1) with a given SNP
BP = base pair position of the SNP
A1/A2 = minor/major allele
MAF = minor allele frequency
INFO = imputation quality of the SNP (a score of one likely indicates the SNP was genotyped, instead of imputed)
No. items GWS = number of items for which a given SNP was GWS* (sum-score and clusters not included)
See Supplementary Table 1 for a description of the item labels.
* Bonferroni corrected GWS threshold for SNP-based analyses: P < 5e-8
** P < 1e-5
*** Stringent Bonferroni corrected threshold, where we divided the typical GWS threshold by the number of phenotypes (13) analyzed: P < 3.85e-9 (5e-8/13)
