# Supplementary material for: Item-level analyses reveal genetic heterogeneity in neuroticism
Source: Nat Commun. 2018 Mar 2;9:905. doi: 10.1038/s41467-018-03242-8 (PMC5834468; doi:10.1038/s41467-018-03242-8)
Supplement: Supplementary file 7 — Supplementary Data 3 [file 41467_2018_3242_MOESM7_ESM.xlsx]

## Sheet: Supplementary Data 3
Supplementary Data 3. Description of excluded loci
						P value						1000G SNPs in LD (r2>0.6)						MAF
Phenotype	Region	Unique SNP ID	rsID	CHR	BP	Sample 1	Sample 2	META	Start	End	nSNPs		nGWASSNPs	nIndSigSNPs	IndSigSNPs	nLeadSNPs	LeadSNPs	UKB	1000G	TOPMED
IRR	156	9:135301389:G_T	rs999483	9	135301389	0.0004022	1.194e-09	2.071e-12	135301389	135301389	1	0	1	1	rs999483	1	rs999483	0.247877	0.1953	0.199
FED-UP	255	20:41885122:A_G	rs6130328	20	41885122	0.005649	1.757e-06	3.435e-08	41885122	41885122	1	0	1	1	rs6130328	1	rs6130328	0.383099	0.3299	0.4065
NERV-FEEL	96	6:396321:C_T	rs12203592	6	396321	0.02008	2.872e-07	2.463e-08	396321	396321	1	1	1	1	rs12203592	1	rs12203592	0.209969	0.0367	0.104
TENSE	32	2:80931537:G_T	rs144851691	2	80931537	0.03751	1.028e-08	2.764e-09	80921929	80931537	2	1	2	1	rs144851691	1	rs144851691	0.00414394	0.0024	0.0034
SUM-SCORE	187	12:117160976:C_T	rs10507274	12	117160976	0.003144	3.238e-06	3.53e-08	117160976	117160976	1	1	1	1	rs10507274	1	rs10507274	0.0615099	0.0242	0.0412
SUM-SCORE	201	14:30268871:C_T	rs36006259	14	30268871	0.00508	1.357e-06	2.409e-08	30268871	30268871	1	1	1	1	rs36006259	1	rs36006259	0.157665	0.1901	0.1001
See: Methods & Supplementary Data 4.
Region: Region number (see Supplementary Data 2).
BP: Base pair position.
Start/End: Start and end position of the locus in base pairs.
nSNPs: The number of unique canidate SNPs in the genomic locus.
nGWASSNPs: The number of the GWAS-tagged candidate SNPs within the genomic locus. This is a subset of "nSNPs".
nIndSigSNPs: The number of the independent significant SNPs in the genomic locus.
IndSigSNPs: rsID of independent significant SNPs in the genomic locus.
nLeadSNPs: The number of lead SNPs in the genomic locus (r2 < 0.1).
LeadSNPs: rsID of lead SNPs in the genomic locus.
Function: Functional consequence of the SNP on the gene obtained from ANNOVAR.
