# Supplementary material for: Item-level analyses reveal genetic heterogeneity in neuroticism
Source: Nat Commun. 2018 Mar 2;9:905. doi: 10.1038/s41467-018-03242-8 (PMC5834468; doi:10.1038/s41467-018-03242-8)
Supplement: Supplementary file 8 — Supplementary Data 4 [file 41467_2018_3242_MOESM8_ESM.xlsx]

## Sheet: Sheet1
Supplementary Data 4. SNPs that are in LD (r2>0.6) with lead SNPs in the excluded loci
		Lead SNP			Other SNP			r2
Phenotype	Locus	CHR	BP	rsID	CHR	BP	rsID	1000G	UKB
TENSE	4	2	80931537	rs144851691	2	80921929	rs149017079	0.706077	0.620449
NERV-FEEL	10	6	396321	rs12203592	6	421281	rs62389423	0.630254	0.638787
SUM-SCORE	74	12	117160976	rs10507274	12	117184335	rs73220431	0.602973	0.588937
SUM-SCORE	82	14	30268871	rs36006259	14	30122668	rs35039832	0.7068	NA
Based on LocusZoom plots and additional checks (Supplementary Data 3) we excluded a number of loci identified by FUMA.
For these loci we checked whether there are SNPs in 1000 genomes (1000G) that are in high LD (r2>06) with the lead SNPs.
Subsequently, we determined the r2 for these combinations of SNPs in the UKB data.
If r2 is very different depending on the dataset this might indicate genotyping errors.
NA values indicate that the 'other SNP' was not present in UKB data.
Locus: locus number as reported in the SNP-based results for each phenotypes (Supplementary Data 5-17)
