# Supplementary material for: Item-level analyses reveal genetic heterogeneity in neuroticism
Source: Nat Commun. 2018 Mar 2;9:905. doi: 10.1038/s41467-018-03242-8 (PMC5834468; doi:10.1038/s41467-018-03242-8)
Supplement: Supplementary file 9 — Supplementary Data 5 [file 41467_2018_3242_MOESM9_ESM.xlsx]

## Sheet: Supplementary Data 5
Supplementary Data 5. Genome-wide significant SNPs for IRR (UKB field ID: 1940)
rsID	CHR	BP	A1	A2	MAF	INFO	N	Z	P	DIR
rs2106785	17	43919105	T	C	0.213768	0.990967	362191	7.287	3.16e-13	++
rs62055701	17	43758787	A	G	0.214491	0.995244	364364	7.193	6.36e-13	++
rs62055702	17	43758790	T	C	0.214485	0.995211	364364	7.185	6.72e-13	++
rs62055936	17	43848761	A	T	0.214464	0.993319	364108	7.096	1.29e-12	++
rs8073146	17	43893751	A	G	0.216349	0.995552	364741	-7.074	1.5e-12	--
rs78471340	17	43768346	A	G	0.215423	0.994972	364426	7.061	1.65e-12	++
rs78052495	17	43768347	T	C	0.215445	0.994979	364400	7.06	1.67e-12	++
rs76761706	17	43776741	T	C	0.215553	0.995513	364938	-7.059	1.67e-12	--
rs56042957	17	43992244	A	G	0.216127	0.997385	365455	7.048	1.82e-12	++
rs55810795	17	43992283	A	G	0.216129	0.997392	365455	-7.048	1.82e-12	--
rs55974014	17	43757450	A	C	0.211288	0.99004	361408	7.045	1.86e-12	++
rs34097347	17	43949448	A	C	0.215168	0.993585	363493	7.038	1.95e-12	++
rs62055935	17	43848750	T	C	0.214475	0.99306	364010	-7.034	2.01e-12	--
rs8072451	17	43893716	T	C	0.216505	0.996229	365034	7.032	2.04e-12	++
rs999483	9	135301389	T	G	0.247877	1	366301	-7.03	2.07e-12	--
rs80143279	17	43776742	T	C	0.215583	0.995723	364997	-7.023	2.18e-12	--
rs62056905	17	43782693	A	G	0.216849	0.997052	365024	-7.022	2.18e-12	--
rs413917	17	43723189	A	G	0.216793	1	366301	7.016	2.29e-12	++
rs62056931	17	43789698	A	G	0.214773	1	366301	7.014	2.31e-12	++
rs62054819	17	43926149	A	G	0.216992	0.999601	366079	-7.014	2.32e-12	--
rs55933304	17	43992305	A	G	0.216221	0.997797	365640	7.011	2.37e-12	++
rs17688875	17	43778406	A	G	0.216713	0.999406	365958	-7.01	2.38e-12	--
rs17650842	17	44037491	A	G	0.21663	0.997961	365496	-7.01	2.38e-12	--
rs62062789	17	44025033	T	C	0.2154	0.994713	364502	-7.01	2.39e-12	--
rs62062790	17	44025045	T	C	0.2154	0.994709	364502	7.01	2.39e-12	++
rs62063280	17	44037299	C	G	0.21638	0.997535	365225	7.009	2.41e-12	++
rs62056933	17	43789978	A	G	0.215212	0.995398	364811	7.008	2.43e-12	++
rs55896111	17	43799048	A	G	0.214973	0.993508	363702	7.002	2.52e-12	++
rs62062797	17	44027366	T	G	0.214985	0.99472	364148	-7.002	2.53e-12	--
rs55801356	17	43837237	A	G	0.216635	0.999234	366002	-7.001	2.54e-12	--
rs439558	17	43717803	T	C	0.21777	0.999747	366279	-7	2.56e-12	--
rs62061733	17	44018399	A	G	0.22111	0.993268	363736	-7	2.56e-12	--
rs62055718	17	43766418	T	C	0.214991	0.995283	364164	6.999	2.58e-12	++
rs55787734	17	43799052	A	G	0.215338	0.994945	364293	-6.998	2.59e-12	--
rs2942166	17	43715427	T	C	0.219253	0.999119	366275	-6.997	2.61e-12	--
rs78556223	17	44026478	A	G	0.214959	0.994338	363846	-6.996	2.63e-12	--
rs436667	17	43709415	T	C	0.216619	1	366301	6.996	2.64e-12	++
rs62055717	17	43766415	A	G	0.215012	0.995383	364168	-6.995	2.65e-12	--
rs56323832	17	43768633	A	G	0.216598	0.999852	366261	6.995	2.66e-12	++
rs55788678	17	43992233	T	C	0.215797	0.995883	364585	6.992	2.71e-12	++
rs62065453	17	43573419	T	C	0.217174	0.993222	363443	6.989	2.78e-12	++
rs62062798	17	44027383	A	G	0.21493	0.994509	364087	-6.988	2.79e-12	--
rs62054817	17	43925966	A	G	0.217208	0.999593	366144	6.986	2.83e-12	++
rs885639	17	43928614	T	G	0.219762	0.997267	365890	-6.985	2.85e-12	--
rs55840731	17	43769277	C	G	0.216569	0.99985	366211	-6.984	2.86e-12	--
rs62056932	17	43789971	C	G	0.215193	0.995262	364765	6.985	2.86e-12	++
rs62057073	17	43861117	T	C	0.216269	1	366301	6.984	2.86e-12	++
rs444071	17	43707951	T	C	0.216578	0.999983	366291	6.984	2.87e-12	++
rs396593	17	43707955	A	C	0.216578	0.999983	366291	6.984	2.87e-12	++
rs77804065	17	43810896	T	C	0.217158	0.983843	359735	6.981	2.93e-12	++
rs79406732	17	43940497	T	C	0.216399	0.999282	365879	6.981	2.94e-12	++
rs62054820	17	43926755	A	G	0.217101	0.99972	366201	-6.98	2.95e-12	--
rs28439143	17	43987723	A	G	0.21616	1	366301	6.98	2.95e-12	++
rs62056876	17	43778752	T	C	0.216478	0.999111	365949	6.98	2.96e-12	++
rs650927	17	43709867	T	G	0.216567	0.999958	366288	-6.979	2.97e-12	--
rs671740	17	43709893	A	G	0.216567	0.999958	366288	-6.979	2.97e-12	--
rs2942170	17	43711312	T	C	0.216568	0.999956	366288	6.979	2.97e-12	++
rs62056934	17	43790005	A	G	0.215687	0.99742	365544	-6.978	2.99e-12	--
rs17686610	17	43710384	A	C	0.216559	0.999929	366285	-6.978	3e-12	--
rs17688126	17	43765080	A	G	0.216547	0.999859	366241	-6.977	3.02e-12	--
rs62054429	17	43823125	A	G	0.217066	0.999711	366183	6.976	3.04e-12	++
rs62054380	17	43800987	A	C	0.216632	0.999702	366169	6.975	3.05e-12	++
rs62054436	17	43825568	T	C	0.215896	0.996546	364953	6.975	3.05e-12	++
rs62054437	17	43825576	T	C	0.215892	0.996525	364953	-6.975	3.05e-12	--
rs56167344	17	43797087	A	T	0.216642	0.999181	365856	-6.975	3.06e-12	--
rs17769490	17	43925605	A	G	0.217123	0.999891	366246	6.975	3.06e-12	++
rs77063768	17	43925729	A	G	0.217126	0.99987	366246	-6.975	3.06e-12	--
rs241041	17	43713925	A	G	0.21659	0.999989	366300	-6.974	3.07e-12	--
rs241039	17	43714673	A	T	0.216591	0.999989	366300	-6.974	3.07e-12	--
rs389217	17	43717131	T	C	0.216589	0.999979	366300	6.974	3.07e-12	++
rs17563501	17	43801695	T	C	0.216633	0.999706	366171	6.974	3.08e-12	++
rs2942169	17	43711539	C	G	0.216589	0.999997	366301	6.974	3.09e-12	++
rs241045	17	43712337	T	C	0.21659	0.999992	366301	6.974	3.09e-12	++
rs241044	17	43712464	A	G	0.21659	0.999991	366301	6.974	3.09e-12	++
rs241042	17	43712657	T	C	0.21659	0.999991	366301	-6.974	3.09e-12	--
rs2942167	17	43715018	T	C	0.216591	0.99999	366301	-6.974	3.09e-12	--
rs2942165	17	43715619	C	G	0.216591	0.999989	366301	6.974	3.09e-12	++
rs117368197	17	43715924	A	G	0.2166	0.999973	366301	-6.974	3.09e-12	--
rs413778	17	43716885	A	G	0.216591	0.999989	366301	-6.974	3.09e-12	--
rs434805	17	43718336	T	C	0.227654	0.999838	366264	-6.974	3.09e-12	--
rs62055714	17	43764796	T	G	0.216573	0.999907	366261	6.973	3.1e-12	++
rs62055715	17	43764847	A	G	0.216573	0.999907	366261	6.973	3.1e-12	++
rs62056877	17	43778828	T	G	0.217099	0.998114	365553	-6.973	3.1e-12	--
rs365825	17	43705601	A	G	0.227756	1	366301	-6.972	3.13e-12	--
rs2942168	17	43714850	A	G	0.216594	0.999979	366298	6.972	3.13e-12	++
rs17687462	17	43744990	T	C	0.216537	0.999817	366210	6.971	3.14e-12	++
rs62063263	17	44033394	C	G	0.215209	0.993492	363876	6.97	3.17e-12	++
rs16940633	17	43710371	A	G	0.216557	0.999922	366282	6.97	3.18e-12	++
rs17687740	17	43756376	C	G	0.21666	0.999673	366148	6.97	3.18e-12	++
rs62054762	17	43909022	T	G	0.215072	0.994374	364232	6.968	3.21e-12	++
rs34579536	17	44108906	A	G	0.217949	1	366301	-6.968	3.23e-12	--
rs81632	17	43710127	A	T	0.216557	0.9999	366263	6.967	3.24e-12	++
rs2040844	17	43767219	A	C	0.216586	0.999949	366291	-6.967	3.25e-12	--
rs12150610	17	43775479	T	C	0.216443	0.999753	366211	-6.966	3.25e-12	--
rs77220413	17	43764378	A	G	0.216608	1	366301	6.966	3.26e-12	++
rs62054818	17	43926056	A	C	0.217127	0.99986	366242	-6.966	3.26e-12	--
rs17688056	17	43763241	T	C	0.216608	0.99991	366276	6.966	3.27e-12	++
rs17334923	17	43827244	T	C	0.21773	0.999307	366033	6.966	3.27e-12	++
rs968028	17	43781105	A	G	0.216379	0.99895	365815	-6.965	3.28e-12	--
rs56110538	17	43768727	A	G	0.216635	0.999889	366272	6.965	3.29e-12	++
rs2188888	17	43953695	T	C	0.215331	0.99469	364443	-6.965	3.29e-12	--
rs3108317	17	43719870	A	G	0.216591	0.99999	366298	6.964	3.3e-12	++
rs17761387	17	43765450	A	G	0.216627	0.999888	366290	6.964	3.31e-12	++
rs9897399	17	43804317	A	G	0.217975	0.998968	366186	6.964	3.31e-12	++
rs17688205	17	43766352	C	G	0.216589	0.999971	366296	6.964	3.32e-12	++
rs17761581	17	43769088	T	C	0.216589	0.999953	366296	-6.964	3.32e-12	--
rs56283089	17	43769321	A	C	0.216589	0.99995	366296	-6.964	3.32e-12	--
rs56312737	17	43769516	A	C	0.216589	0.999946	366296	6.964	3.32e-12	++
rs56380663	17	43804619	T	C	0.216771	1	366301	6.964	3.32e-12	++
rs366858	17	43726588	T	C	0.216584	0.999921	366280	6.963	3.33e-12	++
rs78487840	17	43757161	T	C	0.216577	1	366301	6.963	3.34e-12	++
rs62055716	17	43765778	T	C	0.216595	0.999966	366297	6.963	3.34e-12	++
rs17688249	17	43766754	T	C	0.21659	0.999971	366297	6.963	3.34e-12	++
rs62055753	17	43767631	A	G	0.21659	0.999965	366297	6.963	3.34e-12	++
rs62055754	17	43768230	C	G	0.216589	0.999961	366297	-6.963	3.34e-12	--
rs74765707	17	43770416	T	C	0.216588	0.99994	366295	-6.963	3.34e-12	--
rs62056861	17	43770443	T	C	0.216588	0.999939	366295	-6.963	3.34e-12	--
rs62054822	17	43927708	A	G	0.218209	0.99899	366128	-6.963	3.34e-12	--
rs594591	17	43707620	T	G	0.216588	1	366301	6.962	3.35e-12	++
rs1706746	17	43721457	T	C	0.21659	0.999999	366301	6.962	3.35e-12	++
rs3418	17	43723462	T	C	0.216592	0.999993	366301	6.962	3.35e-12	++
rs62056862	17	43770525	T	C	0.216592	0.999926	366289	6.962	3.35e-12	++
rs17688767	17	43777542	A	G	0.216583	0.999881	366256	-6.962	3.35e-12	--
rs62056874	17	43777578	T	C	0.216583	0.999881	366256	6.962	3.35e-12	++
rs17688773	17	43777710	T	C	0.216583	0.999881	366256	-6.962	3.35e-12	--
rs62056909	17	43783803	A	G	0.217322	0.994922	364456	-6.962	3.35e-12	--
rs62055751	17	43767538	A	G	0.216587	0.999953	366293	-6.962	3.36e-12	--
rs17688296	17	43767815	T	C	0.216591	0.999954	366292	6.961	3.37e-12	++
rs55972157	17	43768703	T	C	0.216592	0.999942	366293	6.961	3.38e-12	++
rs434971	17	43725992	A	G	0.216616	0.999966	366299	6.96	3.4e-12	++
rs56400821	17	43760080	A	C	0.216512	0.99969	366195	6.96	3.4e-12	++
rs62055712	17	43764565	A	G	0.216591	0.999995	366299	-6.96	3.4e-12	--
rs62055713	17	43764685	T	C	0.216591	0.999994	366299	6.96	3.4e-12	++
rs17688090	17	43764987	A	G	0.216591	0.99999	366299	6.96	3.4e-12	++
rs647483	17	43729432	T	C	0.216581	0.999942	366280	6.96	3.41e-12	++
rs17760631	17	43743045	T	C	0.216587	0.999966	366287	-6.96	3.41e-12	--
rs17760733	17	43746276	T	G	0.216586	0.999958	366282	6.96	3.41e-12	++
rs79675109	17	43746418	A	T	0.216586	0.999959	366282	6.96	3.41e-12	++
rs77310586	17	43765381	C	G	0.216599	0.99995	366280	6.959	3.42e-12	++
rs2942164	17	43721283	C	G	0.216639	1	366301	6.959	3.43e-12	++
rs62055689	17	43754569	A	G	0.216635	0.999786	366260	6.959	3.43e-12	++
rs56046792	17	43797246	T	C	0.216443	0.999747	366215	6.959	3.43e-12	++
rs62053954	17	43749949	A	G	0.2166	0.999892	366278	6.959	3.44e-12	++
rs17688068	17	43763935	A	G	0.21659	0.999988	366297	-6.959	3.44e-12	--
rs455028	17	43726574	T	C	0.216594	0.99997	366301	-6.958	3.45e-12	--
rs453997	17	43727061	T	C	0.216576	0.999961	366283	6.958	3.45e-12	++
rs422112	17	43728137	A	G	0.216577	0.999961	366283	6.958	3.45e-12	++
rs413844	17	43729384	A	G	0.216578	0.999956	366283	6.958	3.45e-12	++
rs17687504	17	43746721	A	G	0.216586	0.999961	366283	-6.958	3.45e-12	--
rs62053955	17	43749980	T	C	0.216607	0.999927	366283	-6.958	3.46e-12	--
rs17687625	17	43750238	A	G	0.216608	0.999925	366283	-6.958	3.46e-12	--
rs62055709	17	43762429	T	C	0.216593	0.999987	366300	6.958	3.46e-12	++
rs62055711	17	43762554	A	G	0.216591	0.999996	366300	-6.958	3.46e-12	--
rs17688002	17	43762594	A	T	0.21659	0.999996	366300	-6.958	3.46e-12	--
rs2040846	17	43762846	A	G	0.21659	0.999996	366300	-6.958	3.46e-12	--
rs4486953	17	43763007	T	C	0.21659	0.999997	366300	-6.958	3.46e-12	--
rs17688410	17	43772251	T	C	0.216591	0.999917	366268	6.958	3.46e-12	++
rs17762073	17	43777745	A	C	0.216586	0.999865	366253	6.958	3.46e-12	++
rs62054760	17	43908989	T	C	0.215071	0.994435	364248	6.958	3.46e-12	++
rs389978	17	43717415	A	G	0.216728	0.999858	366262	-6.957	3.47e-12	--
rs241022	17	43737730	T	C	0.216589	0.999976	366298	-6.957	3.47e-12	--
rs62053945	17	43746839	T	C	0.216588	0.999963	366284	-6.957	3.47e-12	--
rs62053946	17	43747677	T	C	0.216586	0.999968	366284	6.957	3.47e-12	++
rs62053947	17	43747683	A	G	0.216586	0.999968	366284	6.957	3.47e-12	++
rs17761985	17	43776787	T	C	0.216589	0.999861	366258	6.957	3.47e-12	++
rs62056873	17	43776945	T	C	0.216586	0.999876	366259	-6.957	3.47e-12	--
rs383241	17	43705356	A	G	0.216588	0.999996	366300	6.957	3.48e-12	++
rs376120	17	43705518	A	G	0.216588	0.999997	366300	-6.957	3.48e-12	--
rs393675	17	43723605	T	C	0.216589	0.999991	366300	-6.957	3.48e-12	--
rs424243	17	43727887	A	T	0.216587	0.999917	366273	-6.957	3.48e-12	--
rs62056870	17	43773784	A	C	0.216583	0.999905	366262	6.957	3.48e-12	++
rs62054761	17	43909008	T	C	0.21507	0.994431	364236	6.957	3.48e-12	++
rs385691	17	43726125	A	C	0.216592	0.999981	366299	-6.957	3.49e-12	--
rs17760577	17	43741452	T	C	0.216588	0.999982	366294	6.957	3.49e-12	++
rs62053949	17	43748101	A	G	0.216587	0.999973	366288	-6.956	3.49e-12	--
rs17688032	17	43763202	A	G	0.216635	1	366301	6.956	3.49e-12	++
rs56100013	17	43768467	T	C	0.216569	0.999871	366261	6.956	3.49e-12	++
rs1706748	17	43722509	C	G	0.216705	0.999671	366252	-6.956	3.5e-12	--
rs241038	17	43730598	A	G	0.216579	0.999952	366282	6.956	3.5e-12	++
rs241037	17	43730636	T	G	0.216579	0.999952	366282	6.956	3.5e-12	++
rs62053940	17	43741028	A	G	0.216588	0.999988	366299	-6.956	3.5e-12	--
rs62056869	17	43773447	T	C	0.216584	0.999909	366265	-6.956	3.51e-12	--
rs448830	17	43725212	A	G	0.216591	0.999989	366300	6.955	3.52e-12	++
rs434428	17	43725684	A	G	0.216591	0.999989	366300	6.955	3.52e-12	++
rs434598	17	43725762	A	G	0.21659	0.999989	366300	6.955	3.52e-12	++
rs62053950	17	43748412	A	G	0.216589	0.999966	366289	-6.955	3.52e-12	--
rs4479288	17	43793828	A	G	0.216765	0.999148	365941	6.955	3.52e-12	++
rs241024	17	43736763	T	C	0.216591	0.999978	366299	6.955	3.53e-12	++
rs241023	17	43737040	A	G	0.216591	0.999979	366299	6.955	3.53e-12	++
rs241021	17	43738627	T	G	0.21659	0.999984	366299	-6.955	3.53e-12	--
rs241020	17	43738676	A	C	0.21659	0.999984	366299	6.955	3.53e-12	++
rs62056863	17	43770595	A	G	0.216588	0.999938	366286	-6.955	3.53e-12	--
rs62056865	17	43771193	T	C	0.216586	0.999934	366281	-6.955	3.53e-12	--
rs62053956	17	43750315	A	G	0.216616	0.99989	366266	-6.954	3.54e-12	--
rs75310534	17	43794286	T	C	0.216459	0.999764	366206	6.955	3.54e-12	++
rs241028	17	43735276	T	C	0.216574	0.999942	366298	6.954	3.55e-12	++
rs111273167	17	43740967	T	C	0.216589	0.99999	366297	6.954	3.55e-12	++
rs62053951	17	43749168	C	G	0.216587	0.999985	366298	6.954	3.55e-12	++
rs17761207	17	43762255	T	C	0.216595	0.999979	366293	-6.954	3.55e-12	--
rs12150464	17	43776371	T	C	0.216562	0.999799	366248	6.954	3.55e-12	++
rs12150435	17	43776391	C	G	0.216562	0.999799	366248	6.954	3.55e-12	++
rs4609898	17	43794182	A	G	0.216456	0.999743	366202	6.954	3.55e-12	++
rs62054440	17	43827391	C	G	0.217152	0.99953	366135	6.954	3.55e-12	++
rs3919455	17	43953707	T	C	0.215321	0.994705	364451	6.954	3.55e-12	++
rs17688452	17	43773085	A	G	0.216587	0.99992	366269	6.954	3.56e-12	++
rs10491144	17	43773124	A	C	0.216586	0.999921	366269	-6.954	3.56e-12	--
rs393152	17	43719143	A	G	0.227907	1	366301	-6.953	3.57e-12	--
rs449501	17	43724555	A	G	0.216601	0.999954	366299	6.953	3.57e-12	++
rs241027	17	43735478	A	G	0.216595	0.999966	366296	-6.953	3.57e-12	--
rs62053948	17	43748046	T	C	0.216604	0.999916	366256	6.953	3.57e-12	++
rs62053952	17	43749261	T	C	0.216589	0.999991	366299	-6.953	3.57e-12	--
rs17687534	17	43749579	T	C	0.21659	0.999994	366299	-6.953	3.57e-12	--
rs62055691	17	43754850	T	C	0.216597	0.999946	366271	-6.953	3.57e-12	--
rs62056864	17	43770995	A	G	0.216588	0.999935	366282	6.953	3.57e-12	++
rs10491143	17	43773248	A	T	0.216586	0.999921	366268	-6.953	3.57e-12	--
rs17688511	17	43773607	T	G	0.216586	0.999917	366268	-6.953	3.57e-12	--
rs17688922	17	43779351	A	G	0.216467	0.999489	366040	6.953	3.57e-12	++
rs12150091	17	43776242	A	G	0.216562	0.9998	366249	-6.953	3.58e-12	--
rs62056913	17	43784994	T	C	0.21626	0.999035	365924	6.953	3.58e-12	++
rs62055948	17	43852621	T	C	0.215531	0.996884	365003	-6.953	3.58e-12	--
rs62054815	17	43923266	A	G	0.216528	1	366301	6.953	3.58e-12	++
rs241031	17	43734304	T	C	0.216592	0.99997	366298	-6.953	3.59e-12	--
rs241030	17	43734503	A	G	0.216593	0.999973	366298	-6.953	3.59e-12	--
rs241029	17	43734643	T	C	0.216589	0.999955	366298	-6.953	3.59e-12	--
rs241026	17	43735555	A	G	0.216592	0.999975	366298	6.953	3.59e-12	++
rs757501	17	43756685	A	G	0.216568	0.999828	366223	-6.952	3.59e-12	--
rs56162163	17	43774497	A	T	0.216583	0.999906	366265	-6.953	3.59e-12	--
rs56391096	17	43774845	T	C	0.216583	0.999905	366265	6.953	3.59e-12	++
rs17761838	17	43774959	T	C	0.216583	0.999904	366265	-6.953	3.59e-12	--
rs241035	17	43731896	T	C	0.216595	0.999973	366297	6.952	3.6e-12	++
rs62055661	17	43752039	T	C	0.21709	0.999749	366291	6.952	3.6e-12	++
rs2049515	17	43761856	T	C	0.216589	0.999992	366298	6.952	3.6e-12	++
rs17688391	17	43772109	A	C	0.216587	0.999929	366270	6.952	3.6e-12	++
rs55927630	17	43772407	T	C	0.216596	0.999895	366270	6.952	3.6e-12	++
rs17688434	17	43772540	A	G	0.216586	0.999922	366270	6.952	3.6e-12	++
rs17688534	17	43773877	A	T	0.216585	0.999916	366267	-6.952	3.6e-12	--
rs17688558	17	43773943	A	G	0.216585	0.999915	366267	-6.952	3.6e-12	--
rs2214258	17	43953719	C	G	0.215326	0.994752	364451	6.952	3.6e-12	++
rs17687571	17	43750010	A	G	0.216591	0.99999	366299	6.952	3.61e-12	++
rs17760817	17	43750137	C	G	0.216591	0.99999	366299	6.952	3.61e-12	++
rs62056872	17	43775015	T	C	0.216585	0.999906	366266	-6.952	3.61e-12	--
rs681485	17	43707619	A	C	0.216747	1	366301	6.951	3.62e-12	++
rs62055665	17	43754505	A	C	0.216595	0.999947	366274	-6.951	3.62e-12	--
rs62056867	17	43771627	A	G	0.216588	0.999928	366275	-6.951	3.62e-12	--
rs56200760	17	43772018	T	G	0.216587	0.999929	366271	6.951	3.62e-12	++
rs1880750	17	43796541	A	T	0.216625	0.999764	366215	6.951	3.62e-12	++
rs1608955	17	43815713	T	C	0.217085	0.999701	366230	6.951	3.62e-12	++
rs1608956	17	43815820	A	T	0.217087	0.999697	366230	6.951	3.62e-12	++
rs76171147	17	43823229	T	C	0.217551	1	366301	-6.951	3.62e-12	--
rs75115093	17	43761381	A	G	0.21659	0.999993	366299	-6.951	3.63e-12	--
rs62055707	17	43761482	T	C	0.21659	0.999993	366299	-6.951	3.63e-12	--
rs62056875	17	43778003	A	T	0.216583	0.999876	366253	6.951	3.63e-12	++
rs62053939	17	43740856	T	C	0.216648	1	366301	6.951	3.64e-12	++
rs62055690	17	43754576	C	G	0.216596	0.999951	366273	-6.951	3.64e-12	--
rs2696425	17	43666906	C	G	0.216981	0.997831	365009	6.95	3.65e-12	++
rs241034	17	43733048	A	T	0.216594	0.999973	366296	-6.95	3.66e-12	--
rs74398257	17	43756340	T	C	0.216606	0.999899	366246	-6.95	3.66e-12	--
rs12150454	17	43776061	T	C	0.21657	0.99977	366232	6.95	3.66e-12	++
rs56323722	17	43798015	A	C	0.216638	0.999732	366210	-6.95	3.66e-12	--
rs12150451	17	43827431	A	G	0.217154	0.999526	366136	-6.95	3.66e-12	--
rs56385754	17	43927255	T	G	0.217186	0.999685	366158	6.95	3.66e-12	++
rs241033	17	43733983	A	G	0.216607	0.999934	366297	6.949	3.68e-12	++
rs112169475	17	43760192	A	G	0.216592	0.999923	366265	-6.949	3.68e-12	--
rs62056866	17	43771493	A	G	0.216586	0.999932	366277	6.949	3.68e-12	++
rs17688682	17	43775929	C	G	0.216592	0.999867	366248	-6.949	3.68e-12	--
rs62054428	17	43822511	A	G	0.217071	0.999699	366201	6.949	3.68e-12	++
rs76717812	17	43754010	T	C	0.216594	0.999966	366297	-6.949	3.69e-12	--
rs79073784	17	43754209	C	G	0.216594	0.999962	366297	6.949	3.69e-12	++
rs112155389	17	43758078	A	G	0.216581	0.999955	366291	6.948	3.69e-12	++
rs113728380	17	43760199	T	C	0.216603	0.999888	366259	6.948	3.69e-12	++
rs12150547	17	43775546	A	G	0.216592	0.999871	366249	-6.948	3.7e-12	--
rs76007856	17	43795238	A	G	0.216624	0.999753	366211	6.948	3.7e-12	++
rs62053957	17	43750939	T	C	0.2166	0.999951	366280	-6.948	3.71e-12	--
rs62055662	17	43752566	T	C	0.216592	0.999978	366298	6.948	3.71e-12	++
rs62055663	17	43753454	A	G	0.216593	0.999971	366298	-6.948	3.71e-12	--
rs62055664	17	43753642	A	G	0.216593	0.999969	366298	-6.948	3.71e-12	--
rs62055708	17	43761974	A	C	0.216593	0.999976	366291	6.948	3.71e-12	++
rs76927677	17	43761985	A	T	0.216593	0.999975	366291	-6.948	3.71e-12	--
rs17762165	17	43778602	T	C	0.216583	0.999854	366245	6.948	3.71e-12	++
rs62053953	17	43749454	A	G	0.216644	1	366301	6.948	3.72e-12	++
rs17687667	17	43754099	A	G	0.216602	0.99994	366295	6.947	3.72e-12	++
rs12150048	17	43827471	C	G	0.217138	0.99948	366110	6.948	3.72e-12	++
rs76453925	17	43759431	T	C	0.216659	0.999885	366290	6.947	3.73e-12	++
rs2158474	17	43761939	C	G	0.216594	0.999976	366292	6.947	3.73e-12	++
rs10451283	17	43814020	T	C	0.218742	0.998683	366126	-6.947	3.73e-12	--
rs62055947	17	43852605	T	C	0.215535	0.996891	365020	6.947	3.73e-12	++
rs17689918	17	43910088	A	G	0.216566	0.999288	366181	6.947	3.73e-12	++
rs17650579	17	44030115	T	C	0.216738	0.998901	365783	6.947	3.73e-12	++
rs1422192	5	87959023	A	G	0.165603	1	366301	6.947	3.73e-12	++
rs111415173	17	43795573	T	C	0.216625	0.999754	366213	6.947	3.74e-12	++
rs113991678	17	43795634	T	C	0.216625	0.999754	366213	6.947	3.74e-12	++
rs112995313	17	43795768	T	C	0.216625	0.999755	366213	-6.947	3.74e-12	--
rs55989971	17	43798160	A	G	0.216643	0.999805	366237	6.947	3.74e-12	++
rs2004260	17	43822398	T	C	0.217083	0.999761	366216	-6.946	3.75e-12	--
rs12150455	17	43827508	A	G	0.217123	0.999558	366202	-6.946	3.75e-12	--
rs112572874	17	44072984	A	G	0.218526	0.997166	365148	-6.946	3.75e-12	--
rs393838	17	43705756	C	G	0.227688	0.999939	366285	6.946	3.76e-12	++
rs74903707	17	44028707	A	G	0.216797	0.99922	365957	6.946	3.76e-12	++
rs55651627	17	43758011	C	G	0.216584	0.999964	366294	6.946	3.77e-12	++
rs55938136	17	43798360	A	G	0.216643	0.999806	366238	-6.946	3.77e-12	--
rs75403953	17	43798546	A	G	0.216643	0.999806	366238	-6.946	3.77e-12	--
rs76839282	17	44029178	C	G	0.216705	0.999079	365868	6.946	3.77e-12	++
rs76333921	17	43759426	T	C	0.21659	0.999989	366295	6.944	3.8e-12	++
rs17761100	17	43760389	A	G	0.216591	0.999985	366295	-6.944	3.8e-12	--
rs17761124	17	43760516	A	T	0.216592	0.999981	366295	-6.944	3.8e-12	--
rs62055704	17	43760577	A	G	0.216591	0.999986	366295	6.944	3.8e-12	++
rs62055705	17	43760599	A	C	0.216592	0.999981	366295	-6.944	3.8e-12	--
rs62055706	17	43760685	T	C	0.21659	0.999992	366295	-6.944	3.8e-12	--
rs17563433	17	43800351	A	C	0.21666	0.999812	366236	-6.945	3.8e-12	--
rs77370070	17	43800404	T	G	0.21666	0.999812	366236	-6.945	3.8e-12	--
rs4605208	17	43794209	C	G	0.216621	0.999747	366207	6.944	3.81e-12	++
rs17688944	17	43779419	A	T	0.216535	0.999758	366235	6.944	3.82e-12	++
rs112570965	17	43801092	T	C	0.216661	0.999815	366240	-6.943	3.83e-12	--
rs62055871	17	43831112	A	G	0.216653	0.999527	366189	6.943	3.83e-12	++
rs76669427	17	43836051	A	T	0.21679	0.99922	366078	6.943	3.83e-12	++
rs12150141	17	43775145	A	G	0.216564	0.999803	366237	6.943	3.84e-12	++
rs17649019	17	43801593	A	G	0.216671	0.999788	366242	6.942	3.86e-12	++
rs75643244	17	43823326	A	G	0.217091	0.999797	366218	-6.942	3.86e-12	--
rs17762361	17	43781778	A	G	0.216473	0.999508	366050	-6.942	3.87e-12	--
rs4479289	17	43793951	A	G	0.21662	0.999747	366206	6.942	3.88e-12	++
rs62062781	17	44022632	A	G	0.216556	0.999063	366045	6.942	3.88e-12	++
rs17650597	17	44030195	A	T	0.216719	0.99895	365808	-6.941	3.88e-12	--
rs17687849	17	43759719	A	G	0.216598	0.999957	366278	-6.941	3.89e-12	--
rs62054381	17	43801185	A	G	0.217008	0.999558	366202	-6.941	3.89e-12	--
rs62054426	17	43820741	A	T	0.217072	0.999752	366219	-6.941	3.89e-12	--
rs56280222	17	43803788	T	C	0.216673	0.999882	366272	-6.941	3.9e-12	--
rs62062796	17	44027316	A	G	0.21655	0.999192	365905	6.941	3.9e-12	++
rs62056878	17	43780561	T	C	0.216501	0.999411	366023	6.94	3.91e-12	++
rs62055697	17	43758148	T	C	0.216589	0.999954	366292	6.94	3.92e-12	++
rs12150363	17	43826351	A	G	0.217081	0.999702	366219	-6.94	3.92e-12	--
rs12150672	17	43826637	A	G	0.217081	0.999694	366219	6.94	3.92e-12	++
rs17334894	17	43827209	A	G	0.217083	0.999693	366219	6.94	3.92e-12	++
rs12150608	17	43775402	T	C	0.216572	0.999769	366220	-6.94	3.93e-12	--
rs62054442	17	43829353	A	G	0.217173	0.999232	366075	-6.94	3.93e-12	--
rs62055884	17	43837567	T	C	0.21664	0.999308	366045	6.94	3.93e-12	++
rs3814424	5	87968953	T	C	0.164514	0.995406	365899	6.94	3.93e-12	++
rs17650651	17	44030311	T	G	0.216717	0.998934	365790	-6.939	3.95e-12	--
rs6893807	5	87965021	A	G	0.16467	0.997285	366007	-6.939	3.95e-12	--
rs62054431	17	43823880	T	C	0.217083	0.99978	366219	6.939	3.96e-12	++
rs62054432	17	43823889	A	C	0.217083	0.99978	366219	6.939	3.96e-12	++
rs111497072	17	43824201	A	G	0.217083	0.999779	366219	6.939	3.96e-12	++
rs62054433	17	43824348	T	C	0.217083	0.999779	366219	-6.939	3.96e-12	--
rs62054434	17	43824382	T	G	0.217083	0.999779	366219	-6.939	3.96e-12	--
rs12150683	17	43824848	A	G	0.217083	0.999779	366219	-6.939	3.96e-12	--
rs12150332	17	43824908	T	C	0.217083	0.999779	366219	6.939	3.96e-12	++
rs12150604	17	43828221	A	T	0.217079	0.999669	366215	6.939	3.96e-12	++
rs62062801	17	44028011	T	G	0.216774	0.999333	366010	-6.939	3.96e-12	--
rs7502937	17	43793665	A	G	0.216635	0.999774	366220	-6.938	3.97e-12	--
rs62054427	17	43821062	A	G	0.217075	0.999765	366219	-6.938	3.97e-12	--
rs74464991	17	43821685	A	C	0.217075	0.999765	366219	6.938	3.97e-12	++
rs56189701	17	43987801	T	C	0.216408	0.999175	365934	-6.938	3.97e-12	--
rs17650633	17	44030231	T	C	0.216724	0.998974	365807	-6.938	3.97e-12	--
rs62055876	17	43832940	A	G	0.216051	0.99783	365397	-6.938	3.98e-12	--
rs55657917	17	43844560	T	G	0.213403	0.991275	362821	-6.938	3.98e-12	--
rs17761046	17	43758382	T	C	0.216596	0.999971	366291	-6.938	3.99e-12	--
rs75715199	17	43825478	A	G	0.217084	0.999777	366218	6.938	3.99e-12	++
rs62054438	17	43825711	A	C	0.217084	0.999777	366218	-6.938	3.99e-12	--
rs62054439	17	43825725	T	G	0.217084	0.999777	366218	6.938	3.99e-12	++
rs17334797	17	43825912	A	G	0.217084	0.999778	366218	-6.938	3.99e-12	--
rs62055869	17	43830685	A	G	0.216645	0.999541	366191	6.938	3.99e-12	++
rs17426174	17	43830938	C	G	0.216653	0.999538	366192	6.937	4e-12	++
rs17687838	17	43759048	T	C	0.216587	0.999968	366294	-6.937	4.01e-12	--
rs62054435	17	43825339	C	G	0.217075	0.99973	366216	-6.936	4.02e-12	--
rs17426106	17	43828935	C	G	0.217046	0.999642	366214	6.936	4.03e-12	++
rs56194509	17	43844559	T	G	0.213406	0.991294	362824	-6.935	4.05e-12	--
rs17563923	17	43819450	A	G	0.217043	0.999751	366234	6.935	4.06e-12	++
rs12150658	17	43826305	A	G	0.217104	0.99962	366213	6.935	4.06e-12	++
rs56108117	17	43757776	T	C	0.216519	0.999842	366243	-6.935	4.07e-12	--
rs62055700	17	43758742	T	C	0.216564	0.999899	366277	-6.935	4.07e-12	--
rs80072429	17	43818611	A	G	0.217031	0.999825	366265	6.935	4.07e-12	++
rs77114624	17	43818657	T	C	0.217031	0.999825	366265	-6.935	4.07e-12	--
rs76311426	17	43818690	T	G	0.217031	0.999825	366265	6.935	4.07e-12	++
rs17563861	17	43818906	A	G	0.217031	0.999825	366265	-6.935	4.07e-12	--
rs17563889	17	43818946	A	T	0.217032	0.999821	366265	-6.935	4.07e-12	--
rs62054424	17	43819384	A	G	0.217041	0.999758	366239	6.935	4.07e-12	++
rs56378021	17	43757777	T	C	0.216519	0.99984	366243	6.934	4.08e-12	++
rs62056946	17	43798401	A	G	0.216655	0.999762	366212	6.934	4.08e-12	++
rs56205560	17	43804389	A	T	0.216693	0.999857	366263	6.934	4.08e-12	++
rs62055868	17	43830640	T	C	0.216677	0.999452	366174	6.934	4.08e-12	++
rs62621252	17	43922942	T	C	0.21737	1	366301	-6.934	4.08e-12	--
rs2304608	5	87962298	A	C	0.164575	0.997989	366048	6.934	4.08e-12	++
rs56160448	17	43792358	A	G	0.216535	0.999318	366100	-6.934	4.09e-12	--
rs17426064	17	43828698	T	C	0.217048	0.999654	366214	6.934	4.09e-12	++
rs62055888	17	43838720	T	C	0.212906	0.995592	364086	6.934	4.09e-12	++
rs62054387	17	43805525	A	C	0.216888	0.999671	366253	-6.934	4.1e-12	--
rs62054425	17	43819480	T	C	0.217044	0.999748	366232	6.934	4.1e-12	++
rs55943044	17	43872228	A	G	0.215923	0.99969	366155	6.933	4.11e-12	++
rs62054811	17	43918651	C	G	0.216558	0.999758	366231	-6.933	4.11e-12	--
rs17334944	17	43828617	A	G	0.217049	0.999646	366214	6.933	4.12e-12	++
rs62056929	17	43789144	A	G	0.216481	0.999687	366201	6.933	4.13e-12	++
rs55645418	17	43832115	A	G	0.21667	0.99958	366211	-6.933	4.13e-12	--
rs79882507	17	43837782	A	G	0.216627	0.999301	366016	-6.932	4.14e-12	--
rs76728632	17	43818160	A	C	0.217034	0.99981	366253	-6.932	4.15e-12	--
rs62056927	17	43788767	A	G	0.216482	0.999682	366199	6.931	4.17e-12	++
rs62055515	17	43956370	T	G	0.216658	0.999377	366040	6.931	4.17e-12	++
rs62055516	17	43956390	T	C	0.216658	0.999378	366040	-6.931	4.17e-12	--
rs62055517	17	43956425	T	C	0.216658	0.999378	366040	6.931	4.17e-12	++
rs56298110	17	43815336	A	G	0.217029	0.999828	366266	-6.931	4.18e-12	--
rs241036	17	43731719	A	C	0.217056	1	366301	-6.931	4.19e-12	--
rs62054417	17	43815859	A	C	0.21703	0.999827	366265	-6.931	4.19e-12	--
rs62054419	17	43816605	A	C	0.21703	0.999826	366265	-6.931	4.19e-12	--
rs62054420	17	43816655	C	G	0.21703	0.999827	366265	-6.931	4.19e-12	--
rs62054421	17	43816657	A	G	0.21703	0.999827	366265	6.931	4.19e-12	++
rs17563800	17	43817459	T	C	0.21703	0.999827	366265	6.931	4.19e-12	++
rs56295996	17	43817557	T	C	0.21703	0.999827	366265	6.931	4.19e-12	++
rs56384960	17	43817608	A	G	0.21703	0.999827	366265	6.931	4.19e-12	++
rs56178230	17	43817832	A	G	0.217027	0.999808	366265	6.931	4.19e-12	++
rs80157557	17	43817898	A	G	0.217027	0.999808	366265	6.931	4.19e-12	++
rs17563827	17	43818222	A	C	0.21703	0.999827	366265	6.931	4.19e-12	++
rs62057111	17	43897130	A	G	0.216664	0.999693	366177	-6.931	4.19e-12	--
rs62056880	17	43782304	T	C	0.216509	0.999678	366216	-6.93	4.2e-12	--
rs62056928	17	43788782	T	C	0.216515	0.999499	366181	6.93	4.2e-12	++
rs7502718	17	43793651	A	G	0.216628	0.999693	366173	6.93	4.2e-12	++
rs62056906	17	43782708	T	C	0.216576	0.99921	366078	-6.93	4.21e-12	--
rs76421814	17	43814427	T	C	0.21703	0.999827	366265	-6.93	4.21e-12	--
rs56006248	17	43815141	A	G	0.21703	0.999827	366265	-6.93	4.21e-12	--
rs117365970	17	43893259	A	G	0.215998	0.997578	365500	6.93	4.22e-12	++
rs17661015	17	44192957	T	C	0.215131	0.988041	361660	-6.93	4.22e-12	--
rs1526126	17	43812218	T	C	0.216963	0.999452	366135	6.929	4.23e-12	++
rs1526127	17	43812398	C	G	0.217034	0.999823	366264	-6.929	4.23e-12	--
rs62054398	17	43812599	A	G	0.217034	0.999823	366264	-6.929	4.23e-12	--
rs62054399	17	43812624	A	G	0.217034	0.999823	366264	6.929	4.23e-12	++
rs62054400	17	43812649	T	C	0.217034	0.999823	366264	-6.929	4.23e-12	--
rs62054411	17	43812684	A	G	0.217034	0.999823	366264	-6.929	4.23e-12	--
rs62054412	17	43813002	A	G	0.217035	0.999828	366264	6.929	4.23e-12	++
rs17563787	17	43813252	C	G	0.21703	0.999826	366264	-6.929	4.23e-12	--
rs62054413	17	43813370	C	G	0.21703	0.999826	366264	6.929	4.23e-12	++
rs62054414	17	43813415	A	G	0.21703	0.999826	366264	6.929	4.23e-12	++
rs757503	17	43756466	T	C	0.215865	0.996923	365231	-6.929	4.24e-12	--
rs62055693	17	43756910	T	C	0.216566	0.999925	366270	-6.929	4.24e-12	--
rs62055518	17	43956505	A	C	0.216662	0.999399	366041	-6.929	4.24e-12	--
rs56364632	17	43956642	T	C	0.216662	0.9994	366041	-6.929	4.24e-12	--
rs62062780	17	44022593	T	C	0.216157	0.997696	365538	6.929	4.24e-12	++
rs62055752	17	43767628	A	G	0.216555	0.99974	366209	6.929	4.25e-12	++
rs16940676	17	43911036	A	G	0.216569	0.999849	366236	6.929	4.25e-12	++
rs1105571	17	43793200	A	T	0.216634	0.999777	366219	-6.928	4.27e-12	--
rs62056917	17	43786013	T	G	0.216454	0.99975	366166	6.927	4.29e-12	++
rs62056925	17	43788649	T	C	0.216453	0.999772	366209	-6.927	4.29e-12	--
rs62056926	17	43788666	C	G	0.216453	0.999772	366209	-6.927	4.29e-12	--
rs55653657	17	43956778	A	G	0.216698	0.999449	366044	-6.927	4.29e-12	--
rs56080482	17	44032597	A	G	0.216867	0.998805	365757	6.927	4.29e-12	++
rs9468	17	44101563	T	C	0.217362	0.998376	365344	-6.927	4.3e-12	--
rs56290582	17	43788371	T	C	0.216529	0.999682	366178	6.927	4.31e-12	++
rs56397077	17	43788419	A	C	0.21646	0.999807	366210	6.927	4.31e-12	++
rs1105570	17	43793342	A	G	0.216637	0.999768	366219	-6.926	4.32e-12	--
rs1105569	17	43793388	T	C	0.216637	0.999768	366219	6.926	4.32e-12	++
rs62057069	17	43859065	T	C	0.216407	0.999853	366247	-6.926	4.32e-12	--
rs17689882	17	43906828	A	G	0.216259	1	366301	6.926	4.32e-12	++
rs757502	17	43756506	T	C	0.216582	0.999493	366098	6.926	4.33e-12	++
rs62056920	17	43787226	A	G	0.216507	0.999551	366198	6.926	4.33e-12	++
rs62056921	17	43787306	T	C	0.216502	0.999583	366198	-6.926	4.33e-12	--
rs55973918	17	43792252	A	C	0.216606	0.999736	366210	6.926	4.33e-12	++
rs17689218	17	43785808	T	C	0.216455	0.999751	366164	-6.926	4.34e-12	--
rs62056916	17	43785938	T	C	0.216454	0.99975	366164	6.926	4.34e-12	++
rs62054382	17	43802525	T	C	0.216636	0.999816	366244	6.926	4.34e-12	++
rs62056919	17	43786698	T	C	0.216333	0.999281	366047	6.925	4.35e-12	++
rs62063264	17	44033401	T	C	0.215184	0.993566	363916	6.925	4.35e-12	++
rs418891	17	43693538	T	G	0.216727	0.999352	366051	6.925	4.36e-12	++
rs757500	17	43756833	A	C	0.216584	0.999942	366281	6.925	4.36e-12	++
rs1526129	17	43779657	T	C	0.216537	0.999836	366235	-6.925	4.36e-12	--
rs62062800	17	44027753	A	G	0.216774	0.999381	366021	-6.925	4.36e-12	--
rs62056911	17	43784624	T	C	0.216472	0.999769	366181	-6.925	4.37e-12	--
rs17762535	17	43787130	T	C	0.216463	0.999795	366211	-6.925	4.37e-12	--
rs16940681	17	43912159	C	G	0.216485	0.99953	366089	6.925	4.37e-12	++
rs62056918	17	43786676	T	G	0.216337	0.999281	366047	-6.924	4.38e-12	--
rs62056922	17	43787563	C	G	0.216461	0.9998	366209	-6.924	4.38e-12	--
rs62057068	17	43858629	A	G	0.216401	0.999767	366176	-6.924	4.38e-12	--
rs56220242	17	43792326	T	C	0.216559	0.999393	366117	6.924	4.39e-12	++
rs74514268	17	43836191	A	G	0.216659	0.999426	366102	6.924	4.39e-12	++
rs41457044	17	43911424	T	C	0.216561	0.999812	366206	6.924	4.39e-12	++
rs10445333	17	43916509	A	G	0.216583	0.999852	366250	-6.924	4.39e-12	--
rs7350923	17	43834970	T	C	0.216682	0.999517	366147	6.923	4.41e-12	++
rs10445362	17	43914554	A	C	0.216586	0.999857	366256	6.924	4.41e-12	++
rs10445363	17	43914558	A	G	0.216586	0.999856	366256	6.924	4.41e-12	++
rs55821155	17	44032470	C	G	0.216838	0.998892	365764	-6.923	4.41e-12	--
rs62056915	17	43785627	A	T	0.216463	0.999716	366154	-6.923	4.42e-12	--
rs17770186	17	43964191	A	C	0.216769	0.999921	366264	6.923	4.42e-12	++
rs61667602	17	43785349	T	C	0.217675	0.998549	366076	-6.923	4.43e-12	--
rs35879086	17	43830382	A	G	0.216641	0.999389	366132	6.923	4.43e-12	++
rs62054802	17	43914598	C	G	0.216585	0.999873	366253	6.923	4.43e-12	++
rs62054805	17	43915054	A	G	0.216586	0.999874	366253	-6.923	4.43e-12	--
rs62057147	17	43903298	A	G	0.21743	0.998451	365789	6.922	4.44e-12	++
rs62054806	17	43915312	T	C	0.216586	0.999874	366252	6.922	4.44e-12	++
rs77692262	17	43917086	A	G	0.216584	0.999834	366255	-6.922	4.44e-12	--
rs62055550	17	43965680	A	G	0.217336	0.999752	366154	6.922	4.44e-12	++
rs62055698	17	43758238	T	C	0.216647	0.999864	366258	6.922	4.45e-12	++
rs1568949	17	43792975	A	G	0.216637	0.999767	366219	6.922	4.45e-12	++
rs62054397	17	43811792	T	C	0.21703	0.999771	366244	6.922	4.45e-12	++
rs4569335	17	43811950	A	C	0.21703	0.999771	366244	-6.922	4.45e-12	--
rs1526125	17	43812177	T	C	0.21703	0.999771	366244	6.922	4.45e-12	++
rs62062805	17	44030773	A	G	0.216603	0.998558	365531	-6.922	4.46e-12	--
rs55980621	17	43768496	T	C	0.216535	0.999761	366242	6.922	4.47e-12	++
rs55669046	17	43768501	T	C	0.216521	0.999799	366245	6.922	4.47e-12	++
rs79600142	17	43897722	T	C	0.21647	0.999921	366250	-6.921	4.48e-12	--
rs62055551	17	43965687	C	G	0.217335	0.999756	366155	-6.921	4.49e-12	--
rs62054803	17	43914728	T	G	0.216578	0.999817	366242	6.921	4.5e-12	++
rs62062799	17	44027521	T	G	0.216778	0.999356	366019	6.921	4.5e-12	++
rs62056912	17	43784948	T	G	0.216419	0.999526	366140	6.92	4.51e-12	++
rs62057071	17	43859691	C	G	0.21641	0.999864	366267	-6.92	4.51e-12	--
rs17690679	17	43924803	A	G	0.21657	0.999897	366260	-6.92	4.51e-12	--
rs241032	17	43734145	T	C	0.216716	0.999726	366231	-6.92	4.52e-12	--
rs62055883	17	43837446	C	G	0.216565	0.999147	365965	-6.92	4.52e-12	--
rs62054809	17	43918239	T	C	0.216552	0.999745	366221	6.92	4.52e-12	++
rs62062803	17	44028183	T	C	0.216917	0.99864	365788	-6.92	4.52e-12	--
rs113894932	17	44080408	C	G	0.216931	0.999826	366248	6.92	4.52e-12	++
rs1568951	17	43792895	T	G	0.216585	0.999663	366209	-6.92	4.53e-12	--
rs1568950	17	43792896	T	C	0.216585	0.999663	366209	-6.92	4.53e-12	--
rs62057070	17	43859640	A	G	0.216411	0.999868	366268	-6.919	4.54e-12	--
rs17769552	17	43927290	A	G	0.213903	0.995256	364315	6.919	4.54e-12	++
rs2902661	17	43807099	A	G	0.217123	0.999306	365976	6.919	4.55e-12	++
rs62057158	17	43907143	A	G	0.21657	0.999903	366258	6.919	4.55e-12	++
rs12943085	17	43834482	A	G	0.216671	0.999549	366154	6.919	4.56e-12	++
rs113793114	17	44037079	A	G	0.216848	0.998784	365716	6.919	4.56e-12	++
rs4471723	17	44205690	T	C	0.219254	0.996746	364922	6.919	4.56e-12	++
rs78872653	17	43905134	A	G	0.21658	0.999921	366270	6.918	4.57e-12	++
rs62062802	17	44028045	T	G	0.216795	0.999241	365954	6.918	4.57e-12	++
rs75986348	17	43809328	A	G	0.217032	0.999776	366247	-6.918	4.58e-12	--
rs62054394	17	43810608	A	T	0.217032	0.999777	366247	6.918	4.58e-12	++
rs113790915	17	43810782	C	G	0.217032	0.999777	366247	6.918	4.58e-12	++
rs62054395	17	43811060	T	G	0.217031	0.999776	366247	-6.918	4.58e-12	--
rs62057156	17	43904948	C	G	0.21658	0.999931	366275	6.918	4.58e-12	++
rs113756354	17	44013483	A	G	0.215583	0.995625	364934	-6.918	4.58e-12	--
rs4401083	17	43806015	A	G	0.217059	0.999667	366232	6.918	4.59e-12	++
rs17763199	17	43910183	A	G	0.216516	0.999696	366111	6.918	4.59e-12	++
rs8712	17	44101871	A	G	0.21734	0.998237	365263	-6.918	4.59e-12	--
rs75076131	17	43790649	A	C	0.216626	0.999771	366211	6.917	4.6e-12	++
rs62054383	17	43802907	T	C	0.216638	0.999669	366204	-6.917	4.61e-12	--
rs17563718	17	43811673	T	C	0.217025	0.999757	366242	6.917	4.61e-12	++
rs62057157	17	43905313	C	G	0.216579	0.999928	366274	6.917	4.61e-12	++
rs28364025	17	43894102	T	C	0.216718	0.999474	366233	-6.917	4.62e-12	--
rs62056935	17	43790446	A	G	0.216625	0.999773	366209	-6.916	4.63e-12	--
rs10514879	17	43802971	T	C	0.216653	0.999765	366222	6.916	4.63e-12	++
rs34195569	17	43833921	A	G	0.216673	0.99956	366155	6.916	4.64e-12	++
rs34008514	17	43834314	A	G	0.216673	0.999556	366155	-6.916	4.64e-12	--
rs1880752	17	43806264	T	C	0.217031	0.999773	366246	6.916	4.65e-12	++
rs2902662	17	43806925	A	G	0.217031	0.999774	366246	6.916	4.65e-12	++
rs2864087	17	43807063	T	C	0.217038	0.999741	366246	6.916	4.65e-12	++
rs79226879	17	43807485	T	C	0.217031	0.999773	366246	-6.916	4.65e-12	--
rs17563599	17	43807955	A	C	0.217031	0.999774	366246	-6.916	4.65e-12	--
rs17649138	17	43808067	A	G	0.217031	0.999773	366246	6.916	4.65e-12	++
rs62054389	17	43808321	A	G	0.217031	0.999774	366246	6.916	4.65e-12	++
rs62054390	17	43808443	A	C	0.217031	0.999773	366246	-6.916	4.65e-12	--
rs55947210	17	43808763	A	G	0.217031	0.999773	366246	-6.916	4.65e-12	--
rs62054392	17	43808945	T	C	0.217031	0.999772	366246	6.916	4.65e-12	++
rs4390635	17	43809016	T	C	0.217031	0.999772	366246	6.916	4.65e-12	++
rs56971664	17	43918613	T	C	0.217222	0.9991	366179	-6.916	4.65e-12	--
rs74922289	17	43918524	A	G	0.216589	0.99987	366261	-6.915	4.66e-12	--
rs56150806	17	43919301	T	C	0.216589	0.999855	366257	-6.916	4.66e-12	--
rs872972	17	43756458	A	G	0.215782	0.996865	365268	6.915	4.67e-12	++
rs62054396	17	43811510	T	C	0.217026	0.999758	366242	-6.915	4.67e-12	--
rs11079717	17	43835351	T	C	0.216699	0.999444	366147	-6.915	4.67e-12	--
rs55718212	17	43920411	T	C	0.21659	0.999852	366253	-6.915	4.67e-12	--
rs62056936	17	43790911	A	T	0.216626	0.99977	366212	-6.915	4.68e-12	--
rs62055878	17	43835854	A	C	0.21667	0.999474	366132	6.915	4.68e-12	++
rs55763795	17	43908773	C	G	0.216579	0.999891	366259	6.915	4.68e-12	++
rs55865707	17	43908826	T	G	0.216579	0.99989	366259	-6.915	4.68e-12	--
rs77426526	17	43962982	A	G	0.216826	1	366301	6.915	4.68e-12	++
rs79857651	17	44013475	A	G	0.215594	0.995559	364932	6.915	4.68e-12	++
rs4617909	17	43806451	T	C	0.217038	0.999743	366236	6.915	4.69e-12	++
rs34579278	17	43833981	A	G	0.216624	0.999347	366108	-6.915	4.69e-12	--
rs36047693	17	43833824	C	G	0.216673	0.99956	366156	6.914	4.7e-12	++
rs62057101	17	43885291	A	G	0.216593	0.999789	366198	6.914	4.71e-12	++
rs62057149	17	43903546	A	G	0.216587	0.999881	366273	-6.914	4.71e-12	--
rs62057150	17	43903548	T	C	0.216586	0.999884	366273	6.914	4.71e-12	++
rs56113217	17	43926948	A	G	0.216818	0.998664	365757	-6.914	4.71e-12	--
rs62056937	17	43791181	A	C	0.216631	0.999778	366213	-6.914	4.72e-12	--
rs113661667	17	43791610	T	C	0.216632	0.999775	366217	-6.914	4.72e-12	--
rs74579538	17	43791652	A	G	0.216632	0.999775	366217	6.914	4.72e-12	++
rs62062806	17	44031420	A	G	0.216824	0.998976	365832	6.914	4.72e-12	++
rs12948216	17	43836673	T	C	0.216662	0.99938	366074	6.913	4.74e-12	++
rs62057148	17	43903485	C	G	0.216587	0.999894	366274	6.913	4.74e-12	++
rs17689824	17	43904397	T	C	0.21658	0.999939	366286	6.913	4.74e-12	++
rs62054393	17	43809264	T	G	0.217028	0.999761	366245	-6.913	4.75e-12	--
rs17649162	17	43810371	C	G	0.217028	0.999763	366245	6.913	4.75e-12	++
rs74918686	17	43840899	C	G	0.216388	0.998908	365859	6.913	4.75e-12	++
rs55779147	17	43894510	A	G	0.216596	0.999873	366233	6.913	4.75e-12	++
rs1876831	17	43907745	T	C	0.216578	0.999905	366262	6.913	4.75e-12	++
rs16940665	17	43907896	T	C	0.216578	0.999904	366262	-6.913	4.75e-12	--
rs112583797	17	43918418	A	G	0.216583	0.999847	366258	-6.913	4.75e-12	--
rs62062795	17	44027090	T	C	0.216767	0.999423	366032	6.913	4.75e-12	++
rs71375313	17	43839253	A	G	0.216302	0.99817	365439	6.913	4.76e-12	++
rs17689471	17	43892973	T	C	0.216643	0.999682	366140	-6.913	4.76e-12	--
rs28364023	17	43894159	T	C	0.216564	0.999666	366233	6.912	4.77e-12	++
rs62057152	17	43904110	C	G	0.21658	0.999943	366287	6.912	4.77e-12	++
rs17763533	17	43918190	T	C	0.216587	0.999871	366260	-6.912	4.77e-12	--
rs34211253	17	43834074	C	G	0.216669	0.999522	366148	-6.912	4.78e-12	--
rs2316765	17	43912454	T	C	0.216575	0.999866	366247	-6.912	4.78e-12	--
rs17770296	17	43969136	T	C	0.216784	0.999868	366250	6.912	4.79e-12	++
rs16940674	17	43910507	T	C	0.216578	0.9999	366245	6.911	4.8e-12	++
rs35631660	17	43832337	A	G	0.216343	0.998635	365913	-6.911	4.81e-12	--
rs79545140	17	43840935	T	C	0.216426	0.998698	365850	-6.911	4.81e-12	--
rs62054763	17	43910262	C	G	0.216577	0.999899	366247	-6.911	4.81e-12	--
rs17690314	17	43919884	T	G	0.216594	0.999871	366258	-6.911	4.81e-12	--
rs56233672	17	43920300	T	C	0.216595	0.99987	366255	-6.911	4.81e-12	--
rs56354807	17	43920378	T	C	0.216595	0.999868	366255	6.911	4.81e-12	++
rs1876830	17	43911352	T	C	0.216578	0.999895	366244	6.911	4.82e-12	++
rs1876829	17	43911443	T	C	0.216578	0.999895	366244	-6.911	4.82e-12	--
rs62062779	17	44022577	A	C	0.216169	0.997688	365556	-6.911	4.82e-12	--
rs28439278	17	43838071	T	C	0.216644	0.999238	366014	6.91	4.83e-12	++
rs10445364	17	43916356	A	G	0.216585	0.999869	366258	6.911	4.83e-12	++
rs17690326	17	43920974	T	C	0.216599	0.999889	366255	-6.911	4.83e-12	--
rs17763596	17	43921210	T	G	0.216606	0.999865	366246	6.91	4.83e-12	++
rs11079721	17	43840107	A	C	0.21651	0.998199	365546	6.91	4.84e-12	++
rs1876828	17	43911525	T	C	0.216578	0.999894	366245	6.91	4.85e-12	++
rs878886	17	43912490	C	G	0.216578	0.999886	366248	-6.91	4.85e-12	--
rs62054814	17	43921572	A	T	0.2166	0.999891	366254	6.91	4.85e-12	++
rs17577369	17	44192923	A	G	0.2157	0.988744	362293	-6.91	4.85e-12	--
rs62057153	17	43904528	T	C	0.21658	0.999931	366284	-6.91	4.86e-12	--
rs62057154	17	43904610	T	C	0.216592	0.999915	366284	6.91	4.86e-12	++
rs62057155	17	43904673	T	C	0.216581	0.999934	366284	6.91	4.86e-12	++
rs55946323	17	44031946	A	G	0.216813	0.998862	365712	-6.91	4.86e-12	--
rs117646503	17	43893260	T	C	0.21661	0.99985	366240	-6.909	4.87e-12	--
rs62054384	17	43804306	T	C	0.216632	0.999576	366196	-6.909	4.88e-12	--
rs62055885	17	43838014	A	G	0.216593	0.999093	365940	-6.909	4.88e-12	--
rs739645	17	43894990	T	G	0.216589	0.999853	366247	-6.909	4.88e-12	--
rs55768605	17	43956734	A	C	0.216978	0.999185	366027	6.909	4.88e-12	++
rs1880749	17	43792586	A	C	0.216611	0.999547	366152	-6.909	4.89e-12	--
rs17763515	17	43917818	A	G	0.21659	0.999798	366234	6.909	4.89e-12	++
rs17563683	17	43811072	A	G	0.217015	0.999705	366235	-6.909	4.9e-12	--
rs968027	17	43781250	T	C	0.216205	0.998996	365845	6.908	4.91e-12	++
rs1876827	17	43911832	T	C	0.216579	0.999893	366245	-6.908	4.91e-12	--
rs28364021	17	43912282	T	C	0.216532	0.999887	366245	6.908	4.91e-12	++
rs56127111	17	43913315	T	C	0.216581	0.999884	366248	6.908	4.91e-12	++
rs55653963	17	43799509	A	C	0.216404	0.999386	366098	-6.908	4.92e-12	--
rs62062786	17	44024660	C	G	0.216777	0.999862	366247	6.908	4.92e-12	++
rs56317731	17	44032073	A	G	0.216831	0.998952	365780	-6.908	4.93e-12	--
rs56167560	17	43792411	A	G	0.21516	0.995565	364623	-6.907	4.94e-12	--
rs56023973	17	43917776	T	G	0.216579	0.999823	366239	6.907	4.95e-12	++
rs17425752	17	43906726	A	C	0.216524	0.998839	365869	-6.907	4.96e-12	--
rs62056910	17	43784222	T	C	0.216595	0.999553	366137	-6.907	4.97e-12	--
rs62057112	17	43897202	A	T	0.216591	0.999872	366242	6.906	4.97e-12	++
rs17763086	17	43905481	T	G	0.216609	0.999844	366263	-6.906	4.98e-12	--
rs3885074	17	43902738	A	C	0.216582	0.999936	366289	6.906	4.99e-12	++
rs55978005	17	44031540	T	G	0.216826	0.998967	365818	6.906	4.99e-12	++
rs78587102	17	43897246	A	G	0.216573	0.999895	366243	-6.905	5e-12	--
rs34283254	17	43902861	A	C	0.216581	0.99993	366292	6.905	5e-12	++
rs62056850	17	43992581	T	C	0.217413	0.999434	366108	6.906	5e-12	++
rs62062788	17	44024906	A	G	0.216778	0.99982	366243	-6.905	5.01e-12	--
rs1526128	17	43779624	T	C	0.215099	0.996398	364904	6.905	5.02e-12	++
rs62057103	17	43887480	T	C	0.217203	0.997358	365061	-6.905	5.03e-12	--
rs2261201	17	44354549	C	G	0.214631	0.964872	351501	-6.905	5.03e-12	--
rs62055889	17	43838919	A	G	0.216548	0.998984	365885	6.905	5.04e-12	++
rs62061771	17	44169406	A	G	0.216442	0.998562	365803	6.904	5.05e-12	++
rs17762769	17	43893403	A	G	0.216608	0.999845	366238	6.904	5.06e-12	++
rs739644	17	43895008	C	G	0.216595	0.999884	366252	-6.904	5.07e-12	--
rs3885075	17	43902799	A	G	0.216582	0.999933	366293	-6.904	5.07e-12	--
rs41280116	17	43902842	T	C	0.216582	0.999932	366293	6.904	5.07e-12	++
rs17689116	17	43782558	T	C	0.216446	0.999574	366163	-6.903	5.08e-12	--
rs56357543	17	43894547	T	C	0.216406	0.999678	366142	6.903	5.08e-12	++
rs55895732	17	43968937	T	C	0.216774	0.999905	366274	-6.903	5.08e-12	--
rs55962674	17	43799033	T	C	0.21656	0.999382	366096	6.903	5.09e-12	++
rs9891103	17	44091886	T	C	0.227158	0.996277	365135	6.903	5.09e-12	++
rs77819001	17	43799804	A	C	0.21658	0.999409	366095	6.902	5.11e-12	++
rs76667867	17	43799810	C	G	0.216578	0.9994	366095	6.902	5.11e-12	++
rs17689104	17	43782492	A	G	0.216451	0.999589	366200	-6.902	5.12e-12	--
rs62054378	17	43799667	A	C	0.21658	0.99941	366095	6.902	5.12e-12	++
rs75500942	17	43816106	A	C	0.21698	0.99978	366251	6.902	5.12e-12	++
rs62054418	17	43816306	A	G	0.21698	0.99978	366251	6.902	5.12e-12	++
rs56099546	17	43894609	A	G	0.216405	0.99968	366143	-6.902	5.13e-12	--
rs12150390	17	43896228	T	C	0.216588	0.999925	366253	-6.902	5.13e-12	--
rs62057144	17	43901558	A	G	0.216609	1	366301	-6.902	5.13e-12	--
rs62056879	17	43781426	T	C	0.2164	0.999386	365971	-6.902	5.14e-12	--
rs78506181	17	43897480	A	G	0.216642	0.999877	366231	-6.902	5.14e-12	--
rs62056841	17	43990041	A	C	0.216702	0.999334	366034	-6.901	5.15e-12	--
rs4335809	17	43902216	T	C	0.216586	0.99998	366295	6.901	5.16e-12	++
rs4341787	17	43902505	T	C	0.21658	0.999948	366295	6.901	5.16e-12	++
rs4523962	17	43902522	A	G	0.216581	0.999945	366295	6.901	5.16e-12	++
rs41280118	17	43903089	T	C	0.216585	0.999874	366271	6.901	5.16e-12	++
rs9944484	17	43990662	A	G	0.217095	0.999597	366190	6.901	5.16e-12	++
rs12150621	17	43838482	T	G	0.216643	0.999175	365989	6.901	5.18e-12	++
rs1396862	17	43902997	A	G	0.216583	0.999902	366290	6.901	5.18e-12	++
rs17690661	17	43924521	A	G	0.216594	0.999933	366267	6.9	5.18e-12	++
rs62054823	17	43929029	A	G	0.216821	0.998679	365636	-6.901	5.18e-12	--
rs55943825	17	43924776	T	C	0.21659	0.999935	366267	6.9	5.19e-12	++
rs17573266	17	44072881	C	G	0.216947	0.999712	366204	-6.9	5.19e-12	--
rs75916678	17	43849366	T	C	0.21652	0.998912	365818	-6.899	5.22e-12	--
rs17573447	17	44079567	T	C	0.216918	0.999624	366093	6.899	5.22e-12	++
rs1912151	17	43902944	T	C	0.216589	0.999853	366274	6.899	5.23e-12	++
rs55780945	17	44040120	T	C	0.216756	0.999416	366035	6.899	5.25e-12	++
rs62057143	17	43901528	T	C	0.216587	0.999996	366300	-6.899	5.26e-12	--
rs75686108	17	44022376	T	C	0.216706	0.999308	366025	6.898	5.26e-12	++
rs55849973	17	43792418	T	C	0.215327	0.995554	364625	-6.898	5.27e-12	--
rs62055475	17	43945106	T	C	0.216794	0.999874	366239	-6.898	5.28e-12	--
rs111520035	17	44039410	A	G	0.216794	0.999128	365886	-6.898	5.28e-12	--
rs62062784	17	44024552	C	G	0.21674	1	366301	-6.897	5.29e-12	--
rs62061848	17	44192946	T	C	0.214987	0.989682	362577	6.898	5.29e-12	++
rs16903275	5	87950543	A	C	0.164983	0.997943	366049	6.898	5.29e-12	++
rs62056939	17	43791332	T	C	0.21661	0.999759	366210	-6.897	5.3e-12	--
rs62056940	17	43791344	A	T	0.21661	0.999759	366210	6.897	5.3e-12	++
rs78803763	17	43791405	A	C	0.21661	0.999759	366210	6.897	5.3e-12	++
rs77387379	17	43791429	A	G	0.21661	0.999759	366210	6.897	5.3e-12	++
rs75990322	17	43791468	T	C	0.216611	0.999757	366210	-6.897	5.3e-12	--
rs56269136	17	43926992	T	C	0.216885	0.998816	365794	6.897	5.3e-12	++
rs74548327	17	43973080	A	G	0.21681	0.999908	366273	-6.897	5.3e-12	--
rs878888	17	43912635	A	G	0.216556	0.999774	366203	-6.897	5.31e-12	--
rs4525537	17	43912723	T	C	0.216556	0.999764	366203	-6.897	5.31e-12	--
rs4640231	17	43912786	C	G	0.216552	0.999788	366203	6.897	5.31e-12	++
rs4482334	17	43912830	T	C	0.216552	0.999788	366203	-6.897	5.31e-12	--
rs76627340	17	43937460	A	G	0.216826	0.999887	366255	6.897	5.31e-12	++
rs79889833	17	43937633	A	G	0.216826	0.999886	366255	-6.897	5.31e-12	--
rs77625338	17	43937671	T	C	0.216826	0.999886	366255	6.897	5.31e-12	++
rs74457229	17	43972581	T	C	0.216784	1	366301	6.897	5.31e-12	++
rs17426195	17	43832367	A	G	0.216366	0.998631	365922	6.897	5.32e-12	++
rs12373139	17	43924130	A	G	0.216584	0.999981	366298	6.897	5.32e-12	++
rs10445335	17	43934896	A	T	0.216838	0.999656	366180	6.897	5.32e-12	++
rs78440279	17	43816052	T	C	0.217089	0.999518	366149	6.896	5.34e-12	++
rs11079725	17	43923934	T	C	0.216587	0.99998	366300	-6.896	5.34e-12	--
rs17691556	17	43969168	A	T	0.216804	0.999952	366277	6.896	5.34e-12	++
rs16940677	17	43911898	T	C	0.216539	0.999576	366233	6.896	5.35e-12	++
rs77489223	17	43937736	T	C	0.216827	0.99988	366254	6.896	5.35e-12	++
rs28416808	17	44021218	T	C	0.217156	0.999205	366173	6.896	5.35e-12	++
rs62062794	17	44026394	A	G	0.216759	0.999541	366120	-6.896	5.35e-12	--
rs12150516	17	43944519	T	C	0.216796	0.999878	366239	6.896	5.36e-12	++
rs55823844	17	43978320	A	G	0.216788	1	366301	6.896	5.36e-12	++
rs56328224	17	43572419	T	C	0.217959	0.995308	364394	6.895	5.37e-12	++
rs62062787	17	44024865	T	C	0.216776	0.999813	366238	-6.896	5.37e-12	--
rs62062293	17	44100553	A	C	0.216709	0.999881	366266	6.895	5.37e-12	++
rs17571739	17	44032915	T	C	0.216147	0.996716	365083	-6.895	5.38e-12	--
rs78229689	17	44106806	A	G	0.216792	0.999785	366233	6.895	5.38e-12	++
rs56168907	17	43837091	T	C	0.216589	0.999089	365993	-6.895	5.39e-12	--
rs878887	17	43912582	T	C	0.216557	0.999798	366204	6.895	5.39e-12	++
rs17652520	17	44098967	A	G	0.2216	0.993234	362623	6.895	5.39e-12	++
rs77849344	17	43840864	A	G	0.216441	0.999135	365922	6.895	5.4e-12	++
rs80184151	17	43879308	A	G	0.216552	1	366301	-6.895	5.4e-12	--
rs62054831	17	43932381	T	C	0.216492	0.998972	365812	6.894	5.41e-12	++
rs113589236	17	43981795	A	G	0.216788	0.999972	366301	6.894	5.41e-12	++
rs113029914	17	43981831	A	T	0.216788	0.999972	366301	-6.894	5.41e-12	--
rs62062778	17	44022528	A	G	0.216604	0.999225	365997	-6.894	5.41e-12	--
rs62062269	17	44091092	C	G	0.216737	0.999972	366297	6.894	5.41e-12	++
rs62062776	17	44022043	A	C	0.216795	0.999542	366154	-6.894	5.42e-12	--
rs62062793	17	44026321	T	C	0.216759	0.999554	366130	-6.894	5.42e-12	--
rs17650901	17	44039691	A	G	0.216779	0.999206	365910	-6.894	5.42e-12	--
rs10445336	17	43934948	A	G	0.216845	0.999698	366192	-6.894	5.43e-12	--
rs62056881	17	43782455	T	G	0.21639	0.999256	366114	6.894	5.44e-12	++
rs35282504	17	43832618	A	G	0.216593	0.999445	366125	6.894	5.44e-12	++
rs16940668	17	43907966	A	G	0.216567	0.99985	366222	6.894	5.44e-12	++
rs62061707	17	44006954	T	C	0.21511	0.995292	364750	-6.894	5.44e-12	--
rs62063277	17	44036462	A	T	0.216929	0.998837	365703	6.894	5.44e-12	++
rs62056804	17	43982286	T	C	0.216793	0.999993	366301	6.892	5.48e-12	++
rs17573858	17	44090796	T	C	0.216733	0.999949	366292	-6.893	5.48e-12	--
rs56013908	17	43836920	T	C	0.216615	0.999218	366006	-6.892	5.49e-12	--
rs62062791	17	44025273	A	G	0.216759	0.999759	366245	6.892	5.5e-12	++
rs76294809	17	43849327	A	G	0.216429	0.999423	366062	6.892	5.51e-12	++
rs62056803	17	43982159	A	G	0.216795	1	366301	-6.892	5.52e-12	--
rs62062266	17	44090704	A	G	0.216736	0.999969	366296	-6.892	5.52e-12	--
rs79892630	17	43781505	T	C	0.216441	0.999602	366138	6.891	5.53e-12	++
rs62055938	17	43849656	A	C	0.216397	0.999416	366058	6.891	5.53e-12	++
rs113347741	17	43973408	T	C	0.216782	0.999927	366297	6.891	5.53e-12	++
rs78720789	17	43973413	A	G	0.216782	0.999927	366297	-6.891	5.53e-12	--
rs17650818	17	44036787	T	C	0.216909	0.998802	365689	-6.891	5.53e-12	--
rs62056800	17	43979468	A	T	0.216792	0.999993	366299	6.891	5.54e-12	++
rs113834264	17	43979622	A	G	0.216792	0.999992	366299	6.891	5.54e-12	++
rs2099151	17	43979822	A	T	0.216792	0.999991	366299	-6.891	5.54e-12	--
rs2082068	17	43979971	T	C	0.216789	0.999973	366299	6.891	5.54e-12	++
rs1984937	17	43980530	A	C	0.216793	0.999993	366299	-6.891	5.54e-12	--
rs62056802	17	43980762	A	G	0.216792	0.999993	366299	-6.891	5.54e-12	--
rs112275277	17	43981958	T	C	0.216837	0.999898	366299	6.891	5.54e-12	++
rs75839508	17	44022319	A	G	0.216756	0.999434	366102	6.891	5.54e-12	++
rs56101773	17	43957269	T	C	0.216816	0.999853	366241	-6.891	5.55e-12	--
rs62056837	17	43988884	T	C	0.216771	0.999808	366202	-6.891	5.55e-12	--
rs112116311	17	43989898	T	G	0.216793	0.999708	366185	-6.891	5.55e-12	--
rs78209533	17	43989909	A	G	0.216793	0.999708	366185	-6.891	5.55e-12	--
rs62062792	17	44025347	T	C	0.216761	0.999747	366245	-6.891	5.55e-12	--
rs55719714	17	43939638	A	G	0.216663	0.999218	365879	6.891	5.56e-12	++
rs79772576	17	44106220	A	G	0.217442	1	366301	-6.89	5.57e-12	--
rs56227067	17	43939609	A	T	0.216656	0.999241	365888	-6.89	5.58e-12	--
rs62055542	17	43963844	T	C	0.216794	0.999989	366298	6.89	5.58e-12	++
rs17770120	17	43963943	A	C	0.216794	0.999989	366298	6.89	5.58e-12	++
rs17770150	17	43964163	A	G	0.216794	0.999986	366298	6.89	5.58e-12	++
rs17691449	17	43964283	C	G	0.216794	0.999988	366298	6.89	5.58e-12	++
rs62055548	17	43964899	A	G	0.216794	0.999988	366298	-6.89	5.58e-12	--
rs113327263	17	43965063	T	C	0.216794	0.999988	366298	-6.89	5.58e-12	--
rs62055553	17	43966178	A	C	0.216794	0.999984	366298	6.89	5.58e-12	++
rs62055554	17	43966260	A	G	0.216794	0.999984	366298	-6.89	5.58e-12	--
rs62055555	17	43966282	T	G	0.216794	0.999984	366298	6.89	5.58e-12	++
rs111941646	17	43966608	A	T	0.216794	0.999984	366298	-6.89	5.58e-12	--
rs62055556	17	43966749	T	C	0.216794	0.999984	366298	-6.89	5.58e-12	--
rs62055557	17	43966795	A	C	0.216794	0.999987	366298	6.89	5.58e-12	++
rs62055558	17	43966955	A	G	0.216794	0.999984	366298	-6.89	5.58e-12	--
rs62055559	17	43967138	T	G	0.216793	0.999985	366298	-6.89	5.58e-12	--
rs62062270	17	44091195	T	C	0.216743	0.999966	366296	-6.89	5.58e-12	--
rs62056792	17	43976644	A	G	0.21679	0.999997	366301	6.89	5.59e-12	++
rs62056793	17	43977018	A	G	0.216791	0.999996	366301	-6.89	5.59e-12	--
rs62056794	17	43977049	A	G	0.216791	0.999996	366301	-6.89	5.59e-12	--
rs1864325	17	43977827	T	C	0.21679	0.999988	366301	6.89	5.59e-12	++
rs62056795	17	43978041	T	C	0.21679	0.999988	366301	6.89	5.59e-12	++
rs62056796	17	43978120	A	G	0.216792	0.999999	366301	-6.89	5.59e-12	--
rs1467962	17	43978604	A	G	0.216792	0.999996	366301	-6.89	5.59e-12	--
rs1560311	17	43978625	T	C	0.216792	0.999996	366301	-6.89	5.59e-12	--
rs62062267	17	44090854	T	C	0.216732	0.999946	366291	6.89	5.59e-12	++
rs1358071	17	43803189	A	C	0.264134	0.998414	365849	-6.889	5.6e-12	--
rs77129180	17	43963046	A	G	0.216794	0.999991	366297	6.889	5.6e-12	++
rs80254317	17	43963282	C	G	0.216794	0.999991	366297	-6.889	5.6e-12	--
rs112425426	17	43963416	C	G	0.216794	0.99999	366297	-6.889	5.6e-12	--
rs62062783	17	44023520	T	G	0.216763	0.999815	366193	-6.889	5.6e-12	--
rs62055470	17	43943657	A	G	0.21684	0.999813	366187	-6.889	5.61e-12	--
rs62055471	17	43943755	T	C	0.21684	0.999813	366187	-6.889	5.61e-12	--
rs78681971	17	44106219	T	C	0.216679	0.999935	366268	6.889	5.61e-12	++
rs79322350	17	43790401	A	G	0.21662	0.999744	366186	-6.889	5.62e-12	--
rs1467963	17	43978934	T	G	0.216792	0.999997	366300	-6.889	5.62e-12	--
rs62063282	17	44039043	A	G	0.216705	0.998513	365691	6.889	5.62e-12	++
rs62062268	17	44090858	T	C	0.21674	0.999915	366290	6.889	5.63e-12	++
rs113796169	17	44005254	A	T	0.216808	0.999895	366257	6.889	5.64e-12	++
rs17690176	17	43916773	A	C	0.216665	0.999635	366156	-6.888	5.65e-12	--
rs55888391	17	43938107	A	G	0.216809	0.99992	366266	-6.888	5.65e-12	--
rs76329216	17	43938499	A	G	0.216809	0.999917	366266	6.888	5.65e-12	++
rs62054846	17	43938634	A	G	0.216809	0.999917	366266	-6.888	5.65e-12	--
rs55646970	17	43938796	A	G	0.216809	0.999916	366266	-6.888	5.65e-12	--
rs62055468	17	43943000	A	C	0.216817	0.999866	366217	-6.888	5.65e-12	--
rs62055547	17	43964755	T	C	0.216812	0.99993	366267	6.888	5.65e-12	++
rs62056801	17	43979504	A	G	0.2168	0.99997	366293	6.888	5.65e-12	++
rs75617973	17	43983159	T	C	0.216792	0.999971	366293	-6.888	5.65e-12	--
rs62055939	17	43849787	A	T	0.216405	0.999446	366066	-6.888	5.66e-12	--
rs62055940	17	43849896	A	G	0.216404	0.999446	366066	-6.888	5.66e-12	--
rs76885724	17	43850519	T	C	0.216404	0.999455	366066	6.888	5.66e-12	++
rs17691466	17	43968219	A	G	0.216794	0.999988	366301	-6.888	5.66e-12	--
rs17691508	17	43968463	C	G	0.216794	0.999989	366301	-6.888	5.66e-12	--
rs55943606	17	43968874	A	G	0.216794	0.999989	366301	-6.888	5.66e-12	--
rs17691610	17	43970662	T	G	0.216793	0.999993	366301	6.888	5.66e-12	++
rs76594404	17	43971457	C	G	0.216794	0.999992	366301	6.888	5.66e-12	++
rs80233201	17	43971481	T	C	0.216794	0.999992	366301	-6.888	5.66e-12	--
rs11575895	17	43971785	A	G	0.216793	0.999995	366301	-6.888	5.66e-12	--
rs62056779	17	43971937	A	C	0.216793	0.999995	366301	6.888	5.66e-12	++
rs11575896	17	43972142	A	G	0.216793	0.999995	366301	6.888	5.66e-12	++
rs12150515	17	44090685	T	G	0.216741	0.99995	366288	6.888	5.66e-12	++
rs56299858	17	43939659	A	G	0.216661	0.999207	365875	6.888	5.67e-12	++
rs62055552	17	43965955	A	G	0.216794	0.999983	366297	-6.888	5.67e-12	--
rs10445370	17	43935118	A	G	0.216796	0.999881	366248	6.888	5.68e-12	++
rs12150506	17	44090536	A	G	0.21675	0.9999	366260	6.887	5.68e-12	++
rs2316773	17	43946536	T	C	0.216953	0.999638	366161	6.887	5.69e-12	++
rs62055549	17	43965595	C	G	0.216794	0.999984	366296	6.887	5.69e-12	++
rs62062777	17	44022068	A	G	0.216808	0.99967	366191	6.887	5.69e-12	++
rs12150170	17	44090646	A	G	0.216739	0.999965	366296	-6.887	5.69e-12	--
rs17653906	17	44133142	A	G	0.216755	0.999818	366259	6.887	5.69e-12	++
rs1467966	17	43984399	T	C	0.216792	0.999945	366284	6.887	5.71e-12	++
rs79492906	17	43984864	T	C	0.216791	0.999936	366284	6.887	5.71e-12	++
rs62062782	17	44023087	A	G	0.216725	0.999779	366190	6.887	5.71e-12	++
rs79193046	17	43967562	T	C	0.216731	0.999938	366289	-6.886	5.72e-12	--
rs76324150	17	43973233	T	C	0.216793	0.999991	366299	6.886	5.72e-12	++
rs62056780	17	43973652	T	C	0.216793	0.999989	366299	6.886	5.72e-12	++
rs62056781	17	43973899	T	C	0.216793	0.999988	366299	-6.886	5.72e-12	--
rs62056782	17	43974230	T	C	0.216791	0.999974	366296	6.886	5.72e-12	++
rs80346216	17	43974476	T	G	0.21679	0.999974	366296	6.886	5.72e-12	++
rs76632685	17	43974477	A	T	0.21679	0.999974	366296	-6.886	5.72e-12	--
rs62056783	17	43974549	C	G	0.21679	0.999974	366296	6.886	5.72e-12	++
rs62056806	17	43983801	A	G	0.216792	0.999957	366292	-6.886	5.72e-12	--
rs1476554	17	44159102	T	C	0.216729	1	366301	6.886	5.72e-12	++
rs11079724	17	43841912	T	C	0.216609	0.998964	365918	6.886	5.73e-12	++
rs62056778	17	43971604	C	G	0.216801	0.999953	366299	-6.886	5.73e-12	--
rs62057146	17	43903106	A	G	0.216577	0.999837	366235	-6.886	5.74e-12	--
rs62054843	17	43937184	T	C	0.216856	0.999796	366263	-6.886	5.74e-12	--
rs55673092	17	43938882	A	G	0.216808	0.999915	366265	6.886	5.74e-12	++
rs62055541	17	43962017	C	G	0.216801	0.999953	366295	6.886	5.74e-12	++
rs62056760	17	43968572	A	G	0.216859	0.99969	366153	6.886	5.74e-12	++
rs74496580	17	43974065	A	C	0.216793	0.999987	366298	6.886	5.74e-12	++
rs62056784	17	43974889	C	G	0.216789	0.999974	366292	-6.886	5.74e-12	--
rs62056791	17	43976064	T	C	0.216777	0.999946	366293	-6.886	5.74e-12	--
rs62055875	17	43832864	T	C	0.216592	0.999446	366099	-6.886	5.75e-12	--
rs11079720	17	43840016	A	G	0.214197	0.990877	362869	6.886	5.76e-12	++
rs62055943	17	43851018	T	C	0.216403	0.999462	366065	-6.885	5.76e-12	--
rs17770108	17	43961292	T	G	0.216795	0.999965	366294	6.886	5.76e-12	++
rs55691306	17	43978295	C	G	0.216789	0.999985	366297	6.886	5.76e-12	++
rs62062769	17	44019643	A	G	0.216822	0.999806	366228	6.886	5.76e-12	++
rs56166491	17	44042221	A	G	0.216771	0.999785	366208	-6.886	5.76e-12	--
rs62061706	17	44006896	T	C	0.216726	0.999747	366213	-6.885	5.77e-12	--
rs78568882	17	43784935	C	G	0.216322	0.999134	366002	-6.885	5.79e-12	--
rs62054844	17	43937333	T	G	0.216809	0.999926	366268	-6.885	5.79e-12	--
rs56338487	17	43960812	A	T	0.2168	0.999935	366286	-6.885	5.79e-12	--
rs62055538	17	43960997	T	C	0.2168	0.999938	366286	-6.885	5.79e-12	--
rs62055540	17	43961142	T	C	0.216797	0.999923	366286	-6.885	5.79e-12	--
rs55886302	17	43936011	A	G	0.21681	0.999936	366267	-6.885	5.8e-12	--
rs56136075	17	43936298	A	C	0.21681	0.999934	366267	6.885	5.8e-12	++
rs62059007	17	44005615	A	G	0.216793	0.999874	366261	-6.884	5.8e-12	--
rs111972148	17	43973121	C	G	0.216792	0.999985	366298	6.884	5.81e-12	++
rs112454267	17	44005329	A	G	0.21681	0.999883	366253	6.884	5.81e-12	++
rs56369036	17	43841571	A	T	0.21644	0.999239	365953	6.884	5.82e-12	++
rs17651549	17	44061278	T	C	0.216677	1	366301	6.884	5.82e-12	++
rs55726761	17	44099669	A	G	0.216764	0.999894	366297	6.884	5.82e-12	++
rs1864324	17	43977702	T	C	0.21681	0.999912	366290	6.884	5.83e-12	++
rs62055539	17	43961044	A	G	0.216809	0.999908	366286	-6.883	5.84e-12	--
rs77561671	17	43976627	T	G	0.216787	0.999974	366295	6.884	5.84e-12	++
rs62056811	17	43985247	T	C	0.216791	0.99993	366282	6.884	5.84e-12	++
rs74509629	17	43985597	T	C	0.216793	0.999909	366282	6.884	5.84e-12	++
rs79290980	17	43985662	T	C	0.216793	0.999912	366282	-6.884	5.84e-12	--
rs79959255	17	44077708	T	G	0.21695	0.99949	366183	6.883	5.84e-12	++
rs62054388	17	43805590	T	C	0.216957	0.999569	366160	6.883	5.85e-12	++
rs55747440	17	43837115	A	G	0.216623	0.999189	366002	-6.883	5.85e-12	--
rs62055529	17	43960020	A	G	0.216796	0.999945	366273	-6.883	5.85e-12	--
rs113395365	17	44025650	T	C	0.216763	0.999698	366235	-6.883	5.85e-12	--
rs17573245	17	44072854	T	C	0.216894	0.999805	366242	-6.883	5.85e-12	--
rs34043286	17	44117119	A	G	0.216741	1	366301	-6.883	5.85e-12	--
rs62062785	17	44024562	T	G	0.216738	0.999932	366262	6.883	5.86e-12	++
rs75534191	17	44091724	A	G	0.216736	0.99999	366299	6.883	5.86e-12	++
rs62055942	17	43850966	A	G	0.216402	0.999455	366064	-6.883	5.87e-12	--
rs77017444	17	44028796	T	C	0.216663	0.998809	365759	-6.883	5.87e-12	--
rs62062296	17	44100916	T	C	0.216731	0.999983	366295	6.883	5.87e-12	++
rs62062297	17	44101004	A	G	0.216733	0.999971	366295	-6.883	5.87e-12	--
rs62055469	17	43943655	A	C	0.216839	0.999811	366186	-6.883	5.88e-12	--
rs17563986	17	43991272	A	G	0.216789	0.999883	366252	-6.882	5.88e-12	--
rs112647192	17	43994623	A	G	0.216805	0.99975	366223	6.882	5.88e-12	++
rs12373123	17	43924073	T	C	0.216609	1	366301	-6.882	5.89e-12	--
rs62056838	17	43989087	A	G	0.216791	0.999898	366246	-6.882	5.89e-12	--
rs62059005	17	44004472	A	G	0.216811	0.999898	366258	-6.882	5.89e-12	--
rs17564829	17	44006601	T	C	0.216806	0.999873	366261	-6.882	5.89e-12	--
rs78136862	17	44085743	T	C	0.216735	0.999946	366291	-6.882	5.89e-12	--
rs62064670	17	44085852	A	T	0.216735	0.99995	366291	6.882	5.89e-12	++
rs62062295	17	44100906	A	G	0.216732	0.999973	366291	-6.882	5.89e-12	--
rs17574425	17	44109188	C	G	0.216726	0.999887	366264	-6.882	5.89e-12	--
rs62054857	17	43939936	A	G	0.216807	0.999896	366243	6.882	5.9e-12	++
rs62060768	17	44134984	A	G	0.216782	0.999766	366179	6.882	5.9e-12	++
rs62062768	17	44019479	C	G	0.216795	0.999809	366238	-6.882	5.91e-12	--
rs2435204	17	43988205	A	G	0.223522	0.995741	364161	-6.882	5.92e-12	--
rs62056835	17	43988623	A	G	0.216802	0.999851	366245	6.881	5.92e-12	++
rs62056839	17	43989221	T	C	0.216791	0.999897	366245	-6.882	5.92e-12	--
rs76723223	17	44089108	T	C	0.216736	0.999995	366300	-6.882	5.92e-12	--
rs62056785	17	43975263	T	C	0.216795	0.999959	366282	-6.881	5.93e-12	--
rs62056786	17	43975285	T	C	0.216795	0.999959	366282	-6.881	5.93e-12	--
rs62056789	17	43975415	A	C	0.216786	0.999908	366282	-6.881	5.93e-12	--
rs62056790	17	43975417	A	G	0.216786	0.999908	366282	6.881	5.93e-12	++
rs62056807	17	43984253	C	G	0.216792	0.999947	366288	6.881	5.93e-12	++
rs78026984	17	44025592	C	G	0.216762	0.999708	366236	6.881	5.93e-12	++
rs62062292	17	44099809	A	C	0.216733	0.999992	366297	-6.881	5.93e-12	--
rs77747656	17	44099827	C	G	0.216733	0.999992	366297	-6.881	5.93e-12	--
rs79252344	17	44120608	A	G	0.216736	0.999945	366282	-6.881	5.93e-12	--
rs62055890	17	43840681	T	C	0.216507	0.998735	365751	6.881	5.94e-12	++
rs62062774	17	44021463	T	C	0.216781	0.999839	366208	-6.881	5.94e-12	--
rs62064662	17	44079721	A	G	0.21685	0.999844	366259	-6.881	5.94e-12	--
rs2019822	17	43959918	A	T	0.216796	0.999945	366272	6.881	5.95e-12	++
rs56194412	17	43960600	T	C	0.216805	0.999907	366282	-6.881	5.95e-12	--
rs62061705	17	44006252	T	C	0.216809	0.999867	366254	-6.881	5.95e-12	--
rs12150242	17	44015816	A	G	0.21677	0.999826	366284	-6.881	5.95e-12	--
rs12150104	17	44015929	A	G	0.216793	0.99996	366284	6.881	5.95e-12	++
rs78962882	17	44084844	C	G	0.216728	0.999861	366246	6.881	5.95e-12	++
rs733966	17	44089563	T	C	0.216762	0.999913	366279	6.881	5.95e-12	++
rs17689378	17	43881790	T	C	0.216568	1	366301	6.881	5.96e-12	++
rs17564020	17	43991781	T	G	0.216895	0.999801	366242	6.881	5.96e-12	++
rs17650417	17	44013103	T	G	0.216813	0.999875	366266	6.881	5.96e-12	++
rs76618565	17	44068481	A	G	0.216767	0.999623	366213	6.881	5.96e-12	++
rs62064674	17	44088772	A	C	0.216736	0.999992	366299	6.881	5.96e-12	++
rs7687	17	44103296	T	C	0.216734	0.999987	366296	-6.881	5.96e-12	--
rs17652748	17	44103616	T	C	0.216734	0.999987	366296	6.881	5.96e-12	++
rs55894109	17	43957221	T	C	0.2168	0.999898	366253	6.88	5.97e-12	++
rs56249780	17	43957328	T	C	0.2168	0.999897	366253	6.88	5.97e-12	++
rs62062281	17	44094112	A	G	0.216733	0.99999	366296	-6.88	5.97e-12	--
rs62062282	17	44094374	A	G	0.216733	0.999988	366296	-6.88	5.97e-12	--
rs2316948	17	44094667	C	G	0.216733	0.999986	366296	-6.88	5.97e-12	--
rs62062283	17	44095055	A	C	0.216733	0.999985	366296	6.88	5.97e-12	++
rs111976319	17	44095335	A	C	0.216738	0.999968	366296	6.88	5.97e-12	++
rs62062284	17	44095570	A	G	0.216733	0.999983	366296	6.88	5.97e-12	++
rs62062285	17	44095661	T	G	0.216733	0.999983	366296	-6.88	5.97e-12	--
rs62054841	17	43937104	A	G	0.216793	0.999861	366252	6.88	5.98e-12	++
rs62054842	17	43937162	T	C	0.216793	0.99986	366252	6.88	5.98e-12	++
rs75945623	17	43937505	T	C	0.216893	0.999785	366206	6.88	5.98e-12	++
rs56347602	17	43939255	T	C	0.216818	0.99988	366238	-6.88	5.98e-12	--
rs12150576	17	44015624	A	G	0.216793	0.999955	366283	6.88	5.98e-12	++
rs62062770	17	44019680	T	C	0.216822	0.999806	366227	-6.88	5.98e-12	--
rs733967	17	44089690	T	C	0.216738	0.999977	366295	-6.88	5.98e-12	--
rs77009866	17	44110888	A	T	0.216735	0.999993	366301	-6.88	5.98e-12	--
rs17653162	17	44111827	A	C	0.216735	0.999995	366301	6.88	5.98e-12	++
rs62062322	17	44112385	A	G	0.216735	0.999995	366301	-6.88	5.98e-12	--
rs17653255	17	44112743	A	C	0.216735	0.999996	366301	6.88	5.98e-12	++
rs12150162	17	44114218	T	C	0.216735	0.999998	366301	-6.88	5.98e-12	--
rs17574796	17	44115074	T	C	0.216735	0.999998	366301	-6.88	5.98e-12	--
rs17574824	17	44115107	T	C	0.216735	0.999998	366301	6.88	5.98e-12	++
rs11079729	17	44115569	A	C	0.216735	0.999998	366301	6.88	5.98e-12	++
rs12150542	17	44115730	A	G	0.216735	0.999999	366301	6.88	5.98e-12	++
rs12150090	17	44115886	T	C	0.216735	0.999999	366301	6.88	5.98e-12	++
rs41437445	17	44116238	A	G	0.216735	0.999999	366301	6.88	5.98e-12	++
rs62062136	17	44116312	T	C	0.216735	0.999999	366301	-6.88	5.98e-12	--
rs10514897	17	44117397	A	G	0.216735	1	366301	-6.88	5.98e-12	--
rs79580365	17	43960172	T	C	0.216798	0.999935	366275	6.88	5.99e-12	++
rs12150125	17	43986432	A	G	0.216929	0.998608	365696	6.88	5.99e-12	++
rs79860128	17	43990072	A	G	0.216795	0.999877	366244	-6.88	5.99e-12	--
rs62063790	17	44062915	T	G	0.216849	0.999923	366291	6.88	5.99e-12	++
rs62062265	17	44090035	C	G	0.216729	0.99997	366297	-6.88	6e-12	--
rs17575437	17	44133031	A	T	0.216731	0.999954	366285	6.88	6e-12	++
rs17653889	17	44133070	A	T	0.216731	0.999954	366285	-6.88	6e-12	--
rs62060761	17	44133162	A	C	0.216731	0.999954	366285	-6.88	6e-12	--
rs55682376	17	43991888	A	G	0.216794	0.999896	366256	6.879	6.02e-12	++
rs62056851	17	43992806	A	G	0.216789	0.99987	366254	-6.879	6.02e-12	--
rs17652449	17	44088937	C	G	0.216712	0.999948	366281	6.879	6.02e-12	++
rs56319902	17	43871982	T	C	0.215953	1	366301	6.879	6.03e-12	++
rs739642	17	43946838	A	C	0.216799	0.999859	366245	6.879	6.03e-12	++
rs62055493	17	43952944	T	C	0.216794	0.999864	366252	-6.879	6.03e-12	--
rs62055495	17	43953043	A	C	0.216794	0.999865	366252	-6.879	6.03e-12	--
rs1560310	17	43978534	A	G	0.216808	0.999958	366298	6.879	6.03e-12	++
rs7502888	17	43986992	C	G	0.216803	0.99985	366234	6.879	6.03e-12	++
rs62061709	17	44007493	T	C	0.216812	0.999905	366263	6.879	6.03e-12	++
rs62062275	17	44093496	A	G	0.216733	0.999994	366300	-6.879	6.03e-12	--
rs62062276	17	44093627	A	G	0.216733	0.999993	366300	-6.879	6.03e-12	--
rs62062278	17	44093860	A	G	0.216733	0.999992	366300	-6.879	6.03e-12	--
rs17574228	17	44104509	T	C	0.216735	0.999987	366294	-6.879	6.03e-12	--
rs12150223	17	43944204	T	C	0.2168	0.999871	366241	-6.879	6.04e-12	--
rs79115768	17	44021061	T	C	0.216784	0.999853	366218	6.879	6.04e-12	++
rs17652502	17	44094471	A	G	0.216737	0.99998	366296	6.879	6.04e-12	++
rs79180862	17	44131798	T	C	0.216755	0.999892	366261	6.879	6.04e-12	++
rs56301449	17	43960918	T	C	0.216729	0.99948	366102	-6.878	6.05e-12	--
rs17564780	17	44005413	A	G	0.216813	0.999887	366255	-6.879	6.05e-12	--
rs2158257	17	44104343	A	C	0.216733	0.999971	366289	-6.879	6.05e-12	--
rs62055957	17	43854536	A	C	0.216697	0.999144	366057	6.878	6.06e-12	++
rs111739681	17	43898459	T	C	0.216389	0.999802	366169	6.878	6.06e-12	++
rs56289364	17	43947928	A	G	0.216788	0.999856	366234	-6.878	6.06e-12	--
rs80348388	17	43952634	A	T	0.216799	0.99989	366251	-6.878	6.06e-12	--
rs55662347	17	44070545	A	G	0.216854	0.999921	366262	6.878	6.06e-12	++
rs62064671	17	44086100	T	C	0.216738	0.999945	366291	-6.878	6.06e-12	--
rs747152	17	44090339	T	C	0.216734	0.999991	366299	-6.878	6.06e-12	--
rs62063683	17	44131717	A	G	0.21674	0.999925	366267	6.878	6.06e-12	++
rs62055498	17	43953814	A	G	0.216798	0.999896	366251	6.878	6.07e-12	++
rs62055499	17	43953991	C	G	0.216798	0.999897	366251	-6.878	6.07e-12	--
rs62055500	17	43954134	A	G	0.216798	0.999897	366251	6.878	6.07e-12	++
rs62055501	17	43954227	A	G	0.216798	0.999898	366251	6.878	6.07e-12	++
rs916793	17	43954686	A	G	0.216797	0.9999	366251	6.878	6.07e-12	++
rs4441322	17	43955030	A	G	0.216797	0.999902	366251	-6.878	6.07e-12	--
rs113414067	17	43955093	T	C	0.216797	0.999902	366251	-6.878	6.07e-12	--
rs55905252	17	43955365	A	C	0.216797	0.999904	366251	6.878	6.07e-12	++
rs62063680	17	44131559	A	C	0.216736	0.999881	366256	6.878	6.07e-12	++
rs56327054	17	43943957	C	G	0.216828	0.999836	366213	6.878	6.08e-12	++
rs2019816	17	43959661	A	G	0.216796	0.999942	366268	6.878	6.08e-12	++
rs2006305	17	43959752	A	T	0.216796	0.999943	366270	-6.878	6.08e-12	--
rs75046472	17	43997499	A	T	0.216795	0.999885	366258	-6.878	6.08e-12	--
rs62061727	17	44017124	T	G	0.216805	1	366301	6.878	6.08e-12	++
rs62062294	17	44100666	A	C	0.216725	0.999953	366293	-6.878	6.08e-12	--
rs28768976	17	43688317	A	G	0.227887	0.998552	365730	-6.877	6.09e-12	--
rs78074121	17	43896690	T	C	0.216659	0.999586	366078	-6.878	6.09e-12	--
rs1078830	17	43946112	T	C	0.216818	0.999783	366246	-6.878	6.09e-12	--
rs62061712	17	44009876	A	C	0.216798	0.999922	366273	6.878	6.09e-12	++
rs7501759	17	44009921	A	G	0.216798	0.999922	366273	-6.878	6.09e-12	--
rs36076725	17	44110532	A	G	0.216734	0.999989	366300	6.877	6.09e-12	++
rs35833914	17	44110541	A	G	0.216734	0.999989	366300	6.877	6.09e-12	++
rs62062321	17	44111109	A	G	0.216734	0.99999	366300	-6.877	6.09e-12	--
rs17574604	17	44111613	A	G	0.216734	0.999991	366300	-6.877	6.09e-12	--
rs17653193	17	44112441	A	G	0.216734	0.999991	366300	6.877	6.09e-12	++
rs17653211	17	44112638	T	C	0.216734	0.999992	366300	-6.877	6.09e-12	--
rs4608377	17	44113359	T	C	0.216734	0.999993	366300	-6.877	6.09e-12	--
rs12185225	17	44113491	T	C	0.216734	0.999993	366300	-6.877	6.09e-12	--
rs12150438	17	44113963	T	C	0.216734	0.999993	366300	6.877	6.09e-12	++
rs62062134	17	44114432	A	C	0.216734	0.999994	366300	-6.877	6.09e-12	--
rs12185243	17	44115351	T	C	0.216734	0.999994	366300	-6.877	6.09e-12	--
rs62060760	17	44132887	T	C	0.216733	0.999955	366285	6.878	6.09e-12	++
rs56398500	17	43947488	A	G	0.216804	0.999883	366251	-6.877	6.1e-12	--
rs62055483	17	43948040	T	C	0.216803	0.999882	366251	6.877	6.1e-12	++
rs78238042	17	43948159	A	G	0.216803	0.999882	366251	6.877	6.1e-12	++
rs62055502	17	43954284	A	G	0.216799	0.999892	366250	6.877	6.1e-12	++
rs17565025	17	44012463	T	C	0.217166	0.99937	366077	-6.877	6.1e-12	--
rs112206871	17	44041817	A	G	0.216775	0.999549	366141	-6.877	6.1e-12	--
rs62054858	17	43940188	T	C	0.216808	0.999908	366246	-6.877	6.11e-12	--
rs17691328	17	43955487	T	C	0.217014	0.999712	366194	6.877	6.11e-12	++
rs17564223	17	43997520	T	C	0.216802	0.999871	366251	6.877	6.11e-12	++
rs62061725	17	44016157	C	G	0.216794	0.999967	366287	6.877	6.11e-12	++
rs113537106	17	44016462	A	G	0.216793	0.999972	366289	-6.877	6.11e-12	--
rs1052551	17	44068924	A	G	0.21669	0.999977	366295	6.877	6.11e-12	++
rs74759276	17	44069768	A	G	0.216856	0.999962	366287	-6.877	6.11e-12	--
rs17651887	17	44069840	A	G	0.216856	0.999962	366287	6.877	6.11e-12	++
rs78599197	17	44069970	C	G	0.216856	0.999962	366287	-6.877	6.11e-12	--
rs62063842	17	44070111	C	G	0.216856	0.999962	366287	6.877	6.11e-12	++
rs62063681	17	44131592	A	G	0.21674	0.9999	366266	-6.877	6.11e-12	--
rs62063682	17	44131622	A	G	0.21674	0.9999	366266	6.877	6.11e-12	++
rs55787105	17	43853109	A	G	0.216327	0.999399	366014	6.877	6.12e-12	++
rs55673340	17	43948733	T	C	0.216788	0.999852	366233	6.877	6.12e-12	++
rs77092481	17	43949008	T	C	0.216787	0.999855	366233	6.877	6.12e-12	++
rs2158072	17	43950195	T	C	0.216786	0.999856	366233	-6.877	6.12e-12	--
rs62061719	17	44012989	T	C	0.21682	0.999855	366263	6.877	6.12e-12	++
rs17650381	17	44013024	T	C	0.21682	0.999855	366263	-6.877	6.12e-12	--
rs2163129	17	44056433	T	C	0.216809	0.999974	366297	-6.877	6.12e-12	--
rs733968	17	44089715	T	C	0.216735	0.999992	366300	6.877	6.12e-12	++
rs4283261	17	44089921	T	C	0.216734	0.999991	366300	6.877	6.12e-12	++
rs75666751	17	44090148	A	C	0.216734	0.999991	366300	-6.877	6.12e-12	--
rs4306559	17	44090236	T	C	0.216734	0.999988	366300	-6.877	6.12e-12	--
rs56036719	17	43943974	T	C	0.216805	0.999883	366243	6.877	6.13e-12	++
rs55781174	17	43944158	T	C	0.216805	0.999886	366243	6.877	6.13e-12	++
rs62055476	17	43945495	A	G	0.216802	0.999886	366247	-6.876	6.13e-12	--
rs62059008	17	44006085	A	G	0.216811	0.999857	366252	-6.877	6.13e-12	--
rs62063676	17	44129800	A	G	0.216731	0.999954	366286	6.877	6.13e-12	++
rs112074397	17	44131022	T	C	0.216731	0.999958	366286	-6.877	6.13e-12	--
rs62061728	17	44017180	T	G	0.216792	0.999979	366290	-6.876	6.14e-12	--
rs1422191	5	87949158	A	G	0.165914	0.997865	366066	6.876	6.14e-12	++
rs62054859	17	43940685	A	G	0.216808	0.999906	366247	6.876	6.15e-12	++
rs62055460	17	43940825	C	G	0.216808	0.999905	366247	6.876	6.15e-12	++
rs62055461	17	43941350	T	C	0.216807	0.999903	366247	6.876	6.15e-12	++
rs62055464	17	43941858	T	G	0.216807	0.999901	366247	-6.876	6.15e-12	--
rs62055465	17	43942046	A	T	0.216807	0.9999	366247	6.876	6.15e-12	++
rs62055466	17	43942656	A	G	0.216807	0.999898	366247	6.876	6.15e-12	++
rs62055467	17	43942820	T	C	0.216807	0.999897	366247	-6.876	6.15e-12	--
rs62055477	17	43945687	A	C	0.2168	0.999878	366243	6.876	6.15e-12	++
rs78637438	17	43945855	A	G	0.2168	0.999877	366243	6.876	6.15e-12	++
rs2316771	17	43945931	T	C	0.2168	0.999877	366243	-6.876	6.15e-12	--
rs62055478	17	43945938	T	C	0.2168	0.999877	366243	6.876	6.15e-12	++
rs2106784	17	43949892	T	C	0.21679	0.999838	366221	6.876	6.16e-12	++
rs62055488	17	43950394	T	C	0.216801	0.999883	366250	6.876	6.16e-12	++
rs62055490	17	43950533	A	G	0.216801	0.999884	366250	-6.876	6.16e-12	--
rs10491140	17	43950976	T	G	0.216801	0.999882	366250	6.876	6.16e-12	++
rs62055491	17	43951120	T	C	0.2168	0.999885	366250	-6.876	6.16e-12	--
rs34416056	17	43951220	T	G	0.216801	0.999882	366250	-6.876	6.16e-12	--
rs62056840	17	43989689	T	C	0.216815	0.999844	366214	-6.876	6.16e-12	--
rs62064672	17	44086521	A	G	0.216735	0.999954	366294	6.876	6.16e-12	++
rs62063668	17	44122484	T	C	0.216728	0.999961	366283	6.876	6.16e-12	++
rs12185235	17	43923703	T	C	0.216457	0.999547	366161	6.876	6.17e-12	++
rs55937610	17	43960283	A	G	0.216796	0.999948	366275	-6.876	6.17e-12	--
rs62061726	17	44016341	A	G	0.216845	0.999938	366277	6.876	6.17e-12	++
rs17571809	17	44034859	A	G	0.216669	0.998094	365417	-6.876	6.17e-12	--
rs17650771	17	44035367	A	G	0.216839	0.998631	365594	-6.876	6.17e-12	--
rs17563965	17	43990919	A	G	0.216837	0.999792	366254	-6.875	6.18e-12	--
rs2163130	17	44056434	A	G	0.216812	0.999978	366299	6.875	6.18e-12	++
rs10445371	17	44065410	A	G	0.216857	0.999985	366295	6.875	6.18e-12	++
rs62063799	17	44069180	C	G	0.216859	0.999967	366289	-6.876	6.18e-12	--
rs62063800	17	44069198	T	C	0.216868	0.999962	366289	6.876	6.18e-12	++
rs17651857	17	44069687	A	G	0.216859	0.999967	366289	-6.876	6.18e-12	--
rs8070723	17	44081064	A	G	0.220031	1	366301	-6.875	6.18e-12	--
rs77768866	17	44121917	T	C	0.216761	0.999905	366244	6.875	6.18e-12	++
rs611351	17	43692935	A	G	0.216731	0.999104	365946	-6.875	6.19e-12	--
rs62055945	17	43851851	A	G	0.216383	0.999513	366077	6.875	6.19e-12	++
rs62055946	17	43851971	A	C	0.216386	0.99951	366073	6.875	6.19e-12	++
rs56043078	17	43853235	T	G	0.216382	0.999538	366077	-6.875	6.19e-12	--
rs77965652	17	43853457	A	G	0.216381	0.999541	366077	-6.875	6.19e-12	--
rs55849949	17	43853526	A	G	0.216381	0.999543	366077	-6.875	6.19e-12	--
rs55991914	17	43854267	T	C	0.21638	0.999553	366077	6.875	6.19e-12	++
rs62060840	17	44153258	A	G	0.216794	0.999881	366232	-6.875	6.19e-12	--
rs10445334	17	43934826	T	G	0.216838	0.999679	366185	-6.875	6.2e-12	--
rs62055462	17	43941476	A	C	0.216809	0.999897	366245	-6.875	6.2e-12	--
rs62055463	17	43941491	A	G	0.216811	0.999884	366245	-6.875	6.2e-12	--
rs77652965	17	43941608	C	G	0.216809	0.999896	366245	-6.875	6.2e-12	--
rs17649635	17	43995990	A	G	0.216812	0.999889	366249	-6.875	6.2e-12	--
rs62063670	17	44123248	T	C	0.216726	0.999948	366289	-6.875	6.2e-12	--
rs74571696	17	44123685	A	G	0.216726	0.99995	366289	6.875	6.2e-12	++
rs79698033	17	44123717	T	C	0.216726	0.99995	366289	6.875	6.2e-12	++
rs17650335	17	44012343	A	G	0.216797	0.999927	366278	6.875	6.21e-12	++
rs62061720	17	44013189	T	C	0.216798	0.999926	366278	6.875	6.21e-12	++
rs62063788	17	44061696	T	C	0.216857	0.999972	366296	6.875	6.21e-12	++
rs1052590	17	44102638	A	G	0.216662	0.999669	366211	-6.875	6.21e-12	--
rs12150064	17	44128407	A	C	0.216732	0.999949	366286	6.875	6.21e-12	++
rs62063677	17	44129885	T	C	0.216733	0.999953	366286	6.875	6.21e-12	++
rs62063678	17	44129949	C	G	0.216733	0.999953	366286	-6.875	6.21e-12	--
rs79649865	17	44130587	T	G	0.216734	0.999959	366286	-6.875	6.21e-12	--
rs111853996	17	44130878	A	G	0.216733	0.999955	366286	-6.875	6.21e-12	--
rs112674766	17	44130924	A	T	0.216733	0.999955	366286	-6.875	6.21e-12	--
rs10445369	17	43934776	A	G	0.216803	0.999642	366173	-6.874	6.22e-12	--
rs2316782	17	44010040	A	G	0.216822	0.999872	366271	-6.875	6.22e-12	--
rs4255816	17	44010364	C	G	0.216791	0.999887	366262	-6.874	6.22e-12	--
rs62059009	17	44006130	T	C	0.216809	0.999863	366253	-6.874	6.23e-12	--
rs41399444	17	44121469	T	C	0.216731	0.999966	366285	6.874	6.23e-12	++
rs62063684	17	44132269	T	C	0.216736	0.999942	366282	-6.874	6.23e-12	--
rs62063685	17	44132379	A	G	0.216736	0.999942	366282	-6.874	6.23e-12	--
rs62063687	17	44132592	A	G	0.216736	0.999942	366282	-6.874	6.23e-12	--
rs62055901	17	43845041	A	G	0.216502	0.999183	365921	6.874	6.24e-12	++
rs1529534	17	44063140	A	G	0.216857	0.999985	366299	-6.874	6.24e-12	--
rs12150447	17	44128125	A	C	0.21673	0.999947	366285	-6.874	6.24e-12	--
rs17653836	17	44128876	A	T	0.216733	0.99995	366285	6.874	6.24e-12	++
rs62063794	17	44066088	A	T	0.216856	0.999988	366296	6.874	6.25e-12	++
rs112385572	17	44066172	A	G	0.216856	0.999988	366296	-6.874	6.25e-12	--
rs17651700	17	44066634	C	G	0.216856	0.999988	366296	-6.874	6.25e-12	--
rs76357066	17	44067046	A	G	0.216856	0.999988	366296	6.874	6.25e-12	++
rs79447161	17	44067508	A	G	0.216856	0.999988	366296	-6.874	6.25e-12	--
rs17651754	17	44067546	T	C	0.216856	0.999988	366296	-6.874	6.25e-12	--
rs111652694	17	44067831	T	C	0.216856	0.999988	366296	-6.874	6.25e-12	--
rs75743061	17	44068112	C	G	0.216856	0.999988	366296	-6.874	6.25e-12	--
rs62063795	17	44068238	T	C	0.216856	0.999988	366296	6.874	6.25e-12	++
rs62063796	17	44068289	A	G	0.216856	0.999988	366296	6.874	6.25e-12	++
rs62063797	17	44068294	C	G	0.216856	0.999988	366296	6.874	6.25e-12	++
rs77290642	17	44068480	T	C	0.216856	0.999988	366296	-6.874	6.25e-12	--
rs62063798	17	44068543	A	G	0.216856	0.999988	366296	6.874	6.25e-12	++
rs78917495	17	43858482	T	C	0.216479	0.999431	365995	6.874	6.26e-12	++
rs62061715	17	44011526	A	G	0.216797	0.999925	366273	-6.874	6.26e-12	--
rs17564948	17	44011749	A	G	0.216797	0.999926	366273	-6.874	6.26e-12	--
rs62064665	17	44081527	T	C	0.216756	0.999743	366221	-6.874	6.26e-12	--
rs62061713	17	44010405	A	G	0.216775	0.999856	366262	-6.873	6.27e-12	--
rs62061714	17	44010452	A	C	0.216775	0.999857	366262	6.873	6.27e-12	++
rs12150111	17	44013938	A	G	0.216797	0.999931	366281	-6.873	6.27e-12	--
rs78104015	17	44052733	A	G	0.216882	0.999777	366207	-6.873	6.27e-12	--
rs55736025	17	44072017	A	C	0.216859	0.999941	366265	6.873	6.27e-12	++
rs62063850	17	44073739	A	G	0.216859	0.999932	366265	6.873	6.27e-12	++
rs919462	17	44065740	T	C	0.216856	0.999982	366294	6.873	6.28e-12	++
rs62060762	17	44133396	A	G	0.216679	0.999934	366265	6.873	6.28e-12	++
rs62060763	17	44133403	T	C	0.216679	0.999932	366265	-6.873	6.28e-12	--
rs56303031	17	43853922	A	G	0.216665	0.999215	366057	6.873	6.29e-12	++
rs17564983	17	44011825	A	C	0.216812	0.999843	366216	-6.873	6.29e-12	--
rs113134013	17	44066995	T	C	0.216858	0.999976	366293	6.873	6.29e-12	++
rs62063859	17	44078616	A	G	0.216839	0.999865	366243	6.873	6.29e-12	++
rs17574361	17	44108202	A	G	0.216737	0.999998	366300	-6.873	6.29e-12	--
rs17575423	17	44129253	T	C	0.216736	0.999945	366286	-6.873	6.29e-12	--
rs78077519	17	44010984	A	G	0.216798	0.999921	366272	6.873	6.3e-12	++
rs12150195	17	44014263	T	C	0.216804	0.999917	366274	-6.873	6.3e-12	--
rs919464	17	44065901	T	C	0.216856	0.999982	366294	6.873	6.3e-12	++
rs62063846	17	44071674	A	G	0.216861	0.999932	366264	-6.873	6.3e-12	--
rs62064669	17	44084676	T	C	0.216736	0.999893	366269	6.873	6.3e-12	++
rs17575556	17	44135827	A	G	0.21673	0.999953	366282	6.873	6.3e-12	++
rs17653998	17	44135985	A	G	0.216729	0.999951	366282	-6.873	6.3e-12	--
rs62055932	17	43848412	A	G	0.216684	0.998628	365860	-6.873	6.31e-12	--
rs62063780	17	44056238	A	G	0.216807	0.999977	366298	-6.872	6.31e-12	--
rs111259120	17	44133534	T	C	0.216733	0.999954	366282	6.872	6.31e-12	++
rs62060764	17	44133633	A	G	0.216733	0.999954	366282	-6.872	6.31e-12	--
rs62060765	17	44133648	A	C	0.216733	0.999954	366282	-6.872	6.31e-12	--
rs62055492	17	43951345	A	C	0.216807	0.999861	366241	6.872	6.32e-12	++
rs56387391	17	43959261	A	G	0.216796	0.999936	366263	6.872	6.33e-12	++
rs733969	17	44089727	A	G	0.216742	0.999964	366289	6.872	6.33e-12	++
rs41382552	17	44118999	A	G	0.216761	0.999923	366250	-6.872	6.33e-12	--
rs76500077	17	44004076	T	C	0.216768	0.999725	366261	-6.872	6.34e-12	--
rs55874169	17	44014384	A	G	0.216801	0.999894	366279	6.872	6.34e-12	++
rs62061729	17	44017283	A	G	0.216797	0.999952	366287	-6.872	6.34e-12	--
rs55913645	17	44070956	A	T	0.216859	0.999939	366266	6.872	6.34e-12	++
rs17573175	17	44071089	C	G	0.216859	0.999943	366266	-6.872	6.34e-12	--
rs62063845	17	44071294	T	C	0.216859	0.999943	366266	-6.872	6.34e-12	--
rs55886080	17	44072041	A	T	0.216859	0.999943	366266	6.872	6.34e-12	++
rs55893711	17	44119320	T	C	0.216727	0.999954	366284	6.872	6.34e-12	++
rs41374248	17	44120442	A	G	0.216738	0.999943	366286	-6.872	6.34e-12	--
rs62063673	17	44125484	T	G	0.216761	0.999891	366242	-6.872	6.34e-12	--
rs75690239	17	43941710	T	C	0.216813	0.999884	366239	6.872	6.35e-12	++
rs2316783	17	44010118	C	G	0.216796	0.999914	366271	6.872	6.35e-12	++
rs62063278	17	44036914	T	C	0.215789	0.994968	364288	6.872	6.35e-12	++
rs7350928	17	44108100	T	C	0.216742	1	366301	6.872	6.35e-12	++
rs56040418	17	43958079	T	C	0.219474	0.997662	366056	6.871	6.36e-12	++
rs62061730	17	44017342	A	G	0.216829	0.999828	366223	-6.871	6.36e-12	--
rs62061731	17	44017666	A	C	0.216792	0.999945	366277	6.871	6.36e-12	++
rs17652961	17	44108355	A	G	0.216741	0.999989	366300	6.871	6.36e-12	++
rs74977736	17	44126977	C	G	0.216731	0.999947	366280	6.871	6.36e-12	++
rs55760800	17	43996908	T	G	0.216822	0.999855	366228	-6.871	6.37e-12	--
rs56303672	17	43996960	A	G	0.216822	0.999856	366228	-6.871	6.37e-12	--
rs12150460	17	44014137	T	G	0.216801	0.999902	366272	6.871	6.37e-12	++
rs63750417	17	44060775	T	C	0.21685	0.999957	366289	6.871	6.37e-12	++
rs10445337	17	44067400	T	C	0.21735	1	366301	-6.871	6.37e-12	--
rs10514898	17	44119636	A	C	0.216727	0.999947	366283	-6.871	6.37e-12	--
rs62062773	17	44020545	A	G	0.216783	0.999877	366227	-6.871	6.38e-12	--
rs62063279	17	44036936	A	G	0.215811	0.994844	364235	6.871	6.38e-12	++
rs17572495	17	44054596	T	G	0.216808	0.999957	366300	-6.871	6.38e-12	--
rs62063779	17	44054671	T	C	0.216809	0.999969	366300	6.871	6.38e-12	++
rs1981997	17	44056767	A	G	0.21681	0.999983	366300	6.871	6.38e-12	++
rs1981998	17	44056833	A	G	0.21681	0.999983	366300	6.871	6.38e-12	++
rs919461	17	44065669	A	T	0.216856	0.999985	366295	-6.871	6.38e-12	--
rs17652121	17	44073973	T	C	0.216858	0.999928	366264	-6.871	6.38e-12	--
rs12150570	17	44126218	A	G	0.216763	0.999888	366244	6.871	6.38e-12	++
rs77138434	17	44159555	A	C	0.216733	0.999989	366294	6.871	6.38e-12	++
rs111913701	17	44159631	T	G	0.216733	0.999989	366294	-6.871	6.38e-12	--
rs111519055	17	44159672	A	G	0.216733	0.999989	366294	-6.871	6.38e-12	--
rs77925835	17	44159695	T	C	0.216733	0.999989	366294	6.871	6.38e-12	++
rs17659953	17	44159725	T	C	0.216733	0.999989	366294	6.871	6.38e-12	++
rs17576165	17	44159849	T	C	0.216733	0.999989	366294	-6.871	6.38e-12	--
rs62061721	17	44013346	T	C	0.216802	0.999908	366276	-6.871	6.39e-12	--
rs62062772	17	44020314	T	C	0.216792	0.999843	366225	6.871	6.39e-12	++
rs62060785	17	44136634	A	G	0.216731	0.999948	366282	6.871	6.39e-12	++
rs17654016	17	44137925	T	C	0.216731	0.999951	366282	-6.871	6.39e-12	--
rs2316951	17	44139083	C	G	0.21673	0.999953	366282	6.871	6.39e-12	++
rs17575683	17	44139662	T	C	0.21673	0.999953	366282	6.871	6.39e-12	++
rs112411928	17	44139762	C	G	0.21673	0.999953	366282	-6.871	6.39e-12	--
rs56249080	17	43939432	T	G	0.216823	0.99985	366234	6.87	6.4e-12	++
rs62061732	17	44017941	T	G	0.216781	0.999919	366273	6.871	6.4e-12	++
rs13166120	5	87948883	A	G	0.165837	0.997539	365989	6.87	6.4e-12	++
rs62061716	17	44012096	A	G	0.216797	0.999926	366275	-6.87	6.41e-12	--
rs10445338	17	44067682	A	G	0.216883	0.999933	366294	6.87	6.41e-12	++
rs62060786	17	44136763	T	C	0.21672	0.999896	366269	6.87	6.41e-12	++
rs62060787	17	44136803	T	G	0.21672	0.999896	366269	6.87	6.41e-12	++
rs55714296	17	44137189	A	T	0.21672	0.999896	366269	-6.87	6.41e-12	--
rs77513497	17	44045474	A	G	0.216785	0.999821	366217	-6.87	6.42e-12	--
rs62063789	17	44061898	T	C	0.217059	0.999315	366165	-6.87	6.42e-12	--
rs17572893	17	44064208	A	G	0.216885	0.999903	366253	6.87	6.42e-12	++
rs17650991	17	44044508	A	C	0.216789	0.999845	366217	-6.87	6.43e-12	--
rs79065019	17	44124535	T	C	0.217183	1	366301	-6.87	6.43e-12	--
rs17575507	17	44134095	A	G	0.216732	0.999954	366281	-6.87	6.43e-12	--
rs876944	17	44134391	T	G	0.216732	0.999954	366281	6.87	6.43e-12	++
rs62060767	17	44134910	A	G	0.216732	0.999954	366281	6.87	6.43e-12	++
rs62060769	17	44135026	C	G	0.216732	0.999954	366281	6.87	6.43e-12	++
rs1107820	17	44135359	T	C	0.216732	0.999954	366281	-6.87	6.43e-12	--
rs62055950	17	43853133	T	C	0.216379	0.999529	366070	-6.87	6.44e-12	--
rs17763634	17	43921754	T	C	0.216525	0.99975	366169	-6.87	6.44e-12	--
rs55685451	17	44001957	T	G	0.216798	0.999914	366256	-6.87	6.44e-12	--
rs17564591	17	44002062	A	C	0.216798	0.999913	366256	-6.87	6.44e-12	--
rs56318865	17	44147411	A	G	0.216731	0.999963	366287	6.87	6.44e-12	++
rs56041778	17	44147511	C	G	0.216731	0.999963	366287	6.87	6.44e-12	++
rs55947022	17	44147574	A	G	0.216731	0.999963	366287	6.87	6.44e-12	++
rs55929190	17	44147599	C	G	0.216731	0.999963	366287	6.87	6.44e-12	++
rs56323408	17	44147721	T	C	0.216731	0.999965	366287	6.87	6.44e-12	++
rs767059	17	43999100	C	G	0.216799	0.999914	366255	6.869	6.45e-12	++
rs76090253	17	44002969	A	C	0.216801	0.999902	366266	-6.869	6.45e-12	--
rs55788597	17	44003397	A	T	0.216801	0.999901	366266	6.869	6.45e-12	++
rs56197117	17	44003446	A	G	0.216801	0.999901	366266	-6.869	6.45e-12	--
rs56249311	17	44003599	T	C	0.216801	0.999902	366266	6.869	6.45e-12	++
rs62059004	17	44003893	A	G	0.216801	0.999902	366266	-6.869	6.45e-12	--
rs55960528	17	43968994	T	C	0.216706	0.999745	366164	-6.869	6.46e-12	--
rs55877243	17	43969019	T	C	0.216706	0.999745	366164	-6.869	6.46e-12	--
rs78729125	17	43970108	A	C	0.216809	0.999255	366106	6.869	6.46e-12	++
rs767056	17	43998910	T	C	0.216798	0.999909	366253	6.869	6.46e-12	++
rs62063293	17	44043819	A	G	0.216789	0.999848	366216	6.869	6.46e-12	++
rs56234850	17	44060248	A	G	0.216764	0.999905	366283	6.869	6.46e-12	++
rs62064660	17	44078832	A	G	0.216839	0.999869	366246	6.869	6.46e-12	++
rs62060794	17	44142566	T	C	0.216738	0.999914	366273	6.869	6.46e-12	++
rs440778	17	43686420	A	G	0.21533	0.994839	364423	-6.869	6.47e-12	--
rs62056848	17	43992456	A	G	0.21678	0.999819	366253	6.869	6.47e-12	++
rs62056849	17	43992463	C	G	0.21678	0.999819	366253	6.869	6.47e-12	++
rs62063296	17	44046202	T	C	0.216803	0.999789	366207	6.869	6.47e-12	++
rs112197756	17	44154105	A	G	0.216735	0.999993	366301	-6.869	6.47e-12	--
rs62060845	17	44154393	A	G	0.216735	0.999993	366301	-6.869	6.47e-12	--
rs62060846	17	44154461	A	C	0.216735	0.999993	366301	-6.869	6.47e-12	--
rs74481389	17	44154607	T	C	0.216735	0.999993	366301	-6.869	6.47e-12	--
rs62060847	17	44154946	T	C	0.216736	0.999996	366301	6.869	6.47e-12	++
rs56100031	17	44155157	T	C	0.216736	0.999996	366301	6.869	6.47e-12	++
rs739643	17	43946707	T	C	0.217097	0.999535	366223	-6.869	6.48e-12	--
rs62060850	17	44157982	A	T	0.216733	0.999983	366298	-6.869	6.48e-12	--
rs62060851	17	44157992	T	C	0.216744	0.999922	366298	-6.869	6.48e-12	--
rs62057067	17	43858326	T	C	0.216397	0.999703	366125	6.868	6.49e-12	++
rs17649918	17	44001621	A	G	0.216799	0.999914	366255	-6.869	6.49e-12	--
rs62063671	17	44124837	A	G	0.216757	0.999883	366243	-6.869	6.49e-12	--
rs112578465	17	44125066	T	C	0.216757	0.999878	366240	6.868	6.49e-12	++
rs76830096	17	43857129	A	C	0.216399	0.999484	366059	-6.868	6.5e-12	--
rs62058965	17	43999529	C	G	0.2168	0.999915	366257	6.868	6.5e-12	++
rs62061708	17	44006956	A	G	0.215146	0.995344	364782	-6.868	6.5e-12	--
rs2316952	17	44139190	C	G	0.216729	0.999948	366281	6.868	6.5e-12	++
rs7231748	18	53109035	A	G	0.306975	0.99665	364903	-6.868	6.5e-12	--
rs62055955	17	43854340	A	G	0.216677	0.999213	366069	-6.868	6.51e-12	--
rs62063292	17	44043636	T	C	0.216789	0.999849	366215	6.868	6.51e-12	++
rs62063784	17	44059775	A	G	0.216861	0.999993	366300	-6.868	6.51e-12	--
rs62063787	17	44061036	T	C	0.216861	0.999993	366300	-6.868	6.51e-12	--
rs56363731	17	44062337	A	G	0.216861	0.999993	366300	6.868	6.51e-12	++
rs17572795	17	44063393	A	G	0.216861	0.999991	366300	6.868	6.51e-12	++
rs17572823	17	44063563	T	C	0.216861	0.999991	366300	-6.868	6.51e-12	--
rs17572851	17	44063766	A	G	0.216861	0.999991	366300	-6.868	6.51e-12	--
rs62063792	17	44063787	A	G	0.216861	0.999991	366300	-6.868	6.51e-12	--
rs62063793	17	44064334	T	C	0.216861	0.999991	366300	-6.868	6.51e-12	--
rs1529535	17	44064759	A	C	0.216861	0.999991	366300	-6.868	6.51e-12	--
rs55881134	17	44109248	A	G	0.216736	0.999949	366292	6.868	6.51e-12	++
rs2838	17	44141347	A	G	0.216729	0.999957	366285	-6.868	6.51e-12	--
rs12150127	17	44141732	A	G	0.216727	0.999945	366285	6.868	6.51e-12	++
rs62060792	17	44141955	A	T	0.216727	0.999945	366285	6.868	6.51e-12	++
rs76307183	17	44142121	A	G	0.216727	0.999942	366285	6.868	6.51e-12	++
rs62060795	17	44142663	T	C	0.216729	0.999957	366285	6.868	6.51e-12	++
rs17575773	17	44142879	T	C	0.21673	0.999957	366285	6.868	6.51e-12	++
rs62060797	17	44143344	A	G	0.21673	0.999958	366285	6.868	6.51e-12	++
rs12150344	17	44143484	A	G	0.216729	0.999956	366285	6.868	6.51e-12	++
rs62060798	17	44144152	T	C	0.216729	0.999957	366285	-6.868	6.51e-12	--
rs62060799	17	44144251	T	G	0.216729	0.999957	366285	6.868	6.51e-12	++
rs62063857	17	44076665	A	G	0.216791	1	366301	-6.868	6.52e-12	--
rs62055895	17	43844044	A	G	0.216433	0.999364	365964	-6.868	6.53e-12	--
rs62055896	17	43844201	T	C	0.216433	0.999367	365964	6.868	6.53e-12	++
rs55725840	17	43844486	A	T	0.216433	0.999368	365964	6.868	6.53e-12	++
rs1967981	17	43999785	C	G	0.216799	0.999915	366256	-6.868	6.53e-12	--
rs1476127	17	43999793	A	G	0.216799	0.999915	366256	6.868	6.53e-12	++
rs8079501	17	44000234	A	T	0.216799	0.999915	366256	-6.868	6.53e-12	--
rs56002706	17	44000505	T	C	0.216799	0.999915	366256	6.868	6.53e-12	++
rs8078495	17	44000610	A	G	0.216799	0.999915	366256	6.868	6.53e-12	++
rs17649866	17	44000914	T	C	0.216799	0.999915	366256	-6.868	6.53e-12	--
rs17564493	17	44001379	T	C	0.216799	0.999915	366256	6.868	6.53e-12	++
rs17649954	17	44001661	A	G	0.216799	0.999915	366256	-6.868	6.53e-12	--
rs62059003	17	44002431	T	C	0.216799	0.999913	366256	6.868	6.53e-12	++
rs17650063	17	44002555	A	G	0.216799	0.999913	366256	-6.868	6.53e-12	--
rs17564703	17	44002595	T	C	0.216799	0.999913	366256	6.868	6.53e-12	++
rs75145092	17	44044823	A	T	0.216789	0.999844	366218	6.868	6.53e-12	++
rs113857334	17	44044940	T	C	0.216789	0.999843	366218	-6.868	6.53e-12	--
rs78938131	17	44157622	T	G	0.216736	0.999997	366299	-6.868	6.53e-12	--
rs78328427	17	43916932	A	G	0.21655	0.999717	366177	6.867	6.54e-12	++
rs56109643	17	43844859	A	G	0.216432	0.999373	365968	-6.867	6.55e-12	--
rs62063303	17	44049133	T	C	0.216788	0.999755	366189	-6.867	6.55e-12	--
rs2316953	17	44140341	A	G	0.216733	0.999951	366284	6.867	6.55e-12	++
rs12150627	17	44149537	C	G	0.216729	0.999939	366280	-6.867	6.55e-12	--
rs17650258	17	44011073	A	G	0.216795	0.999914	366270	6.867	6.56e-12	++
rs2316763	17	43895530	T	C	0.216542	0.999623	366180	6.867	6.57e-12	++
rs77527347	17	44058017	T	G	0.216849	0.999981	366297	6.867	6.57e-12	++
rs62062274	17	44093319	A	G	0.216747	1	366301	6.867	6.57e-12	++
rs41384744	17	44137070	A	G	0.216731	0.999845	366255	-6.867	6.57e-12	--
rs12150551	17	44150920	T	C	0.216731	0.99996	366293	-6.867	6.58e-12	--
rs12150558	17	44151156	T	C	0.216731	0.99996	366293	-6.867	6.58e-12	--
rs62060812	17	44151667	A	G	0.216731	0.999961	366293	-6.867	6.58e-12	--
rs62060834	17	44151697	A	T	0.216731	0.999965	366293	-6.867	6.58e-12	--
rs4564621	17	43895501	C	G	0.216571	0.999758	366198	6.866	6.59e-12	++
rs757055	17	43946875	T	C	0.216754	0.999638	366121	6.866	6.59e-12	++
rs17650973	17	44044220	A	T	0.216785	0.999843	366216	-6.866	6.59e-12	--
rs62063295	17	44044431	T	C	0.216785	0.999843	366216	6.866	6.59e-12	++
rs62057113	17	43897449	A	T	0.216512	0.999796	366169	-6.866	6.6e-12	--
rs62058968	17	44001228	A	G	0.216804	0.999893	366253	6.866	6.61e-12	++
rs77924424	17	44012915	T	C	0.216837	0.999739	366211	-6.866	6.61e-12	--
rs4566212	17	43895751	A	G	0.216558	0.999729	366201	6.866	6.62e-12	++
rs17572613	17	44058004	A	G	0.216848	0.999936	366286	-6.866	6.62e-12	--
rs62060793	17	44142427	A	G	0.216728	0.999951	366284	-6.866	6.62e-12	--
rs62057108	17	43896616	T	C	0.216512	0.999784	366168	-6.866	6.63e-12	--
rs62057109	17	43896637	T	C	0.216512	0.999784	366168	-6.866	6.63e-12	--
rs74373419	17	44047609	T	C	0.216791	0.999826	366221	6.865	6.63e-12	++
rs62063297	17	44047802	A	T	0.216791	0.999826	366221	-6.865	6.63e-12	--
rs62054825	17	43930033	A	G	0.216681	0.999334	366001	6.865	6.64e-12	++
rs12150235	17	44015745	A	G	0.216775	0.999901	366255	-6.865	6.64e-12	--
rs62063269	17	44034833	A	G	0.216701	0.998066	365364	6.865	6.64e-12	++
rs74829364	17	44084533	T	C	0.216736	0.999887	366266	-6.865	6.64e-12	--
rs62060838	17	44153144	A	G	0.216735	0.999989	366295	-6.865	6.64e-12	--
rs62060839	17	44153227	A	G	0.216744	0.999958	366295	-6.865	6.64e-12	--
rs62060841	17	44153386	A	T	0.216736	0.99999	366295	-6.865	6.64e-12	--
rs62060842	17	44153607	A	T	0.216735	0.99999	366295	6.865	6.64e-12	++
rs62063294	17	44044157	A	G	0.216784	0.999842	366214	6.865	6.65e-12	++
rs17572169	17	44045974	T	C	0.216791	0.999832	366217	6.865	6.65e-12	++
rs17572627	17	44058629	A	T	0.216841	0.999974	366298	6.865	6.65e-12	++
rs62060796	17	44143029	T	G	0.216736	0.999923	366270	6.865	6.65e-12	++
rs55972730	17	44155707	T	C	0.216738	1	366301	6.865	6.65e-12	++
rs62058964	17	43999406	A	G	0.216802	0.99991	366255	-6.865	6.66e-12	--
rs4074462	17	43855228	T	G	0.217559	0.998185	366014	6.865	6.67e-12	++
rs2316774	17	43946642	T	C	0.216844	0.999725	366168	-6.865	6.67e-12	--
rs112916880	17	44036129	T	C	0.216846	0.998662	365633	6.864	6.67e-12	++
rs56294117	17	44042783	A	G	0.216721	0.999832	366216	6.865	6.67e-12	++
rs62063783	17	44059215	T	C	0.216874	0.999945	366276	6.864	6.67e-12	++
rs62060843	17	44153626	T	C	0.216735	0.999991	366296	6.865	6.67e-12	++
rs62057062	17	43856710	A	G	0.216297	0.999492	366031	6.864	6.68e-12	++
rs62063791	17	44062993	A	G	0.216855	0.999863	366243	-6.864	6.68e-12	--
rs55831516	17	44148267	T	C	0.216736	0.999969	366289	6.864	6.68e-12	++
rs62060809	17	44148613	A	G	0.216735	0.999966	366289	6.864	6.68e-12	++
rs62060810	17	44148674	A	G	0.216735	0.999966	366289	-6.864	6.68e-12	--
rs12150625	17	44149448	C	G	0.216736	0.999971	366289	-6.864	6.68e-12	--
rs12150628	17	44149581	T	C	0.216735	0.999968	366289	6.864	6.68e-12	++
rs12150611	17	44149741	A	G	0.216735	0.999968	366289	6.864	6.68e-12	++
rs62060835	17	44152390	T	C	0.216735	0.999987	366294	6.864	6.68e-12	++
rs62060836	17	44152447	A	G	0.216735	0.999987	366294	6.864	6.68e-12	++
rs17660228	17	44166500	A	G	0.21737	0.998893	365885	6.864	6.69e-12	++
rs17650872	17	44039516	T	G	0.21674	0.998929	365834	6.864	6.7e-12	++
rs62061772	17	44169437	T	C	0.216427	0.99852	365859	-6.864	6.7e-12	--
rs17572467	17	44054388	T	C	0.216807	0.999932	366271	-6.864	6.71e-12	--
rs62064666	17	44082514	T	C	0.216421	0.999322	365941	-6.864	6.71e-12	--
rs55996632	17	43935888	T	C	0.216806	1	366301	6.863	6.72e-12	++
rs112415880	17	44042868	A	G	0.216785	0.999834	366215	6.864	6.72e-12	++
rs17651483	17	44058861	A	C	0.216844	0.999978	366300	6.864	6.72e-12	++
rs16940799	17	44102933	T	C	0.216693	0.999802	366242	-6.864	6.72e-12	--
rs74850776	17	44150042	T	C	0.216736	0.999973	366290	-6.863	6.72e-12	--
rs56268325	17	43847741	T	C	0.216435	0.999446	366051	-6.863	6.73e-12	--
rs2316769	17	43930798	A	G	0.216698	0.999442	366044	-6.863	6.73e-12	--
rs17564619	17	44002138	A	G	0.216797	0.999908	366255	-6.863	6.73e-12	--
rs62063778	17	44053989	A	G	0.216806	0.999921	366265	6.863	6.73e-12	++
rs113934115	17	43847039	T	C	0.216436	0.999438	366001	6.863	6.74e-12	++
rs9901937	17	44063723	A	C	0.216862	0.999855	366247	-6.863	6.74e-12	--
rs11079723	17	43841729	T	C	0.216351	0.999062	365842	-6.863	6.75e-12	--
rs112137135	17	43900817	A	G	0.216522	0.999803	366210	-6.863	6.75e-12	--
rs62062813	17	44032956	A	G	0.21613	0.996866	365136	6.863	6.75e-12	++
rs55838058	17	43798902	T	C	0.214868	0.993304	363511	6.863	6.76e-12	++
rs7207400	17	43824360	T	C	0.271382	0.997011	365441	-6.863	6.76e-12	--
rs4566211	17	43895696	A	G	0.21656	0.999597	366181	6.863	6.76e-12	++
rs62062289	17	44097235	C	G	0.216714	0.999913	366251	6.863	6.76e-12	++
rs56082319	17	43844798	A	G	0.216529	0.999297	365934	6.862	6.77e-12	++
rs62064664	17	44081462	T	C	0.216764	0.99961	366197	-6.862	6.77e-12	--
rs1117253	17	44149297	A	C	0.21674	0.999945	366282	-6.863	6.77e-12	--
rs17651285	17	44054237	A	G	0.216806	0.999924	366266	6.862	6.78e-12	++
rs12150254	17	44090455	T	C	0.216711	0.999912	366265	-6.862	6.78e-12	--
rs112746008	17	44126650	T	C	0.216722	0.999934	366272	6.862	6.78e-12	++
rs62055903	17	43846668	A	C	0.216437	0.999435	366002	6.862	6.79e-12	++
rs111374028	17	43846820	A	G	0.216437	0.999434	366002	6.862	6.79e-12	++
rs62055928	17	43847374	A	G	0.216428	0.999408	365998	6.862	6.79e-12	++
rs62063276	17	44036408	T	G	0.218924	0.995312	365362	-6.862	6.79e-12	--
rs974295	17	44150152	A	T	0.216736	0.999974	366291	-6.862	6.79e-12	--
rs974293	17	44150233	A	G	0.216736	0.999974	366291	6.862	6.79e-12	++
rs974292	17	44150464	T	C	0.216735	0.999965	366291	-6.862	6.79e-12	--
rs974291	17	44150480	A	T	0.216736	0.999974	366291	-6.862	6.79e-12	--
rs62056930	17	43789640	A	C	0.21679	0.999136	365995	-6.862	6.8e-12	--
rs17689608	17	43896528	C	G	0.216511	0.999783	366168	-6.862	6.81e-12	--
rs62057110	17	43896734	T	C	0.216511	0.999785	366168	-6.862	6.81e-12	--
rs62054834	17	43934314	T	C	0.216804	0.999562	366020	-6.861	6.82e-12	--
rs62062771	17	44020282	A	G	0.216812	0.999812	366181	6.861	6.82e-12	++
rs1078269	17	44075837	T	C	0.21696	0.997846	365516	-6.861	6.82e-12	--
rs75242405	17	44049329	T	C	0.216801	0.999838	366212	6.861	6.85e-12	++
rs62062290	17	44099129	A	C	0.216666	0.999937	366268	6.86	6.86e-12	++
rs62057064	17	43857033	T	C	0.216301	0.999478	366016	6.86	6.87e-12	++
rs62057123	17	43901238	A	G	0.216516	0.999827	366214	-6.86	6.87e-12	--
rs17573607	17	44083081	A	G	0.21673	0.999043	366020	6.86	6.89e-12	++
rs62062288	17	44096553	A	G	0.211505	0.980982	357504	6.86	6.89e-12	++
rs17574040	17	44102865	A	C	0.216711	0.99991	366249	-6.86	6.9e-12	--
rs56062621	17	43798903	A	G	0.214864	0.993188	363470	-6.859	6.91e-12	--
rs1078268	17	44075901	A	G	0.21695	0.997919	365525	-6.86	6.91e-12	--
rs17660132	17	44165803	T	C	0.216702	0.99954	366220	-6.86	6.91e-12	--
rs17649553	17	43994648	T	C	0.21707	0.999205	365976	6.859	6.92e-12	++
rs2316772	17	43946423	A	C	0.216828	0.998745	365706	-6.859	6.93e-12	--
rs17572248	17	44049867	A	G	0.216806	0.999895	366257	-6.859	6.93e-12	--
rs1800547	17	44051846	A	G	0.216808	0.999902	366259	-6.859	6.93e-12	--
rs1052587	17	44102604	T	C	0.216714	0.999915	366252	-6.859	6.93e-12	--
rs1052594	17	44102689	C	G	0.216714	0.999915	366252	6.859	6.93e-12	++
rs55929431	17	44000202	A	G	0.216891	0.999688	366200	6.859	6.94e-12	++
rs55711941	17	44040823	T	C	0.216755	0.999695	366194	6.859	6.94e-12	++
rs17576200	17	44159988	A	G	0.216738	0.99996	366282	6.859	6.94e-12	++
rs62060852	17	44160050	A	G	0.216691	0.999954	366282	6.859	6.94e-12	++
rs62641967	17	44047216	T	G	0.21677	0.999756	366196	-6.859	6.95e-12	--
rs111447859	17	43987184	T	C	0.216871	0.999594	366127	-6.859	6.96e-12	--
rs79501144	17	43900697	T	C	0.216513	0.999843	366215	6.858	6.97e-12	++
rs1052553	17	44073889	A	G	0.217176	0.999498	366042	-6.858	6.98e-12	--
rs62064668	17	44082981	A	G	0.216946	0.998848	365813	6.858	6.98e-12	++
rs17651134	17	44050340	A	G	0.216806	0.999911	366262	6.858	7e-12	++
rs62063306	17	44050395	A	C	0.216806	0.999911	366262	6.858	7e-12	++
rs62063774	17	44050463	T	C	0.216806	0.999911	366262	-6.858	7e-12	--
rs62063775	17	44050823	T	G	0.216806	0.999912	366262	6.858	7e-12	++
rs62063776	17	44050850	A	G	0.216806	0.999912	366262	-6.858	7e-12	--
rs17651243	17	44052284	A	G	0.216806	0.999918	366262	6.858	7e-12	++
rs12150469	17	44092497	T	C	0.216714	0.999895	366267	-6.858	7e-12	--
rs62063777	17	44053171	A	G	0.216806	0.999918	366264	-6.857	7.01e-12	--
rs2217394	17	44053448	A	G	0.216806	0.999919	366264	-6.857	7.01e-12	--
rs77084869	17	43982903	A	G	0.216774	0.999914	366263	-6.857	7.03e-12	--
rs12150336	17	44125704	T	C	0.216753	0.99977	366212	6.857	7.04e-12	++
rs75944932	17	44072423	A	C	0.216932	0.999718	366147	-6.857	7.05e-12	--
rs62056805	17	43983363	A	G	0.216774	0.999903	366259	6.856	7.07e-12	++
rs62064661	17	44078892	A	G	0.216833	0.999825	366236	6.856	7.07e-12	++
rs56070245	17	43847868	T	C	0.216432	0.999434	366053	-6.856	7.08e-12	--
rs17651213	17	44051924	A	G	0.216807	0.999908	366260	6.856	7.08e-12	++
rs17572361	17	44052009	T	C	0.216807	0.999908	366260	-6.856	7.08e-12	--
rs62064675	17	44088926	T	C	0.216822	1	366301	6.856	7.08e-12	++
rs62064667	17	44082528	A	T	0.217211	1	366301	-6.856	7.09e-12	--
rs62061764	17	44166197	A	G	0.216703	0.999546	366221	-6.856	7.09e-12	--
rs17762308	17	43780948	T	C	0.216568	0.999231	365911	-6.856	7.1e-12	--
rs34303488	17	43848181	T	C	0.216435	0.99943	366058	6.855	7.11e-12	++
rs113788190	17	44161302	A	G	0.216736	0.999944	366275	-6.855	7.11e-12	--
rs112364920	17	44161360	A	T	0.216736	0.999944	366275	-6.855	7.11e-12	--
rs3912060	17	44165435	T	C	0.216703	0.999552	366222	6.855	7.12e-12	++
rs62055894	17	43843943	A	G	0.216431	0.999349	365952	6.855	7.14e-12	++
rs62060853	17	44160592	A	G	0.216737	0.999946	366278	6.855	7.14e-12	++
rs17660017	17	44160674	C	G	0.216736	0.999944	366278	6.855	7.14e-12	++
rs112431991	17	43758885	A	G	0.214845	0.992846	363422	-6.855	7.15e-12	--
rs62055893	17	43842494	A	G	0.216373	0.997965	365715	-6.855	7.15e-12	--
rs62063275	17	44036287	A	G	0.216855	0.998689	365630	-6.855	7.15e-12	--
rs56387266	17	43847912	T	C	0.216435	0.999447	366059	-6.854	7.16e-12	--
rs4371195	17	43986420	A	G	0.216663	0.999549	366152	-6.854	7.18e-12	--
rs17571857	17	44035706	A	G	0.216849	0.998579	365567	-6.854	7.18e-12	--
rs62063304	17	44049900	A	G	0.216722	0.999799	366225	-6.854	7.18e-12	--
rs17571718	17	44032768	T	C	0.216724	0.998702	365685	-6.854	7.19e-12	--
rs17762912	17	43899161	A	C	0.216373	0.999361	366147	-6.854	7.2e-12	--
rs62057107	17	43896032	T	C	0.216557	0.999711	366137	6.853	7.23e-12	++
rs62063305	17	44050282	A	G	0.216743	0.999893	366262	6.853	7.23e-12	++
rs11079718	17	43839951	A	T	0.215984	0.99373	363861	-6.852	7.26e-12	--
rs62057117	17	43899657	C	G	0.216405	0.999272	366024	-6.852	7.26e-12	--
rs56180212	17	43960911	A	G	0.217326	0.999072	365992	-6.852	7.26e-12	--
rs17651093	17	44049550	A	G	0.216915	0.999737	366195	6.853	7.26e-12	++
rs62054835	17	43934672	A	C	0.21681	0.99965	366166	-6.852	7.28e-12	--
rs55864131	17	44163411	T	C	0.216734	0.999933	366280	-6.852	7.28e-12	--
rs1467968	17	43986396	T	C	0.216678	0.999568	366151	6.852	7.29e-12	++
rs62060855	17	44161860	T	C	0.216736	0.999951	366280	6.852	7.29e-12	++
rs62060856	17	44161875	A	C	0.216736	0.999951	366280	-6.852	7.29e-12	--
rs2316955	17	44161985	T	G	0.216736	0.999951	366280	-6.852	7.29e-12	--
rs17660065	17	44162284	T	C	0.216735	0.999947	366280	-6.852	7.29e-12	--
rs56240566	17	44062689	A	C	0.216334	0.996715	364744	-6.852	7.3e-12	--
rs78555354	17	44032879	A	G	0.216665	0.998611	365656	-6.852	7.31e-12	--
rs17573907	17	44099082	T	C	0.216725	0.999707	366148	6.851	7.33e-12	++
rs111364350	17	44168508	T	C	0.216747	0.999713	366248	6.851	7.34e-12	++
rs2668622	17	44352131	T	G	0.214246	0.965277	351406	6.851	7.34e-12	++
rs55721252	17	43958099	T	C	0.216579	0.999118	365947	-6.85	7.38e-12	--
rs62056775	17	43969952	T	C	0.216703	0.999758	366203	-6.85	7.38e-12	--
rs62056776	17	43969995	T	C	0.216703	0.999758	366203	6.85	7.38e-12	++
rs17770343	17	43970154	T	C	0.216703	0.999759	366203	-6.85	7.38e-12	--
rs55907036	17	44042366	A	G	0.21556	0.996103	364812	6.85	7.38e-12	++
rs17659881	17	44157597	A	G	0.216788	1	366301	-6.85	7.4e-12	--
rs111962225	17	43934016	C	G	0.216801	0.999485	365986	6.849	7.41e-12	++
rs2668624	17	44352872	A	G	0.213967	0.965038	351458	-6.849	7.42e-12	--
rs62063271	17	44036047	A	G	0.21729	0.99798	365557	6.849	7.43e-12	++
rs1076222	17	44109769	C	G	0.216715	0.999859	366237	-6.849	7.45e-12	--
rs62054824	17	43929992	T	C	0.216652	0.999298	366004	6.849	7.46e-12	++
rs62055486	17	43949092	T	G	0.2168	0.999761	366186	-6.848	7.49e-12	--
rs17689653	17	43898963	A	T	0.216533	0.999694	366160	-6.848	7.5e-12	--
rs62057116	17	43899655	T	C	0.216418	0.99933	366046	-6.848	7.51e-12	--
rs55690782	17	44137311	A	G	0.216815	0.999684	366164	6.847	7.52e-12	++
rs74863825	17	43963120	T	C	0.21672	0.999842	366211	6.847	7.54e-12	++
rs55876817	17	43958139	A	C	0.216548	0.998987	365917	-6.847	7.55e-12	--
rs56146262	17	43931907	A	C	0.216574	0.998882	365783	6.846	7.59e-12	++
rs74573628	17	43982961	T	C	0.216772	0.999901	366257	-6.846	7.6e-12	--
rs56288604	17	43931380	A	G	0.216726	0.999122	365969	-6.846	7.61e-12	--
rs62060859	17	44164133	A	G	0.216762	0.99979	366252	6.846	7.61e-12	++
rs62056761	17	43969686	A	T	0.216719	0.999842	366215	6.846	7.62e-12	++
rs17770337	17	43969779	T	G	0.216719	0.999842	366215	6.846	7.62e-12	++
rs62056773	17	43969833	A	G	0.216719	0.999842	366215	-6.846	7.62e-12	--
rs62056774	17	43969901	A	G	0.216719	0.999842	366215	6.846	7.62e-12	++
rs62056777	17	43970303	A	G	0.216719	0.999843	366215	6.846	7.62e-12	++
rs17762882	17	43898887	T	C	0.216531	0.999685	366159	-6.845	7.63e-12	--
rs62057119	17	43899736	A	G	0.216303	0.99933	366041	6.845	7.63e-12	++
rs77555455	17	44035516	A	G	0.216827	0.998535	365538	6.845	7.66e-12	++
rs62060858	17	44164090	C	G	0.216757	0.999803	366256	6.845	7.67e-12	++
rs1881193	17	44248769	T	C	0.21737	0.994412	364637	-6.844	7.69e-12	--
rs62063291	17	44043378	T	C	0.216867	1	366301	-6.844	7.7e-12	--
rs76563578	17	43933879	C	G	0.216712	0.999402	365977	-6.844	7.71e-12	--
rs55692232	17	44164323	A	G	0.216758	0.999801	366257	6.844	7.73e-12	++
rs17661027	17	44193097	A	C	0.217013	0.997441	365190	6.843	7.74e-12	++
rs2316784	17	44021699	T	G	0.215152	0.994155	364059	6.843	7.75e-12	++
rs55707339	17	43842462	T	C	0.216298	0.997999	365687	-6.843	7.76e-12	--
rs17660294	17	44167101	T	C	0.216759	0.999802	366256	-6.843	7.77e-12	--
rs62061766	17	44167464	A	G	0.216759	0.999787	366256	6.843	7.77e-12	++
rs79923630	17	44167661	T	G	0.216759	0.999785	366256	6.843	7.77e-12	++
rs62061767	17	44167729	A	G	0.216759	0.999785	366256	-6.843	7.77e-12	--
rs17690987	17	43931626	T	C	0.216707	0.999071	365931	-6.842	7.82e-12	--
rs62063262	17	44033002	T	C	0.216689	0.998375	365547	-6.842	7.82e-12	--
rs242561	17	44026548	T	C	0.217932	0.997904	366023	6.841	7.84e-12	++
rs113856644	17	43932277	A	G	0.216676	0.999325	365996	6.841	7.86e-12	++
rs62063855	17	44075535	T	C	0.216951	0.997602	365392	-6.841	7.87e-12	--
rs56301633	17	44077850	A	G	0.214455	0.989962	362177	6.841	7.87e-12	++
rs17660167	17	44166311	T	C	0.216761	0.999808	366256	6.841	7.87e-12	++
rs62063849	17	44073062	T	G	0.217183	0.998877	365906	-6.841	7.89e-12	--
rs56108300	17	44077851	A	T	0.214461	0.989995	362187	6.84	7.9e-12	++
rs62064663	17	44080039	T	G	0.217178	0.999242	366057	-6.84	7.9e-12	--
rs17649571	17	43994952	A	G	0.216783	0.999822	366219	-6.84	7.93e-12	--
rs3912061	17	44165098	T	C	0.216761	0.999819	366257	6.839	7.98e-12	++
rs17660398	17	44170612	T	C	0.216758	0.999757	366252	6.839	7.98e-12	++
rs56226437	17	44042361	T	C	0.21555	0.996067	364801	-6.839	7.99e-12	--
rs2668617	17	44351285	A	G	0.214168	0.965172	351303	-6.839	8e-12	--
rs2873269	17	43931122	T	C	0.216678	0.999306	365985	6.838	8.01e-12	++
rs111324579	17	44082181	A	G	0.216944	0.999262	366021	-6.838	8.01e-12	--
rs62054804	17	43914809	T	C	0.216835	0.999745	366207	6.838	8.03e-12	++
rs74348235	17	44165852	A	G	0.216761	0.999811	366256	-6.838	8.04e-12	--
rs113952577	17	44010661	A	G	0.216701	0.999701	366177	-6.838	8.05e-12	--
rs62061770	17	44169377	C	G	0.216761	0.999753	366250	6.838	8.05e-12	++
rs111970616	17	44169581	T	C	0.216761	0.999758	366250	-6.838	8.05e-12	--
rs17762954	17	43899786	T	C	0.216342	0.999535	366103	6.837	8.06e-12	++
rs754512	17	44055647	A	T	0.21675	0.999747	366185	-6.837	8.06e-12	--
rs62055494	17	43953016	T	C	0.21672	0.999716	366166	6.837	8.11e-12	++
rs62055496	17	43953307	T	C	0.216725	0.999741	366166	6.837	8.11e-12	++
rs62055497	17	43953529	A	G	0.216724	0.999743	366166	-6.837	8.11e-12	--
rs17564153	17	43995098	A	G	0.216737	0.999737	366161	6.837	8.11e-12	++
rs17572147	17	44044985	A	G	0.216724	0.999611	366119	-6.837	8.12e-12	--
rs55638417	17	43900434	A	G	0.216448	0.999695	366183	-6.836	8.14e-12	--
rs34739559	17	43949342	A	G	0.217008	0.993631	363360	6.836	8.14e-12	++
rs56329743	17	43931245	A	G	0.216658	0.999227	365947	6.836	8.15e-12	++
rs2055795	17	43951995	T	C	0.216726	0.999736	366165	6.836	8.15e-12	++
rs2055796	17	43952191	A	T	0.216725	0.99974	366165	-6.836	8.15e-12	--
rs4327091	17	44021717	A	G	0.215152	0.994153	364058	6.836	8.15e-12	++
rs62062137	17	44118848	A	G	0.216474	1	366301	6.836	8.17e-12	++
rs12150527	17	43986462	A	G	0.216489	0.999444	366037	-6.835	8.2e-12	--
rs2055794	17	43951717	A	G	0.216726	0.999733	366165	6.834	8.23e-12	++
rs62055956	17	43854449	T	C	0.217125	0.997888	365599	6.834	8.24e-12	++
rs17573593	17	44082603	A	C	0.216753	0.999713	366175	-6.834	8.26e-12	--
rs77926909	17	43994252	T	C	0.217084	0.999083	365967	-6.833	8.29e-12	--
rs2696524	17	44356793	A	G	0.213998	0.965034	351439	-6.833	8.29e-12	--
rs62061788	17	44169759	A	G	0.216756	0.99976	366251	6.833	8.3e-12	++
rs62061789	17	44169769	T	C	0.216756	0.999757	366251	6.833	8.3e-12	++
rs62055899	17	43844977	A	T	0.216364	0.99913	365856	6.833	8.32e-12	++
rs62055933	17	43848461	A	G	0.216236	0.997969	365475	6.833	8.32e-12	++
rs17660337	17	44169605	T	C	0.216759	0.999748	366249	-6.832	8.38e-12	--
rs12149995	17	44092801	A	G	0.216942	0.999833	366232	6.832	8.39e-12	++
rs56343551	17	43959092	T	G	0.216721	0.999787	366175	6.832	8.4e-12	++
rs17649700	17	43997901	C	G	0.216727	0.999753	366170	6.831	8.41e-12	++
rs732779	18	53123172	A	G	0.306981	0.997099	365274	-6.831	8.41e-12	--
rs9966430	18	53125364	T	G	0.306846	0.996477	364563	-6.831	8.42e-12	--
rs4309444	17	43895797	T	C	0.216484	0.999595	366118	-6.831	8.43e-12	--
rs12606995	18	53121576	C	G	0.273736	0.998172	366014	6.831	8.44e-12	++
rs17564871	17	44011018	A	G	0.216724	0.999771	366186	-6.83	8.47e-12	--
rs4471726	17	43807134	T	C	0.21686	0.999239	366075	-6.83	8.48e-12	--
rs12963463	18	53099093	T	C	0.309493	0.972417	350125	-6.83	8.48e-12	--
rs2668643	17	43671099	A	C	0.215886	0.995759	364267	6.83	8.49e-12	++
rs111370985	17	43852742	T	C	0.215763	0.996458	365061	-6.83	8.5e-12	--
rs78917479	17	43899611	T	C	0.216466	0.999524	366124	6.829	8.53e-12	++
rs55975673	17	43959113	A	G	0.216721	0.999787	366176	-6.829	8.55e-12	--
rs2958162	18	53083865	T	C	0.32449	0.983487	356251	-6.829	8.55e-12	--
rs75257002	17	43843395	T	C	0.21615	0.997473	365181	6.829	8.56e-12	++
rs62057065	17	43858187	T	G	0.21632	0.999539	366030	6.828	8.59e-12	++
rs17577975	17	44210442	T	C	0.216619	0.996933	365069	6.828	8.59e-12	++
rs17649641	17	43997372	T	C	0.216848	0.999587	366109	-6.828	8.62e-12	--
rs56254732	17	43932049	T	C	0.216801	0.998519	365658	6.828	8.63e-12	++
rs753235	17	43946223	A	G	0.220218	0.996235	365687	6.828	8.63e-12	++
rs2696587	17	44222460	T	G	0.217309	0.996892	365177	-6.828	8.63e-12	--
rs62058962	17	43998151	T	C	0.216725	0.999765	366170	6.827	8.65e-12	++
rs2696659	17	44245876	A	G	0.217252	0.994637	364699	-6.827	8.66e-12	--
rs17652066	17	44073145	C	G	0.216696	0.999422	366112	6.827	8.67e-12	++
rs62062286	17	44096486	T	C	0.217047	0.999169	365776	6.827	8.67e-12	++
rs767057	17	43998822	A	G	0.216724	0.999759	366167	-6.827	8.68e-12	--
rs62061821	17	44186055	A	G	0.216535	0.995767	364828	6.827	8.68e-12	++
rs62057114	17	43899401	T	C	0.216466	0.999526	366123	6.826	8.73e-12	++
rs62057115	17	43899417	C	G	0.216465	0.999519	366123	6.826	8.73e-12	++
rs2316764	17	43895602	T	G	0.216464	0.999484	366096	-6.826	8.74e-12	--
rs2696660	17	44246211	A	G	0.217252	0.994635	364697	-6.825	8.77e-12	--
rs4277389	17	43895653	A	G	0.216494	0.999624	366114	-6.825	8.79e-12	--
rs1467969	17	43998328	T	C	0.216716	0.999711	366168	6.825	8.79e-12	++
rs2532273	17	44247314	T	C	0.217253	0.994622	364694	6.825	8.79e-12	++
rs12185268	17	43923683	A	G	0.216664	1	366301	-6.825	8.8e-12	--
rs1467970	17	43998574	T	G	0.216726	0.999765	366169	-6.825	8.8e-12	--
rs62063851	17	44074435	C	G	0.216894	0.999145	365924	-6.825	8.8e-12	--
rs55944735	17	43958172	A	G	0.216869	0.998749	365841	-6.825	8.81e-12	--
rs2532278	17	44246405	A	C	0.217252	0.994632	364696	6.825	8.81e-12	++
rs2532275	17	44246997	A	G	0.217252	0.994632	364696	6.825	8.81e-12	++
rs2696604	17	44214094	A	G	0.217326	0.996946	365176	-6.824	8.83e-12	--
rs1528075	17	44220454	T	G	0.217303	0.996935	365211	-6.824	8.83e-12	--
rs62057118	17	43899727	A	G	0.216263	0.999161	365991	-6.824	8.84e-12	--
rs62055544	17	43964539	A	G	0.216596	0.988124	361813	-6.824	8.84e-12	--
rs111372048	17	44136577	A	C	0.21666	0.999787	366198	-6.823	8.92e-12	--
rs4792843	17	44243179	A	G	0.217244	0.994666	364703	-6.823	8.93e-12	--
rs11079719	17	43840006	T	G	0.214697	0.989578	362258	-6.823	8.94e-12	--
rs1918797	17	44223243	A	G	0.217319	0.996838	365161	6.822	8.98e-12	++
rs62055525	17	43958736	A	G	0.21652	0.999114	365877	6.821	9.02e-12	++
rs2532286	17	44241664	T	C	0.21726	0.994644	364692	-6.821	9.02e-12	--
rs62060800	17	44145592	A	G	0.216659	0.999802	366202	-6.821	9.03e-12	--
rs62060801	17	44145860	A	G	0.21666	0.999799	366202	-6.821	9.03e-12	--
rs17659743	17	44146165	C	G	0.21666	0.999798	366202	-6.821	9.03e-12	--
rs62060802	17	44146336	A	C	0.21666	0.999802	366202	-6.821	9.03e-12	--
rs77950913	17	44146451	T	C	0.21666	0.999802	366202	-6.821	9.03e-12	--
rs79782347	17	44146567	T	C	0.21666	0.999802	366202	-6.821	9.03e-12	--
rs62057122	17	43901001	T	C	0.216542	0.999498	366093	6.821	9.04e-12	++
rs4609899	17	43807113	T	C	0.216874	0.999212	366063	6.821	9.05e-12	++
rs75975083	17	44146357	T	C	0.216678	0.999755	366197	-6.82	9.08e-12	--
rs112915466	17	43958744	A	G	0.216496	0.999165	365907	-6.82	9.09e-12	--
rs12373140	17	43924231	A	G	0.214995	0.994586	364207	6.82	9.1e-12	++
rs17575822	17	44144345	A	G	0.216658	0.999795	366201	-6.82	9.1e-12	--
rs17575850	17	44144387	A	C	0.216658	0.999795	366201	6.82	9.1e-12	++
rs17659731	17	44144634	A	G	0.216659	0.999797	366201	6.82	9.1e-12	++
rs75641221	17	44145373	T	C	0.216659	0.999797	366201	-6.82	9.1e-12	--
rs62055886	17	43838678	A	G	0.216364	0.997992	365541	6.82	9.11e-12	++
rs2696657	17	44244926	T	G	0.217249	0.994633	364697	-6.82	9.12e-12	--
rs2532305	17	44223060	A	G	0.217319	0.996838	365163	6.819	9.14e-12	++
rs2532291	17	44238424	A	G	0.217285	0.99456	364685	6.819	9.14e-12	++
rs17662403	17	44238938	T	C	0.217285	0.994559	364685	-6.819	9.14e-12	--
rs17585426	17	44238966	T	C	0.217285	0.994559	364685	-6.819	9.14e-12	--
rs2532288	17	44239958	T	C	0.217281	0.994576	364685	6.819	9.14e-12	++
rs1918789	17	44240107	T	C	0.217281	0.994576	364685	-6.819	9.14e-12	--
rs2532272	17	44247673	A	G	0.217247	0.994646	364708	6.819	9.15e-12	++
rs2873268	17	43930955	A	G	0.216539	0.999102	365909	6.819	9.17e-12	++
rs2532271	17	44248042	A	G	0.217244	0.994631	364707	6.819	9.17e-12	++
rs62055900	17	43845002	C	G	0.216375	0.999134	365862	-6.819	9.18e-12	--
rs2141299	17	44240986	A	C	0.217275	0.994586	364684	6.819	9.18e-12	++
rs2696567	17	44241304	C	G	0.217275	0.994582	364684	-6.819	9.18e-12	--
rs1706731	17	43670696	C	G	0.207942	0.975734	355196	6.818	9.21e-12	++
rs1406071	17	44225485	T	C	0.217317	0.996817	365162	-6.818	9.21e-12	--
rs1406070	17	44225802	T	C	0.217316	0.996809	365162	6.818	9.21e-12	++
rs2696585	17	44226030	A	G	0.217316	0.996808	365162	6.818	9.21e-12	++
rs2532304	17	44226126	A	C	0.217316	0.996808	365162	-6.818	9.21e-12	--
rs17585608	17	44243979	T	C	0.217252	0.994644	364699	6.818	9.21e-12	++
rs17585644	17	44244581	T	C	0.217252	0.994641	364699	-6.818	9.21e-12	--
rs1918796	17	44223387	T	C	0.217328	0.996783	365153	-6.818	9.23e-12	--
rs4792844	17	44242969	T	C	0.217252	0.994656	364700	-6.817	9.27e-12	--
rs2696575	17	44228824	A	G	0.217299	0.994559	364647	-6.817	9.28e-12	--
rs56026128	17	43931244	C	G	0.216519	0.998974	365826	6.817	9.3e-12	++
rs62055887	17	43838710	T	C	0.216335	0.998052	365535	-6.817	9.32e-12	--
rs1918795	17	44224686	A	T	0.217317	0.996829	365163	-6.816	9.33e-12	--
rs17652337	17	44083323	T	C	0.218096	0.99502	364034	6.816	9.34e-12	++
rs78590209	17	44098862	A	G	0.216684	1	366301	-6.816	9.35e-12	--
rs62054833	17	43933673	T	C	0.216701	0.999346	365934	-6.816	9.37e-12	--
rs12373124	17	43924219	T	C	0.214995	0.994592	364207	-6.815	9.41e-12	--
rs1918792	17	44228529	A	G	0.217305	0.994545	364648	6.815	9.42e-12	++
rs1918791	17	44228609	C	G	0.217305	0.994544	364648	-6.815	9.42e-12	--
rs2696576	17	44228770	A	G	0.217294	0.994598	364648	-6.815	9.42e-12	--
rs62054832	17	43933579	A	C	0.216644	0.998465	365721	6.815	9.45e-12	++
rs2732708	17	44351387	T	C	0.214039	0.966047	351632	6.814	9.46e-12	++
rs2668628	17	44353885	A	G	0.214037	0.96496	351422	6.814	9.48e-12	++
rs55942528	17	43932028	A	G	0.217325	0.998086	365660	-6.814	9.5e-12	--
rs62063852	17	44074581	A	G	0.216837	0.997975	365462	-6.814	9.51e-12	--
rs113201171	17	44082249	A	T	0.216814	0.999352	366073	-6.814	9.52e-12	--
rs62063786	17	44061023	A	G	0.217161	1	366301	6.813	9.53e-12	++
rs62061813	17	44181118	A	G	0.217001	0.997669	365035	6.813	9.56e-12	++
rs4340365	17	43930980	T	C	0.21647	0.998848	365848	6.812	9.6e-12	++
rs79346219	17	44184375	A	G	0.216909	0.997476	365178	-6.812	9.6e-12	--
rs2696573	17	44230647	T	C	0.217283	0.994633	364654	6.811	9.69e-12	++
rs2532298	17	44231295	A	G	0.217288	0.994609	364654	6.811	9.69e-12	++
rs17665188	17	44357351	T	C	0.213949	0.965131	351501	-6.811	9.7e-12	--
rs2532313	17	44217293	A	G	0.217317	0.996887	365163	6.811	9.71e-12	++
rs62061814	17	44181508	T	G	0.217001	0.997666	365034	-6.811	9.72e-12	--
rs2532299	17	44231117	T	C	0.217287	0.994611	364653	-6.81	9.73e-12	--
rs2532297	17	44231326	A	G	0.217288	0.99461	364653	6.81	9.73e-12	++
rs2696572	17	44231617	A	T	0.217288	0.994604	364653	-6.81	9.73e-12	--
rs111952388	17	44181454	T	C	0.217002	0.997669	365034	6.81	9.74e-12	++
rs754513	17	44055638	A	T	0.216675	0.999388	366099	6.81	9.75e-12	++
rs4479290	17	44021744	T	C	0.215532	0.995353	364563	-6.81	9.76e-12	--
rs12150320	17	44213204	T	C	0.217312	0.996986	365213	6.809	9.82e-12	++
rs767058	17	43998767	T	C	0.216939	0.999287	365974	-6.808	9.87e-12	--
rs2696599	17	44217226	A	G	0.217318	0.996871	365163	-6.808	9.9e-12	--
rs2696684	17	44244397	A	G	0.217369	0.99436	364627	6.808	9.9e-12	++
rs2532300	17	44229986	T	C	0.21728	0.994648	364656	-6.808	9.92e-12	--
rs2532308	17	44220942	A	G	0.217315	0.996881	365165	6.807	9.98e-12	++
rs1406074	17	44222067	T	G	0.217315	0.996872	365165	-6.807	9.98e-12	--
rs2696600	17	44216226	A	G	0.217321	0.996898	365164	-6.807	9.99e-12	--
rs2696603	17	44215823	A	G	0.217321	0.996916	365166	-6.806	1e-11	--
rs1918798	17	44222335	A	G	0.217331	0.996842	365155	6.806	1e-11	++
rs1724411	17	43669931	T	C	0.230877	0.995432	364242	-6.805	1.01e-11	--
rs17763050	17	43903336	A	G	0.215747	0.997659	365018	6.805	1.01e-11	++
rs62063856	17	44076466	A	G	0.216842	0.999247	365875	-6.806	1.01e-11	--
rs75412750	17	44172773	T	C	0.217171	0.998423	365486	6.805	1.01e-11	++
rs62061795	17	44173179	A	C	0.217171	0.998418	365486	6.805	1.01e-11	++
rs740710	17	44214815	C	G	0.217321	0.996928	365167	-6.805	1.01e-11	--
rs1918802	17	44215045	T	C	0.217319	0.996937	365168	-6.806	1.01e-11	--
rs111327992	17	44126691	A	G	0.216926	0.999156	365946	6.804	1.02e-11	++
rs79348289	17	44172698	T	C	0.217172	0.998427	365487	-6.804	1.02e-11	--
rs62061817	17	44182706	A	G	0.21699	0.99765	365035	-6.804	1.02e-11	--
rs2109092	17	44232959	A	G	0.21729	0.994582	364649	6.803	1.02e-11	++
rs2532294	17	44233433	C	G	0.217291	0.994561	364645	6.803	1.02e-11	++
rs62060864	17	44235893	T	C	0.217281	0.994592	364648	6.804	1.02e-11	++
rs62055937	17	43848968	T	G	0.215937	0.996187	365103	6.802	1.03e-11	++
rs17649518	17	43994386	A	C	0.216639	0.999352	366037	6.803	1.03e-11	++
rs4383188	17	44197603	T	C	0.217755	0.997065	365185	-6.802	1.03e-11	--
rs2532292	17	44237068	A	T	0.217282	0.994582	364648	-6.802	1.03e-11	--
rs2696571	17	44237372	C	G	0.217302	0.994495	364638	6.803	1.03e-11	++
rs2696570	17	44237790	A	G	0.217302	0.994491	364638	6.803	1.03e-11	++
rs4792845	17	44242788	T	C	0.217328	0.994379	364567	6.802	1.03e-11	++
rs62063266	17	44033488	T	C	0.216609	0.997846	365529	6.8	1.04e-11	++
rs17576709	17	44173356	C	G	0.217175	0.998431	365494	-6.801	1.04e-11	--
rs62061796	17	44173408	A	G	0.217175	0.998431	365494	6.801	1.04e-11	++
rs73984689	17	44184404	A	G	0.217585	0.996673	365047	6.8	1.04e-11	++
rs79301522	17	44207932	A	G	0.217029	0.997142	365209	-6.8	1.04e-11	--
rs2532316	17	44213712	A	G	0.217338	0.996822	365136	6.801	1.04e-11	++
rs2532293	17	44233589	T	C	0.217289	0.99457	364648	-6.801	1.04e-11	--
rs1406068	17	44234526	T	C	0.217268	0.994617	364658	6.801	1.04e-11	++
rs2696500	17	44363929	T	C	0.214048	0.964414	351349	6.8	1.04e-11	++
rs1724390	17	43663247	A	C	0.218194	1	366301	6.8	1.05e-11	++
rs1528072	17	44236725	A	C	0.2173	0.994502	364640	6.8	1.05e-11	++
rs17652036	17	44073027	A	G	0.216822	0.998954	365742	6.798	1.06e-11	++
rs62061818	17	44182917	C	G	0.217173	0.998402	365508	-6.798	1.06e-11	--
rs111676341	17	44183403	A	G	0.217173	0.998386	365508	-6.798	1.06e-11	--
rs17576989	17	44183616	A	C	0.217173	0.998389	365508	6.798	1.06e-11	++
rs17662235	17	44233776	T	C	0.217288	0.994569	364647	-6.798	1.06e-11	--
rs17585214	17	44233811	T	C	0.217288	0.994569	364647	6.798	1.06e-11	++
rs1452788	18	53117304	A	G	0.271453	1	366301	-6.798	1.06e-11	--
rs60814418	17	43850645	T	C	0.222885	0.995538	365714	6.796	1.07e-11	++
rs56323304	17	43932129	T	C	0.217032	0.997445	365166	6.797	1.07e-11	++
rs62055545	17	43964561	T	C	0.214641	0.989132	362230	6.796	1.07e-11	++
rs62063265	17	44033468	A	G	0.216539	0.99772	365491	6.797	1.07e-11	++
rs62061803	17	44174513	A	C	0.217174	0.998421	365491	6.797	1.07e-11	++
rs55900347	17	44176092	A	G	0.21713	0.99826	365471	6.797	1.07e-11	++
rs62061847	17	44191682	A	G	0.217186	0.998041	365476	6.796	1.07e-11	++
rs2696590	17	44221602	C	G	0.217302	0.99692	365186	6.797	1.07e-11	++
rs2532329	17	44350090	A	G	0.214045	0.966112	351661	6.797	1.07e-11	++
rs77924366	17	44182181	T	C	0.217172	0.998397	365507	-6.796	1.08e-11	--
rs3087534	17	44198806	T	C	0.217182	0.997803	365427	-6.795	1.08e-11	--
rs55909047	17	44209957	A	G	0.21707	0.997559	365371	-6.796	1.08e-11	--
rs2532314	17	44217112	T	G	0.217303	0.996908	365175	6.796	1.08e-11	++
rs111295615	17	44184428	T	C	0.216865	0.997239	365112	-6.795	1.09e-11	--
rs76761511	17	44185245	A	C	0.217172	0.998276	365500	6.794	1.09e-11	++
rs1918799	17	44218242	T	C	0.217302	0.996903	365175	6.794	1.09e-11	++
rs1528074	17	44234060	A	G	0.218321	0.993898	364622	-6.794	1.09e-11	--
rs62055546	17	43964567	A	C	0.214071	0.991004	363246	-6.793	1.1e-11	--
rs17660251	17	44166646	T	C	0.21669	0.999645	366172	6.793	1.1e-11	++
rs17576695	17	44172327	A	T	0.217171	0.998461	365506	6.793	1.1e-11	++
rs62061802	17	44174351	A	T	0.217167	0.998384	365485	6.793	1.1e-11	++
rs80120913	17	44177755	C	G	0.217133	0.998211	365488	-6.793	1.1e-11	--
rs79923708	17	44183790	A	G	0.217167	0.998276	365503	6.792	1.1e-11	++
rs55802590	17	44201344	C	G	0.217152	0.997888	365446	6.793	1.1e-11	++
rs7235757	18	53067954	A	G	0.321447	0.982401	355934	6.793	1.1e-11	++
rs17577159	17	44188477	T	G	0.217151	0.998039	365455	-6.79	1.12e-11	--
rs13163173	5	87943620	A	C	0.165884	0.995098	364956	6.791	1.12e-11	++
rs62061815	17	44181681	A	G	0.217172	0.99841	365506	-6.788	1.13e-11	--
rs17576954	17	44181933	T	C	0.217172	0.998403	365506	-6.788	1.13e-11	--
rs12373142	17	43924200	C	G	0.215082	0.994954	364358	-6.788	1.14e-11	--
rs3912062	17	44165069	A	G	0.216079	0.997429	365493	-6.788	1.14e-11	--
rs62061810	17	44178884	A	G	0.217235	0.998226	365477	6.788	1.14e-11	++
rs112102887	17	44179749	A	G	0.217177	0.998384	365504	6.787	1.14e-11	++
rs62061823	17	44188645	T	C	0.217179	0.997913	365451	6.787	1.14e-11	++
rs75652502	17	44200510	A	C	0.217154	0.997907	365452	6.788	1.14e-11	++
rs62061859	17	44201109	C	G	0.217155	0.997902	365452	-6.788	1.14e-11	--
rs111541901	17	43994358	T	C	0.216577	0.999275	366018	6.786	1.15e-11	++
rs17571781	17	44033802	T	C	0.216755	0.998227	365482	-6.787	1.15e-11	--
rs56240678	17	44176170	C	G	0.217174	0.998436	365509	-6.786	1.15e-11	--
rs62061808	17	44177337	T	C	0.217174	0.998436	365509	6.786	1.15e-11	++
rs17660464	17	44177993	A	C	0.217175	0.998435	365509	6.786	1.15e-11	++
rs17576779	17	44178272	T	C	0.217175	0.998434	365509	6.786	1.15e-11	++
rs17660488	17	44178337	T	C	0.217175	0.998435	365509	-6.786	1.15e-11	--
rs17576870	17	44180442	A	G	0.217171	0.998413	365507	-6.787	1.15e-11	--
rs17660595	17	44180954	A	G	0.217173	0.998409	365506	-6.786	1.15e-11	--
rs62061812	17	44180997	T	C	0.217173	0.99841	365506	6.786	1.15e-11	++
rs62061809	17	44178839	T	C	0.217176	0.998413	365507	-6.785	1.16e-11	--
rs112893440	17	44179969	A	G	0.217177	0.99839	365504	6.785	1.16e-11	++
rs62061811	17	44180173	T	G	0.217173	0.998414	365507	-6.785	1.16e-11	--
rs62061849	17	44193882	T	C	0.217148	0.997878	365454	6.785	1.16e-11	++
rs62061853	17	44196125	T	C	0.217119	0.997799	365402	-6.785	1.16e-11	--
rs112560196	17	44200078	A	T	0.217154	0.997911	365453	-6.785	1.16e-11	--
rs13163336	5	87943710	A	C	0.165876	0.995103	364960	6.785	1.16e-11	++
rs62056859	17	43994435	A	G	0.216787	0.999515	366067	-6.784	1.17e-11	--
rs17576631	17	44170018	C	G	0.217188	0.998508	365524	6.784	1.17e-11	++
rs112596352	17	44170238	A	G	0.217184	0.998532	365527	6.784	1.17e-11	++
rs62061790	17	44170414	A	G	0.217183	0.998529	365527	6.784	1.17e-11	++
rs17576842	17	44179992	A	G	0.217179	0.998378	365502	-6.784	1.17e-11	--
rs17577024	17	44186252	A	G	0.217172	0.998162	365486	6.784	1.17e-11	++
rs17577052	17	44186301	T	C	0.217172	0.998161	365486	-6.784	1.17e-11	--
rs62061822	17	44186894	A	C	0.217175	0.998136	365486	-6.784	1.17e-11	--
rs17577094	17	44187492	A	G	0.217173	0.998149	365486	-6.784	1.17e-11	--
rs62061824	17	44188755	T	C	0.217172	0.998145	365486	-6.784	1.17e-11	--
rs55794067	17	44188764	T	C	0.217172	0.998145	365486	-6.784	1.17e-11	--
rs17660847	17	44189373	T	C	0.217169	0.998133	365485	6.783	1.17e-11	++
rs17660865	17	44189408	T	C	0.217169	0.998137	365485	-6.783	1.17e-11	--
rs1966345	17	44197806	T	C	0.217157	0.99793	365456	-6.783	1.17e-11	--
rs17661385	17	44207778	A	G	0.217088	0.997619	365370	-6.784	1.17e-11	--
rs4606752	17	44192618	A	G	0.217179	0.998061	365485	-6.783	1.18e-11	--
rs17661045	17	44194152	A	T	0.217158	0.997953	365455	6.783	1.18e-11	++
rs62061850	17	44194519	T	C	0.217158	0.997953	365455	-6.783	1.18e-11	--
rs62061852	17	44195424	A	C	0.217158	0.99795	365455	-6.783	1.18e-11	--
rs727425	17	44195495	A	G	0.217158	0.99795	365455	6.783	1.18e-11	++
rs17661141	17	44196015	C	G	0.217156	0.997935	365454	-6.783	1.18e-11	--
rs111678697	17	44197032	T	C	0.217153	0.997924	365452	-6.783	1.18e-11	--
rs62061854	17	44198080	T	C	0.217157	0.997927	365455	6.783	1.18e-11	++
rs1881194	17	44248814	A	G	0.216228	0.990473	362510	6.783	1.18e-11	++
rs62061791	17	44171024	T	C	0.217186	0.998527	365526	-6.782	1.19e-11	--
rs77604208	17	44177669	T	C	0.217177	0.998427	365505	6.782	1.19e-11	++
rs17660936	17	44191159	T	C	0.217174	0.998106	365485	6.781	1.19e-11	++
rs17577954	17	44209628	T	C	0.217101	0.997573	365375	-6.782	1.19e-11	--
rs2732705	17	44351929	T	G	0.214088	0.965767	351474	-6.781	1.19e-11	--
rs55915917	17	43892784	T	G	0.214218	0.988763	362125	-6.78	1.2e-11	--
rs4548919	17	44192395	T	G	0.217173	0.998087	365484	6.781	1.2e-11	++
rs17577447	17	44194381	A	T	0.217157	0.99795	365454	6.78	1.2e-11	++
rs1468240	17	44196447	A	T	0.217153	0.997925	365452	6.78	1.2e-11	++
rs112813897	17	44196799	A	G	0.217154	0.997928	365452	6.78	1.2e-11	++
rs62057063	17	43856730	T	C	0.216083	0.998458	365666	6.779	1.21e-11	++
rs3912063	17	44165049	A	G	0.216072	0.997398	365487	-6.78	1.21e-11	--
rs77044307	17	44172408	C	G	0.217116	0.998261	365452	-6.779	1.21e-11	--
rs111424940	17	44211502	A	G	0.217106	0.997634	365388	6.779	1.21e-11	++
rs1122380	17	44206079	T	C	0.217088	0.997583	365334	6.776	1.23e-11	++
rs413519	17	43685826	A	G	0.216047	0.995717	364860	-6.775	1.24e-11	--
rs111880194	17	44194621	C	G	0.217133	0.997841	365421	-6.776	1.24e-11	--
rs113909426	17	44196822	A	G	0.217125	0.997771	365439	6.775	1.24e-11	++
rs62063174	17	44205122	C	G	0.217105	0.997744	365395	-6.776	1.24e-11	--
rs17577650	17	44205500	A	G	0.217078	0.997632	365354	-6.775	1.24e-11	--
rs62063200	17	44206482	T	C	0.217078	0.997625	365354	6.775	1.24e-11	++
rs113871181	17	43852733	A	G	0.215688	0.996785	365204	6.774	1.25e-11	++
rs80020809	17	44172391	T	C	0.217138	0.998326	365475	6.774	1.25e-11	++
rs17660907	17	44191085	A	G	0.217167	0.998079	365473	6.774	1.25e-11	++
rs17661428	17	44208144	C	G	0.217075	0.997597	365352	-6.775	1.25e-11	--
rs7721099	5	87936379	T	C	0.139863	1	366301	-6.775	1.25e-11	--
rs17577496	17	44194835	T	C	0.217131	0.997864	365433	-6.773	1.26e-11	--
rs75229280	17	44196653	A	G	0.21714	0.997688	365414	6.773	1.26e-11	++
rs10514903	17	44206646	C	G	0.217077	0.997616	365353	-6.773	1.26e-11	--
rs17577877	17	44208218	A	G	0.217077	0.997585	365351	-6.774	1.26e-11	--
rs62063202	17	44208945	T	C	0.217103	0.997701	365394	6.773	1.26e-11	++
rs62063207	17	44211902	A	G	0.217104	0.997641	365393	-6.773	1.26e-11	--
rs62063203	17	44209313	T	C	0.217102	0.997692	365393	-6.773	1.27e-11	--
rs111724389	17	44209364	A	G	0.217106	0.997686	365393	6.773	1.27e-11	++
rs112401617	17	44209474	A	T	0.217103	0.997698	365393	-6.773	1.27e-11	--
rs62063208	17	44212032	A	C	0.217104	0.997637	365392	6.772	1.27e-11	++
rs62056812	17	43987154	A	G	0.216575	0.998936	365845	6.771	1.28e-11	++
rs17661348	17	44207066	A	G	0.217103	0.997722	365395	-6.771	1.28e-11	--
rs1122381	17	44205839	A	G	0.217075	0.997574	365381	-6.768	1.3e-11	--
rs62057061	17	43856639	C	G	0.215963	1	366301	-6.768	1.31e-11	--
rs62061851	17	44194891	T	C	0.217145	0.99794	365454	6.767	1.32e-11	++
rs56119705	17	44209985	T	C	0.217057	0.997552	365372	-6.767	1.32e-11	--
rs78834738	17	44022434	A	G	0.215565	0.995555	364725	6.765	1.34e-11	++
rs17577313	17	44191835	A	G	0.217072	0.997904	365390	-6.764	1.34e-11	--
rs10514901	17	44194735	T	G	0.217145	0.99794	365453	6.764	1.34e-11	++
rs79589869	17	43930238	A	C	0.216481	0.998416	365524	6.762	1.36e-11	++
rs2732686	17	44338735	T	C	0.216085	0.971693	354599	6.762	1.36e-11	++
rs2696497	17	44364649	T	C	0.21384	0.964759	351343	6.762	1.36e-11	++
rs12373168	17	43924337	A	C	0.221996	0.998671	366046	-6.76	1.38e-11	--
rs78569719	17	44356949	T	C	0.213963	0.96501	351419	-6.76	1.38e-11	--
rs2004673	17	44075099	T	C	0.216558	0.995482	364738	-6.759	1.39e-11	--
rs3089	17	44209919	C	G	0.216997	0.997241	365348	-6.759	1.39e-11	--
rs62063281	17	44038785	A	G	0.212454	1	366301	-6.758	1.4e-11	--
rs62063163	17	44201865	T	C	0.217055	0.997587	365332	6.758	1.4e-11	++
rs62063164	17	44201887	T	C	0.217055	0.997587	365332	6.758	1.4e-11	++
rs62063165	17	44202147	A	G	0.217056	0.997589	365332	-6.758	1.4e-11	--
rs74944644	17	43940020	T	C	0.212321	0.984826	360214	-6.754	1.43e-11	--
rs2004674	17	44075110	A	T	0.216519	0.995311	364706	-6.755	1.43e-11	--
rs76924476	17	44199029	T	C	0.217577	0.996336	364913	-6.755	1.43e-11	--
rs62063166	17	44202231	A	G	0.217058	0.9976	365333	-6.755	1.43e-11	--
rs55780786	17	44209875	T	C	0.216999	0.997253	365352	-6.755	1.43e-11	--
rs4581739	17	44204739	T	C	0.217	0.997446	365237	-6.753	1.45e-11	--
rs113638513	17	44204749	A	G	0.217	0.997446	365237	-6.753	1.45e-11	--
rs2696443	17	44276821	A	G	0.215514	0.977577	357333	6.751	1.47e-11	++
rs79765413	17	44022433	T	C	0.215596	0.995617	364741	-6.75	1.48e-11	--
rs2696442	17	44275035	T	G	0.215516	0.977641	357355	-6.749	1.49e-11	--
rs62061816	17	44182336	A	C	0.217104	0.998242	365424	6.748	1.5e-11	++
rs1918785	17	44276330	T	C	0.215512	0.977606	357337	-6.748	1.5e-11	--
rs79412431	17	43940021	A	G	0.212192	0.984624	360150	6.746	1.52e-11	++
rs112073200	17	44201791	C	G	0.217053	0.997578	365321	6.746	1.52e-11	++
rs2696440	17	44274560	T	C	0.21549	0.977605	357332	-6.745	1.53e-11	--
rs12150230	17	44015464	A	G	0.215799	0.997242	364957	-6.744	1.54e-11	--
rs2532228	17	44277818	A	G	0.215523	0.977536	357316	-6.744	1.54e-11	--
rs2732665	17	44277691	T	C	0.215524	0.977525	357315	-6.743	1.55e-11	--
rs2532226	17	44277867	A	G	0.215524	0.977539	357317	6.743	1.55e-11	++
rs76380490	17	44203413	T	C	0.217032	0.997431	365355	6.742	1.56e-11	++
rs62056810	17	43984672	T	C	0.215768	0.996235	364958	-6.741	1.57e-11	--
rs1918784	17	44276013	A	G	0.215545	0.977592	357318	6.742	1.57e-11	++
rs62056808	17	43984646	T	C	0.215754	0.996207	364947	-6.74	1.58e-11	--
rs62063853	17	44074613	A	G	0.215769	0.995027	364442	-6.74	1.58e-11	--
rs2696557	17	44347218	A	C	0.214201	0.965957	351597	6.74	1.58e-11	++
rs75210307	17	43940012	T	C	0.212308	0.984815	360196	-6.74	1.59e-11	--
rs2732595	17	44267227	A	G	0.215597	0.977579	357359	-6.739	1.59e-11	--
rs2532225	17	44277923	A	G	0.215597	0.977314	357247	6.739	1.59e-11	++
rs2668659	17	44281452	A	G	0.216296	0.975015	356671	-6.738	1.6e-11	--
rs56257094	17	44201667	A	G	0.217073	0.997674	365361	6.738	1.61e-11	++
rs55672516	17	44201680	A	C	0.217073	0.997674	365361	-6.738	1.61e-11	--
rs55669501	17	44202564	A	G	0.217078	0.997699	365363	6.737	1.61e-11	++
rs55885063	17	44202952	C	G	0.217037	0.99746	365363	-6.737	1.61e-11	--
rs1918788	17	44267617	A	G	0.215552	0.977754	357408	-6.738	1.61e-11	--
rs1468241	17	44196153	A	G	0.217046	0.997624	365316	-6.737	1.62e-11	--
rs77635460	17	44186593	T	C	0.217101	0.997991	365402	-6.736	1.63e-11	--
rs2696526	17	44267863	A	G	0.215554	0.977751	357411	6.736	1.63e-11	++
rs62063171	17	44203311	T	C	0.217081	0.997695	365363	6.735	1.64e-11	++
rs62063172	17	44203366	T	C	0.21704	0.997457	365362	-6.735	1.64e-11	--
rs113120855	17	44203520	T	C	0.217083	0.997678	365363	6.735	1.64e-11	++
rs75104593	17	43913557	T	G	0.213351	0.987162	360842	-6.734	1.65e-11	--
rs2532235	17	44272000	A	G	0.215537	0.977672	357380	6.734	1.65e-11	++
rs56273589	17	44203131	C	G	0.217038	0.997455	365362	-6.733	1.66e-11	--
rs62056809	17	43984669	A	G	0.215741	0.996136	364905	-6.733	1.67e-11	--
rs2732658	17	44271152	A	G	0.21557	0.977564	357345	6.733	1.67e-11	++
rs55686102	17	44202608	T	C	0.217028	0.997585	365309	6.731	1.69e-11	++
rs2696439	17	44273264	A	G	0.215564	0.977606	357341	6.731	1.69e-11	++
rs2696532	17	44355602	A	G	0.212157	0.959683	348762	-6.731	1.69e-11	--
rs2532234	17	44272266	A	G	0.215566	0.977628	357364	-6.729	1.71e-11	--
rs17650860	17	44039008	A	G	0.215884	0.996394	364728	6.728	1.72e-11	++
rs56280951	17	44041107	A	G	0.21432	0.992521	363262	6.728	1.72e-11	++
rs2696706	17	44264045	T	C	0.215117	0.97912	358232	-6.728	1.72e-11	--
rs2732706	17	44351686	T	C	0.21426	0.965661	351428	6.727	1.73e-11	++
rs77301847	17	43810902	A	G	0.212669	0.986545	360894	-6.727	1.74e-11	--
rs55709241	17	44041101	T	C	0.21432	0.99251	363259	-6.725	1.75e-11	--
rs77095128	17	44204304	T	G	0.217096	0.997626	365339	-6.725	1.76e-11	--
rs2532382	17	44319369	T	C	0.215607	0.973777	355392	-6.725	1.76e-11	--
rs2732660	17	44272679	C	G	0.215546	0.97762	357347	6.724	1.77e-11	++
rs2696438	17	44272928	A	C	0.215546	0.977617	357347	6.724	1.77e-11	++
rs2668632	17	44319366	T	C	0.215614	0.973775	355391	6.724	1.77e-11	++
rs1991556	17	44083402	A	G	0.218138	0.985237	360138	6.723	1.78e-11	++
rs12958048	18	53101598	A	G	0.343168	0.997173	365057	6.723	1.78e-11	++
rs2668656	17	44283022	A	G	0.215528	0.977383	357156	-6.722	1.79e-11	--
rs112950348	17	44033188	A	G	0.212053	0.985068	360578	6.721	1.8e-11	++
rs2696705	17	44263965	T	C	0.215121	0.979098	358233	-6.721	1.81e-11	--
rs2696523	17	44267904	T	C	0.215567	0.977731	357404	-6.721	1.81e-11	--
rs74998289	17	43913558	T	G	0.213346	0.987079	360820	-6.72	1.82e-11	--
rs17663792	17	44272552	T	C	0.215547	0.977628	357352	6.718	1.85e-11	++
rs4627402	17	43932741	T	C	0.213134	0.987811	360603	6.717	1.86e-11	++
rs2532241	17	44265702	A	T	0.215542	0.977844	357453	-6.716	1.87e-11	--
rs2732589	17	44266022	A	G	0.215541	0.977845	357453	-6.716	1.87e-11	--
rs2668660	17	44280523	A	G	0.215513	0.977499	357238	-6.716	1.87e-11	--
rs2696451	17	44281588	T	C	0.215513	0.977453	357223	-6.716	1.87e-11	--
rs7350980	17	44110271	A	G	0.225869	0.99732	365602	6.715	1.89e-11	++
rs2532243	17	44265328	A	G	0.215541	0.977857	357480	-6.714	1.9e-11	--
rs79730878	17	43849415	T	C	0.220873	0.994426	363699	-6.713	1.91e-11	--
rs4597358	17	44110670	C	G	0.225876	0.997311	365588	-6.713	1.91e-11	--
rs1918786	17	44279101	A	G	0.215517	0.977539	357250	-6.713	1.91e-11	--
rs1918787	17	44279252	A	G	0.21551	0.977541	357251	-6.712	1.92e-11	--
rs16940671	17	43908151	T	C	0.215703	0.997676	365574	6.711	1.93e-11	++
rs2732675	17	44280188	A	T	0.215511	0.977511	357239	6.712	1.93e-11	++
rs2732596	17	44269546	T	C	0.215582	0.977595	357346	6.709	1.96e-11	++
[truncated: 2,033 more rows]
