# Supplementary material for: Item-level analyses reveal genetic heterogeneity in neuroticism
Source: Nat Commun. 2018 Mar 2;9:905. doi: 10.1038/s41467-018-03242-8 (PMC5834468; doi:10.1038/s41467-018-03242-8)
Supplement: Supplementary file 10 — Supplementary Data 6 [file 41467_2018_3242_MOESM10_ESM.xlsx]

## Sheet: Supplementary Data 6
Supplementary Data 6. Genome-wide significant SNPs for LONE (UKB field ID: 2020)
rsID	CHR	BP	A1	A2	MAF	INFO	N	Z	P	DIR
rs599550	18	53252388	A	G	0.147785	0.993633	373555	6.529	6.602e-11	++
rs618869	18	53248151	T	C	0.140871	0.996427	374774	-6.368	1.921e-10	--
rs7044244	9	96397689	A	G	0.378475	0.989953	370672	-6.365	1.949e-10	--
rs596668	18	53264343	A	G	0.1415	0.995818	374661	-6.36	2.021e-10	--
rs2001589	9	96395801	A	G	0.386428	0.989918	370662	-6.328	2.479e-10	--
rs2001315	9	96394402	A	G	0.386448	0.989625	370568	-6.327	2.499e-10	--
rs10992815	9	96397409	A	G	0.37079	0.990981	370739	-6.285	3.283e-10	--
rs2001610	9	96395429	T	C	0.378334	0.989997	370744	-6.273	3.545e-10	--
rs2398848	9	96396185	T	G	0.37837	0.990132	370777	6.265	3.735e-10	++
rs12238738	9	96393807	A	G	0.370808	0.99061	370532	6.251	4.072e-10	++
rs10992860	9	96442899	A	G	0.370873	0.993188	370822	-6.25	4.113e-10	--
rs7864397	9	96413681	A	G	0.383853	0.990898	370889	-6.219	5.005e-10	--
rs10821190	9	96414654	A	G	0.38383	0.990932	370919	-6.219	5.005e-10	--
rs7851178	9	96413705	A	T	0.383861	0.990933	370891	6.214	5.152e-10	++
rs3750354	9	96415653	T	C	0.383804	0.990944	370926	-6.214	5.16e-10	--
rs11534280	9	96453325	T	C	0.372632	0.99565	373561	-6.211	5.249e-10	--
rs613872	18	53210302	T	G	0.16898	1	375913	6.211	5.255e-10	++
rs10821191	9	96414935	T	C	0.384015	0.99036	370470	6.21	5.3e-10	++
rs10761249	9	96413192	A	T	0.383862	0.99086	370847	6.21	5.308e-10	++
rs10821203	9	96447466	A	C	0.374315	1	375913	6.209	5.338e-10	++
rs3750359	9	96425363	A	G	0.37068	0.992123	370774	-6.208	5.353e-10	--
rs36013568	9	96445583	A	G	0.374749	0.997498	374527	-6.206	5.423e-10	--
rs10992819	9	96399184	A	G	0.376381	0.990161	370758	-6.192	5.935e-10	--
rs10821185	9	96398999	T	C	0.375471	0.990286	370759	-6.192	5.945e-10	--
rs10821192	9	96417430	T	C	0.37072	0.992095	371006	-6.191	5.96e-10	--
rs10992865	9	96451724	A	G	0.371078	0.996784	374016	6.187	6.122e-10	++
rs2398856	9	96409370	T	C	0.383378	0.990752	370761	6.187	6.135e-10	++
rs7851271	9	96407848	A	G	0.383534	0.990677	370755	6.182	6.332e-10	++
rs10992842	9	96430122	T	G	0.37552	0.990781	370118	6.176	6.577e-10	++
rs10992831	9	96419085	A	G	0.375745	0.991141	370954	-6.169	6.852e-10	--
rs7868191	9	96404743	A	T	0.384433	0.990561	370778	-6.168	6.896e-10	--
rs3750357	9	96422119	T	C	0.375743	0.991059	370852	-6.164	7.091e-10	--
rs10821188	9	96407173	A	G	0.383611	0.990787	370796	-6.163	7.139e-10	--
rs10821187	9	96406858	A	G	0.383532	0.99082	370825	6.157	7.43e-10	++
rs34031628	9	96445432	A	G	0.374315	0.997454	374561	-6.156	7.482e-10	--
rs34103739	9	96435650	A	G	0.37566	0.990951	370164	6.155	7.5e-10	++
rs10992853	9	96436925	T	G	0.375801	0.990952	370278	6.154	7.532e-10	++
rs7036592	9	96425777	T	C	0.375746	0.991124	370720	-6.151	7.687e-10	--
rs7040340	9	96443910	A	G	0.379145	0.994058	373598	-6.15	7.738e-10	--
rs10992840	9	96428457	A	G	0.37563	0.99092	370454	6.149	7.796e-10	++
rs3829758	9	96435709	T	C	0.375597	0.991103	370314	6.147	7.881e-10	++
rs35171420	9	96429049	A	G	0.375528	0.990968	370406	6.142	8.149e-10	++
rs10992839	9	96427505	T	C	0.374735	0.991047	370476	-6.14	8.262e-10	--
rs10761250	9	96419776	A	C	0.374951	0.991162	370937	-6.139	8.322e-10	--
rs10821193	9	96421221	A	G	0.374952	0.991154	370921	-6.138	8.363e-10	--
rs10821194	9	96421269	T	C	0.374952	0.991154	370921	-6.138	8.363e-10	--
rs1132004	9	96440808	A	C	0.375192	0.991091	370246	-6.137	8.401e-10	--
rs10821186	9	96401045	A	G	0.376352	0.990288	370771	-6.136	8.476e-10	--
rs611775	18	53337939	T	C	0.140921	0.995828	374381	-6.132	8.654e-10	--
rs10821202	9	96443165	A	C	0.378991	0.992089	370881	-6.131	8.734e-10	--
rs651350	18	53320738	A	G	0.140563	0.996213	374380	6.131	8.748e-10	++
rs1140722	9	96440328	A	G	0.37507	0.991156	370338	6.13	8.767e-10	++
rs652714	18	53321026	A	G	0.14083	0.995879	374377	-6.128	8.893e-10	--
rs784218	18	53352082	T	G	0.140638	0.995951	374393	-6.127	8.933e-10	--
rs784220	18	53349931	C	G	0.140636	0.995943	374389	6.126	9.029e-10	++
rs629376	18	53331267	A	G	0.140817	0.995879	374380	-6.125	9.052e-10	--
rs1642294	18	53374913	C	G	0.141475	0.993583	374063	-6.11	9.934e-10	--
rs35176032	9	96458338	T	G	0.378184	0.994858	373722	-6.107	1.016e-09	--
rs10821189	9	96407514	A	G	0.382931	0.989242	370092	6.1	1.062e-09	++
rs660010	18	53310969	C	G	0.140834	0.996081	374441	-6.097	1.079e-09	--
rs10992813	9	96392371	A	G	0.369993	0.987841	367558	-6.06	1.357e-09	--
rs1806524	9	96384524	T	G	0.373066	0.982587	364009	-6.018	1.761e-09	--
rs6479504	9	96448738	C	G	0.407632	0.99707	375193	-5.992	2.075e-09	--
rs11534279	9	96401464	A	G	0.405329	0.990593	370751	-5.982	2.198e-09	--
rs7871695	9	96465331	T	C	0.362351	0.993882	373454	5.973	2.334e-09	++
rs11039389	11	47796062	T	C	0.341432	0.999711	375762	5.968	2.406e-09	++
rs2398846	9	96365743	A	T	0.386777	0.992998	373833	5.96	2.526e-09	++
rs2895249	9	96365753	A	G	0.380744	0.989132	371850	-5.922	3.178e-09	--
rs10992800	9	96373818	A	G	0.382965	0.996475	375437	-5.909	3.445e-09	--
rs2398847	9	96365758	A	G	0.384691	0.988534	371761	5.904	3.542e-09	++
rs11604825	11	47725306	T	C	0.335163	0.993723	372624	-5.898	3.678e-09	--
rs10992804	9	96380352	T	G	0.389552	0.994252	374839	-5.892	3.817e-09	--
rs10123378	9	96375217	T	C	0.389464	0.996523	375500	5.882	4.064e-09	++
rs12364432	11	47902883	A	G	0.339413	0.985977	368594	-5.873	4.272e-09	--
rs10761243	9	96369258	T	G	0.389773	0.996626	375539	5.873	4.279e-09	++
rs10992798	9	96362205	A	G	0.389796	0.999261	375799	-5.86	4.616e-09	--
rs4752881	11	47898535	A	G	0.339508	0.989544	371004	5.859	4.644e-09	++
rs1412049	9	96362923	A	T	0.384506	0.997594	375301	5.859	4.656e-09	++
rs10821181	9	96379483	T	C	0.38471	0.995259	375143	-5.851	4.897e-09	--
rs11039391	11	47796662	A	G	0.339514	0.999404	375696	-5.848	4.974e-09	--
rs10992829	9	96415983	T	C	0.377174	0.987917	367987	-5.848	4.989e-09	--
rs7927771	11	47781306	A	G	0.339644	0.999656	375738	5.847	5.005e-09	++
rs12421210	11	47779586	T	C	0.339544	0.99977	375781	-5.843	5.13e-09	--
rs10761242	9	96368656	T	C	0.388427	0.996792	375551	5.841	5.184e-09	++
rs10821180	9	96369769	T	C	0.384886	0.996701	375516	5.839	5.25e-09	++
rs4568663	9	96372325	A	G	0.388509	0.996646	375455	-5.835	5.374e-09	--
rs12787330	11	47812311	T	C	0.339624	0.999668	375810	-5.834	5.397e-09	--
rs10117225	9	96367345	T	C	0.388479	0.99677	375532	-5.833	5.453e-09	--
rs7105282	11	47805614	A	C	0.340098	0.999052	375523	-5.831	5.5e-09	--
rs10821179	9	96369496	A	C	0.384697	0.996711	375544	5.831	5.505e-09	++
rs10992797	9	96362115	A	G	0.388042	0.999313	375600	-5.828	5.596e-09	--
rs10739951	9	96361585	T	C	0.390146	0.998995	375557	5.826	5.666e-09	++
rs2398845	9	96365612	T	G	0.389763	0.996914	375648	5.825	5.703e-09	++
rs4958586	5	152248567	A	G	0.377362	0.997819	374520	5.825	5.72e-09	++
rs10821169	9	96361119	T	C	0.390306	0.996965	375106	-5.823	5.797e-09	--
rs10821176	9	96364456	T	C	0.389778	0.997044	375662	5.822	5.804e-09	++
rs34923397	11	47769564	A	G	0.338988	0.9997	375733	-5.822	5.809e-09	--
rs10838757	11	47763016	T	C	0.340286	0.999365	375613	5.822	5.811e-09	++
rs10992799	9	96363918	T	C	0.389771	0.997084	375664	5.82	5.874e-09	++
rs9909	11	47799775	C	G	0.339581	0.999622	375734	5.82	5.899e-09	++
rs7947730	11	47786184	T	C	0.339683	0.999789	375786	-5.819	5.913e-09	--
rs12803191	11	47756475	A	C	0.341575	0.996271	372992	5.814	6.117e-09	++
rs11039390	11	47796295	C	G	0.339657	0.999614	375779	5.812	6.156e-09	++
rs11602339	11	47761471	T	C	0.339638	0.999772	375770	-5.812	6.175e-09	--
rs12361031	11	47783076	A	G	0.339871	0.999415	375693	-5.809	6.282e-09	--
rs4246037	5	152249065	T	C	0.37742	0.997678	374411	5.808	6.33e-09	++
rs35902101	11	47795169	T	C	0.339621	0.999755	375788	-5.807	6.365e-09	--
rs10821173	9	96362455	C	G	0.389772	0.999	375794	5.807	6.376e-09	++
rs3817335	11	47643891	A	T	0.343733	0.999887	375861	-5.806	6.413e-09	--
rs7857266	9	96381765	T	C	0.388965	0.982422	362786	-5.805	6.422e-09	--
rs10821174	9	96362629	A	G	0.389779	0.998732	375786	-5.805	6.437e-09	--
rs1412048	9	96362967	A	G	0.389736	0.997986	375627	-5.802	6.557e-09	--
rs34910028	11	47758449	T	C	0.339633	0.999685	375736	5.794	6.884e-09	++
rs12787646	11	47669665	T	C	0.341003	0.99831	374757	5.791	7.007e-09	++
rs11791934	9	96364755	A	G	0.388396	0.997212	375669	-5.788	7.107e-09	--
rs2290850	11	47807774	T	C	0.33988	1	375913	5.783	7.336e-09	++
rs1064608	11	47640429	C	G	0.341874	1	375913	-5.781	7.412e-09	--
rs4404733	5	152251897	T	G	0.377093	0.99774	374412	-5.779	7.514e-09	--
rs10821175	9	96363647	T	C	0.384873	0.997109	375615	-5.777	7.605e-09	--
rs4752856	11	47648042	A	G	0.342078	0.999914	375863	-5.776	7.65e-09	--
rs4130911	5	152251661	A	G	0.377267	0.997856	374526	-5.77	7.908e-09	--
rs4130910	5	152251643	T	C	0.377016	0.997858	374516	-5.77	7.95e-09	--
rs10992805	9	96381916	T	G	0.382422	0.982005	362535	5.769	7.968e-09	++
rs7444191	5	152251433	A	G	0.377454	0.997852	374527	5.768	8.006e-09	++
rs10761241	9	96368536	T	C	0.385188	0.99658	375382	-5.765	8.153e-09	--
rs10761240	9	96361922	A	G	0.388481	1	375913	-5.764	8.209e-09	--
rs17788930	11	47752775	A	G	0.339739	1	375913	5.757	8.561e-09	++
rs2069117	5	152244551	A	C	0.377666	0.997761	374392	-5.754	8.697e-09	--
rs35805829	11	47805478	T	C	0.339787	0.998878	375350	5.753	8.791e-09	++
rs13291079	9	96360650	T	C	0.415288	0.994219	373478	5.75	8.923e-09	++
rs34467936	11	47915299	A	G	0.35405	0.973092	365043	5.749	8.959e-09	++
rs11039426	11	47863119	A	G	0.33915	0.999573	375700	-5.748	9.035e-09	--
rs74338595	2	212749786	T	C	0.285559	0.994504	373346	5.743	9.306e-09	++
rs11740655	5	152258232	A	G	0.377024	0.997771	374788	-5.74	9.478e-09	--
rs11746399	5	152257595	T	C	0.377258	0.997704	374777	5.739	9.53e-09	++
rs11746423	5	152257512	T	G	0.377236	0.997606	374743	5.738	9.563e-09	++
rs7130758	11	47749960	T	C	0.33953	0.999202	375715	-5.732	9.95e-09	--
rs35985502	11	47847428	A	G	0.339111	0.999684	375808	-5.731	9.973e-09	--
rs11039416	11	47846711	A	G	0.339081	0.999552	375807	-5.73	1.005e-08	--
rs34128973	11	47851376	T	C	0.339156	0.999736	375821	-5.73	1.005e-08	--
rs7120333	11	47817441	T	C	0.339187	0.999664	375833	-5.727	1.02e-08	--
rs11605348	11	47606483	A	G	0.343043	0.993667	373901	-5.726	1.031e-08	--
rs11039412	11	47841581	A	G	0.339184	0.99931	375720	-5.726	1.031e-08	--
rs4509081	5	152257172	A	G	0.377166	0.997496	374497	-5.725	1.036e-08	--
rs12799623	11	47622139	A	G	0.342917	0.999817	375883	-5.716	1.092e-08	--
rs12785833	11	47836062	T	C	0.339195	0.999551	375823	5.714	1.102e-08	++
rs11605774	11	47832793	A	G	0.339113	0.999616	375822	-5.714	1.105e-08	--
rs10838747	11	47716324	C	G	0.339243	0.998551	374923	-5.713	1.108e-08	--
rs11039342	11	47716975	A	C	0.339123	0.998267	374896	-5.712	1.114e-08	--
rs4752857	11	47655752	T	C	0.343004	0.999846	375826	-5.712	1.119e-08	--
rs10838748	11	47716381	T	G	0.339693	0.99852	374912	5.712	1.12e-08	++
rs11039327	11	47674084	A	T	0.338049	0.997872	374642	5.707	1.151e-08	++
rs12787112	11	47687147	A	G	0.340851	0.998483	374841	5.704	1.171e-08	++
rs12418852	11	47868853	C	G	0.33917	0.999693	375784	5.699	1.205e-08	++
rs12794570	11	47658314	T	C	0.343006	0.999642	375737	-5.698	1.211e-08	--
rs12419692	11	47624714	A	C	0.343114	0.999927	375885	-5.697	1.218e-08	--
rs784258	18	53393895	T	C	0.146355	0.980946	369329	-5.695	1.235e-08	--
rs2030166	11	47602729	T	C	0.345193	0.999266	375544	-5.693	1.25e-08	--
rs113945456	11	47871368	C	G	0.339139	0.999665	375765	-5.692	1.256e-08	--
rs35624992	11	47615798	C	G	0.343074	0.999749	375808	-5.691	1.261e-08	--
rs4752873	11	47857520	T	C	0.339311	0.999466	375721	-5.69	1.27e-08	--
rs11039433	11	47877493	T	C	0.339027	0.999271	375742	-5.689	1.277e-08	--
rs12798109	11	47889850	T	C	0.33942	0.9972	375239	-5.688	1.284e-08	--
rs4752797	11	47874364	A	G	0.338926	0.999445	375704	-5.685	1.309e-08	--
rs12361256	11	47910823	T	G	0.360954	0.984674	368784	5.684	1.314e-08	++
rs13188558	5	152274276	A	G	0.375936	0.997186	374814	5.684	1.315e-08	++
rs7945473	11	47589707	T	C	0.345217	0.999428	375551	-5.68	1.345e-08	--
rs11602395	11	47726977	C	G	0.339652	0.997513	374513	5.674	1.398e-08	++
rs4145743	5	152275279	T	G	0.376114	0.997716	375056	5.671	1.42e-08	++
rs12363232	11	47623890	T	C	0.341055	1	375913	-5.667	1.45e-08	--
rs35184771	11	47475189	T	G	0.344339	0.998706	375329	-5.666	1.464e-08	--
rs4752801	11	47907641	A	G	0.361005	0.984613	368706	5.665	1.467e-08	++
rs1317149	11	47486885	T	C	0.343276	0.998613	375302	-5.658	1.53e-08	--
rs67988891	5	152204741	C	G	0.319564	0.995767	374093	5.637	1.731e-08	++
rs12798346	11	47583121	T	C	0.343295	0.99945	375553	-5.634	1.76e-08	--
rs10838738	11	47663049	A	G	0.343256	1	375913	5.63	1.8e-08	++
rs56400411	11	47586376	T	G	0.343413	0.999383	375530	5.629	1.812e-08	++
rs11039255	11	47495746	T	G	0.345049	0.998057	374717	-5.628	1.824e-08	--
rs4752845	11	47539697	T	C	0.343195	0.99961	375686	5.621	1.904e-08	++
rs611439	18	53204864	T	C	0.0828324	0.992834	374644	5.62	1.908e-08	++
rs66749409	11	47568074	T	C	0.343255	0.999494	375681	-5.616	1.953e-08	--
rs34958982	11	47547046	T	C	0.343372	0.999299	375539	5.613	1.993e-08	++
rs11039348	11	47728617	A	G	0.341794	0.993204	371894	-5.608	2.047e-08	--
rs4533947	5	152260682	A	G	0.376954	0.997279	374631	5.597	2.183e-08	++
rs9285647	5	152279502	A	G	0.374011	0.997541	375151	-5.578	2.432e-08	--
rs7870000	9	96453315	A	T	0.447788	0.994521	373281	-5.577	2.443e-08	--
rs10992812	9	96392182	A	G	0.361861	0.978728	361661	-5.571	2.53e-08	--
rs13160798	5	152276252	A	G	0.375051	0.997293	374993	-5.557	2.74e-08	--
rs10053762	5	152276650	A	C	0.375271	0.997251	375003	-5.555	2.781e-08	--
rs4304124	5	152260774	T	G	0.375758	0.996655	374482	-5.539	3.04e-08	--
rs3924314	5	152302912	A	C	0.374107	0.996062	374994	5.538	3.054e-08	++
rs7209581	17	66174416	C	G	0.433605	0.992239	370301	5.536	3.098e-08	++
rs4958594	5	152298956	T	C	0.374027	0.996269	375004	5.531	3.186e-08	++
rs3924315	5	152302638	A	T	0.374276	0.996029	375024	5.531	3.187e-08	++
rs4501386	5	152310278	T	G	0.374123	0.995842	374525	5.526	3.269e-08	++
rs4246039	5	152302465	A	G	0.373981	0.995985	374953	5.524	3.314e-08	++
rs10821168	9	96358301	T	C	0.354321	0.989794	368290	-5.52	3.397e-08	--
rs11746770	5	152313004	T	C	0.374062	0.995479	374322	5.513	3.518e-08	++
rs10761238	9	96351217	T	C	0.343616	0.989509	369372	-5.507	3.648e-08	--
rs7107356	11	47676170	A	G	0.495007	0.998905	375222	-5.5	3.796e-08	--
rs10992879	9	96478484	A	T	0.312905	0.991582	371850	5.5	3.796e-08	++
rs4287000	9	96451784	A	G	0.447807	0.99573	373928	-5.479	4.272e-08	--
rs10992877	9	96478271	C	G	0.312779	0.991676	371894	-5.476	4.339e-08	--
rs12554512	9	23352293	T	C	0.409986	1	375913	5.466	4.602e-08	++
rs635538	18	53273614	A	G	0.0838251	0.990323	374082	5.466	4.603e-08	++
rs10992792	9	96352243	A	T	0.338806	0.988155	368458	-5.464	4.667e-08	--
rs584564	18	53227648	A	G	0.0823779	0.99069	374307	-5.462	4.703e-08	--
rs11167603	5	152282386	T	C	0.372683	0.997069	375245	-5.461	4.722e-08	--
Overview of SNPs that were GWS (P < 5×10e-8) in the meta-analysis of UKB release 1 and 2 data.
SNPs are ordered based on ascending P value.
CHR = Chromosome; BP = basepair position; A1 = minor allele; A2 = major allele; MAF = minor allele frequency of SNP in the UKB
INFO = imputation quality of the SNP; N = Number of individuals for which SNP information was available; Z = Z-statistic; P = P value
DIR = direction of SNP effect in UKB release 1 and release 2 (i.e., full release minus individuals present in release 1)
