# Supplementary material for: Item-level analyses reveal genetic heterogeneity in neuroticism
Source: Nat Commun. 2018 Mar 2;9:905. doi: 10.1038/s41467-018-03242-8 (PMC5834468; doi:10.1038/s41467-018-03242-8)
Supplement: Supplementary file 11 — Supplementary Data 7 [file 41467_2018_3242_MOESM11_ESM.xlsx]

## Sheet: Supplementary Data 7
Supplementary Data 7. Genome-wide significant SNPs for MIS (UKB field ID: 1930)
rsID	CHR	BP	A1	A2	MAF	INFO	N	Z	P	DIR
rs11039149	11	47276675	A	G	0.269477	1	375655	-7.357	1.874e-13	--
rs11039154	11	47278502	T	C	0.269881	0.999898	375626	7.353	1.934e-13	++
rs2312147	2	58222928	T	C	0.376046	1	375655	-7.339	2.151e-13	--
rs7944419	11	47301225	T	C	0.269629	0.999749	375500	7.331	2.286e-13	++
rs11039182	11	47346723	T	C	0.269312	1	375655	-7.321	2.463e-13	--
rs7944584	11	47336320	A	T	0.269092	0.998987	375272	-7.301	2.858e-13	--
rs10501320	11	47293799	C	G	0.25471	1	375655	7.272	3.538e-13	++
rs10188070	2	58299326	A	G	0.34937	0.99424	371665	-7.26	3.872e-13	--
rs968653	2	58296890	A	G	0.348869	0.994024	371534	-7.235	4.651e-13	--
rs986512	2	58275666	A	G	0.351426	0.991995	370699	7.229	4.881e-13	++
rs6545677	2	58211509	A	G	0.373929	0.997462	373991	-7.218	5.264e-13	--
rs11039165	11	47312689	A	G	0.263002	0.998909	375224	-7.214	5.426e-13	--
rs56280951	17	44041107	A	G	0.21432	0.992521	372536	7.169	7.544e-13	++
rs55709241	17	44041101	T	C	0.21432	0.99251	372533	-7.168	7.597e-13	--
rs2188888	17	43953695	T	C	0.215331	0.99469	373764	-7.168	7.632e-13	--
rs2214258	17	43953719	C	G	0.215326	0.994752	373773	7.162	7.934e-13	++
rs3919455	17	43953707	T	C	0.215321	0.994705	373772	7.161	8.016e-13	++
rs10205421	2	58297664	A	G	0.349919	0.993788	371456	7.149	8.731e-13	++
rs2717043	2	58179019	T	C	0.372674	0.995923	373114	7.132	9.857e-13	++
rs62055544	17	43964539	A	G	0.216596	0.988124	371057	-7.113	1.136e-12	--
rs62057061	17	43856639	C	G	0.215963	1	375655	-7.109	1.17e-12	--
rs62063264	17	44033401	T	C	0.215184	0.993566	373219	7.105	1.207e-12	++
rs12185233	17	43923654	C	G	0.21735	1	375655	7.104	1.208e-12	++
rs62055937	17	43848968	T	G	0.215937	0.996187	374435	7.103	1.218e-12	++
rs62063263	17	44033394	C	G	0.215209	0.993492	373178	7.1	1.249e-12	++
rs872972	17	43756458	A	G	0.215782	0.996865	374579	7.088	1.365e-12	++
rs62055947	17	43852605	T	C	0.215535	0.996891	374350	7.077	1.474e-12	++
rs62055948	17	43852621	T	C	0.215531	0.996884	374332	-7.077	1.476e-12	--
rs1706731	17	43670696	C	G	0.207942	0.975734	364228	7.069	1.557e-12	++
rs79857651	17	44013475	A	G	0.215594	0.995559	374249	7.068	1.568e-12	++
rs113756354	17	44013483	A	G	0.215583	0.995625	374251	-7.061	1.658e-12	--
rs753236	17	43946318	T	C	0.218846	0.989725	370391	-7.059	1.677e-12	--
rs62055935	17	43848750	T	C	0.214475	0.99306	373289	-7.059	1.682e-12	--
rs78555354	17	44032879	A	G	0.216665	0.998611	374992	-7.058	1.687e-12	--
rs62063278	17	44036914	T	C	0.215789	0.994968	373593	7.057	1.695e-12	++
rs62055546	17	43964567	A	C	0.214071	0.991004	372519	-7.057	1.707e-12	--
rs62063262	17	44033002	T	C	0.216689	0.998375	374882	-7.056	1.708e-12	--
rs62057147	17	43903298	A	G	0.21743	0.998451	375135	7.054	1.735e-12	++
rs17571809	17	44034859	A	G	0.216669	0.998094	374748	-7.053	1.745e-12	--
rs11599236	10	106454672	T	C	0.407423	0.981868	364424	7.053	1.752e-12	++
rs62063279	17	44036936	A	G	0.215811	0.994844	373537	7.051	1.773e-12	++
rs2717042	2	58177082	A	C	0.368757	0.996833	373854	7.051	1.777e-12	++
rs62062805	17	44030773	A	G	0.216603	0.998558	374869	-7.051	1.783e-12	--
rs56080482	17	44032597	A	G	0.216867	0.998805	375097	7.049	1.801e-12	++
rs2678910	2	58112266	A	T	0.371553	0.997688	374241	-7.046	1.835e-12	--
rs17650842	17	44037491	A	G	0.21663	0.997961	374822	-7.046	1.839e-12	--
rs62055936	17	43848761	A	T	0.214464	0.993319	373388	7.046	1.843e-12	++
rs1055447	11	47186424	A	C	0.461272	0.976829	361215	7.044	1.87e-12	++
rs17571739	17	44032915	T	C	0.216147	0.996716	374400	-7.042	1.901e-12	--
rs2678909	2	58150768	T	C	0.372274	0.99787	374438	-7.041	1.903e-12	--
rs55821155	17	44032470	C	G	0.216838	0.998892	375104	-7.041	1.905e-12	--
rs55946323	17	44031946	A	G	0.216813	0.998862	375053	-7.04	1.925e-12	--
rs112915466	17	43958744	A	G	0.216496	0.999165	375244	-7.038	1.946e-12	--
rs77555455	17	44035516	A	G	0.216827	0.998535	374877	7.036	1.972e-12	++
rs757502	17	43756506	T	C	0.216582	0.999493	375443	7.036	1.98e-12	++
rs56317731	17	44032073	A	G	0.216831	0.998952	375121	-7.035	1.993e-12	--
rs757503	17	43756466	T	C	0.215865	0.996923	374546	-7.035	1.995e-12	--
rs17650633	17	44030231	T	C	0.216724	0.998974	375149	-7.032	2.031e-12	--
rs8072451	17	43893716	T	C	0.216505	0.996229	374358	7.032	2.038e-12	++
rs440778	17	43686420	A	G	0.21533	0.994839	373731	-7.032	2.039e-12	--
rs17571857	17	44035706	A	G	0.216849	0.998579	374907	-7.031	2.047e-12	--
rs17650597	17	44030195	A	T	0.216719	0.99895	375150	-7.029	2.074e-12	--
rs17571718	17	44032768	T	C	0.216724	0.998702	375022	-7.029	2.081e-12	--
rs55660209	17	43932173	A	G	0.21673	0.99462	373671	-7.029	2.085e-12	--
rs62621252	17	43922942	T	C	0.21737	1	375655	-7.028	2.096e-12	--
rs62062806	17	44031420	A	G	0.216824	0.998976	375174	7.028	2.099e-12	++
rs62055525	17	43958736	A	G	0.21652	0.999114	375213	7.027	2.112e-12	++
rs62062798	17	44027383	A	G	0.21493	0.994509	373375	-7.026	2.127e-12	--
rs3896224	10	106467853	A	G	0.411567	0.98248	364343	7.025	2.135e-12	++
rs55978005	17	44031540	T	G	0.216826	0.998967	375160	7.025	2.142e-12	++
rs79765413	17	44022433	T	C	0.215596	0.995617	374061	-7.023	2.171e-12	--
rs241036	17	43731719	A	C	0.217056	1	375655	-7.023	2.172e-12	--
rs17652520	17	44098967	A	G	0.2216	0.993234	371898	7.022	2.187e-12	++
rs17650579	17	44030115	T	C	0.216738	0.998901	375125	7.022	2.188e-12	++
rs68119977	2	58078939	T	G	0.350088	0.994878	372768	7.02	2.225e-12	++
rs62055701	17	43758787	A	G	0.214491	0.995244	373672	7.02	2.226e-12	++
rs62056909	17	43783803	A	G	0.217322	0.994922	373761	-7.018	2.249e-12	--
rs56042957	17	43992244	A	G	0.216127	0.997385	374793	7.017	2.266e-12	++
rs55810795	17	43992283	A	G	0.216129	0.997392	374793	-7.017	2.266e-12	--
rs17650651	17	44030311	T	G	0.216717	0.998934	375132	-7.017	2.268e-12	--
rs62063269	17	44034833	A	G	0.216701	0.998066	374699	7.016	2.275e-12	++
rs17763050	17	43903336	A	G	0.215747	0.997659	374342	7.016	2.28e-12	++
rs74903707	17	44028707	A	G	0.216797	0.99922	375302	7.015	2.294e-12	++
rs17650771	17	44035367	A	G	0.216839	0.998631	374934	-7.015	2.295e-12	--
rs62055702	17	43758790	T	C	0.214485	0.995211	373673	7.015	2.297e-12	++
rs62063271	17	44036047	A	G	0.21729	0.99798	374896	7.012	2.348e-12	++
rs62062813	17	44032956	A	G	0.21613	0.996866	374449	7.009	2.397e-12	++
rs78834738	17	44022434	A	G	0.215565	0.995555	374045	7.009	2.408e-12	++
rs681485	17	43707619	A	C	0.216747	1	375655	7.008	2.42e-12	++
rs17688922	17	43779351	A	G	0.216467	0.999489	375388	7.008	2.42e-12	++
rs56323832	17	43768633	A	G	0.216598	0.999852	375609	7.008	2.421e-12	++
rs76839282	17	44029178	C	G	0.216705	0.999079	375212	7.007	2.443e-12	++
rs75686108	17	44022376	T	C	0.216706	0.999308	375371	7.006	2.453e-12	++
rs71375313	17	43839253	A	G	0.216302	0.99817	374778	7.004	2.485e-12	++
rs17650818	17	44036787	T	C	0.216909	0.998802	375026	-7.004	2.49e-12	--
rs62062789	17	44025033	T	C	0.2154	0.994713	373814	-7.002	2.522e-12	--
rs62062790	17	44025045	T	C	0.2154	0.994709	373814	7.002	2.522e-12	++
rs112916880	17	44036129	T	C	0.216846	0.998662	374973	7.002	2.53e-12	++
rs55840731	17	43769277	C	G	0.216569	0.99985	375562	-7.001	2.532e-12	--
rs76761706	17	43776741	T	C	0.215553	0.995513	374254	-7.001	2.542e-12	--
rs62062796	17	44027316	A	G	0.21655	0.999192	375247	7	2.561e-12	++
rs62063275	17	44036287	A	G	0.216855	0.998689	374970	-6.999	2.587e-12	--
rs62062803	17	44028183	T	C	0.216917	0.99864	375127	-6.998	2.592e-12	--
rs79406732	17	43940497	T	C	0.216399	0.999282	375220	6.998	2.597e-12	++
rs17571781	17	44033802	T	C	0.216755	0.998227	374818	-6.998	2.599e-12	--
rs62063277	17	44036462	A	T	0.216929	0.998837	375040	6.998	2.601e-12	++
rs16940671	17	43908151	T	C	0.215703	0.997676	374919	6.998	2.605e-12	++
rs55849973	17	43792418	T	C	0.215327	0.995554	373954	-6.997	2.606e-12	--
rs12150141	17	43775145	A	G	0.216564	0.999803	375589	6.997	2.615e-12	++
rs62062778	17	44022528	A	G	0.216604	0.999225	375343	-6.996	2.626e-12	--
rs77804065	17	43810896	T	C	0.217158	0.983843	368942	6.996	2.628e-12	++
rs62055545	17	43964561	T	C	0.214641	0.989132	371483	6.996	2.631e-12	++
rs12150610	17	43775479	T	C	0.216443	0.999753	375560	-6.996	2.64e-12	--
rs56400821	17	43760080	A	C	0.216512	0.99969	375548	6.995	2.654e-12	++
rs62062797	17	44027366	T	G	0.214985	0.99472	373438	-6.994	2.676e-12	--
rs12150608	17	43775402	T	C	0.216572	0.999769	375570	-6.993	2.697e-12	--
rs2139053	2	58156539	T	C	0.372319	0.998185	374686	-6.993	2.697e-12	--
rs78487840	17	43757161	T	C	0.216577	1	375655	6.992	2.701e-12	++
rs62062795	17	44027090	T	C	0.216767	0.999423	375375	6.992	2.703e-12	++
rs242561	17	44026548	T	C	0.217932	0.997904	375364	6.99	2.74e-12	++
rs55669046	17	43768501	T	C	0.216521	0.999799	375599	6.99	2.747e-12	++
rs55980621	17	43768496	T	C	0.216535	0.999761	375596	6.99	2.753e-12	++
rs1724390	17	43663247	A	C	0.218194	1	375655	6.989	2.773e-12	++
rs62062801	17	44028011	T	G	0.216774	0.999333	375353	-6.989	2.773e-12	--
rs62057062	17	43856710	A	G	0.216297	0.999492	375380	6.989	2.774e-12	++
rs62055714	17	43764796	T	G	0.216573	0.999907	375612	6.988	2.797e-12	++
rs62055715	17	43764847	A	G	0.216573	0.999907	375612	6.988	2.797e-12	++
rs62055693	17	43756910	T	C	0.216566	0.999925	375623	-6.987	2.8e-12	--
rs56167560	17	43792411	A	G	0.21516	0.995565	373952	-6.987	2.805e-12	--
rs17688056	17	43763241	T	C	0.216608	0.99991	375628	6.987	2.817e-12	++
rs62053939	17	43740856	T	C	0.216648	1	375655	6.987	2.818e-12	++
rs62062779	17	44022577	A	C	0.216169	0.997688	374888	-6.986	2.828e-12	--
rs2158474	17	43761939	C	G	0.216594	0.999976	375646	6.984	2.862e-12	++
rs62055751	17	43767538	A	G	0.216587	0.999953	375647	-6.984	2.873e-12	--
rs62062802	17	44028045	T	G	0.216795	0.999241	375297	6.984	2.876e-12	++
rs80143279	17	43776742	T	C	0.215583	0.995723	374316	-6.983	2.881e-12	--
rs111520035	17	44039410	A	G	0.216794	0.999128	375234	-6.983	2.887e-12	--
rs76453925	17	43759431	T	C	0.216659	0.999885	375644	6.983	2.895e-12	++
rs62055708	17	43761974	A	C	0.216593	0.999976	375645	6.983	2.897e-12	++
rs76927677	17	43761985	A	T	0.216593	0.999975	375645	-6.983	2.897e-12	--
rs17687838	17	43759048	T	C	0.216587	0.999968	375648	-6.982	2.915e-12	--
rs62056878	17	43780561	T	C	0.216501	0.999411	375369	6.982	2.916e-12	++
rs17761207	17	43762255	T	C	0.216595	0.999979	375647	-6.981	2.922e-12	--
rs439558	17	43717803	T	C	0.21777	0.999747	375632	-6.981	2.937e-12	--
rs62062780	17	44022593	T	C	0.216157	0.997696	374870	6.98	2.942e-12	++
rs757500	17	43756833	A	C	0.216584	0.999942	375634	6.98	2.949e-12	++
rs62056875	17	43778003	A	T	0.216583	0.999876	375606	6.98	2.951e-12	++
rs56108117	17	43757776	T	C	0.216519	0.999842	375596	-6.98	2.955e-12	--
rs62063280	17	44037299	C	G	0.21638	0.997535	374539	6.98	2.96e-12	++
rs56100013	17	43768467	T	C	0.216569	0.999871	375613	6.979	2.963e-12	++
rs56378021	17	43757777	T	C	0.216519	0.99984	375596	6.979	2.964e-12	++
rs885639	17	43928614	T	G	0.219762	0.997267	375238	-6.979	2.979e-12	--
rs62055661	17	43752039	T	C	0.21709	0.999749	375643	6.979	2.983e-12	++
rs56323304	17	43932129	T	C	0.217032	0.997445	374505	6.978	2.988e-12	++
rs62053955	17	43749980	T	C	0.216607	0.999927	375636	-6.978	2.99e-12	--
rs17687625	17	43750238	A	G	0.216608	0.999925	375636	-6.978	2.99e-12	--
rs62056862	17	43770525	T	C	0.216592	0.999926	375643	6.978	2.99e-12	++
rs62056905	17	43782693	A	G	0.216849	0.997052	374337	-6.978	2.992e-12	--
rs62053954	17	43749949	A	G	0.2166	0.999892	375631	6.978	2.995e-12	++
rs76333921	17	43759426	T	C	0.21659	0.999989	375649	6.978	2.997e-12	++
rs17761100	17	43760389	A	G	0.216591	0.999985	375649	-6.978	2.997e-12	--
rs17761124	17	43760516	A	T	0.216592	0.999981	375649	-6.978	2.997e-12	--
rs62055704	17	43760577	A	G	0.216591	0.999986	375649	6.978	2.997e-12	++
rs62055705	17	43760599	A	C	0.216592	0.999981	375649	-6.978	2.997e-12	--
rs62055706	17	43760685	T	C	0.21659	0.999992	375649	-6.978	2.997e-12	--
rs55972157	17	43768703	T	C	0.216592	0.999942	375647	6.978	2.997e-12	++
rs62057064	17	43857033	T	C	0.216301	0.999478	375365	6.978	3.002e-12	++
rs62062800	17	44027753	A	G	0.216774	0.999381	375365	-6.977	3.008e-12	--
rs62053953	17	43749454	A	G	0.216644	1	375655	6.977	3.014e-12	++
rs62055700	17	43758742	T	C	0.216564	0.999899	375632	-6.977	3.015e-12	--
rs74765707	17	43770416	T	C	0.216588	0.99994	375649	-6.977	3.021e-12	--
rs62056861	17	43770443	T	C	0.216588	0.999939	375649	-6.977	3.021e-12	--
rs12150464	17	43776371	T	C	0.216562	0.999799	375601	6.977	3.025e-12	++
rs12150435	17	43776391	C	G	0.216562	0.999799	375601	6.977	3.025e-12	++
rs62062799	17	44027521	T	G	0.216778	0.999356	375362	6.976	3.027e-12	++
rs75115093	17	43761381	A	G	0.21659	0.999993	375653	-6.976	3.033e-12	--
rs62055707	17	43761482	T	C	0.21659	0.999993	375653	-6.976	3.033e-12	--
rs56110538	17	43768727	A	G	0.216635	0.999889	375626	6.976	3.034e-12	++
rs17762165	17	43778602	T	C	0.216583	0.999854	375598	6.976	3.038e-12	++
rs1706748	17	43722509	C	G	0.216705	0.999671	375607	-6.976	3.041e-12	--
rs17761581	17	43769088	T	C	0.216589	0.999953	375650	-6.976	3.041e-12	--
rs56283089	17	43769321	A	C	0.216589	0.99995	375650	-6.976	3.041e-12	--
rs56312737	17	43769516	A	C	0.216589	0.999946	375650	6.976	3.041e-12	++
rs81632	17	43710127	A	T	0.216557	0.9999	375616	6.976	3.042e-12	++
rs757501	17	43756685	A	G	0.216568	0.999828	375576	-6.976	3.046e-12	--
rs12150091	17	43776242	A	G	0.216562	0.9998	375602	-6.976	3.046e-12	--
rs17688767	17	43777542	A	G	0.216583	0.999881	375610	-6.976	3.046e-12	--
rs62056874	17	43777578	T	C	0.216583	0.999881	375610	6.976	3.046e-12	++
rs17688773	17	43777710	T	C	0.216583	0.999881	375610	-6.976	3.046e-12	--
rs76717812	17	43754010	T	C	0.216594	0.999966	375649	-6.975	3.05e-12	--
rs79073784	17	43754209	C	G	0.216594	0.999962	375649	6.975	3.05e-12	++
rs17761387	17	43765450	A	G	0.216627	0.999888	375644	6.975	3.058e-12	++
rs62055662	17	43752566	T	C	0.216592	0.999978	375650	6.975	3.066e-12	++
rs62055663	17	43753454	A	G	0.216593	0.999971	375650	-6.975	3.066e-12	--
rs62055664	17	43753642	A	G	0.216593	0.999969	375650	-6.975	3.066e-12	--
rs55657917	17	43844560	T	G	0.213403	0.991275	372086	-6.975	3.068e-12	--
rs2049515	17	43761856	T	C	0.216589	0.999992	375652	6.974	3.07e-12	++
rs62055716	17	43765778	T	C	0.216595	0.999966	375651	6.974	3.071e-12	++
rs17688249	17	43766754	T	C	0.21659	0.999971	375651	6.974	3.071e-12	++
rs62055753	17	43767631	A	G	0.21659	0.999965	375651	6.974	3.071e-12	++
rs62055754	17	43768230	C	G	0.216589	0.999961	375651	-6.974	3.071e-12	--
rs62055689	17	43754569	A	G	0.216635	0.999786	375613	6.974	3.077e-12	++
rs62055712	17	43764565	A	G	0.216591	0.999995	375653	-6.974	3.077e-12	--
rs62055713	17	43764685	T	C	0.216591	0.999994	375653	6.974	3.077e-12	++
rs17688090	17	43764987	A	G	0.216591	0.99999	375653	6.974	3.077e-12	++
rs17688068	17	43763935	A	G	0.21659	0.999988	375651	-6.974	3.08e-12	--
rs62053956	17	43750315	A	G	0.216616	0.99989	375617	-6.974	3.081e-12	--
rs17762361	17	43781778	A	G	0.216473	0.999508	375399	-6.974	3.081e-12	--
rs968028	17	43781105	A	G	0.216379	0.99895	375157	-6.974	3.084e-12	--
rs17687849	17	43759719	A	G	0.216598	0.999957	375630	-6.974	3.089e-12	--
rs17688875	17	43778406	A	G	0.216713	0.999406	375302	-6.973	3.092e-12	--
rs17688410	17	43772251	T	C	0.216591	0.999917	375622	6.973	3.093e-12	++
rs74398257	17	43756340	T	C	0.216606	0.999899	375598	-6.973	3.094e-12	--
rs17687667	17	43754099	A	G	0.216602	0.99994	375647	6.973	3.096e-12	++
rs56194509	17	43844559	T	G	0.213406	0.991294	372089	-6.973	3.096e-12	--
rs62055709	17	43762429	T	C	0.216593	0.999987	375654	6.973	3.097e-12	++
rs62055711	17	43762554	A	G	0.216591	0.999996	375654	-6.973	3.097e-12	--
rs17688002	17	43762594	A	T	0.21659	0.999996	375654	-6.973	3.097e-12	--
rs2040846	17	43762846	A	G	0.21659	0.999996	375654	-6.973	3.097e-12	--
rs4486953	17	43763007	T	C	0.21659	0.999997	375654	-6.973	3.097e-12	--
rs55651627	17	43758011	C	G	0.216584	0.999964	375648	6.973	3.1e-12	++
rs62055698	17	43758238	T	C	0.216647	0.999864	375613	6.973	3.1e-12	++
rs17650872	17	44039516	T	G	0.21674	0.998929	375183	6.973	3.103e-12	++
rs62056863	17	43770595	A	G	0.216588	0.999938	375640	-6.973	3.104e-12	--
rs17688205	17	43766352	C	G	0.216589	0.999971	375650	6.973	3.109e-12	++
rs17761985	17	43776787	T	C	0.216589	0.999861	375612	6.971	3.138e-12	++
rs62056864	17	43770995	A	G	0.216588	0.999935	375637	6.971	3.139e-12	++
rs2040844	17	43767219	A	C	0.216586	0.999949	375646	-6.971	3.14e-12	--
rs16940672	17	43908152	T	C	0.215765	0.997768	374939	6.971	3.141e-12	++
rs12150454	17	43776061	T	C	0.21657	0.99977	375583	6.971	3.143e-12	++
rs17686610	17	43710384	A	C	0.216559	0.999929	375637	-6.971	3.144e-12	--
rs112155389	17	43758078	A	G	0.216581	0.999955	375645	6.971	3.148e-12	++
rs62063282	17	44039043	A	G	0.216705	0.998513	375033	6.971	3.155e-12	++
rs62053952	17	43749261	T	C	0.216589	0.999991	375651	-6.971	3.156e-12	--
rs17687534	17	43749579	T	C	0.21659	0.999994	375651	-6.971	3.156e-12	--
rs17762073	17	43777745	A	C	0.216586	0.999865	375607	6.97	3.158e-12	++
rs28439143	17	43987723	A	G	0.21616	1	375655	6.971	3.158e-12	++
rs17761046	17	43758382	T	C	0.216596	0.999971	375645	-6.97	3.165e-12	--
rs77310586	17	43765381	C	G	0.216599	0.99995	375632	6.97	3.166e-12	++
rs111273167	17	43740967	T	C	0.216589	0.99999	375651	6.97	3.173e-12	++
rs10491143	17	43773248	A	T	0.216586	0.999921	375622	-6.97	3.176e-12	--
rs17688511	17	43773607	T	G	0.216586	0.999917	375622	-6.97	3.176e-12	--
rs17650901	17	44039691	A	G	0.216779	0.999206	375259	-6.97	3.176e-12	--
rs62055697	17	43758148	T	C	0.216589	0.999954	375646	6.97	3.18e-12	++
rs650927	17	43709867	T	G	0.216567	0.999958	375642	-6.969	3.181e-12	--
rs671740	17	43709893	A	G	0.216567	0.999958	375642	-6.969	3.181e-12	--
rs2942170	17	43711312	T	C	0.216568	0.999956	375642	6.969	3.181e-12	++
rs393838	17	43705756	C	G	0.227688	0.999939	375639	6.969	3.183e-12	++
rs62056873	17	43776945	T	C	0.216586	0.999876	375613	-6.969	3.184e-12	--
rs62055665	17	43754505	A	C	0.216595	0.999947	375627	-6.969	3.185e-12	--
rs56200760	17	43772018	T	G	0.216587	0.999929	375625	6.969	3.185e-12	++
rs17688126	17	43765080	A	G	0.216547	0.999859	375592	-6.969	3.187e-12	--
rs17687571	17	43750010	A	G	0.216591	0.99999	375651	6.969	3.188e-12	++
rs17760817	17	43750137	C	G	0.216591	0.99999	375651	6.969	3.188e-12	++
rs62063266	17	44033488	T	C	0.216609	0.997846	374864	6.969	3.189e-12	++
rs366858	17	43726588	T	C	0.216584	0.999921	375634	6.969	3.19e-12	++
rs62056865	17	43771193	T	C	0.216586	0.999934	375636	-6.969	3.19e-12	--
rs17688032	17	43763202	A	G	0.216635	1	375655	6.969	3.191e-12	++
rs62053951	17	43749168	C	G	0.216587	0.999985	375650	6.969	3.195e-12	++
rs17688944	17	43779419	A	T	0.216535	0.999758	375586	6.969	3.196e-12	++
rs17688296	17	43767815	T	C	0.216591	0.999954	375646	6.969	3.203e-12	++
rs79730878	17	43849415	T	C	0.220873	0.994426	372966	-6.968	3.205e-12	--
rs17763199	17	43910183	A	G	0.216516	0.999696	375457	6.968	3.207e-12	++
rs62055691	17	43754850	T	C	0.216597	0.999946	375624	-6.968	3.208e-12	--
rs56189701	17	43987801	T	C	0.216408	0.999175	375273	-6.968	3.209e-12	--
rs17688452	17	43773085	A	G	0.216587	0.99992	375623	6.968	3.212e-12	++
rs10491144	17	43773124	A	C	0.216586	0.999921	375623	-6.968	3.212e-12	--
rs17688534	17	43773877	A	T	0.216585	0.999916	375621	-6.968	3.212e-12	--
rs17688558	17	43773943	A	G	0.216585	0.999915	375621	-6.968	3.212e-12	--
rs62055690	17	43754576	C	G	0.216596	0.999951	375626	-6.968	3.217e-12	--
rs79600142	17	43897722	T	C	0.21647	0.999921	375604	-6.968	3.217e-12	--
rs9787523	10	106460460	T	C	0.407553	0.981058	363671	6.967	3.227e-12	++
rs62053940	17	43741028	A	G	0.216588	0.999988	375653	-6.967	3.228e-12	--
rs62056872	17	43775015	T	C	0.216585	0.999906	375620	-6.967	3.239e-12	--
rs17688391	17	43772109	A	C	0.216587	0.999929	375624	6.967	3.242e-12	++
rs55927630	17	43772407	T	C	0.216596	0.999895	375624	6.967	3.242e-12	++
rs17688434	17	43772540	A	G	0.216586	0.999922	375624	6.967	3.242e-12	++
rs62056870	17	43773784	A	C	0.216583	0.999905	375617	6.967	3.248e-12	++
rs62056866	17	43771493	A	G	0.216586	0.999932	375632	6.966	3.252e-12	++
rs62055887	17	43838710	T	C	0.216335	0.998052	374876	-6.966	3.257e-12	--
rs77220413	17	43764378	A	G	0.216608	1	375655	6.966	3.258e-12	++
rs62056869	17	43773447	T	C	0.216584	0.999909	375619	-6.966	3.264e-12	--
rs62056867	17	43771627	A	G	0.216588	0.999928	375630	-6.966	3.267e-12	--
rs448830	17	43725212	A	G	0.216591	0.999989	375654	6.966	3.272e-12	++
rs434428	17	43725684	A	G	0.216591	0.999989	375654	6.966	3.272e-12	++
rs434598	17	43725762	A	G	0.21659	0.999989	375654	6.966	3.272e-12	++
rs385691	17	43726125	A	C	0.216592	0.999981	375654	-6.966	3.272e-12	--
rs62054819	17	43926149	A	G	0.216992	0.999601	375426	-6.965	3.273e-12	--
rs56162163	17	43774497	A	T	0.216583	0.999906	375619	-6.965	3.278e-12	--
rs56391096	17	43774845	T	C	0.216583	0.999905	375619	6.965	3.278e-12	++
rs17761838	17	43774959	T	C	0.216583	0.999904	375619	-6.965	3.278e-12	--
rs383241	17	43705356	A	G	0.216588	0.999996	375655	6.965	3.279e-12	++
rs376120	17	43705518	A	G	0.216588	0.999997	375655	-6.965	3.279e-12	--
rs62053957	17	43750939	T	C	0.2166	0.999951	375630	-6.965	3.289e-12	--
rs77426526	17	43962982	A	G	0.216826	1	375655	6.965	3.289e-12	++
rs455028	17	43726574	T	C	0.216594	0.99997	375655	-6.964	3.296e-12	--
rs113793114	17	44037079	A	G	0.216848	0.998784	375057	6.965	3.296e-12	++
rs2942164	17	43721283	C	G	0.216639	1	375655	6.964	3.311e-12	++
rs17688682	17	43775929	C	G	0.216592	0.999867	375600	-6.964	3.311e-12	--
rs449501	17	43724555	A	G	0.216601	0.999954	375653	6.964	3.317e-12	++
rs75839508	17	44022319	A	G	0.216756	0.999434	375454	6.963	3.322e-12	++
rs594591	17	43707620	T	G	0.216588	1	375655	6.963	3.323e-12	++
rs62055886	17	43838678	A	G	0.216364	0.997992	374882	6.963	3.323e-12	++
rs16940633	17	43710371	A	G	0.216557	0.999922	375634	6.963	3.326e-12	++
rs62062781	17	44022632	A	G	0.216556	0.999063	375392	6.963	3.332e-12	++
rs77849344	17	43840864	A	G	0.216441	0.999135	375272	6.963	3.336e-12	++
rs17760577	17	43741452	T	C	0.216588	0.999982	375648	6.963	3.338e-12	++
rs62055884	17	43837567	T	C	0.21664	0.999308	375396	6.963	3.339e-12	++
rs436667	17	43709415	T	C	0.216619	1	375655	6.963	3.34e-12	++
rs12150547	17	43775546	A	G	0.216592	0.999871	375601	-6.963	3.34e-12	--
rs1706746	17	43721457	T	C	0.21659	0.999999	375655	6.963	3.341e-12	++
rs3418	17	43723462	T	C	0.216592	0.999993	375655	6.963	3.341e-12	++
rs17565025	17	44012463	T	C	0.217166	0.99937	375418	-6.962	3.344e-12	--
rs393675	17	43723605	T	C	0.216589	0.999991	375654	-6.962	3.345e-12	--
rs241041	17	43713925	A	G	0.21659	0.999989	375654	-6.962	3.359e-12	--
rs241039	17	43714673	A	T	0.216591	0.999989	375654	-6.962	3.359e-12	--
rs389217	17	43717131	T	C	0.216589	0.999979	375654	6.962	3.359e-12	++
rs62062794	17	44026394	A	G	0.216759	0.999541	375465	-6.962	3.359e-12	--
rs434971	17	43725992	A	G	0.216616	0.999966	375653	6.962	3.361e-12	++
rs241031	17	43734304	T	C	0.216592	0.99997	375651	-6.962	3.365e-12	--
rs241030	17	43734503	A	G	0.216593	0.999973	375651	-6.962	3.365e-12	--
rs241029	17	43734643	T	C	0.216589	0.999955	375651	-6.962	3.365e-12	--
rs241026	17	43735555	A	G	0.216592	0.999975	375651	6.962	3.365e-12	++
rs113728380	17	43760199	T	C	0.216603	0.999888	375610	6.961	3.379e-12	++
rs241024	17	43736763	T	C	0.216591	0.999978	375652	6.961	3.386e-12	++
rs241023	17	43737040	A	G	0.216591	0.999979	375652	6.961	3.386e-12	++
rs241021	17	43738627	T	G	0.21659	0.999984	375652	-6.961	3.386e-12	--
rs241020	17	43738676	A	C	0.21659	0.999984	375652	6.961	3.386e-12	++
rs2942169	17	43711539	C	G	0.216589	0.999997	375655	6.961	3.39e-12	++
rs241045	17	43712337	T	C	0.21659	0.999992	375655	6.961	3.39e-12	++
rs241044	17	43712464	A	G	0.21659	0.999991	375655	6.961	3.39e-12	++
rs241042	17	43712657	T	C	0.21659	0.999991	375655	-6.961	3.39e-12	--
rs2942167	17	43715018	T	C	0.216591	0.99999	375655	-6.961	3.39e-12	--
rs2942165	17	43715619	C	G	0.216591	0.999989	375655	6.961	3.39e-12	++
rs117368197	17	43715924	A	G	0.2166	0.999973	375655	-6.961	3.39e-12	--
rs413778	17	43716885	A	G	0.216591	0.999989	375655	-6.961	3.39e-12	--
rs62062788	17	44024906	A	G	0.216778	0.99982	375594	-6.96	3.391e-12	--
rs74514268	17	43836191	A	G	0.216659	0.999426	375454	6.96	3.394e-12	++
rs62056841	17	43990041	A	C	0.216702	0.999334	375379	-6.96	3.394e-12	--
rs241033	17	43733983	A	G	0.216607	0.999934	375650	6.96	3.4e-12	++
rs241027	17	43735478	A	G	0.216595	0.999966	375649	-6.96	3.407e-12	--
rs77017444	17	44028796	T	C	0.216663	0.998809	375099	-6.96	3.408e-12	--
rs2942168	17	43714850	A	G	0.216594	0.999979	375652	6.96	3.41e-12	++
rs112169475	17	43760192	A	G	0.216592	0.999923	375617	-6.96	3.411e-12	--
rs241035	17	43731896	T	C	0.216595	0.999973	375651	6.96	3.413e-12	++
rs241034	17	43733048	A	T	0.216594	0.999973	375649	-6.959	3.416e-12	--
rs62057111	17	43897130	A	G	0.216664	0.999693	375530	-6.959	3.416e-12	--
rs647483	17	43729432	T	C	0.216581	0.999942	375632	6.959	3.425e-12	++
rs241028	17	43735276	T	C	0.216574	0.999942	375651	6.958	3.44e-12	++
rs9897399	17	43804317	A	G	0.217975	0.998968	375535	6.958	3.442e-12	++
rs62062786	17	44024660	C	G	0.216777	0.999862	375598	6.958	3.445e-12	++
rs453997	17	43727061	T	C	0.216576	0.999961	375635	6.958	3.453e-12	++
rs422112	17	43728137	A	G	0.216577	0.999961	375635	6.958	3.453e-12	++
rs413844	17	43729384	A	G	0.216578	0.999956	375635	6.958	3.453e-12	++
rs74918686	17	43840899	C	G	0.216388	0.998908	375206	6.958	3.454e-12	++
rs55787105	17	43853109	A	G	0.216327	0.999399	375362	6.958	3.456e-12	++
rs753235	17	43946223	A	G	0.220218	0.996235	375022	6.958	3.463e-12	++
rs17687740	17	43756376	C	G	0.21666	0.999673	375496	6.957	3.468e-12	++
rs6732310	2	58210239	T	C	0.384449	0.994551	372080	-6.957	3.476e-12	--
rs79545140	17	43840935	T	C	0.216426	0.998698	375196	-6.957	3.478e-12	--
rs62053949	17	43748101	A	G	0.216587	0.999973	375640	-6.957	3.482e-12	--
rs62053950	17	43748412	A	G	0.216589	0.999966	375641	-6.956	3.491e-12	--
rs56070245	17	43847868	T	C	0.216432	0.999434	375402	-6.956	3.494e-12	--
rs17577369	17	44192923	A	G	0.2157	0.988744	371546	-6.956	3.496e-12	--
rs76669427	17	43836051	A	T	0.21679	0.99922	375429	6.956	3.499e-12	++
rs241022	17	43737730	T	C	0.216589	0.999976	375651	-6.956	3.504e-12	--
rs62053946	17	43747677	T	C	0.216586	0.999968	375636	6.956	3.504e-12	++
rs62053947	17	43747683	A	G	0.216586	0.999968	375636	6.956	3.504e-12	++
rs444071	17	43707951	T	C	0.216578	0.999983	375645	6.956	3.505e-12	++
rs396593	17	43707955	A	C	0.216578	0.999983	375645	6.956	3.505e-12	++
rs62053945	17	43746839	T	C	0.216588	0.999963	375636	-6.956	3.506e-12	--
rs241038	17	43730598	A	G	0.216579	0.999952	375635	6.956	3.507e-12	++
rs241037	17	43730636	T	G	0.216579	0.999952	375635	6.956	3.507e-12	++
rs79675109	17	43746418	A	T	0.216586	0.999959	375634	6.956	3.513e-12	++
rs3885074	17	43902738	A	C	0.216582	0.999936	375643	6.955	3.523e-12	++
rs55801356	17	43837237	A	G	0.216635	0.999234	375353	-6.955	3.527e-12	--
rs3108317	17	43719870	A	G	0.216591	0.99999	375652	6.955	3.532e-12	++
rs1396862	17	43902997	A	G	0.216583	0.999902	375644	6.954	3.543e-12	++
rs413917	17	43723189	A	G	0.216793	1	375655	6.954	3.544e-12	++
rs62056877	17	43778828	T	G	0.217099	0.998114	374893	-6.954	3.548e-12	--
rs17687504	17	43746721	A	G	0.216586	0.999961	375635	-6.954	3.549e-12	--
rs434805	17	43718336	T	C	0.227654	0.999838	375616	-6.954	3.55e-12	--
rs2942166	17	43715427	T	C	0.219253	0.999119	375628	-6.954	3.551e-12	--
rs17760733	17	43746276	T	G	0.216586	0.999958	375633	6.954	3.555e-12	++
rs424243	17	43727887	A	T	0.216587	0.999917	375625	-6.954	3.559e-12	--
rs8073146	17	43893751	A	G	0.216349	0.995552	374064	-6.954	3.561e-12	--
rs62054384	17	43804306	T	C	0.216632	0.999576	375548	-6.953	3.566e-12	--
rs62056879	17	43781426	T	C	0.2164	0.999386	375318	-6.953	3.569e-12	--
rs28439278	17	43838071	T	C	0.216644	0.999238	375367	6.953	3.569e-12	++
rs17690176	17	43916773	A	C	0.216665	0.999635	375506	-6.953	3.574e-12	--
rs62054378	17	43799667	A	C	0.21658	0.99941	375441	6.953	3.58e-12	++
rs62062793	17	44026321	T	C	0.216759	0.999554	375477	-6.953	3.581e-12	--
rs79882507	17	43837782	A	G	0.216627	0.999301	375369	-6.953	3.588e-12	--
rs76294809	17	43849327	A	G	0.216429	0.999423	375412	6.952	3.593e-12	++
rs17689116	17	43782558	T	C	0.216446	0.999574	375512	-6.952	3.6e-12	--
rs55962674	17	43799033	T	C	0.21656	0.999382	375442	6.951	3.622e-12	++
rs62055890	17	43840681	T	C	0.216507	0.998735	375094	6.951	3.622e-12	++
rs12150621	17	43838482	T	G	0.216643	0.999175	375339	6.951	3.625e-12	++
rs60814418	17	43850645	T	C	0.222885	0.995538	375044	6.951	3.625e-12	++
rs75916678	17	43849366	T	C	0.21652	0.998912	375161	-6.951	3.632e-12	--
rs77819001	17	43799804	A	C	0.21658	0.999409	375441	6.951	3.633e-12	++
rs76667867	17	43799810	C	G	0.216578	0.9994	375441	6.951	3.633e-12	++
rs62055515	17	43956370	T	G	0.216658	0.999377	375386	6.951	3.634e-12	++
rs62055516	17	43956390	T	C	0.216658	0.999378	375386	-6.951	3.634e-12	--
rs62055517	17	43956425	T	C	0.216658	0.999378	375386	6.951	3.634e-12	++
rs62062787	17	44024865	T	C	0.216776	0.999813	375589	-6.951	3.637e-12	--
rs12948216	17	43836673	T	C	0.216662	0.99938	375427	6.95	3.64e-12	++
rs62057153	17	43904528	T	C	0.21658	0.999931	375638	-6.95	3.64e-12	--
rs62057154	17	43904610	T	C	0.216592	0.999915	375638	6.95	3.64e-12	++
rs62057155	17	43904673	T	C	0.216581	0.999934	375638	6.95	3.64e-12	++
rs113796169	17	44005254	A	T	0.216808	0.999895	375610	6.95	3.64e-12	++
rs56347602	17	43939255	T	C	0.216818	0.99988	375591	-6.95	3.645e-12	--
rs62055752	17	43767628	A	G	0.216555	0.99974	375561	6.95	3.646e-12	++
rs55933304	17	43992305	A	G	0.216221	0.997797	374981	6.95	3.648e-12	++
rs62055901	17	43845041	A	G	0.216502	0.999183	375270	6.95	3.65e-12	++
rs34283254	17	43902861	A	C	0.216581	0.99993	375646	6.95	3.657e-12	++
rs34303488	17	43848181	T	C	0.216435	0.99943	375407	6.949	3.671e-12	++
rs62055868	17	43830640	T	C	0.216677	0.999452	375526	6.949	3.672e-12	++
rs62055889	17	43838919	A	G	0.216548	0.998984	375234	6.949	3.674e-12	++
rs62061707	17	44006954	T	C	0.21511	0.995292	374059	-6.949	3.674e-12	--
rs77924424	17	44012915	T	C	0.216837	0.999739	375565	-6.949	3.675e-12	--
rs41280118	17	43903089	T	C	0.216585	0.999874	375625	6.949	3.676e-12	++
rs62057144	17	43901558	A	G	0.216609	1	375655	-6.949	3.689e-12	--
rs3885075	17	43902799	A	G	0.216582	0.999933	375647	-6.949	3.69e-12	--
rs41280116	17	43902842	T	C	0.216582	0.999932	375647	6.949	3.69e-12	++
rs1912151	17	43902944	T	C	0.216589	0.999853	375628	6.949	3.69e-12	++
rs62055518	17	43956505	A	C	0.216662	0.999399	375387	-6.949	3.691e-12	--
rs56364632	17	43956642	T	C	0.216662	0.9994	375387	-6.949	3.691e-12	--
rs112454267	17	44005329	A	G	0.21681	0.999883	375606	6.948	3.694e-12	++
rs17689824	17	43904397	T	C	0.21658	0.999939	375640	6.948	3.696e-12	++
rs56387266	17	43847912	T	C	0.216435	0.999447	375408	-6.948	3.697e-12	--
rs55973918	17	43792252	A	C	0.216606	0.999736	375560	6.948	3.698e-12	++
rs17760631	17	43743045	T	C	0.216587	0.999966	375640	-6.948	3.7e-12	--
rs62062785	17	44024562	T	G	0.216738	0.999932	375613	6.948	3.705e-12	++
rs62057156	17	43904948	C	G	0.21658	0.999931	375628	6.948	3.709e-12	++
rs16940668	17	43907966	A	G	0.216567	0.99985	375575	6.948	3.712e-12	++
rs62055869	17	43830685	A	G	0.216645	0.999541	375543	6.948	3.714e-12	++
rs62057152	17	43904110	C	G	0.21658	0.999943	375641	6.948	3.716e-12	++
rs34097347	17	43949448	A	C	0.215168	0.993585	372787	6.947	3.721e-12	++
rs62061708	17	44006956	A	G	0.215146	0.995344	374092	-6.947	3.723e-12	--
rs62056906	17	43782708	T	C	0.216576	0.99921	375425	-6.947	3.735e-12	--
rs56220242	17	43792326	T	C	0.216559	0.999393	375464	6.947	3.736e-12	++
rs55763795	17	43908773	C	G	0.216579	0.999891	375611	6.947	3.737e-12	++
rs55865707	17	43908826	T	G	0.216579	0.99989	375611	-6.947	3.737e-12	--
rs62057157	17	43905313	C	G	0.216579	0.999928	375627	6.947	3.743e-12	++
rs62057150	17	43903548	T	C	0.216586	0.999884	375627	6.946	3.746e-12	++
rs62059005	17	44004472	A	G	0.216811	0.999898	375611	-6.946	3.75e-12	--
rs78872653	17	43905134	A	G	0.21658	0.999921	375623	6.946	3.751e-12	++
rs4335809	17	43902216	T	C	0.216586	0.99998	375649	6.946	3.752e-12	++
rs4341787	17	43902505	T	C	0.21658	0.999948	375649	6.946	3.752e-12	++
rs62057149	17	43903546	A	G	0.216587	0.999881	375626	-6.946	3.757e-12	--
rs17763086	17	43905481	T	G	0.216609	0.999844	375616	-6.946	3.757e-12	--
rs111739681	17	43898459	T	C	0.216389	0.999802	375523	6.946	3.761e-12	++
rs4523962	17	43902522	A	G	0.216581	0.999945	375648	6.946	3.764e-12	++
rs59098844	2	58044533	C	G	0.348908	0.996522	373432	-6.946	3.767e-12	--
rs12150235	17	44015745	A	G	0.216775	0.999901	375606	-6.946	3.768e-12	--
rs17564829	17	44006601	T	C	0.216806	0.999873	375614	-6.945	3.772e-12	--
rs75945623	17	43937505	T	C	0.216893	0.999785	375556	6.945	3.775e-12	++
rs62057148	17	43903485	C	G	0.216587	0.999894	375628	6.945	3.781e-12	++
rs62055957	17	43854536	A	C	0.216697	0.999144	375407	6.945	3.783e-12	++
rs17770296	17	43969136	T	C	0.216784	0.999868	375604	6.945	3.783e-12	++
rs7350923	17	43834970	T	C	0.216682	0.999517	375500	6.945	3.788e-12	++
rs55876817	17	43958139	A	C	0.216548	0.998987	375266	-6.945	3.793e-12	--
rs62061705	17	44006252	T	C	0.216809	0.999867	375607	-6.945	3.797e-12	--
rs62061709	17	44007493	T	C	0.216812	0.999905	375616	6.944	3.8e-12	++
rs62062784	17	44024552	C	G	0.21674	1	375655	-6.944	3.804e-12	--
rs62057143	17	43901528	T	C	0.216587	0.999996	375654	-6.944	3.805e-12	--
rs62053948	17	43748046	T	C	0.216604	0.999916	375607	6.944	3.812e-12	++
rs2316772	17	43946423	A	C	0.216828	0.998745	375049	-6.944	3.821e-12	--
rs757055	17	43946875	T	C	0.216754	0.999638	375471	6.944	3.822e-12	++
rs389978	17	43717415	A	G	0.216728	0.999858	375615	-6.943	3.826e-12	--
rs11079717	17	43835351	T	C	0.216699	0.999444	375500	-6.943	3.828e-12	--
rs41457044	17	43911424	T	C	0.216561	0.999812	375553	6.943	3.828e-12	++
rs1876831	17	43907745	T	C	0.216578	0.999905	375614	6.943	3.836e-12	++
rs16940665	17	43907896	T	C	0.216578	0.999904	375614	-6.943	3.836e-12	--
rs1880749	17	43792586	A	C	0.216611	0.999547	375501	-6.943	3.839e-12	--
rs55895732	17	43968937	T	C	0.216774	0.999905	375628	-6.943	3.84e-12	--
rs2717027	2	58164454	A	G	0.368336	0.999039	375033	6.943	3.84e-12	++
rs56205560	17	43804389	A	T	0.216693	0.999857	375619	6.943	3.842e-12	++
rs34579278	17	43833981	A	G	0.216624	0.999347	375460	-6.943	3.85e-12	--
rs62055883	17	43837446	C	G	0.216565	0.999147	375316	-6.943	3.85e-12	--
rs62056910	17	43784222	T	C	0.216595	0.999553	375487	-6.942	3.852e-12	--
rs111447859	17	43987184	T	C	0.216871	0.999594	375473	-6.942	3.854e-12	--
rs62055955	17	43854340	A	G	0.216677	0.999213	375419	-6.942	3.856e-12	--
rs17564780	17	44005413	A	G	0.216813	0.999887	375608	-6.942	3.856e-12	--
rs62062777	17	44022068	A	G	0.216808	0.99967	375546	6.942	3.856e-12	++
rs62059007	17	44005615	A	G	0.216793	0.999874	375614	-6.942	3.866e-12	--
rs62055939	17	43849787	A	T	0.216405	0.999446	375416	-6.941	3.882e-12	--
rs62055940	17	43849896	A	G	0.216404	0.999446	375416	-6.941	3.882e-12	--
rs76885724	17	43850519	T	C	0.216404	0.999455	375416	6.941	3.882e-12	++
rs17650417	17	44013103	T	G	0.216813	0.999875	375620	6.941	3.886e-12	++
rs62055878	17	43835854	A	C	0.21667	0.999474	375485	6.941	3.887e-12	++
rs55721252	17	43958099	T	C	0.216579	0.999118	375294	-6.941	3.89e-12	--
rs62057158	17	43907143	A	G	0.21657	0.999903	375610	6.941	3.892e-12	++
rs62055942	17	43850966	A	G	0.216402	0.999455	375414	-6.941	3.895e-12	--
rs56268325	17	43847741	T	C	0.216435	0.999446	375400	-6.941	3.896e-12	--
rs62059008	17	44006085	A	G	0.216811	0.999857	375605	-6.941	3.898e-12	--
rs17426174	17	43830938	C	G	0.216653	0.999538	375543	6.941	3.902e-12	++
rs1568951	17	43792895	T	G	0.216585	0.999663	375558	-6.941	3.905e-12	--
rs1568950	17	43792896	T	C	0.216585	0.999663	375558	-6.941	3.905e-12	--
rs62056946	17	43798401	A	G	0.216655	0.999762	375560	6.941	3.905e-12	++
rs12943085	17	43834482	A	G	0.216671	0.999549	375507	6.94	3.909e-12	++
rs56013908	17	43836920	T	C	0.216615	0.999218	375357	-6.94	3.919e-12	--
rs56043078	17	43853235	T	G	0.216382	0.999538	375427	-6.94	3.923e-12	--
rs77965652	17	43853457	A	G	0.216381	0.999541	375427	-6.94	3.923e-12	--
rs55849949	17	43853526	A	G	0.216381	0.999543	375427	-6.94	3.923e-12	--
rs55991914	17	43854267	T	C	0.21638	0.999553	375427	6.94	3.923e-12	++
rs62063265	17	44033468	A	G	0.216539	0.99772	374826	6.94	3.923e-12	++
rs62057063	17	43856730	T	C	0.216083	0.998458	375003	6.94	3.925e-12	++
rs62056850	17	43992581	T	C	0.217413	0.999434	375457	6.94	3.926e-12	++
rs62056876	17	43778752	T	C	0.216478	0.999111	375289	6.94	3.929e-12	++
rs55938136	17	43798360	A	G	0.216643	0.999806	375588	-6.94	3.931e-12	--
rs75403953	17	43798546	A	G	0.216643	0.999806	375588	-6.94	3.931e-12	--
rs55780945	17	44040120	T	C	0.216756	0.999416	375386	6.94	3.931e-12	++
rs11079724	17	43841912	T	C	0.216609	0.998964	375266	6.94	3.932e-12	++
rs62055943	17	43851018	T	C	0.216403	0.999462	375415	-6.939	3.938e-12	--
rs62054429	17	43823125	A	G	0.217066	0.999711	375534	6.939	3.939e-12	++
rs56280222	17	43803788	T	C	0.216673	0.999882	375624	-6.939	3.94e-12	--
rs34211253	17	43834074	C	G	0.216669	0.999522	375500	-6.939	3.94e-12	--
rs56380663	17	43804619	T	C	0.216771	1	375655	6.939	3.948e-12	++
rs55653963	17	43799509	A	C	0.216404	0.999386	375444	-6.939	3.952e-12	--
rs62059009	17	44006130	T	C	0.216809	0.999863	375606	-6.939	3.953e-12	--
rs4479288	17	43793828	A	G	0.216765	0.999148	375280	6.939	3.955e-12	++
rs17650860	17	44039008	A	G	0.215884	0.996394	374043	6.939	3.956e-12	++
rs79580365	17	43960172	T	C	0.216798	0.999935	375627	6.939	3.958e-12	++
rs17649635	17	43995990	A	G	0.216812	0.999889	375602	-6.939	3.958e-12	--
rs12713370	2	58200748	A	G	0.385521	0.994107	371918	-6.939	3.958e-12	--
rs62056939	17	43791332	T	C	0.21661	0.999759	375560	-6.939	3.961e-12	--
rs62056940	17	43791344	A	T	0.21661	0.999759	375560	6.939	3.961e-12	++
rs78803763	17	43791405	A	C	0.21661	0.999759	375560	6.939	3.961e-12	++
rs77387379	17	43791429	A	G	0.21661	0.999759	375560	6.939	3.961e-12	++
rs75990322	17	43791468	T	C	0.216611	0.999757	375560	-6.939	3.961e-12	--
rs7502718	17	43793651	A	G	0.216628	0.999693	375523	6.939	3.961e-12	++
rs2006305	17	43959752	A	T	0.216796	0.999943	375622	-6.939	3.961e-12	--
rs55937610	17	43960283	A	G	0.216796	0.999948	375627	-6.939	3.961e-12	--
rs62055871	17	43831112	A	G	0.216653	0.999527	375542	6.939	3.962e-12	++
rs62062776	17	44022043	A	C	0.216795	0.999542	375507	-6.938	3.967e-12	--
rs1526129	17	43779657	T	C	0.216537	0.999836	375586	-6.938	3.968e-12	--
rs413519	17	43685826	A	G	0.216047	0.995717	374171	-6.938	3.969e-12	--
rs2019822	17	43959918	A	T	0.216796	0.999945	375624	6.938	3.969e-12	++
rs55989971	17	43798160	A	G	0.216643	0.999805	375587	6.938	3.972e-12	++
rs56254732	17	43932049	T	C	0.216801	0.998519	375001	6.938	3.974e-12	++
rs17769490	17	43925605	A	G	0.217123	0.999891	375597	6.938	3.985e-12	++
rs77063768	17	43925729	A	G	0.217126	0.99987	375597	-6.938	3.985e-12	--
rs35879086	17	43830382	A	G	0.216641	0.999389	375484	6.938	3.986e-12	++
rs34195569	17	43833921	A	G	0.216673	0.99956	375508	6.938	3.988e-12	++
rs34008514	17	43834314	A	G	0.216673	0.999556	375508	-6.938	3.988e-12	--
rs2316765	17	43912454	T	C	0.216575	0.999866	375597	-6.938	3.989e-12	--
rs62054817	17	43925966	A	G	0.217208	0.999593	375491	6.938	3.989e-12	++
rs62055950	17	43853133	T	C	0.216379	0.999529	375420	-6.938	3.991e-12	--
rs55645418	17	43832115	A	G	0.21667	0.99958	375565	-6.937	3.992e-12	--
rs62062783	17	44023520	T	G	0.216763	0.999815	375549	-6.937	3.995e-12	--
rs62056791	17	43976064	T	C	0.216777	0.999946	375647	-6.937	3.996e-12	--
rs55653657	17	43956778	A	G	0.216698	0.999449	375392	-6.937	3.999e-12	--
rs113347741	17	43973408	T	C	0.216782	0.999927	375651	6.937	3.999e-12	++
rs78720789	17	43973413	A	G	0.216782	0.999927	375651	-6.937	3.999e-12	--
rs968027	17	43781250	T	C	0.216205	0.998996	375190	6.937	4.002e-12	++
rs62056784	17	43974889	C	G	0.216789	0.999974	375646	-6.937	4.003e-12	--
rs4074462	17	43855228	T	G	0.217559	0.998185	375365	6.937	4.006e-12	++
rs7502888	17	43986992	C	G	0.216803	0.99985	375585	6.937	4.008e-12	++
rs56369036	17	43841571	A	T	0.21644	0.999239	375302	6.937	4.01e-12	++
rs62055938	17	43849656	A	C	0.216397	0.999416	375408	6.937	4.011e-12	++
rs62055945	17	43851851	A	G	0.216383	0.999513	375427	6.937	4.012e-12	++
rs1526126	17	43812218	T	C	0.216963	0.999452	375483	6.937	4.015e-12	++
rs62055529	17	43960020	A	G	0.216796	0.999945	375625	-6.937	4.017e-12	--
rs17689882	17	43906828	A	G	0.216259	1	375655	6.937	4.018e-12	++
rs62057146	17	43903106	A	G	0.216577	0.999837	375589	-6.936	4.02e-12	--
rs7502937	17	43793665	A	G	0.216635	0.999774	375570	-6.936	4.021e-12	--
rs36047693	17	43833824	C	G	0.216673	0.99956	375509	6.936	4.022e-12	++
rs77561671	17	43976627	T	G	0.216787	0.999974	375649	6.936	4.022e-12	++
rs56194412	17	43960600	T	C	0.216805	0.999907	375634	-6.936	4.027e-12	--
rs16940676	17	43911036	A	G	0.216569	0.999849	375585	6.936	4.03e-12	++
rs56099546	17	43894609	A	G	0.216405	0.99968	375493	-6.936	4.033e-12	--
rs113589236	17	43981795	A	G	0.216788	0.999972	375655	6.936	4.035e-12	++
rs113029914	17	43981831	A	T	0.216788	0.999972	375655	-6.936	4.035e-12	--
rs55673092	17	43938882	A	G	0.216808	0.999915	375618	6.936	4.039e-12	++
rs56127111	17	43913315	T	C	0.216581	0.999884	375598	6.936	4.046e-12	++
rs878886	17	43912490	C	G	0.216578	0.999886	375598	-6.935	4.052e-12	--
rs62061719	17	44012989	T	C	0.21682	0.999855	375617	6.935	4.052e-12	++
rs17650381	17	44013024	T	C	0.21682	0.999855	375617	-6.935	4.052e-12	--
rs55996632	17	43935888	T	C	0.216806	1	375655	6.935	4.053e-12	++
rs55823844	17	43978320	A	G	0.216788	1	375655	6.935	4.053e-12	++
rs1518395	2	58208074	A	G	0.383943	0.993943	371712	-6.935	4.053e-12	--
rs76627340	17	43937460	A	G	0.216826	0.999887	375608	6.935	4.058e-12	++
rs79889833	17	43937633	A	G	0.216826	0.999886	375608	-6.935	4.058e-12	--
rs77625338	17	43937671	T	C	0.216826	0.999886	375608	6.935	4.058e-12	++
rs1560310	17	43978534	A	G	0.216808	0.999958	375652	6.935	4.058e-12	++
rs56357543	17	43894547	T	C	0.216406	0.999678	375492	6.935	4.061e-12	++
rs17563433	17	43800351	A	C	0.21666	0.999812	375586	-6.935	4.065e-12	--
rs77370070	17	43800404	T	G	0.21666	0.999812	375586	-6.935	4.065e-12	--
rs62061706	17	44006896	T	C	0.216726	0.999747	375564	-6.935	4.066e-12	--
rs62054825	17	43930033	A	G	0.216681	0.999334	375351	6.935	4.067e-12	++
rs56323722	17	43798015	A	C	0.216638	0.999732	375559	-6.935	4.07e-12	--
rs55888391	17	43938107	A	G	0.216809	0.99992	375619	-6.935	4.07e-12	--
rs76329216	17	43938499	A	G	0.216809	0.999917	375619	6.935	4.07e-12	++
rs62054846	17	43938634	A	G	0.216809	0.999917	375619	-6.935	4.07e-12	--
rs55646970	17	43938796	A	G	0.216809	0.999916	375619	-6.935	4.07e-12	--
rs62061712	17	44009876	A	C	0.216798	0.999922	375626	6.935	4.07e-12	++
rs7501759	17	44009921	A	G	0.216798	0.999922	375626	-6.935	4.07e-12	--
rs112647192	17	43994623	A	G	0.216805	0.99975	375576	6.935	4.071e-12	++
rs241032	17	43734145	T	C	0.216716	0.999726	375581	-6.934	4.077e-12	--
rs62055885	17	43838014	A	G	0.216593	0.999093	375293	-6.934	4.078e-12	--
rs74548327	17	43973080	A	G	0.21681	0.999908	375627	-6.934	4.078e-12	--
rs62062782	17	44023087	A	G	0.216725	0.999779	375545	6.934	4.08e-12	++
rs62062791	17	44025273	A	G	0.216759	0.999759	375596	6.934	4.083e-12	++
rs77692262	17	43917086	A	G	0.216584	0.999834	375606	-6.934	4.084e-12	--
rs76090253	17	44002969	A	C	0.216801	0.999902	375619	-6.934	4.085e-12	--
rs55788597	17	44003397	A	T	0.216801	0.999901	375619	6.934	4.085e-12	++
rs56197117	17	44003446	A	G	0.216801	0.999901	375619	-6.934	4.085e-12	--
rs56249311	17	44003599	T	C	0.216801	0.999902	375619	6.934	4.085e-12	++
rs62059004	17	44003893	A	G	0.216801	0.999902	375619	-6.934	4.085e-12	--
rs62055946	17	43851971	A	C	0.216386	0.99951	375422	6.934	4.088e-12	++
rs77489223	17	43937736	T	C	0.216827	0.99988	375607	6.934	4.089e-12	++
rs62054844	17	43937333	T	G	0.216809	0.999926	375621	-6.934	4.093e-12	--
rs55768605	17	43956734	A	C	0.216978	0.999185	375375	6.934	4.093e-12	++
rs62056804	17	43982286	T	C	0.216793	0.999993	375655	6.934	4.098e-12	++
rs56971664	17	43918613	T	C	0.217222	0.9991	375532	-6.934	4.1e-12	--
rs17689104	17	43782492	A	G	0.216451	0.999589	375551	-6.934	4.105e-12	--
rs17689471	17	43892973	T	C	0.216643	0.999682	375494	-6.934	4.105e-12	--
rs1467962	17	43978604	A	G	0.216792	0.999996	375654	-6.933	4.106e-12	--
rs1560311	17	43978625	T	C	0.216792	0.999996	375654	-6.933	4.106e-12	--
rs55718212	17	43920411	T	C	0.21659	0.999852	375605	-6.933	4.11e-12	--
rs113395365	17	44025650	T	C	0.216763	0.999698	375586	-6.933	4.11e-12	--
rs55707339	17	43842462	T	C	0.216298	0.997999	375025	-6.933	4.111e-12	--
rs62062792	17	44025347	T	C	0.216761	0.999747	375596	-6.933	4.112e-12	--
rs62056800	17	43979468	A	T	0.216792	0.999993	375653	6.933	4.114e-12	++
rs113834264	17	43979622	A	G	0.216792	0.999992	375653	6.933	4.114e-12	++
rs2099151	17	43979822	A	T	0.216792	0.999991	375653	-6.933	4.114e-12	--
rs2082068	17	43979971	T	C	0.216789	0.999973	375653	6.933	4.114e-12	++
rs1984937	17	43980530	A	C	0.216793	0.999993	375653	-6.933	4.114e-12	--
rs62056802	17	43980762	A	G	0.216792	0.999993	375653	-6.933	4.114e-12	--
rs4479289	17	43793951	A	G	0.21662	0.999747	375555	6.933	4.118e-12	++
rs113661667	17	43791610	T	C	0.216632	0.999775	375567	-6.933	4.121e-12	--
rs74579538	17	43791652	A	G	0.216632	0.999775	375567	6.933	4.121e-12	++
rs75076131	17	43790649	A	C	0.216626	0.999771	375561	6.933	4.123e-12	++
rs62055893	17	43842494	A	G	0.216373	0.997965	375049	-6.933	4.123e-12	--
rs62057112	17	43897202	A	T	0.216591	0.999872	375596	6.933	4.126e-12	++
rs17691556	17	43969168	A	T	0.216804	0.999952	375631	6.933	4.126e-12	++
rs62056801	17	43979504	A	G	0.2168	0.99997	375647	6.933	4.128e-12	++
rs10445369	17	43934776	A	G	0.216803	0.999642	375525	-6.933	4.13e-12	--
rs62056803	17	43982159	A	G	0.216795	1	375655	-6.933	4.13e-12	--
rs62056792	17	43976644	A	G	0.21679	0.999997	375655	6.933	4.131e-12	++
rs62056793	17	43977018	A	G	0.216791	0.999996	375655	-6.933	4.131e-12	--
rs62056794	17	43977049	A	G	0.216791	0.999996	375655	-6.933	4.131e-12	--
rs1864325	17	43977827	T	C	0.21679	0.999988	375655	6.933	4.131e-12	++
rs62056795	17	43978041	T	C	0.21679	0.999988	375655	6.933	4.131e-12	++
rs62056796	17	43978120	A	G	0.216792	0.999999	375655	-6.933	4.131e-12	--
rs62058968	17	44001228	A	G	0.216804	0.999893	375605	6.933	4.131e-12	++
rs12150576	17	44015624	A	G	0.216793	0.999955	375636	6.933	4.131e-12	++
rs62063276	17	44036408	T	G	0.218924	0.995312	374691	-6.933	4.131e-12	--
rs1880750	17	43796541	A	T	0.216625	0.999764	375564	6.933	4.133e-12	++
rs62056935	17	43790446	A	G	0.216625	0.999773	375559	-6.932	4.143e-12	--
rs4605208	17	43794209	C	G	0.216621	0.999747	375556	6.932	4.144e-12	++
rs11079725	17	43923934	T	C	0.216587	0.99998	375654	-6.932	4.144e-12	--
rs78026984	17	44025592	C	G	0.216762	0.999708	375587	6.932	4.146e-12	++
rs61667602	17	43785349	T	C	0.217675	0.998549	375423	-6.932	4.148e-12	--
rs739642	17	43946838	A	C	0.216799	0.999859	375597	6.932	4.149e-12	++
rs56233672	17	43920300	T	C	0.216595	0.99987	375607	-6.932	4.15e-12	--
rs56354807	17	43920378	T	C	0.216595	0.999868	375607	6.932	4.15e-12	++
rs2019816	17	43959661	A	G	0.216796	0.999942	375620	6.932	4.152e-12	++
rs76830096	17	43857129	A	C	0.216399	0.999484	375410	-6.932	4.153e-12	--
rs1467963	17	43978934	T	G	0.216792	0.999997	375654	-6.932	4.153e-12	--
rs28364023	17	43894159	T	C	0.216564	0.999666	375587	6.932	4.155e-12	++
rs55943825	17	43924776	T	C	0.21659	0.999935	375618	6.932	4.155e-12	++
rs62054857	17	43939936	A	G	0.216807	0.999896	375594	6.932	4.155e-12	++
rs1105571	17	43793200	A	T	0.216634	0.999777	375569	-6.932	4.161e-12	--
rs62057069	17	43859065	T	C	0.216407	0.999853	375600	-6.932	4.163e-12	--
rs111972148	17	43973121	C	G	0.216792	0.999985	375652	6.931	4.165e-12	++
rs12150242	17	44015816	A	G	0.21677	0.999826	375637	-6.931	4.166e-12	--
rs12150104	17	44015929	A	G	0.216793	0.99996	375637	6.931	4.166e-12	++
rs112275277	17	43981958	T	C	0.216837	0.999898	375653	6.931	4.167e-12	++
rs62061715	17	44011526	A	G	0.216797	0.999925	375626	-6.931	4.169e-12	--
rs17564948	17	44011749	A	G	0.216797	0.999926	375626	-6.931	4.169e-12	--
rs62055552	17	43965955	A	G	0.216794	0.999983	375651	-6.931	4.172e-12	--
rs62056782	17	43974230	T	C	0.216791	0.999974	375650	6.931	4.172e-12	++
rs80346216	17	43974476	T	G	0.21679	0.999974	375650	6.931	4.172e-12	++
rs76632685	17	43974477	A	T	0.21679	0.999974	375650	-6.931	4.172e-12	--
rs62056783	17	43974549	C	G	0.21679	0.999974	375650	6.931	4.172e-12	++
rs4255816	17	44010364	C	G	0.216791	0.999887	375615	-6.931	4.172e-12	--
rs62061716	17	44012096	A	G	0.216797	0.999926	375628	-6.931	4.172e-12	--
rs16940674	17	43910507	T	C	0.216578	0.9999	375595	6.931	4.175e-12	++
rs76500077	17	44004076	T	C	0.216768	0.999725	375614	-6.931	4.176e-12	--
rs12373123	17	43924073	T	C	0.216609	1	375655	-6.931	4.179e-12	--
rs111415173	17	43795573	T	C	0.216625	0.999754	375562	6.931	4.183e-12	++
rs113991678	17	43795634	T	C	0.216625	0.999754	375562	6.931	4.183e-12	++
rs112995313	17	43795768	T	C	0.216625	0.999755	375562	-6.931	4.183e-12	--
rs62056835	17	43988623	A	G	0.216802	0.999851	375597	6.931	4.185e-12	++
rs76007856	17	43795238	A	G	0.216624	0.999753	375560	6.931	4.186e-12	++
rs76171147	17	43823229	T	C	0.217551	1	375655	-6.931	4.186e-12	--
rs17691466	17	43968219	A	G	0.216794	0.999988	375655	-6.931	4.186e-12	--
rs17691508	17	43968463	C	G	0.216794	0.999989	375655	-6.931	4.186e-12	--
rs55943606	17	43968874	A	G	0.216794	0.999989	375655	-6.931	4.186e-12	--
rs17691610	17	43970662	T	G	0.216793	0.999993	375655	6.931	4.186e-12	++
rs76594404	17	43971457	C	G	0.216794	0.999992	375655	6.931	4.186e-12	++
rs80233201	17	43971481	T	C	0.216794	0.999992	375655	-6.931	4.186e-12	--
rs11575895	17	43971785	A	G	0.216793	0.999995	375655	-6.931	4.186e-12	--
rs62056779	17	43971937	A	C	0.216793	0.999995	375655	6.931	4.186e-12	++
rs11575896	17	43972142	A	G	0.216793	0.999995	375655	6.931	4.186e-12	++
rs62057071	17	43859691	C	G	0.21641	0.999864	375621	-6.931	4.189e-12	--
rs10445362	17	43914554	A	C	0.216586	0.999857	375607	6.931	4.189e-12	++
rs10445363	17	43914558	A	G	0.216586	0.999856	375607	6.931	4.189e-12	++
rs17763515	17	43917818	A	G	0.21659	0.999798	375584	6.931	4.19e-12	++
rs17650335	17	44012343	A	G	0.216797	0.999927	375631	6.931	4.19e-12	++
rs62061720	17	44013189	T	C	0.216798	0.999926	375631	6.931	4.19e-12	++
rs62055549	17	43965595	C	G	0.216794	0.999984	375650	6.931	4.191e-12	++
rs62054820	17	43926755	A	G	0.217101	0.99972	375552	-6.93	4.195e-12	--
rs78077519	17	44010984	A	G	0.216798	0.999921	375625	6.93	4.196e-12	++
rs56338487	17	43960812	A	T	0.2168	0.999935	375638	-6.93	4.197e-12	--
rs62055538	17	43960997	T	C	0.2168	0.999938	375638	-6.93	4.197e-12	--
rs62055540	17	43961142	T	C	0.216797	0.999923	375638	-6.93	4.197e-12	--
rs76324150	17	43973233	T	C	0.216793	0.999991	375653	6.93	4.197e-12	++
rs62056780	17	43973652	T	C	0.216793	0.999989	375653	6.93	4.197e-12	++
rs62056781	17	43973899	T	C	0.216793	0.999988	375653	-6.93	4.197e-12	--
rs55942528	17	43932028	A	G	0.217325	0.998086	375005	-6.93	4.198e-12	--
rs1568949	17	43792975	A	G	0.216637	0.999767	375569	6.93	4.201e-12	++
rs62056936	17	43790911	A	T	0.216626	0.99977	375562	-6.93	4.203e-12	--
rs12150455	17	43827508	A	G	0.217123	0.999558	375555	-6.93	4.204e-12	--
rs739645	17	43894990	T	G	0.216589	0.999853	375600	-6.93	4.204e-12	--
rs62055542	17	43963844	T	C	0.216794	0.999989	375652	6.93	4.204e-12	++
rs17770120	17	43963943	A	C	0.216794	0.999989	375652	6.93	4.204e-12	++
rs17770150	17	43964163	A	G	0.216794	0.999986	375652	6.93	4.204e-12	++
rs17691449	17	43964283	C	G	0.216794	0.999988	375652	6.93	4.204e-12	++
rs62055548	17	43964899	A	G	0.216794	0.999988	375652	-6.93	4.204e-12	--
rs113327263	17	43965063	T	C	0.216794	0.999988	375652	-6.93	4.204e-12	--
rs62055553	17	43966178	A	C	0.216794	0.999984	375652	6.93	4.204e-12	++
rs62055554	17	43966260	A	G	0.216794	0.999984	375652	-6.93	4.204e-12	--
rs62055555	17	43966282	T	G	0.216794	0.999984	375652	6.93	4.204e-12	++
rs111941646	17	43966608	A	T	0.216794	0.999984	375652	-6.93	4.204e-12	--
rs62055556	17	43966749	T	C	0.216794	0.999984	375652	-6.93	4.204e-12	--
rs62055557	17	43966795	A	C	0.216794	0.999987	375652	6.93	4.204e-12	++
rs62055558	17	43966955	A	G	0.216794	0.999984	375652	-6.93	4.204e-12	--
rs62055559	17	43967138	T	G	0.216793	0.999985	375652	-6.93	4.204e-12	--
rs1876830	17	43911352	T	C	0.216578	0.999895	375594	6.93	4.205e-12	++
rs1876829	17	43911443	T	C	0.216578	0.999895	375594	-6.93	4.205e-12	--
rs12150111	17	44013938	A	G	0.216797	0.999931	375634	-6.93	4.206e-12	--
rs55691306	17	43978295	C	G	0.216789	0.999985	375650	6.93	4.208e-12	++
rs77926909	17	43994252	T	C	0.217084	0.999083	375309	-6.93	4.208e-12	--
rs62062774	17	44021463	T	C	0.216781	0.999839	375564	-6.93	4.208e-12	--
rs10445333	17	43916509	A	G	0.216583	0.999852	375601	-6.93	4.209e-12	--
rs10445364	17	43916356	A	G	0.216585	0.999869	375610	6.93	4.212e-12	++
rs62054843	17	43937184	T	C	0.216856	0.999796	375616	-6.93	4.212e-12	--
rs17690314	17	43919884	T	G	0.216594	0.999871	375610	-6.93	4.213e-12	--
rs62054818	17	43926056	A	C	0.217127	0.99986	375593	-6.93	4.214e-12	--
rs12150195	17	44014263	T	C	0.216804	0.999917	375627	-6.93	4.214e-12	--
rs77129180	17	43963046	A	G	0.216794	0.999991	375651	6.93	4.217e-12	++
rs80254317	17	43963282	C	G	0.216794	0.999991	375651	-6.93	4.217e-12	--
rs112425426	17	43963416	C	G	0.216794	0.99999	375651	-6.93	4.217e-12	--
rs74496580	17	43974065	A	C	0.216793	0.999987	375652	6.93	4.219e-12	++
rs56101773	17	43957269	T	C	0.216816	0.999853	375593	-6.929	4.226e-12	--
rs62054802	17	43914598	C	G	0.216585	0.999873	375604	6.929	4.229e-12	++
rs62054805	17	43915054	A	G	0.216586	0.999874	375604	-6.929	4.229e-12	--
rs62057070	17	43859640	A	G	0.216411	0.999868	375622	-6.929	4.23e-12	--
rs56387391	17	43959261	A	G	0.216796	0.999936	375615	6.929	4.23e-12	++
rs17649918	17	44001621	A	G	0.216799	0.999914	375607	-6.929	4.234e-12	--
rs1876828	17	43911525	T	C	0.216578	0.999894	375595	6.929	4.235e-12	++
rs62056785	17	43975263	T	C	0.216795	0.999959	375636	-6.929	4.236e-12	--
rs62056786	17	43975285	T	C	0.216795	0.999959	375636	-6.929	4.236e-12	--
rs62056789	17	43975415	A	C	0.216786	0.999908	375636	-6.929	4.236e-12	--
rs62056790	17	43975417	A	G	0.216786	0.999908	375636	6.929	4.236e-12	++
rs2316783	17	44010118	C	G	0.216796	0.999914	375624	6.929	4.236e-12	++
rs1105570	17	43793342	A	G	0.216637	0.999768	375569	-6.929	4.24e-12	--
rs1105569	17	43793388	T	C	0.216637	0.999768	375569	6.929	4.24e-12	++
rs78587102	17	43897246	A	G	0.216573	0.999895	375597	-6.929	4.24e-12	--
rs56249080	17	43939432	T	G	0.216823	0.99985	375588	6.929	4.24e-12	++
rs62056937	17	43791181	A	C	0.216631	0.999778	375563	-6.929	4.244e-12	--
rs17763596	17	43921210	T	G	0.216606	0.999865	375597	6.929	4.246e-12	++
rs28364025	17	43894102	T	C	0.216718	0.999474	375586	-6.929	4.247e-12	--
rs56303031	17	43853922	A	G	0.216665	0.999215	375407	6.929	4.248e-12	++
rs365825	17	43705601	A	G	0.227756	1	375655	-6.929	4.25e-12	--
rs62054763	17	43910262	C	G	0.216577	0.999899	375597	-6.929	4.25e-12	--
rs62056838	17	43989087	A	G	0.216791	0.999898	375598	-6.929	4.251e-12	--
rs62056839	17	43989221	T	C	0.216791	0.999897	375598	-6.929	4.251e-12	--
rs62056778	17	43971604	C	G	0.216801	0.999953	375653	-6.929	4.252e-12	--
rs62056911	17	43784624	T	C	0.216472	0.999769	375531	-6.928	4.256e-12	--
rs75046472	17	43997499	A	T	0.216795	0.999885	375611	-6.928	4.257e-12	--
rs62054806	17	43915312	T	C	0.216586	0.999874	375603	6.928	4.259e-12	++
rs75690239	17	43941710	T	C	0.216813	0.999884	375589	6.928	4.259e-12	++
rs62058964	17	43999406	A	G	0.216802	0.99991	375608	-6.928	4.26e-12	--
rs62054814	17	43921572	A	T	0.2166	0.999891	375606	6.928	4.265e-12	++
rs17564223	17	43997520	T	C	0.216802	0.999871	375604	6.928	4.265e-12	++
rs112570965	17	43801092	T	C	0.216661	0.999815	375590	-6.928	4.268e-12	--
rs62055539	17	43961044	A	G	0.216809	0.999908	375638	-6.928	4.268e-12	--
rs17563986	17	43991272	A	G	0.216789	0.999883	375606	-6.928	4.268e-12	--
rs112583797	17	43918418	A	G	0.216583	0.999847	375610	-6.928	4.271e-12	--
rs17770108	17	43961292	T	G	0.216795	0.999965	375648	6.928	4.273e-12	++
rs62054822	17	43927708	A	G	0.218209	0.99899	375479	-6.928	4.275e-12	--
rs12373139	17	43924130	A	G	0.216584	0.999981	375652	6.928	4.276e-12	++
rs62055928	17	43847374	A	G	0.216428	0.999408	375345	6.928	4.277e-12	++
rs56109643	17	43844859	A	G	0.216432	0.999373	375318	-6.928	4.278e-12	--
rs2696425	17	43666906	C	G	0.216981	0.997831	374331	6.928	4.28e-12	++
rs17564493	17	44001379	T	C	0.216799	0.999915	375608	6.928	4.281e-12	++
rs17649954	17	44001661	A	G	0.216799	0.999915	375608	-6.928	4.281e-12	--
rs62059003	17	44002431	T	C	0.216799	0.999913	375608	6.928	4.281e-12	++
rs17650063	17	44002555	A	G	0.216799	0.999913	375608	-6.928	4.281e-12	--
rs17564703	17	44002595	T	C	0.216799	0.999913	375608	6.928	4.281e-12	++
rs62056917	17	43786013	T	G	0.216454	0.99975	375515	6.928	4.282e-12	++
rs74922289	17	43918524	A	G	0.216589	0.99987	375613	-6.927	4.285e-12	--
rs17563923	17	43819450	A	G	0.217043	0.999751	375587	6.927	4.288e-12	++
rs55874169	17	44014384	A	G	0.216801	0.999894	375632	6.927	4.29e-12	++
rs2316782	17	44010040	A	G	0.216822	0.999872	375624	-6.927	4.293e-12	--
rs17689218	17	43785808	T	C	0.216455	0.999751	375513	-6.927	4.296e-12	--
rs62056916	17	43785938	T	C	0.216454	0.99975	375513	6.927	4.296e-12	++
rs62055894	17	43843943	A	G	0.216431	0.999349	375302	6.927	4.298e-12	++
rs12150460	17	44014137	T	G	0.216801	0.999902	375625	6.927	4.299e-12	++
rs1864324	17	43977702	T	C	0.21681	0.999912	375644	6.927	4.301e-12	++
rs62061725	17	44016157	C	G	0.216794	0.999967	375641	6.927	4.304e-12	++
rs1876827	17	43911832	T	C	0.216579	0.999893	375595	-6.927	4.306e-12	--
rs28364021	17	43912282	T	C	0.216532	0.999887	375595	6.927	4.306e-12	++
rs62054380	17	43800987	A	C	0.216632	0.999702	375521	6.927	4.308e-12	++
rs55894109	17	43957221	T	C	0.2168	0.999898	375605	6.927	4.308e-12	++
rs56249780	17	43957328	T	C	0.2168	0.999897	375605	6.927	4.308e-12	++
rs17690326	17	43920974	T	C	0.216599	0.999889	375607	-6.927	4.31e-12	--
rs56150806	17	43919301	T	C	0.216589	0.999855	375609	-6.926	4.314e-12	--
rs17763533	17	43918190	T	C	0.216587	0.999871	375612	-6.926	4.316e-12	--
rs55779147	17	43894510	A	G	0.216596	0.999873	375585	6.926	4.322e-12	++
rs17691328	17	43955487	T	C	0.217014	0.999712	375546	6.926	4.323e-12	++
rs56365901	17	43960323	A	G	0.214515	0.991766	372252	-6.926	4.323e-12	--
rs62056807	17	43984253	C	G	0.216792	0.999947	375641	6.926	4.323e-12	++
rs55886302	17	43936011	A	G	0.21681	0.999936	375620	-6.926	4.326e-12	--
rs56136075	17	43936298	A	C	0.21681	0.999934	375620	6.926	4.326e-12	++
rs75617973	17	43983159	T	C	0.216792	0.999971	375646	-6.926	4.326e-12	--
rs62056809	17	43984669	A	G	0.215741	0.996136	374223	-6.926	4.331e-12	--
rs17690661	17	43924521	A	G	0.216594	0.999933	375618	6.926	4.332e-12	++
rs17649019	17	43801593	A	G	0.216671	0.999788	375592	6.926	4.338e-12	++
rs62057068	17	43858629	A	G	0.216401	0.999767	375529	-6.926	4.341e-12	--
rs117646503	17	43893260	T	C	0.21661	0.99985	375593	-6.926	4.342e-12	--
rs62054803	17	43914728	T	G	0.216578	0.999817	375592	6.926	4.343e-12	++
rs56082319	17	43844798	A	G	0.216529	0.999297	375284	6.926	4.344e-12	++
rs56023973	17	43917776	T	G	0.216579	0.999823	375590	6.925	4.345e-12	++
rs62058965	17	43999529	C	G	0.2168	0.999915	375610	6.925	4.345e-12	++
rs1467966	17	43984399	T	C	0.216792	0.999945	375637	6.925	4.347e-12	++
rs79492906	17	43984864	T	C	0.216791	0.999936	375637	6.925	4.347e-12	++
rs113537106	17	44016462	A	G	0.216793	0.999972	375644	-6.925	4.35e-12	--
rs62055895	17	43844044	A	G	0.216433	0.999364	375314	-6.925	4.352e-12	--
rs62055896	17	43844201	T	C	0.216433	0.999367	375314	6.925	4.352e-12	++
rs55725840	17	43844486	A	T	0.216433	0.999368	375314	6.925	4.352e-12	++
rs62056811	17	43985247	T	C	0.216791	0.99993	375635	6.925	4.353e-12	++
rs74509629	17	43985597	T	C	0.216793	0.999909	375635	6.925	4.353e-12	++
rs79290980	17	43985662	T	C	0.216793	0.999912	375635	-6.925	4.353e-12	--
rs56046792	17	43797246	T	C	0.216443	0.999747	375564	6.925	4.355e-12	++
rs62054858	17	43940188	T	C	0.216808	0.999908	375597	-6.925	4.355e-12	--
rs62056925	17	43788649	T	C	0.216453	0.999772	375559	-6.925	4.356e-12	--
rs62056926	17	43788666	C	G	0.216453	0.999772	375559	-6.925	4.356e-12	--
rs75257002	17	43843395	T	C	0.21615	0.997473	374508	6.925	4.358e-12	++
rs62054425	17	43819480	T	C	0.217044	0.999748	375585	6.925	4.361e-12	++
rs17770186	17	43964191	A	C	0.216769	0.999921	375616	6.925	4.362e-12	++
rs17650258	17	44011073	A	G	0.216795	0.999914	375623	6.925	4.365e-12	++
rs55682376	17	43991888	A	G	0.216794	0.999896	375609	6.925	4.367e-12	++
rs62055551	17	43965687	C	G	0.217335	0.999756	375507	-6.925	4.368e-12	--
rs55685451	17	44001957	T	G	0.216798	0.999914	375608	-6.925	4.368e-12	--
rs17564591	17	44002062	A	C	0.216798	0.999913	375608	-6.925	4.368e-12	--
rs76728632	17	43818160	A	C	0.217034	0.99981	375607	-6.925	4.371e-12	--
rs62056810	17	43984672	T	C	0.215768	0.996235	374277	-6.925	4.374e-12	--
rs4609898	17	43794182	A	G	0.216456	0.999743	375551	6.925	4.375e-12	++
rs62056851	17	43992806	A	G	0.216789	0.99987	375607	-6.925	4.375e-12	--
rs62061713	17	44010405	A	G	0.216775	0.999856	375615	-6.924	4.376e-12	--
rs62061714	17	44010452	A	C	0.216775	0.999857	375615	6.924	4.376e-12	++
rs17563501	17	43801695	T	C	0.216633	0.999706	375523	6.924	4.38e-12	++
rs2004260	17	43822398	T	C	0.217083	0.999761	375567	-6.924	4.38e-12	--
rs62055541	17	43962017	C	G	0.216801	0.999953	375649	6.924	4.382e-12	++
rs62055462	17	43941476	A	C	0.216809	0.999897	375596	-6.924	4.384e-12	--
rs62055463	17	43941491	A	G	0.216811	0.999884	375596	-6.924	4.384e-12	--
rs77652965	17	43941608	C	G	0.216809	0.999896	375596	-6.924	4.384e-12	--
rs62056806	17	43983801	A	G	0.216792	0.999957	375645	-6.924	4.385e-12	--
rs1967981	17	43999785	C	G	0.216799	0.999915	375609	-6.924	4.385e-12	--
rs1476127	17	43999793	A	G	0.216799	0.999915	375609	6.924	4.385e-12	++
rs8079501	17	44000234	A	T	0.216799	0.999915	375609	-6.924	4.385e-12	--
rs56002706	17	44000505	T	C	0.216799	0.999915	375609	6.924	4.385e-12	++
rs8078495	17	44000610	A	G	0.216799	0.999915	375609	6.924	4.385e-12	++
rs17649866	17	44000914	T	C	0.216799	0.999915	375609	-6.924	4.385e-12	--
rs62054835	17	43934672	A	C	0.21681	0.99965	375517	-6.924	4.386e-12	--
rs62061728	17	44017180	T	G	0.216792	0.999979	375645	-6.924	4.388e-12	--
rs62061721	17	44013346	T	C	0.216802	0.999908	375629	-6.924	4.39e-12	--
rs56398500	17	43947488	A	G	0.216804	0.999883	375603	-6.924	4.391e-12	--
rs62055483	17	43948040	T	C	0.216803	0.999882	375603	6.924	4.391e-12	++
rs78238042	17	43948159	A	G	0.216803	0.999882	375603	6.924	4.391e-12	++
rs62056918	17	43786676	T	G	0.216337	0.999281	375397	-6.924	4.392e-12	--
rs56397077	17	43788419	A	C	0.21646	0.999807	375560	6.924	4.393e-12	++
rs55751924	17	43932155	A	G	0.216628	0.997839	374687	-6.924	4.393e-12	--
rs767058	17	43998767	T	C	0.216939	0.999287	375320	-6.924	4.393e-12	--
rs17564983	17	44011825	A	C	0.216812	0.999843	375569	-6.924	4.398e-12	--
rs112137135	17	43900817	A	G	0.216522	0.999803	375563	-6.924	4.399e-12	--
rs62054859	17	43940685	A	G	0.216808	0.999906	375598	6.924	4.4e-12	++
rs62055460	17	43940825	C	G	0.216808	0.999905	375598	6.924	4.4e-12	++
rs62055461	17	43941350	T	C	0.216807	0.999903	375598	6.924	4.4e-12	++
rs62055464	17	43941858	T	G	0.216807	0.999901	375598	-6.924	4.4e-12	--
rs62055465	17	43942046	A	T	0.216807	0.9999	375598	6.924	4.4e-12	++
rs62055466	17	43942656	A	G	0.216807	0.999898	375598	6.924	4.4e-12	++
rs62055467	17	43942820	T	C	0.216807	0.999897	375598	-6.924	4.4e-12	--
rs767059	17	43999100	C	G	0.216799	0.999914	375608	6.924	4.402e-12	++
rs17425752	17	43906726	A	C	0.216524	0.998839	375210	-6.924	4.404e-12	--
rs739644	17	43895008	C	G	0.216595	0.999884	375605	-6.924	4.405e-12	--
rs62056760	17	43968572	A	G	0.216859	0.99969	375504	6.924	4.406e-12	++
rs62055550	17	43965680	A	G	0.217336	0.999752	375506	6.923	4.408e-12	++
rs12185268	17	43923683	A	G	0.216664	1	375655	-6.923	4.41e-12	--
rs56160448	17	43792358	A	G	0.216535	0.999318	375444	-6.923	4.411e-12	--
rs62055502	17	43954284	A	G	0.216799	0.999892	375603	6.923	4.411e-12	++
rs767056	17	43998910	T	C	0.216798	0.999909	375606	6.923	4.411e-12	++
rs17762769	17	43893403	A	G	0.216608	0.999845	375591	6.923	4.412e-12	++
rs62056915	17	43785627	A	T	0.216463	0.999716	375503	-6.923	4.413e-12	--
rs62055493	17	43952944	T	C	0.216794	0.999864	375605	-6.923	4.418e-12	--
rs62055495	17	43953043	A	C	0.216794	0.999865	375605	-6.923	4.418e-12	--
rs56167344	17	43797087	A	T	0.216642	0.999181	375196	-6.923	4.419e-12	--
rs17563683	17	43811072	A	G	0.217015	0.999705	375584	-6.923	4.425e-12	--
rs62056912	17	43784948	T	G	0.216419	0.999526	375488	6.923	4.429e-12	++
rs1608955	17	43815713	T	C	0.217085	0.999701	375582	6.923	4.431e-12	++
rs1608956	17	43815820	A	T	0.217087	0.999697	375582	6.923	4.431e-12	++
rs62056922	17	43787563	C	G	0.216461	0.9998	375559	-6.923	4.435e-12	--
rs62054424	17	43819384	A	G	0.217041	0.999758	375592	6.923	4.436e-12	++
rs62057123	17	43901238	A	G	0.216516	0.999827	375567	-6.923	4.437e-12	--
rs62055933	17	43848461	A	G	0.216236	0.997969	374808	6.922	4.438e-12	++
rs739643	17	43946707	T	C	0.217097	0.999535	375575	-6.922	4.439e-12	--
rs12150048	17	43827471	C	G	0.217138	0.99948	375458	6.922	4.441e-12	++
rs62055498	17	43953814	A	G	0.216798	0.999896	375604	6.922	4.448e-12	++
rs62055499	17	43953991	C	G	0.216798	0.999897	375604	-6.922	4.448e-12	--
rs62055500	17	43954134	A	G	0.216798	0.999897	375604	6.922	4.448e-12	++
rs62055501	17	43954227	A	G	0.216798	0.999898	375604	6.922	4.448e-12	++
rs916793	17	43954686	A	G	0.216797	0.9999	375604	6.922	4.448e-12	++
rs4441322	17	43955030	A	G	0.216797	0.999902	375604	-6.922	4.448e-12	--
rs113414067	17	43955093	T	C	0.216797	0.999902	375604	-6.922	4.448e-12	--
rs55905252	17	43955365	A	C	0.216797	0.999904	375604	6.922	4.448e-12	++
rs17563965	17	43990919	A	G	0.216837	0.999792	375608	-6.922	4.451e-12	--
rs80348388	17	43952634	A	T	0.216799	0.99989	375604	-6.922	4.454e-12	--
rs62056848	17	43992456	A	G	0.21678	0.999819	375606	6.922	4.456e-12	++
rs62056849	17	43992463	C	G	0.21678	0.999819	375606	6.922	4.456e-12	++
rs2678884	2	58160123	A	C	0.368381	0.998669	374921	-6.922	4.464e-12	--
rs78506181	17	43897480	A	G	0.216642	0.999877	375585	-6.922	4.466e-12	--
rs62061726	17	44016341	A	G	0.216845	0.999938	375631	6.921	4.472e-12	++
rs79501144	17	43900697	T	C	0.216513	0.999843	375568	6.921	4.475e-12	++
rs12150658	17	43826305	A	G	0.217104	0.99962	375566	6.921	4.477e-12	++
rs17564619	17	44002138	A	G	0.216797	0.999908	375607	-6.921	4.481e-12	--
rs62054841	17	43937104	A	G	0.216793	0.999861	375606	6.921	4.487e-12	++
rs62054842	17	43937162	T	C	0.216793	0.99986	375606	6.921	4.487e-12	++
rs75643244	17	43823326	A	G	0.217091	0.999797	375570	-6.921	4.492e-12	--
rs62054824	17	43929992	T	C	0.216652	0.999298	375352	6.921	4.494e-12	++
rs62054381	17	43801185	A	G	0.217008	0.999558	375552	-6.921	4.495e-12	--
rs75310534	17	43794286	T	C	0.216459	0.999764	375555	6.921	4.496e-12	++
rs56298110	17	43815336	A	G	0.217029	0.999828	375619	-6.92	4.502e-12	--
rs1881193	17	44248769	T	C	0.21737	0.994412	373945	-6.92	4.502e-12	--
rs17762535	17	43787130	T	C	0.216463	0.999795	375561	-6.92	4.506e-12	--
rs56036719	17	43943974	T	C	0.216805	0.999883	375594	6.92	4.506e-12	++
rs55781174	17	43944158	T	C	0.216805	0.999886	375594	6.92	4.506e-12	++
rs56146262	17	43931907	A	C	0.216574	0.998882	375131	6.92	4.509e-12	++
rs12150223	17	43944204	T	C	0.2168	0.999871	375592	-6.92	4.509e-12	--
rs62054426	17	43820741	A	T	0.217072	0.999752	375573	-6.92	4.51e-12	--
rs56289364	17	43947928	A	G	0.216788	0.999856	375585	-6.92	4.513e-12	--
rs56290582	17	43788371	T	C	0.216529	0.999682	375527	6.92	4.514e-12	++
rs62056934	17	43790005	A	G	0.215687	0.99742	374871	-6.92	4.519e-12	--
rs2873269	17	43931122	T	C	0.216678	0.999306	375333	6.92	4.526e-12	++
rs62061730	17	44017342	A	G	0.216829	0.999828	375577	-6.919	4.533e-12	--
rs62056928	17	43788782	T	C	0.216515	0.999499	375531	6.919	4.534e-12	++
rs76421814	17	43814427	T	C	0.21703	0.999827	375618	-6.919	4.534e-12	--
rs56006248	17	43815141	A	G	0.21703	0.999827	375618	-6.919	4.534e-12	--
rs112345168	2	58007905	A	T	0.346972	0.996674	373805	-6.919	4.534e-12	--
rs62055903	17	43846668	A	C	0.216437	0.999435	375351	6.919	4.535e-12	++
rs111374028	17	43846820	A	G	0.216437	0.999434	375351	6.919	4.535e-12	++
rs17334944	17	43828617	A	G	0.217049	0.999646	375568	6.919	4.536e-12	++
rs62054417	17	43815859	A	C	0.21703	0.999827	375618	-6.919	4.537e-12	--
rs62054419	17	43816605	A	C	0.21703	0.999826	375618	-6.919	4.537e-12	--
rs62054420	17	43816655	C	G	0.21703	0.999827	375618	-6.919	4.537e-12	--
rs62054421	17	43816657	A	G	0.21703	0.999827	375618	6.919	4.537e-12	++
rs17563800	17	43817459	T	C	0.21703	0.999827	375618	6.919	4.537e-12	++
rs56295996	17	43817557	T	C	0.21703	0.999827	375618	6.919	4.537e-12	++
rs56384960	17	43817608	A	G	0.21703	0.999827	375618	6.919	4.537e-12	++
rs56178230	17	43817832	A	G	0.217027	0.999808	375618	6.919	4.537e-12	++
rs80157557	17	43817898	A	G	0.217027	0.999808	375618	6.919	4.537e-12	++
rs17563827	17	43818222	A	C	0.21703	0.999827	375618	6.919	4.537e-12	++
rs17426064	17	43828698	T	C	0.217048	0.999654	375568	6.919	4.537e-12	++
rs17690679	17	43924803	A	G	0.21657	0.999897	375613	-6.919	4.537e-12	--
rs17426106	17	43828935	C	G	0.217046	0.999642	375568	6.919	4.539e-12	++
rs79860128	17	43990072	A	G	0.216795	0.999877	375597	-6.919	4.544e-12	--
rs62061729	17	44017283	A	G	0.216797	0.999952	375642	-6.919	4.55e-12	--
rs62055475	17	43945106	T	C	0.216794	0.999874	375590	-6.919	4.554e-12	--
rs62055876	17	43832940	A	G	0.216051	0.99783	374727	-6.919	4.56e-12	--
rs1078830	17	43946112	T	C	0.216818	0.999783	375597	-6.919	4.56e-12	--
rs62061732	17	44017941	T	G	0.216781	0.999919	375628	6.919	4.561e-12	++
rs55960528	17	43968994	T	C	0.216706	0.999745	375517	-6.918	4.565e-12	--
rs55877243	17	43969019	T	C	0.216706	0.999745	375517	-6.918	4.565e-12	--
rs2696578	17	44227623	T	C	0.226413	0.99382	373741	-6.918	4.567e-12	--
rs878888	17	43912635	A	G	0.216556	0.999774	375553	-6.918	4.568e-12	--
rs4525537	17	43912723	T	C	0.216556	0.999764	375553	-6.918	4.568e-12	--
rs4640231	17	43912786	C	G	0.216552	0.999788	375553	6.918	4.568e-12	++
rs4482334	17	43912830	T	C	0.216552	0.999788	375553	-6.918	4.568e-12	--
rs1526127	17	43812398	C	G	0.217034	0.999823	375617	-6.918	4.569e-12	--
rs62054398	17	43812599	A	G	0.217034	0.999823	375617	-6.918	4.569e-12	--
rs62054399	17	43812624	A	G	0.217034	0.999823	375617	6.918	4.569e-12	++
rs62054400	17	43812649	T	C	0.217034	0.999823	375617	-6.918	4.569e-12	--
rs62054411	17	43812684	A	G	0.217034	0.999823	375617	-6.918	4.569e-12	--
rs62054412	17	43813002	A	G	0.217035	0.999828	375617	6.918	4.569e-12	++
rs17563787	17	43813252	C	G	0.21703	0.999826	375617	-6.918	4.569e-12	--
rs62054413	17	43813370	C	G	0.21703	0.999826	375617	6.918	4.569e-12	++
rs62054414	17	43813415	A	G	0.21703	0.999826	375617	6.918	4.569e-12	++
rs12150390	17	43896228	T	C	0.216588	0.999925	375607	-6.918	4.569e-12	--
rs10445335	17	43934896	A	T	0.216838	0.999656	375532	6.918	4.573e-12	++
rs62062771	17	44020282	A	G	0.216812	0.999812	375538	6.918	4.574e-12	++
rs62055488	17	43950394	T	C	0.216801	0.999883	375603	6.918	4.578e-12	++
rs62055490	17	43950533	A	G	0.216801	0.999884	375603	-6.918	4.578e-12	--
rs10491140	17	43950976	T	G	0.216801	0.999882	375603	6.918	4.578e-12	++
rs62055491	17	43951120	T	C	0.2168	0.999885	375603	-6.918	4.578e-12	--
rs34416056	17	43951220	T	G	0.216801	0.999882	375603	-6.918	4.578e-12	--
rs35282504	17	43832618	A	G	0.216593	0.999445	375478	6.918	4.579e-12	++
rs113934115	17	43847039	T	C	0.216436	0.999438	375350	6.918	4.587e-12	++
rs62056837	17	43988884	T	C	0.216771	0.999808	375552	-6.918	4.587e-12	--
rs62055477	17	43945687	A	C	0.2168	0.999878	375594	6.918	4.591e-12	++
rs78637438	17	43945855	A	G	0.2168	0.999877	375594	6.918	4.591e-12	++
rs2316771	17	43945931	T	C	0.2168	0.999877	375594	-6.918	4.591e-12	--
rs62055478	17	43945938	T	C	0.2168	0.999877	375594	6.918	4.591e-12	++
rs112116311	17	43989898	T	G	0.216793	0.999708	375535	-6.918	4.592e-12	--
rs78209533	17	43989909	A	G	0.216793	0.999708	375535	-6.918	4.592e-12	--
rs78729125	17	43970108	A	C	0.216809	0.999255	375458	6.918	4.594e-12	++
rs78328427	17	43916932	A	G	0.21655	0.999717	375526	6.918	4.595e-12	++
rs62055476	17	43945495	A	G	0.216802	0.999886	375598	-6.918	4.595e-12	--
rs80072429	17	43818611	A	G	0.217031	0.999825	375618	6.917	4.6e-12	++
rs77114624	17	43818657	T	C	0.217031	0.999825	375618	-6.917	4.6e-12	--
rs76311426	17	43818690	T	G	0.217031	0.999825	375618	6.917	4.6e-12	++
rs17563861	17	43818906	A	G	0.217031	0.999825	375618	-6.917	4.6e-12	--
rs17563889	17	43818946	A	T	0.217032	0.999821	375618	-6.917	4.6e-12	--
rs16940677	17	43911898	T	C	0.216539	0.999576	375584	6.917	4.605e-12	++
rs11079721	17	43840107	A	C	0.21651	0.998199	374884	6.917	4.608e-12	++
rs62055547	17	43964755	T	C	0.216812	0.99993	375621	6.917	4.614e-12	++
rs62054428	17	43822511	A	G	0.217071	0.999699	375552	6.917	4.62e-12	++
rs12150516	17	43944519	T	C	0.216796	0.999878	375590	6.917	4.624e-12	++
rs2141299	17	44240986	A	C	0.217275	0.994586	373992	6.917	4.625e-12	++
rs2696567	17	44241304	C	G	0.217275	0.994582	373992	-6.917	4.625e-12	--
rs12150451	17	43827431	A	G	0.217154	0.999526	375484	-6.917	4.629e-12	--
rs62056929	17	43789144	A	G	0.216481	0.999687	375551	6.916	4.631e-12	++
rs62056927	17	43788767	A	G	0.216482	0.999682	375549	6.916	4.634e-12	++
rs62054811	17	43918651	C	G	0.216558	0.999758	375583	-6.916	4.635e-12	--
rs878887	17	43912582	T	C	0.216557	0.999798	375554	6.916	4.641e-12	++
rs62057067	17	43858326	T	C	0.216397	0.999703	375476	6.916	4.646e-12	++
rs12150604	17	43828221	A	T	0.217079	0.999669	375569	6.916	4.652e-12	++
rs4792845	17	44242788	T	C	0.217328	0.994379	373874	6.916	4.652e-12	++
rs62054427	17	43821062	A	G	0.217075	0.999765	375572	-6.916	4.657e-12	--
rs74464991	17	43821685	A	C	0.217075	0.999765	375572	6.916	4.657e-12	++
rs2316774	17	43946642	T	C	0.216844	0.999725	375517	-6.916	4.661e-12	--
rs79115768	17	44021061	T	C	0.216784	0.999853	375574	6.916	4.661e-12	++
rs55673340	17	43948733	T	C	0.216788	0.999852	375584	6.915	4.662e-12	++
rs77092481	17	43949008	T	C	0.216787	0.999855	375584	6.915	4.662e-12	++
rs62056919	17	43786698	T	C	0.216333	0.999281	375396	6.915	4.663e-12	++
rs62055468	17	43943000	A	C	0.216817	0.999866	375568	-6.915	4.663e-12	--
rs62061727	17	44017124	T	G	0.216805	1	375655	6.915	4.666e-12	++
rs79892630	17	43781505	T	C	0.216441	0.999602	375489	6.915	4.677e-12	++
rs12373168	17	43924337	A	C	0.221996	0.998671	375400	-6.915	4.677e-12	--
rs2532278	17	44246405	A	C	0.217252	0.994632	374005	6.915	4.677e-12	++
rs2532275	17	44246997	A	G	0.217252	0.994632	374005	6.915	4.677e-12	++
rs55760800	17	43996908	T	G	0.216822	0.999855	375580	-6.915	4.68e-12	--
rs56303672	17	43996960	A	G	0.216822	0.999856	375580	-6.915	4.68e-12	--
rs12150363	17	43826351	A	G	0.217081	0.999702	375572	-6.915	4.682e-12	--
rs12150672	17	43826637	A	G	0.217081	0.999694	375572	6.915	4.682e-12	++
rs17334894	17	43827209	A	G	0.217083	0.999693	375572	6.915	4.682e-12	++
rs12150125	17	43986432	A	G	0.216929	0.998608	375034	6.915	4.685e-12	++
rs62055932	17	43848412	A	G	0.216684	0.998628	375204	-6.915	4.689e-12	--
rs2532291	17	44238424	A	G	0.217285	0.99456	373993	6.915	4.691e-12	++
rs17662403	17	44238938	T	C	0.217285	0.994559	373993	-6.915	4.691e-12	--
rs17585426	17	44238966	T	C	0.217285	0.994559	373993	-6.915	4.691e-12	--
rs2532288	17	44239958	T	C	0.217281	0.994576	373993	6.915	4.691e-12	++
rs1918789	17	44240107	T	C	0.217281	0.994576	373993	-6.915	4.691e-12	--
rs9944484	17	43990662	A	G	0.217095	0.999597	375545	6.915	4.692e-12	++
rs62062768	17	44019479	C	G	0.216795	0.999809	375594	-6.915	4.692e-12	--
rs62061731	17	44017666	A	C	0.216792	0.999945	375632	6.915	4.693e-12	++
rs62062773	17	44020545	A	G	0.216783	0.999877	375583	-6.914	4.698e-12	--
rs4401083	17	43806015	A	G	0.217059	0.999667	375579	6.914	4.7e-12	++
rs1880752	17	43806264	T	C	0.217031	0.999773	375596	6.914	4.7e-12	++
rs2902662	17	43806925	A	G	0.217031	0.999774	375596	6.914	4.7e-12	++
rs2864087	17	43807063	T	C	0.217038	0.999741	375596	6.914	4.7e-12	++
rs79226879	17	43807485	T	C	0.217031	0.999773	375596	-6.914	4.7e-12	--
rs17563599	17	43807955	A	C	0.217031	0.999774	375596	-6.914	4.7e-12	--
rs17649138	17	43808067	A	G	0.217031	0.999773	375596	6.914	4.7e-12	++
rs62054389	17	43808321	A	G	0.217031	0.999774	375596	6.914	4.7e-12	++
rs62054390	17	43808443	A	C	0.217031	0.999773	375596	-6.914	4.7e-12	--
rs55947210	17	43808763	A	G	0.217031	0.999773	375596	-6.914	4.7e-12	--
rs62054392	17	43808945	T	C	0.217031	0.999772	375596	6.914	4.7e-12	++
rs4390635	17	43809016	T	C	0.217031	0.999772	375596	6.914	4.7e-12	++
rs10445334	17	43934826	T	G	0.216838	0.999679	375537	-6.914	4.702e-12	--
rs2532271	17	44248042	A	G	0.217244	0.994631	374017	6.914	4.703e-12	++
rs2106784	17	43949892	T	C	0.21679	0.999838	375573	6.914	4.705e-12	++
rs62056920	17	43787226	A	G	0.216507	0.999551	375547	6.914	4.708e-12	++
rs62056921	17	43787306	T	C	0.216502	0.999583	375547	-6.914	4.708e-12	--
rs2158072	17	43950195	T	C	0.216786	0.999856	375585	-6.914	4.708e-12	--
rs17426195	17	43832367	A	G	0.216366	0.998631	375277	6.914	4.715e-12	++
rs55788678	17	43992233	T	C	0.215797	0.995883	373906	6.914	4.715e-12	++
rs2696660	17	44246211	A	G	0.217252	0.994635	374006	-6.914	4.722e-12	--
rs17661015	17	44192957	T	C	0.215131	0.988041	370900	-6.914	4.723e-12	--
rs62055875	17	43832864	T	C	0.216592	0.999446	375451	-6.913	4.73e-12	--
rs17564153	17	43995098	A	G	0.216737	0.999737	375513	6.913	4.73e-12	++
rs418891	17	43693538	T	G	0.216727	0.999352	375407	6.913	4.733e-12	++
rs62057103	17	43887480	T	C	0.217203	0.997358	374390	-6.913	4.734e-12	--
rs62056880	17	43782304	T	C	0.216509	0.999678	375568	-6.913	4.74e-12	--
rs62054440	17	43827391	C	G	0.217152	0.99953	375483	6.913	4.74e-12	++
rs62054831	17	43932381	T	C	0.216492	0.998972	375152	6.913	4.741e-12	++
rs2532286	17	44241664	T	C	0.21726	0.994644	374000	-6.913	4.741e-12	--
rs75986348	17	43809328	A	G	0.217032	0.999776	375597	-6.913	4.744e-12	--
rs62054394	17	43810608	A	T	0.217032	0.999777	375597	6.913	4.744e-12	++
rs113790915	17	43810782	C	G	0.217032	0.999777	375597	6.913	4.744e-12	++
rs62054395	17	43811060	T	G	0.217031	0.999776	375597	-6.913	4.744e-12	--
rs62056913	17	43784994	T	C	0.21626	0.999035	375272	6.913	4.747e-12	++
rs62054431	17	43823880	T	C	0.217083	0.99978	375572	6.913	4.759e-12	++
rs62054432	17	43823889	A	C	0.217083	0.99978	375572	6.913	4.759e-12	++
rs111497072	17	43824201	A	G	0.217083	0.999779	375572	6.913	4.759e-12	++
rs62054433	17	43824348	T	C	0.217083	0.999779	375572	-6.913	4.759e-12	--
rs62054434	17	43824382	T	G	0.217083	0.999779	375572	-6.913	4.759e-12	--
rs12150683	17	43824848	A	G	0.217083	0.999779	375572	-6.913	4.759e-12	--
rs12150332	17	43824908	T	C	0.217083	0.999779	375572	6.913	4.759e-12	++
rs62054393	17	43809264	T	G	0.217028	0.999761	375595	-6.913	4.76e-12	--
rs17649162	17	43810371	C	G	0.217028	0.999763	375595	6.913	4.76e-12	++
rs2532273	17	44247314	T	C	0.217253	0.994622	374003	6.913	4.76e-12	++
rs2532272	17	44247673	A	G	0.217247	0.994646	374018	6.912	4.763e-12	++
rs79322350	17	43790401	A	G	0.21662	0.999744	375537	-6.912	4.771e-12	--
rs62054823	17	43929029	A	G	0.216821	0.998679	374974	-6.912	4.771e-12	--
rs17762308	17	43780948	T	C	0.216568	0.999231	375252	-6.912	4.783e-12	--
rs62055900	17	43845002	C	G	0.216375	0.999134	375212	-6.912	4.783e-12	--
rs2696657	17	44244926	T	G	0.217249	0.994633	374006	-6.912	4.785e-12	--
rs79346219	17	44184375	A	G	0.216909	0.997476	374504	-6.912	4.787e-12	--
rs2532299	17	44231117	T	C	0.217287	0.994611	373958	-6.912	4.788e-12	--
rs2532297	17	44231326	A	G	0.217288	0.99461	373958	6.912	4.788e-12	++
rs2696572	17	44231617	A	T	0.217288	0.994604	373958	-6.912	4.788e-12	--
rs28768976	17	43688317	A	G	0.227887	0.998552	375076	-6.912	4.791e-12	--
rs75715199	17	43825478	A	G	0.217084	0.999777	375571	6.911	4.796e-12	++
rs62054438	17	43825711	A	C	0.217084	0.999777	375571	-6.911	4.796e-12	--
rs62054439	17	43825725	T	G	0.217084	0.999777	375571	6.911	4.796e-12	++
rs17334797	17	43825912	A	G	0.217084	0.999778	375571	-6.911	4.796e-12	--
rs55767267	17	43960325	T	C	0.214536	0.991797	372267	-6.912	4.796e-12	--
rs62055492	17	43951345	A	C	0.216807	0.999861	375594	6.911	4.799e-12	++
rs4566211	17	43895696	A	G	0.21656	0.999597	375532	6.911	4.804e-12	++
rs62054809	17	43918239	T	C	0.216552	0.999745	375573	6.911	4.805e-12	++
rs9891103	17	44091886	T	C	0.227158	0.996277	374456	6.911	4.806e-12	++
rs1467968	17	43986396	T	C	0.216678	0.999568	375501	6.911	4.814e-12	++
rs66490669	2	58040174	T	C	0.34915	0.996462	373430	6.911	4.814e-12	++
rs2696571	17	44237372	C	G	0.217302	0.994495	373943	6.911	4.821e-12	++
rs2696570	17	44237790	A	G	0.217302	0.994491	373943	6.911	4.821e-12	++
rs112431991	17	43758885	A	G	0.214845	0.992846	372670	-6.911	4.822e-12	--
rs17661027	17	44193097	A	C	0.217013	0.997441	374509	6.911	4.825e-12	++
rs1918792	17	44228529	A	G	0.217305	0.994545	373953	6.911	4.826e-12	++
rs1918791	17	44228609	C	G	0.217305	0.994544	373953	-6.911	4.826e-12	--
rs2696576	17	44228770	A	G	0.217294	0.994598	373953	-6.911	4.826e-12	--
rs2696573	17	44230647	T	C	0.217283	0.994633	373959	6.91	4.837e-12	++
rs2532298	17	44231295	A	G	0.217288	0.994609	373959	6.91	4.837e-12	++
rs2696659	17	44245876	A	G	0.217252	0.994637	374008	-6.91	4.838e-12	--
rs2532293	17	44233589	T	C	0.217289	0.99457	373953	-6.91	4.839e-12	--
rs56168907	17	43837091	T	C	0.216589	0.999089	375342	-6.91	4.84e-12	--
rs1528072	17	44236725	A	C	0.2173	0.994502	373945	6.91	4.841e-12	++
rs4617909	17	43806451	T	C	0.217038	0.999743	375586	6.91	4.842e-12	++
rs2316769	17	43930798	A	G	0.216698	0.999442	375395	-6.91	4.842e-12	--
rs62056808	17	43984646	T	C	0.215754	0.996207	374264	-6.91	4.842e-12	--
rs4371195	17	43986420	A	G	0.216663	0.999549	375502	-6.91	4.851e-12	--
rs17689918	17	43910088	A	G	0.216566	0.999288	375527	6.91	4.852e-12	++
rs12185235	17	43923703	T	C	0.216457	0.999547	375510	6.91	4.856e-12	++
rs62062772	17	44020314	T	C	0.216792	0.999843	375581	6.91	4.856e-12	++
rs56328224	17	43572419	T	C	0.217959	0.995308	373701	6.91	4.863e-12	++
rs2532300	17	44229986	T	C	0.21728	0.994648	373961	-6.909	4.872e-12	--
rs62054435	17	43825339	C	G	0.217075	0.99973	375569	-6.909	4.875e-12	--
rs62060864	17	44235893	T	C	0.217281	0.994592	373953	6.909	4.876e-12	++
rs2696575	17	44228824	A	G	0.217299	0.994559	373952	-6.909	4.879e-12	--
rs62056775	17	43969952	T	C	0.216703	0.999758	375557	-6.909	4.883e-12	--
rs62056776	17	43969995	T	C	0.216703	0.999758	375557	6.909	4.883e-12	++
rs17770343	17	43970154	T	C	0.216703	0.999759	375557	-6.909	4.883e-12	--
rs10445370	17	43935118	A	G	0.216796	0.999881	375601	6.909	4.886e-12	++
rs62054397	17	43811792	T	C	0.21703	0.999771	375593	6.909	4.887e-12	++
rs4569335	17	43811950	A	C	0.21703	0.999771	375593	-6.909	4.887e-12	--
rs1526125	17	43812177	T	C	0.21703	0.999771	375593	6.909	4.887e-12	++
rs78917495	17	43858482	T	C	0.216479	0.999431	375345	6.909	4.889e-12	++
rs56327054	17	43943957	C	G	0.216828	0.999836	375563	6.909	4.889e-12	++
rs2316763	17	43895530	T	C	0.216542	0.999623	375531	6.909	4.898e-12	++
rs62056840	17	43989689	T	C	0.216815	0.999844	375566	-6.908	4.898e-12	--
rs78568882	17	43784935	C	G	0.216322	0.999134	375352	-6.908	4.899e-12	--
rs17662235	17	44233776	T	C	0.217288	0.994569	373952	-6.908	4.899e-12	--
rs17585214	17	44233811	T	C	0.217288	0.994569	373952	6.908	4.899e-12	++
rs17563718	17	43811673	T	C	0.217025	0.999757	375591	6.908	4.903e-12	++
rs55929431	17	44000202	A	G	0.216891	0.999688	375551	6.908	4.905e-12	++
rs62054815	17	43923266	A	G	0.216528	1	375655	6.908	4.906e-12	++
rs28416808	17	44021218	T	C	0.217156	0.999205	375529	6.908	4.917e-12	++
rs62055899	17	43844977	A	T	0.216364	0.99913	375206	6.908	4.918e-12	++
rs17762912	17	43899161	A	C	0.216373	0.999361	375497	-6.908	4.918e-12	--
rs62061848	17	44192946	T	C	0.214987	0.989682	371839	6.908	4.921e-12	++
rs55747440	17	43837115	A	G	0.216623	0.999189	375349	-6.908	4.925e-12	--
rs2109092	17	44232959	A	G	0.21729	0.994582	373955	6.908	4.928e-12	++
rs62054436	17	43825568	T	C	0.215896	0.996546	374295	6.907	4.934e-12	++
rs62054437	17	43825576	T	C	0.215892	0.996525	374295	-6.907	4.934e-12	--
rs1406068	17	44234526	T	C	0.217268	0.994617	373963	6.907	4.938e-12	++
rs56385754	17	43927255	T	G	0.217186	0.999685	375510	6.907	4.951e-12	++
rs62056812	17	43987154	A	G	0.216575	0.998936	375183	6.907	4.951e-12	++
rs2532292	17	44237068	A	T	0.217282	0.994582	373953	-6.907	4.959e-12	--
rs78471340	17	43768346	A	G	0.215423	0.994972	373751	6.907	4.961e-12	++
rs56343551	17	43959092	T	G	0.216721	0.999787	375526	6.907	4.963e-12	++
rs2532294	17	44233433	C	G	0.217291	0.994561	373950	6.907	4.963e-12	++
rs17687462	17	43744990	T	C	0.216537	0.999817	375556	6.907	4.964e-12	++
rs111962225	17	43934016	C	G	0.216801	0.999485	375335	6.906	4.968e-12	++
rs17573907	17	44099082	T	C	0.216725	0.999707	375502	6.906	4.983e-12	++
rs10514879	17	43802971	T	C	0.216653	0.999765	375570	6.906	4.985e-12	++
rs4792843	17	44243179	A	G	0.217244	0.994666	374011	-6.905	5.005e-12	--
rs17763634	17	43921754	T	C	0.216525	0.99975	375520	-6.905	5.015e-12	--
rs11079723	17	43841729	T	C	0.216351	0.999062	375190	-6.905	5.019e-12	--
rs10445336	17	43934948	A	G	0.216845	0.999698	375544	-6.905	5.031e-12	--
rs62062770	17	44019680	T	C	0.216822	0.999806	375582	-6.905	5.034e-12	--
rs17585608	17	44243979	T	C	0.217252	0.994644	374008	6.905	5.034e-12	++
rs17585644	17	44244581	T	C	0.217252	0.994641	374008	-6.905	5.034e-12	--
rs62056761	17	43969686	A	T	0.216719	0.999842	375568	6.904	5.047e-12	++
rs17770337	17	43969779	T	G	0.216719	0.999842	375568	6.904	5.047e-12	++
rs62056773	17	43969833	A	G	0.216719	0.999842	375568	-6.904	5.047e-12	--
rs62056774	17	43969901	A	G	0.216719	0.999842	375568	6.904	5.047e-12	++
rs62056777	17	43970303	A	G	0.216719	0.999843	375568	6.904	5.047e-12	++
rs62054832	17	43933579	A	C	0.216644	0.998465	375057	6.904	5.05e-12	++
rs111370985	17	43852742	T	C	0.215763	0.996458	374389	-6.904	5.051e-12	--
rs62055470	17	43943657	A	G	0.21684	0.999813	375537	-6.904	5.057e-12	--
rs62055471	17	43943755	T	C	0.21684	0.999813	375537	-6.904	5.057e-12	--
rs17564871	17	44011018	A	G	0.216724	0.999771	375538	-6.904	5.06e-12	--
rs4792844	17	44242969	T	C	0.217252	0.994656	374009	-6.904	5.067e-12	--
rs55975673	17	43959113	A	G	0.216721	0.999787	375527	-6.904	5.071e-12	--
rs4564621	17	43895501	C	G	0.216571	0.999758	375550	6.904	5.072e-12	++
rs55944735	17	43958172	A	G	0.216869	0.998749	375187	-6.903	5.08e-12	--
rs4566212	17	43895751	A	G	0.216558	0.999729	375551	6.903	5.083e-12	++
rs62054387	17	43805525	A	C	0.216888	0.999671	375602	-6.903	5.086e-12	--
rs62054396	17	43811510	T	C	0.217026	0.999758	375591	-6.903	5.086e-12	--
rs74863825	17	43963120	T	C	0.21672	0.999842	375564	6.903	5.088e-12	++
rs17649700	17	43997901	C	G	0.216727	0.999753	375522	6.903	5.102e-12	++
rs17649518	17	43994386	A	C	0.216639	0.999352	375385	6.902	5.116e-12	++
rs56240566	17	44062689	A	C	0.216334	0.996715	374059	-6.902	5.121e-12	--
rs62054382	17	43802525	T	C	0.216636	0.999816	375594	6.902	5.127e-12	++
rs62057107	17	43896032	T	C	0.216557	0.999711	375490	6.902	5.128e-12	++
rs79301522	17	44207932	A	G	0.217029	0.997142	374534	-6.902	5.128e-12	--
rs113952577	17	44010661	A	G	0.216701	0.999701	375529	-6.902	5.13e-12	--
rs77084869	17	43982903	A	G	0.216774	0.999914	375615	-6.902	5.132e-12	--
rs611351	17	43692935	A	G	0.216731	0.999104	375300	-6.902	5.136e-12	--
rs2532316	17	44213712	A	G	0.217338	0.996822	374456	6.902	5.14e-12	++
rs62057101	17	43885291	A	G	0.216593	0.999789	375553	6.902	5.143e-12	++
rs17564020	17	43991781	T	G	0.216895	0.999801	375596	6.901	5.146e-12	++
rs76563578	17	43933879	C	G	0.216712	0.999402	375325	-6.901	5.147e-12	--
rs10451283	17	43814020	T	C	0.218742	0.998683	375478	-6.901	5.151e-12	--
rs4630591	17	44192568	T	C	0.198844	0.980581	366435	6.901	5.16e-12	++
rs1528074	17	44234060	A	G	0.218321	0.993898	373925	-6.901	5.162e-12	--
rs55896111	17	43799048	A	G	0.214973	0.993508	372986	6.901	5.168e-12	++
rs62054834	17	43934314	T	C	0.216804	0.999562	375369	-6.901	5.17e-12	--
rs79193046	17	43967562	T	C	0.216731	0.999938	375642	-6.901	5.17e-12	--
rs75500942	17	43816106	A	C	0.21698	0.99978	375604	6.901	5.173e-12	++
rs62054418	17	43816306	A	G	0.21698	0.99978	375604	6.901	5.173e-12	++
rs62062769	17	44019643	A	G	0.216822	0.999806	375583	6.901	5.179e-12	++
rs62055486	17	43949092	T	G	0.2168	0.999761	375535	-6.9	5.186e-12	--
rs1467970	17	43998574	T	G	0.216726	0.999765	375521	-6.9	5.2e-12	--
rs56127309	17	43960341	A	G	0.214555	0.991837	372276	6.9	5.205e-12	++
rs17689378	17	43881790	T	C	0.216568	1	375655	6.9	5.209e-12	++
rs4609899	17	43807113	T	C	0.216874	0.999212	375406	6.9	5.211e-12	++
rs62054442	17	43829353	A	G	0.217173	0.999232	375422	-6.899	5.231e-12	--
rs1918798	17	44222335	A	G	0.217331	0.996842	374475	6.899	5.238e-12	++
rs62057113	17	43897449	A	T	0.216512	0.999796	375522	-6.899	5.241e-12	--
rs62055469	17	43943655	A	C	0.216839	0.999811	375536	-6.899	5.254e-12	--
rs74457229	17	43972581	T	C	0.216784	1	375655	6.898	5.258e-12	++
rs1467969	17	43998328	T	C	0.216716	0.999711	375519	6.898	5.259e-12	++
rs1918797	17	44223243	A	G	0.217319	0.996838	374482	6.898	5.261e-12	++
rs55638417	17	43900434	A	G	0.216448	0.999695	375534	-6.898	5.271e-12	--
rs2532305	17	44223060	A	G	0.217319	0.996838	374484	6.898	5.274e-12	++
rs80184151	17	43879308	A	G	0.216552	1	375655	-6.898	5.278e-12	--
rs17649571	17	43994952	A	G	0.216783	0.999822	375571	-6.898	5.279e-12	--
rs62058962	17	43998151	T	C	0.216725	0.999765	375522	6.898	5.279e-12	++
rs62057108	17	43896616	T	C	0.216512	0.999784	375521	-6.898	5.281e-12	--
rs62057109	17	43896637	T	C	0.216512	0.999784	375521	-6.898	5.281e-12	--
rs2532274	17	44247164	A	G	0.224369	0.991692	373328	-6.898	5.281e-12	--
rs62062290	17	44099129	A	C	0.216666	0.999937	375621	6.898	5.285e-12	++
rs2696600	17	44216226	A	G	0.217321	0.996898	374484	-6.898	5.287e-12	--
rs2532313	17	44217293	A	G	0.217317	0.996887	374483	6.898	5.287e-12	++
rs74573628	17	43982961	T	C	0.216772	0.999901	375609	-6.897	5.302e-12	--
rs62056805	17	43983363	A	G	0.216774	0.999903	375611	6.897	5.305e-12	++
rs55943044	17	43872228	A	G	0.215923	0.99969	375503	6.897	5.308e-12	++
rs56040418	17	43958079	T	C	0.219474	0.997662	375405	6.897	5.311e-12	++
rs767057	17	43998822	A	G	0.216724	0.999759	375519	-6.897	5.317e-12	--
rs2696587	17	44222460	T	G	0.217309	0.996892	374499	-6.897	5.322e-12	--
rs62055494	17	43953016	T	C	0.21672	0.999716	375518	6.897	5.33e-12	++
rs62055496	17	43953307	T	C	0.216725	0.999741	375518	6.897	5.33e-12	++
rs62055497	17	43953529	A	G	0.216724	0.999743	375518	-6.897	5.33e-12	--
rs2532289	17	44238571	C	G	0.224403	0.991606	373312	-6.896	5.343e-12	--
rs1406071	17	44225485	T	C	0.217317	0.996817	374483	-6.896	5.362e-12	--
rs1406070	17	44225802	T	C	0.217316	0.996809	374483	6.896	5.362e-12	++
rs2696585	17	44226030	A	G	0.217316	0.996808	374483	6.896	5.362e-12	++
rs2532304	17	44226126	A	C	0.217316	0.996808	374483	-6.896	5.362e-12	--
rs2055795	17	43951995	T	C	0.216726	0.999736	375517	6.895	5.372e-12	++
rs2055796	17	43952191	A	T	0.216725	0.99974	375517	-6.895	5.372e-12	--
rs78440279	17	43816052	T	C	0.217089	0.999518	375499	6.895	5.373e-12	++
rs17689608	17	43896528	C	G	0.216511	0.999783	375521	-6.895	5.373e-12	--
rs62057110	17	43896734	T	C	0.216511	0.999785	375521	-6.895	5.373e-12	--
rs2696599	17	44217226	A	G	0.217318	0.996871	374483	-6.895	5.376e-12	--
rs62057065	17	43858187	T	G	0.21632	0.999539	375380	6.895	5.378e-12	++
rs1918795	17	44224686	A	T	0.217317	0.996829	374484	-6.895	5.401e-12	--
rs56329743	17	43931245	A	G	0.216658	0.999227	375292	6.894	5.406e-12	++
rs2696603	17	44215823	A	G	0.217321	0.996916	374486	-6.894	5.416e-12	--
rs2696684	17	44244397	A	G	0.217369	0.99436	373935	6.894	5.42e-12	++
rs1918796	17	44223387	T	C	0.217328	0.996783	374474	-6.894	5.427e-12	--
rs1528075	17	44220454	T	G	0.217303	0.996935	374533	-6.893	5.448e-12	--
rs17334923	17	43827244	T	C	0.21773	0.999307	375378	6.893	5.451e-12	++
rs4471726	17	43807134	T	C	0.21686	0.999239	375419	-6.893	5.457e-12	--
rs56301449	17	43960918	T	C	0.216729	0.99948	375450	-6.893	5.459e-12	--
rs2316784	17	44021699	T	G	0.215152	0.994155	373360	6.893	5.465e-12	++
rs12149995	17	44092801	A	G	0.216942	0.999833	375588	6.893	5.465e-12	++
rs55974014	17	43757450	A	C	0.211288	0.99004	370620	6.893	5.466e-12	++
rs2055794	17	43951717	A	G	0.216726	0.999733	375517	6.893	5.469e-12	++
rs16940681	17	43912159	C	G	0.216485	0.99953	375436	6.893	5.474e-12	++
rs2532308	17	44220942	A	G	0.217315	0.996881	374485	6.893	5.481e-12	++
rs1406074	17	44222067	T	G	0.217315	0.996872	374485	-6.893	5.481e-12	--
rs1526128	17	43779624	T	C	0.215099	0.996398	374228	6.892	5.494e-12	++
rs62065453	17	43573419	T	C	0.217174	0.993222	372732	6.892	5.499e-12	++
rs17762882	17	43898887	T	C	0.216531	0.999685	375512	-6.892	5.501e-12	--
rs1918802	17	44215045	T	C	0.217319	0.996937	374488	-6.891	5.533e-12	--
rs17689653	17	43898963	A	T	0.216533	0.999694	375513	-6.891	5.541e-12	--
rs62056881	17	43782455	T	G	0.21639	0.999256	375462	6.891	5.547e-12	++
rs117365970	17	43893259	A	G	0.215998	0.997578	374835	6.891	5.551e-12	++
rs17769552	17	43927290	A	G	0.213903	0.995256	373612	6.891	5.556e-12	++
rs35631660	17	43832337	A	G	0.216343	0.998635	375267	-6.891	5.557e-12	--
rs78052495	17	43768347	T	C	0.215445	0.994979	373725	6.89	5.561e-12	++
rs2532314	17	44217112	T	G	0.217303	0.996908	374495	6.89	5.569e-12	++
rs62055718	17	43766418	T	C	0.214991	0.995283	373477	6.89	5.578e-12	++
rs740710	17	44214815	C	G	0.217321	0.996928	374487	-6.89	5.585e-12	--
rs62054833	17	43933673	T	C	0.216701	0.999346	375281	-6.889	5.608e-12	--
rs62061764	17	44166197	A	G	0.216703	0.999546	375571	-6.889	5.629e-12	--
rs4327091	17	44021717	A	G	0.215152	0.994153	373359	6.888	5.649e-12	++
rs62055717	17	43766415	A	G	0.215012	0.995383	373481	-6.888	5.65e-12	--
rs16940806	17	44103826	A	G	0.213572	0.989396	371426	6.888	5.652e-12	++
rs7210219	17	44018519	T	C	0.220395	0.961924	360682	-6.888	5.654e-12	--
rs62054804	17	43914809	T	C	0.216835	0.999745	375555	6.888	5.672e-12	++
rs78590209	17	44098862	A	G	0.216684	1	375655	-6.887	5.679e-12	--
rs3912060	17	44165435	T	C	0.216703	0.999552	375572	6.887	5.681e-12	++
rs62063849	17	44073062	T	G	0.217183	0.998877	375245	-6.887	5.691e-12	--
rs2696604	17	44214094	A	G	0.217326	0.996946	374497	-6.887	5.693e-12	--
rs1918799	17	44218242	T	C	0.217302	0.996903	374495	6.887	5.693e-12	++
rs62054388	17	43805590	T	C	0.216957	0.999569	375509	6.887	5.699e-12	++
rs8070723	17	44081064	A	G	0.220031	1	375655	-6.887	5.699e-12	--
rs2696590	17	44221602	C	G	0.217302	0.99692	374507	6.887	5.706e-12	++
rs4309444	17	43895797	T	C	0.216484	0.999595	375468	-6.886	5.728e-12	--
rs56288604	17	43931380	A	G	0.216726	0.999122	375320	-6.886	5.747e-12	--
rs62057118	17	43899727	A	G	0.216263	0.999161	375339	-6.886	5.753e-12	--
rs62063296	17	44046202	T	C	0.216803	0.999789	375558	6.885	5.776e-12	++
rs7606466	2	57942325	C	G	0.43183	0.98787	369197	-6.885	5.776e-12	--
rs78229689	17	44106806	A	G	0.216792	0.999785	375588	6.885	5.783e-12	++
rs17577313	17	44191835	A	G	0.217072	0.997904	374722	-6.885	5.793e-12	--
rs2316764	17	43895602	T	G	0.216464	0.999484	375446	-6.884	5.801e-12	--
rs78104015	17	44052733	A	G	0.216882	0.999777	375562	-6.884	5.831e-12	--
rs17690987	17	43931626	T	C	0.216707	0.999071	375283	-6.884	5.839e-12	--
rs111295615	17	44184428	T	C	0.216865	0.997239	374436	-6.883	5.876e-12	--
rs111541901	17	43994358	T	C	0.216577	0.999275	375365	6.882	5.891e-12	++
rs17649641	17	43997372	T	C	0.216848	0.999587	375460	-6.882	5.922e-12	--
rs62057073	17	43861117	T	C	0.216269	1	375655	6.881	5.927e-12	++
rs62061853	17	44196125	T	C	0.217119	0.997799	374731	-6.881	5.929e-12	--
rs17660132	17	44165803	T	C	0.216702	0.99954	375570	-6.881	5.933e-12	--
rs62063857	17	44076665	A	G	0.216791	1	375655	-6.881	5.935e-12	--
rs62063668	17	44122484	T	C	0.216728	0.999961	375637	6.881	5.939e-12	++
rs55893771	7	2096255	T	C	0.14549	0.992564	372740	-6.881	5.944e-12	--
rs17649553	17	43994648	T	C	0.21707	0.999205	375325	6.881	5.945e-12	++
rs77513497	17	44045474	A	G	0.216785	0.999821	375570	-6.881	5.959e-12	--
rs2902661	17	43807099	A	G	0.217123	0.999306	375315	6.88	5.966e-12	++
rs73984689	17	44184404	A	G	0.217585	0.996673	374368	6.88	5.971e-12	++
rs17762954	17	43899786	T	C	0.216342	0.999535	375454	6.88	5.998e-12	++
rs76924476	17	44199029	T	C	0.217577	0.996336	374229	-6.879	6.006e-12	--
rs4277389	17	43895653	A	G	0.216494	0.999624	375465	-6.879	6.01e-12	--
rs75010486	17	44103825	T	C	0.213636	0.989535	371507	-6.879	6.019e-12	--
rs112746008	17	44126650	T	C	0.216722	0.999934	375626	6.878	6.05e-12	++
rs75145092	17	44044823	A	T	0.216789	0.999844	375571	6.878	6.055e-12	++
rs113857334	17	44044940	T	C	0.216789	0.999843	375571	-6.878	6.055e-12	--
rs74373419	17	44047609	T	C	0.216791	0.999826	375574	6.878	6.086e-12	++
rs62063297	17	44047802	A	T	0.216791	0.999826	375574	-6.878	6.086e-12	--
rs17650991	17	44044508	A	C	0.216789	0.999845	375570	-6.877	6.107e-12	--
rs62056859	17	43994435	A	G	0.216787	0.999515	375417	-6.877	6.11e-12	--
rs17572169	17	44045974	T	C	0.216791	0.999832	375570	6.877	6.12e-12	++
rs55711941	17	44040823	T	C	0.216755	0.999695	375545	6.877	6.126e-12	++
rs12150320	17	44213204	T	C	0.217312	0.996986	374534	6.877	6.132e-12	++
rs62063293	17	44043819	A	G	0.216789	0.999848	375569	6.876	6.141e-12	++
rs62061792	17	44171554	A	G	0.216563	0.99583	373987	6.876	6.144e-12	++
rs62060768	17	44134984	A	G	0.216782	0.999766	375524	6.876	6.159e-12	++
rs56319902	17	43871982	T	C	0.215953	1	375655	6.876	6.16e-12	++
rs56166491	17	44042221	A	G	0.216771	0.999785	375561	-6.876	6.163e-12	--
rs62641967	17	44047216	T	G	0.21677	0.999756	375549	-6.876	6.167e-12	--
rs9468	17	44101563	T	C	0.217362	0.998376	374672	-6.876	6.169e-12	--
rs62063291	17	44043378	T	C	0.216867	1	375655	-6.876	6.173e-12	--
rs62054383	17	43802907	T	C	0.216638	0.999669	375552	-6.875	6.179e-12	--
rs62063292	17	44043636	T	C	0.216789	0.999849	375568	6.875	6.179e-12	++
rs62063859	17	44078616	A	G	0.216839	0.999865	375596	6.875	6.185e-12	++
rs112206871	17	44041817	A	G	0.216775	0.999549	375493	-6.875	6.19e-12	--
rs17660907	17	44191085	A	G	0.217167	0.998079	374804	6.875	6.191e-12	++
rs78962882	17	44084844	C	G	0.216728	0.999861	375598	6.875	6.209e-12	++
rs17652066	17	44073145	C	G	0.216696	0.999422	375463	6.875	6.211e-12	++
rs62055956	17	43854449	T	C	0.217125	0.997888	374940	6.875	6.218e-12	++
rs62063294	17	44044157	A	G	0.216784	0.999842	375567	6.874	6.221e-12	++
rs41399444	17	44121469	T	C	0.216731	0.999966	375639	6.874	6.244e-12	++
rs62063670	17	44123248	T	C	0.216726	0.999948	375643	-6.874	6.261e-12	--
rs74571696	17	44123685	A	G	0.216726	0.99995	375643	6.874	6.261e-12	++
rs79698033	17	44123717	T	C	0.216726	0.99995	375643	6.874	6.261e-12	++
rs76618565	17	44068481	A	G	0.216767	0.999623	375566	6.874	6.264e-12	++
rs11596214	10	106453832	A	G	0.403362	0.981987	364294	-6.874	6.265e-12	--
rs62057114	17	43899401	T	C	0.216466	0.999526	375474	6.873	6.267e-12	++
rs62057115	17	43899417	C	G	0.216465	0.999519	375474	6.873	6.267e-12	++
rs62061847	17	44191682	A	G	0.217186	0.998041	374805	6.873	6.271e-12	++
rs55719714	17	43939638	A	G	0.216663	0.999218	375225	6.873	6.272e-12	++
rs56294117	17	44042783	A	G	0.216721	0.999832	375569	6.873	6.279e-12	++
rs1476554	17	44159102	T	C	0.216729	1	375655	6.873	6.296e-12	++
rs55893711	17	44119320	T	C	0.216727	0.999954	375638	6.873	6.298e-12	++
rs78917479	17	43899611	T	C	0.216466	0.999524	375475	6.873	6.302e-12	++
rs79959255	17	44077708	T	G	0.21695	0.99949	375533	6.873	6.303e-12	++
rs112415880	17	44042868	A	G	0.216785	0.999834	375568	6.872	6.317e-12	++
rs17573858	17	44090796	T	C	0.216733	0.999949	375646	-6.872	6.319e-12	--
rs1918793	17	44228169	T	C	0.227484	0.991887	373235	6.872	6.327e-12	++
rs8712	17	44101871	A	G	0.21734	0.998237	374589	-6.872	6.328e-12	--
rs17650973	17	44044220	A	T	0.216785	0.999843	375569	-6.872	6.339e-12	--
rs62063295	17	44044431	T	C	0.216785	0.999843	375569	6.872	6.339e-12	++
rs10514898	17	44119636	A	C	0.216727	0.999947	375637	-6.872	6.339e-12	--
rs62062268	17	44090858	T	C	0.21674	0.999915	375644	6.872	6.34e-12	++
rs17577159	17	44188477	T	G	0.217151	0.998039	374785	-6.872	6.342e-12	--
rs17577954	17	44209628	T	C	0.217101	0.997573	374699	-6.871	6.354e-12	--
rs62064660	17	44078832	A	G	0.216839	0.999869	375599	6.871	6.374e-12	++
rs55900347	17	44176092	A	G	0.21713	0.99826	374801	6.871	6.383e-12	++
rs41374248	17	44120442	A	G	0.216738	0.999943	375640	-6.871	6.387e-12	--
rs34043286	17	44117119	A	G	0.216741	1	375655	-6.871	6.394e-12	--
rs62062267	17	44090854	T	C	0.216732	0.999946	375645	6.87	6.398e-12	++
rs113871181	17	43852733	A	G	0.215688	0.996785	374533	6.87	6.399e-12	++
rs56227067	17	43939609	A	T	0.216656	0.999241	375234	-6.87	6.4e-12	--
rs62062269	17	44091092	C	G	0.216737	0.999972	375651	6.87	6.44e-12	++
rs79252344	17	44120608	A	G	0.216736	0.999945	375636	-6.87	6.442e-12	--
rs62060840	17	44153258	A	G	0.216794	0.999881	375584	-6.869	6.45e-12	--
rs56108300	17	44077851	A	T	0.214461	0.989995	371434	6.869	6.456e-12	++
rs78074121	17	43896690	T	C	0.216659	0.999586	375431	-6.869	6.468e-12	--
rs2668680	17	43659975	T	C	0.204694	1	375655	-6.869	6.472e-12	--
rs80120913	17	44177755	C	G	0.217133	0.998211	374818	-6.868	6.511e-12	--
rs12150515	17	44090685	T	G	0.216741	0.99995	375641	6.868	6.513e-12	++
rs62062266	17	44090704	A	G	0.216736	0.999969	375650	-6.868	6.523e-12	--
rs242559	17	44025888	A	C	0.233166	0.986284	371986	-6.868	6.525e-12	--
rs393152	17	43719143	A	G	0.227907	1	375655	-6.868	6.526e-12	--
rs62061771	17	44169406	A	G	0.216442	0.998562	375155	6.868	6.526e-12	++
rs62062274	17	44093319	A	G	0.216747	1	375655	6.868	6.528e-12	++
rs62062265	17	44090035	C	G	0.216729	0.99997	375651	-6.868	6.53e-12	--
rs17573245	17	44072854	T	C	0.216894	0.999805	375598	-6.867	6.536e-12	--
rs56301633	17	44077850	A	G	0.214455	0.989962	371422	6.867	6.538e-12	++
rs55662347	17	44070545	A	G	0.216854	0.999921	375619	6.867	6.54e-12	++
rs62061793	17	44171565	A	C	0.216533	0.995691	373960	6.867	6.546e-12	++
rs62062286	17	44096486	T	C	0.217047	0.999169	375111	6.867	6.556e-12	++
rs74759276	17	44069768	A	G	0.216856	0.999962	375641	-6.867	6.564e-12	--
rs17651887	17	44069840	A	G	0.216856	0.999962	375641	6.867	6.564e-12	++
rs78599197	17	44069970	C	G	0.216856	0.999962	375641	-6.867	6.564e-12	--
rs62063842	17	44070111	C	G	0.216856	0.999962	375641	6.867	6.564e-12	++
rs62062295	17	44100906	A	G	0.216732	0.999973	375644	-6.867	6.573e-12	--
rs56299858	17	43939659	A	G	0.216661	0.999207	375221	6.867	6.575e-12	++
rs62061823	17	44188645	T	C	0.217179	0.997913	374781	6.866	6.587e-12	++
rs754513	17	44055638	A	T	0.216675	0.999388	375445	6.866	6.589e-12	++
rs17572147	17	44044985	A	G	0.216724	0.999611	375469	-6.866	6.592e-12	--
rs55913645	17	44070956	A	T	0.216859	0.999939	375622	6.866	6.596e-12	++
rs17573175	17	44071089	C	G	0.216859	0.999943	375622	-6.866	6.596e-12	--
rs62063845	17	44071294	T	C	0.216859	0.999943	375622	-6.866	6.596e-12	--
rs55886080	17	44072041	A	T	0.216859	0.999943	375622	6.866	6.596e-12	++
rs111327992	17	44126691	A	G	0.216926	0.999156	375294	6.866	6.602e-12	++
rs2158257	17	44104343	A	C	0.216733	0.999971	375642	-6.866	6.609e-12	--
rs12150506	17	44090536	A	G	0.21675	0.9999	375614	6.866	6.615e-12	++
rs62062293	17	44100553	A	C	0.216709	0.999881	375619	6.866	6.617e-12	++
rs55736025	17	44072017	A	C	0.216859	0.999941	375621	6.865	6.634e-12	++
rs62063850	17	44073739	A	G	0.216859	0.999932	375621	6.865	6.634e-12	++
rs62062296	17	44100916	T	C	0.216731	0.999983	375648	6.865	6.636e-12	++
rs62062297	17	44101004	A	G	0.216733	0.999971	375648	-6.865	6.636e-12	--
rs62062270	17	44091195	T	C	0.216743	0.999966	375650	-6.865	6.649e-12	--
rs2163129	17	44056433	T	C	0.216809	0.999974	375651	-6.865	6.653e-12	--
rs62063846	17	44071674	A	G	0.216861	0.999932	375620	-6.865	6.658e-12	--
rs77604208	17	44177669	T	C	0.217177	0.998427	374836	6.864	6.678e-12	++
rs113909426	17	44196822	A	G	0.217125	0.997771	374769	6.864	6.689e-12	++
rs62061821	17	44186055	A	G	0.216535	0.995767	374146	6.864	6.691e-12	++
rs3087534	17	44198806	T	C	0.217182	0.997803	374758	-6.864	6.694e-12	--
rs62056930	17	43789640	A	C	0.21679	0.999136	375340	-6.864	6.697e-12	--
rs77768866	17	44121917	T	C	0.216761	0.999905	375597	6.864	6.704e-12	++
rs113856644	17	43932277	A	G	0.216676	0.999325	375345	6.863	6.723e-12	++
rs733966	17	44089563	T	C	0.216762	0.999913	375633	6.863	6.729e-12	++
rs55909047	17	44209957	A	G	0.21707	0.997559	374696	-6.863	6.733e-12	--
rs75534191	17	44091724	A	G	0.216736	0.99999	375653	6.863	6.734e-12	++
rs17652121	17	44073973	T	C	0.216858	0.999928	375620	-6.863	6.738e-12	--
rs77009866	17	44110888	A	T	0.216735	0.999993	375655	-6.863	6.74e-12	--
rs17653162	17	44111827	A	C	0.216735	0.999995	375655	6.863	6.74e-12	++
rs62062322	17	44112385	A	G	0.216735	0.999995	375655	-6.863	6.74e-12	--
rs17653255	17	44112743	A	C	0.216735	0.999996	375655	6.863	6.74e-12	++
rs12150162	17	44114218	T	C	0.216735	0.999998	375655	-6.863	6.74e-12	--
rs17574796	17	44115074	T	C	0.216735	0.999998	375655	-6.863	6.74e-12	--
rs17574824	17	44115107	T	C	0.216735	0.999998	375655	6.863	6.74e-12	++
rs11079729	17	44115569	A	C	0.216735	0.999998	375655	6.863	6.74e-12	++
rs12150542	17	44115730	A	G	0.216735	0.999999	375655	6.863	6.74e-12	++
rs12150090	17	44115886	T	C	0.216735	0.999999	375655	6.863	6.74e-12	++
rs41437445	17	44116238	A	G	0.216735	0.999999	375655	6.863	6.74e-12	++
rs62062136	17	44116312	T	C	0.216735	0.999999	375655	-6.863	6.74e-12	--
rs10514897	17	44117397	A	G	0.216735	1	375655	-6.863	6.74e-12	--
rs62057116	17	43899655	T	C	0.216418	0.99933	375396	-6.863	6.743e-12	--
rs17573266	17	44072881	C	G	0.216947	0.999712	375556	-6.863	6.743e-12	--
rs17660936	17	44191159	T	C	0.217174	0.998106	374816	6.863	6.744e-12	++
rs62060794	17	44142566	T	C	0.216738	0.999914	375627	6.863	6.752e-12	++
rs62060853	17	44160592	A	G	0.216737	0.999946	375631	6.862	6.778e-12	++
rs17660017	17	44160674	C	G	0.216736	0.999944	375631	6.862	6.778e-12	++
rs77924366	17	44182181	T	C	0.217172	0.998397	374838	-6.862	6.78e-12	--
rs76723223	17	44089108	T	C	0.216736	0.999995	375654	-6.862	6.795e-12	--
rs62062294	17	44100666	A	C	0.216725	0.999953	375646	-6.862	6.796e-12	--
rs17577024	17	44186252	A	G	0.217172	0.998162	374817	6.862	6.796e-12	++
rs17577052	17	44186301	T	C	0.217172	0.998161	374817	-6.862	6.796e-12	--
rs62061822	17	44186894	A	C	0.217175	0.998136	374817	-6.862	6.796e-12	--
rs17577094	17	44187492	A	G	0.217173	0.998149	374817	-6.862	6.796e-12	--
rs62061824	17	44188755	T	C	0.217172	0.998145	374817	-6.862	6.796e-12	--
rs55794067	17	44188764	T	C	0.217172	0.998145	374817	-6.862	6.796e-12	--
rs733967	17	44089690	T	C	0.216738	0.999977	375649	-6.862	6.802e-12	--
rs56119705	17	44209985	T	C	0.217057	0.997552	374697	-6.862	6.806e-12	--
rs4548919	17	44192395	T	G	0.217173	0.998087	374815	6.862	6.809e-12	++
rs12150170	17	44090646	A	G	0.216739	0.999965	375650	-6.861	6.816e-12	--
rs17574040	17	44102865	A	C	0.216711	0.99991	375603	-6.861	6.821e-12	--
rs12150254	17	44090455	T	C	0.216711	0.999912	375616	-6.861	6.822e-12	--
rs62061811	17	44180173	T	G	0.217173	0.998414	374838	-6.861	6.823e-12	--
rs62061818	17	44182917	C	G	0.217173	0.998402	374839	-6.861	6.833e-12	--
rs111676341	17	44183403	A	G	0.217173	0.998386	374839	-6.861	6.833e-12	--
rs17576989	17	44183616	A	C	0.217173	0.998389	374839	6.861	6.833e-12	++
rs113788190	17	44161302	A	G	0.216736	0.999944	375628	-6.861	6.835e-12	--
rs112364920	17	44161360	A	T	0.216736	0.999944	375628	-6.861	6.835e-12	--
rs112197756	17	44154105	A	G	0.216735	0.999993	375655	-6.861	6.836e-12	--
rs62060845	17	44154393	A	G	0.216735	0.999993	375655	-6.861	6.836e-12	--
rs62060846	17	44154461	A	C	0.216735	0.999993	375655	-6.861	6.836e-12	--
rs74481389	17	44154607	T	C	0.216735	0.999993	375655	-6.861	6.836e-12	--
rs62060847	17	44154946	T	C	0.216736	0.999996	375655	6.861	6.836e-12	++
rs56100031	17	44155157	T	C	0.216736	0.999996	375655	6.861	6.836e-12	++
rs36076725	17	44110532	A	G	0.216734	0.999989	375654	6.861	6.837e-12	++
rs35833914	17	44110541	A	G	0.216734	0.999989	375654	6.861	6.837e-12	++
rs62062321	17	44111109	A	G	0.216734	0.99999	375654	-6.861	6.837e-12	--
rs17574604	17	44111613	A	G	0.216734	0.999991	375654	-6.861	6.837e-12	--
rs17653193	17	44112441	A	G	0.216734	0.999991	375654	6.861	6.837e-12	++
rs17653211	17	44112638	T	C	0.216734	0.999992	375654	-6.861	6.837e-12	--
rs4608377	17	44113359	T	C	0.216734	0.999993	375654	-6.861	6.837e-12	--
rs12185225	17	44113491	T	C	0.216734	0.999993	375654	-6.861	6.837e-12	--
rs12150438	17	44113963	T	C	0.216734	0.999993	375654	6.861	6.837e-12	++
rs62062134	17	44114432	A	C	0.216734	0.999994	375654	-6.861	6.837e-12	--
rs12185243	17	44115351	T	C	0.216734	0.999994	375654	-6.861	6.837e-12	--
rs62061849	17	44193882	T	C	0.217148	0.997878	374784	6.861	6.838e-12	++
rs79589869	17	43930238	A	C	0.216481	0.998416	374867	6.861	6.839e-12	++
rs62064674	17	44088772	A	C	0.216736	0.999992	375653	6.861	6.842e-12	++
rs1468240	17	44196447	A	T	0.217153	0.997925	374782	6.861	6.844e-12	++
rs112813897	17	44196799	A	G	0.217154	0.997928	374782	6.861	6.844e-12	++
rs41382552	17	44118999	A	G	0.216761	0.999923	375603	-6.861	6.848e-12	--
rs2316953	17	44140341	A	G	0.216733	0.999951	375638	6.861	6.849e-12	++
rs62064661	17	44078892	A	G	0.216833	0.999825	375589	6.861	6.85e-12	++
rs77138434	17	44159555	A	C	0.216733	0.999989	375648	6.861	6.85e-12	++
rs111913701	17	44159631	T	G	0.216733	0.999989	375648	-6.861	6.85e-12	--
rs111519055	17	44159672	A	G	0.216733	0.999989	375648	-6.861	6.85e-12	--
rs77925835	17	44159695	T	C	0.216733	0.999989	375648	6.861	6.85e-12	++
rs17659953	17	44159725	T	C	0.216733	0.999989	375648	6.861	6.85e-12	++
rs17576165	17	44159849	T	C	0.216733	0.999989	375648	-6.861	6.85e-12	--
rs62056931	17	43789698	A	G	0.214773	1	375655	6.861	6.852e-12	++
rs747152	17	44090339	T	C	0.216734	0.999991	375653	-6.861	6.853e-12	--
rs78681971	17	44106219	T	C	0.216679	0.999935	375622	6.861	6.86e-12	++
rs4606752	17	44192618	A	G	0.217179	0.998061	374816	-6.861	6.862e-12	--
rs62061733	17	44018399	A	G	0.22111	0.993268	373028	-6.86	6.863e-12	--
rs17574425	17	44109188	C	G	0.216726	0.999887	375615	-6.86	6.867e-12	--
rs17660595	17	44180954	A	G	0.217173	0.998409	374837	-6.86	6.87e-12	--
rs62061812	17	44180997	T	C	0.217173	0.99841	374837	6.86	6.87e-12	++
rs62063683	17	44131717	A	G	0.21674	0.999925	375622	6.86	6.872e-12	++
rs56180212	17	43960911	A	G	0.217326	0.999072	375335	-6.86	6.873e-12	--
rs74944644	17	43940020	T	C	0.212321	0.984826	369402	-6.86	6.881e-12	--
rs17660847	17	44189373	T	C	0.217169	0.998133	374816	6.86	6.884e-12	++
rs17660865	17	44189408	T	C	0.217169	0.998137	374816	-6.86	6.884e-12	--
rs17576200	17	44159988	A	G	0.216738	0.99996	375635	6.86	6.89e-12	++
rs62060852	17	44160050	A	G	0.216691	0.999954	375635	6.86	6.89e-12	++
rs62057119	17	43899736	A	G	0.216303	0.99933	375390	6.86	6.891e-12	++
rs62060850	17	44157982	A	T	0.216733	0.999983	375652	-6.86	6.892e-12	--
rs62060851	17	44157992	T	C	0.216744	0.999922	375652	-6.86	6.892e-12	--
rs62063780	17	44056238	A	G	0.216807	0.999977	375652	-6.86	6.893e-12	--
rs62061809	17	44178839	T	C	0.217176	0.998413	374838	-6.86	6.9e-12	--
rs62063799	17	44069180	C	G	0.216859	0.999967	375643	-6.86	6.902e-12	--
rs62063800	17	44069198	T	C	0.216868	0.999962	375643	6.86	6.902e-12	++
rs17651857	17	44069687	A	G	0.216859	0.999967	375643	-6.86	6.902e-12	--
rs62062275	17	44093496	A	G	0.216733	0.999994	375654	-6.86	6.903e-12	--
rs62062276	17	44093627	A	G	0.216733	0.999993	375654	-6.86	6.903e-12	--
rs62062278	17	44093860	A	G	0.216733	0.999992	375654	-6.86	6.903e-12	--
rs76761511	17	44185245	A	C	0.217172	0.998276	374831	6.86	6.906e-12	++
rs733968	17	44089715	T	C	0.216735	0.999992	375654	6.859	6.914e-12	++
rs4283261	17	44089921	T	C	0.216734	0.999991	375654	6.859	6.914e-12	++
rs75666751	17	44090148	A	C	0.216734	0.999991	375654	-6.859	6.914e-12	--
rs4306559	17	44090236	T	C	0.216734	0.999988	375654	-6.859	6.914e-12	--
rs56318865	17	44147411	A	G	0.216731	0.999963	375641	6.859	6.937e-12	++
rs56041778	17	44147511	C	G	0.216731	0.999963	375641	6.859	6.937e-12	++
rs55947022	17	44147574	A	G	0.216731	0.999963	375641	6.859	6.937e-12	++
rs55929190	17	44147599	C	G	0.216731	0.999963	375641	6.859	6.937e-12	++
rs56323408	17	44147721	T	C	0.216731	0.999965	375641	6.859	6.937e-12	++
rs2316773	17	43946536	T	C	0.216953	0.999638	375508	6.859	6.939e-12	++
rs56240678	17	44176170	C	G	0.217174	0.998436	374840	-6.859	6.939e-12	--
rs62061808	17	44177337	T	C	0.217174	0.998436	374840	6.859	6.939e-12	++
rs17660464	17	44177993	A	C	0.217175	0.998435	374840	6.859	6.939e-12	++
rs17576779	17	44178272	T	C	0.217175	0.998434	374840	6.859	6.939e-12	++
rs17660488	17	44178337	T	C	0.217175	0.998435	374840	-6.859	6.939e-12	--
rs34739559	17	43949342	A	G	0.217008	0.993631	372656	6.859	6.941e-12	++
rs55881134	17	44109248	A	G	0.216736	0.999949	375644	6.859	6.951e-12	++
rs62060785	17	44136634	A	G	0.216731	0.999948	375636	6.859	6.957e-12	++
rs17654016	17	44137925	T	C	0.216731	0.999951	375636	-6.859	6.957e-12	--
rs2316951	17	44139083	C	G	0.21673	0.999953	375636	6.859	6.957e-12	++
rs17575683	17	44139662	T	C	0.21673	0.999953	375636	6.859	6.957e-12	++
rs112411928	17	44139762	C	G	0.21673	0.999953	375636	-6.859	6.957e-12	--
rs55726761	17	44099669	A	G	0.216764	0.999894	375650	6.859	6.958e-12	++
rs17576870	17	44180442	A	G	0.217171	0.998413	374838	-6.859	6.958e-12	--
rs17576842	17	44179992	A	G	0.217179	0.998378	374832	-6.858	6.96e-12	--
rs62061791	17	44171024	T	C	0.217186	0.998527	374856	-6.858	6.972e-12	--
rs78938131	17	44157622	T	G	0.216736	0.999997	375653	-6.858	6.977e-12	--
rs62062292	17	44099809	A	C	0.216733	0.999992	375650	-6.858	6.978e-12	--
rs77747656	17	44099827	C	G	0.216733	0.999992	375650	-6.858	6.978e-12	--
rs17653906	17	44133142	A	G	0.216755	0.999818	375611	6.858	6.982e-12	++
rs17577447	17	44194381	A	T	0.217157	0.99795	374784	6.858	6.986e-12	++
rs62060793	17	44142427	A	G	0.216728	0.999951	375638	-6.858	6.987e-12	--
rs2163130	17	44056434	A	G	0.216812	0.999978	375653	6.858	6.992e-12	++
rs62062281	17	44094112	A	G	0.216733	0.99999	375649	-6.858	6.996e-12	--
rs62062282	17	44094374	A	G	0.216733	0.999988	375649	-6.858	6.996e-12	--
rs2316948	17	44094667	C	G	0.216733	0.999986	375649	-6.858	6.996e-12	--
rs62062283	17	44095055	A	C	0.216733	0.999985	375649	6.858	6.996e-12	++
rs111976319	17	44095335	A	C	0.216738	0.999968	375649	6.858	6.996e-12	++
rs62062284	17	44095570	A	G	0.216733	0.999983	375649	6.858	6.996e-12	++
rs62062285	17	44095661	T	G	0.216733	0.999983	375649	-6.858	6.996e-12	--
rs112893440	17	44179969	A	G	0.217177	0.99839	374834	6.858	6.999e-12	++
rs17576631	17	44170018	C	G	0.217188	0.998508	374854	6.858	7e-12	++
rs17574361	17	44108202	A	G	0.216737	0.999998	375654	-6.858	7.004e-12	--
rs62061815	17	44181681	A	G	0.217172	0.99841	374837	-6.858	7.005e-12	--
rs17576954	17	44181933	T	C	0.217172	0.998403	374837	-6.858	7.005e-12	--
rs7687	17	44103296	T	C	0.216734	0.999987	375649	-6.857	7.013e-12	--
rs17652748	17	44103616	T	C	0.216734	0.999987	375649	6.857	7.013e-12	++
rs12150336	17	44125704	T	C	0.216753	0.99977	375562	6.857	7.014e-12	++
rs62057122	17	43901001	T	C	0.216542	0.999498	375445	6.857	7.021e-12	++
rs754512	17	44055647	A	T	0.21675	0.999747	375532	-6.857	7.024e-12	--
rs17661141	17	44196015	C	G	0.217156	0.997935	374784	-6.857	7.025e-12	--
rs17661385	17	44207778	A	G	0.217088	0.997619	374695	-6.857	7.027e-12	--
rs17575507	17	44134095	A	G	0.216732	0.999954	375635	-6.857	7.031e-12	--
rs876944	17	44134391	T	G	0.216732	0.999954	375635	6.857	7.031e-12	++
rs62060767	17	44134910	A	G	0.216732	0.999954	375635	6.857	7.031e-12	++
rs62060769	17	44135026	C	G	0.216732	0.999954	375635	6.857	7.031e-12	++
rs1107820	17	44135359	T	C	0.216732	0.999954	375635	-6.857	7.031e-12	--
rs62062289	17	44097235	C	G	0.216714	0.999913	375605	6.857	7.033e-12	++
rs62060762	17	44133396	A	G	0.216679	0.999934	375621	6.857	7.039e-12	++
rs62060763	17	44133403	T	C	0.216679	0.999932	375621	-6.857	7.039e-12	--
rs17661045	17	44194152	A	T	0.217158	0.997953	374785	6.857	7.039e-12	++
rs62061850	17	44194519	T	C	0.217158	0.997953	374785	-6.857	7.039e-12	--
rs62061852	17	44195424	A	C	0.217158	0.99795	374785	-6.857	7.039e-12	--
rs727425	17	44195495	A	G	0.217158	0.99795	374785	6.857	7.039e-12	++
rs2838	17	44141347	A	G	0.216729	0.999957	375639	-6.857	7.042e-12	--
rs12150127	17	44141732	A	G	0.216727	0.999945	375639	6.857	7.042e-12	++
rs62060792	17	44141955	A	T	0.216727	0.999945	375639	6.857	7.042e-12	++
rs76307183	17	44142121	A	G	0.216727	0.999942	375639	6.857	7.042e-12	++
rs62060795	17	44142663	T	C	0.216729	0.999957	375639	6.857	7.042e-12	++
rs17575773	17	44142879	T	C	0.21673	0.999957	375639	6.857	7.042e-12	++
rs62060797	17	44143344	A	G	0.21673	0.999958	375639	6.857	7.042e-12	++
rs12150344	17	44143484	A	G	0.216729	0.999956	375639	6.857	7.042e-12	++
rs62060798	17	44144152	T	C	0.216729	0.999957	375639	-6.857	7.042e-12	--
rs62060799	17	44144251	T	G	0.216729	0.999957	375639	6.857	7.042e-12	++
rs62060855	17	44161860	T	C	0.216736	0.999951	375633	6.857	7.044e-12	++
rs62060856	17	44161875	A	C	0.216736	0.999951	375633	-6.857	7.044e-12	--
rs2316955	17	44161985	T	G	0.216736	0.999951	375633	-6.857	7.044e-12	--
rs17660065	17	44162284	T	C	0.216735	0.999947	375633	-6.857	7.044e-12	--
rs62060760	17	44132887	T	C	0.216733	0.999955	375639	6.857	7.045e-12	++
rs10445338	17	44067682	A	G	0.216883	0.999933	375647	6.857	7.051e-12	++
rs1052590	17	44102638	A	G	0.216662	0.999669	375563	-6.856	7.057e-12	--
rs2316952	17	44139190	C	G	0.216729	0.999948	375635	6.856	7.063e-12	++
rs62064662	17	44079721	A	G	0.21685	0.999844	375614	-6.856	7.064e-12	--
rs62063681	17	44131592	A	G	0.21674	0.9999	375621	-6.856	7.065e-12	--
rs62063682	17	44131622	A	G	0.21674	0.9999	375621	6.856	7.065e-12	++
rs17572893	17	44064208	A	G	0.216885	0.999903	375604	6.856	7.071e-12	++
rs111678697	17	44197032	T	C	0.217153	0.997924	374781	-6.856	7.072e-12	--
rs112596352	17	44170238	A	G	0.217184	0.998532	374857	6.856	7.073e-12	++
rs62061790	17	44170414	A	G	0.217183	0.998529	374857	6.856	7.073e-12	++
rs62063207	17	44211902	A	G	0.217104	0.997641	374718	-6.856	7.073e-12	--
rs75242405	17	44049329	T	C	0.216801	0.999838	375567	6.856	7.084e-12	++
rs111424940	17	44211502	A	G	0.217106	0.997634	374714	6.856	7.086e-12	++
rs1076222	17	44109769	C	G	0.216715	0.999859	375591	-6.856	7.087e-12	--
rs1122381	17	44205839	A	G	0.217075	0.997574	374707	-6.856	7.088e-12	--
rs55972730	17	44155707	T	C	0.216738	1	375655	6.856	7.095e-12	++
rs111364350	17	44168508	T	C	0.216747	0.999713	375600	6.856	7.096e-12	++
rs17575556	17	44135827	A	G	0.21673	0.999953	375636	6.856	7.099e-12	++
rs17653998	17	44135985	A	G	0.216729	0.999951	375636	-6.856	7.099e-12	--
rs75229280	17	44196653	A	G	0.21714	0.997688	374743	6.856	7.1e-12	++
rs111259120	17	44133534	T	C	0.216733	0.999954	375636	6.856	7.102e-12	++
rs62060764	17	44133633	A	G	0.216733	0.999954	375636	-6.856	7.102e-12	--
rs62060765	17	44133648	A	C	0.216733	0.999954	375636	-6.856	7.102e-12	--
rs62063794	17	44066088	A	T	0.216856	0.999988	375650	6.855	7.12e-12	++
rs112385572	17	44066172	A	G	0.216856	0.999988	375650	-6.855	7.12e-12	--
rs17651700	17	44066634	C	G	0.216856	0.999988	375650	-6.855	7.12e-12	--
rs76357066	17	44067046	A	G	0.216856	0.999988	375650	6.855	7.12e-12	++
rs79447161	17	44067508	A	G	0.216856	0.999988	375650	-6.855	7.12e-12	--
rs17651754	17	44067546	T	C	0.216856	0.999988	375650	-6.855	7.12e-12	--
rs111652694	17	44067831	T	C	0.216856	0.999988	375650	-6.855	7.12e-12	--
rs75743061	17	44068112	C	G	0.216856	0.999988	375650	-6.855	7.12e-12	--
rs62063795	17	44068238	T	C	0.216856	0.999988	375650	6.855	7.12e-12	++
rs62063796	17	44068289	A	G	0.216856	0.999988	375650	6.855	7.12e-12	++
rs62063797	17	44068294	C	G	0.216856	0.999988	375650	6.855	7.12e-12	++
rs77290642	17	44068480	T	C	0.216856	0.999988	375650	-6.855	7.12e-12	--
rs62063798	17	44068543	A	G	0.216856	0.999988	375650	6.855	7.12e-12	++
rs17574228	17	44104509	T	C	0.216735	0.999987	375647	-6.855	7.121e-12	--
rs74977736	17	44126977	C	G	0.216731	0.999947	375634	6.855	7.122e-12	++
rs111880194	17	44194621	C	G	0.217133	0.997841	374749	-6.855	7.126e-12	--
rs112578465	17	44125066	T	C	0.216757	0.999878	375593	6.855	7.128e-12	++
rs62063208	17	44212032	A	C	0.217104	0.997637	374717	6.855	7.128e-12	++
rs17652502	17	44094471	A	G	0.216737	0.99998	375649	6.855	7.129e-12	++
rs62063673	17	44125484	T	G	0.216761	0.999891	375595	-6.855	7.131e-12	--
rs17576695	17	44172327	A	T	0.217171	0.998461	374835	6.855	7.132e-12	++
rs17572627	17	44058629	A	T	0.216841	0.999974	375652	6.855	7.133e-12	++
rs17652961	17	44108355	A	G	0.216741	0.999989	375654	6.855	7.135e-12	++
rs55780786	17	44209875	T	C	0.216999	0.997253	374675	-6.855	7.135e-12	--
rs1052587	17	44102604	T	C	0.216714	0.999915	375606	-6.855	7.136e-12	--
rs1052594	17	44102689	C	G	0.216714	0.999915	375606	6.855	7.136e-12	++
rs62064675	17	44088926	T	C	0.216822	1	375655	6.855	7.138e-12	++
rs1966345	17	44197806	T	C	0.217157	0.99793	374786	-6.855	7.138e-12	--
rs62063174	17	44205122	C	G	0.217105	0.997744	374721	-6.855	7.147e-12	--
rs62060843	17	44153626	T	C	0.216735	0.999991	375650	6.855	7.149e-12	++
rs10445371	17	44065410	A	G	0.216857	0.999985	375649	6.854	7.158e-12	++
rs10514901	17	44194735	T	G	0.217145	0.99794	374783	6.854	7.159e-12	++
rs3089	17	44209919	C	G	0.216997	0.997241	374671	-6.854	7.175e-12	--
rs78136862	17	44085743	T	C	0.216735	0.999946	375645	-6.854	7.176e-12	--
rs62064670	17	44085852	A	T	0.216735	0.99995	375645	6.854	7.176e-12	++
rs12150551	17	44150920	T	C	0.216731	0.99996	375647	-6.854	7.178e-12	--
rs12150558	17	44151156	T	C	0.216731	0.99996	375647	-6.854	7.178e-12	--
rs62060812	17	44151667	A	G	0.216731	0.999961	375647	-6.854	7.178e-12	--
rs62060834	17	44151697	A	T	0.216731	0.999965	375647	-6.854	7.178e-12	--
rs17573447	17	44079567	T	C	0.216918	0.999624	375442	6.854	7.179e-12	++
rs17575437	17	44133031	A	T	0.216731	0.999954	375639	6.854	7.188e-12	++
rs17653889	17	44133070	A	T	0.216731	0.999954	375639	-6.854	7.188e-12	--
rs62060761	17	44133162	A	C	0.216731	0.999954	375639	-6.854	7.188e-12	--
rs79923708	17	44183790	A	G	0.217167	0.998276	374833	6.854	7.189e-12	++
rs62063671	17	44124837	A	G	0.216757	0.999883	375596	-6.854	7.195e-12	--
rs62064669	17	44084676	T	C	0.216736	0.999893	375622	6.854	7.203e-12	++
rs62061854	17	44198080	T	C	0.217157	0.997927	374785	6.853	7.207e-12	++
rs919461	17	44065669	A	T	0.216856	0.999985	375649	-6.853	7.21e-12	--
rs12150064	17	44128407	A	C	0.216732	0.999949	375640	6.853	7.211e-12	++
rs62063677	17	44129885	T	C	0.216733	0.999953	375640	6.853	7.211e-12	++
rs62063678	17	44129949	C	G	0.216733	0.999953	375640	-6.853	7.211e-12	--
rs79649865	17	44130587	T	G	0.216734	0.999959	375640	-6.853	7.211e-12	--
rs111853996	17	44130878	A	G	0.216733	0.999955	375640	-6.853	7.211e-12	--
rs112674766	17	44130924	A	T	0.216733	0.999955	375640	-6.853	7.211e-12	--
rs62061851	17	44194891	T	C	0.217145	0.99794	374784	6.853	7.214e-12	++
rs112102887	17	44179749	A	G	0.217177	0.998384	374834	6.853	7.226e-12	++
rs12150527	17	43986462	A	G	0.216489	0.999444	375380	-6.853	7.231e-12	--
rs55864131	17	44163411	T	C	0.216734	0.999933	375634	-6.853	7.231e-12	--
rs17577877	17	44208218	A	G	0.217077	0.997585	374676	-6.853	7.237e-12	--
rs62055888	17	43838720	T	C	0.212906	0.995592	373397	6.853	7.24e-12	++
rs62060838	17	44153144	A	G	0.216735	0.999989	375649	-6.853	7.241e-12	--
rs62060839	17	44153227	A	G	0.216744	0.999958	375649	-6.853	7.241e-12	--
rs62060841	17	44153386	A	T	0.216736	0.99999	375649	-6.853	7.241e-12	--
rs62060842	17	44153607	A	T	0.216735	0.99999	375649	6.853	7.241e-12	++
rs17572467	17	44054388	T	C	0.216807	0.999932	375626	-6.853	7.246e-12	--
rs17572495	17	44054596	T	G	0.216808	0.999957	375654	-6.853	7.247e-12	--
rs62063779	17	44054671	T	C	0.216809	0.999969	375654	6.853	7.247e-12	++
rs1981997	17	44056767	A	G	0.21681	0.999983	375654	6.853	7.247e-12	++
rs1981998	17	44056833	A	G	0.21681	0.999983	375654	6.853	7.247e-12	++
rs17653836	17	44128876	A	T	0.216733	0.99995	375639	6.853	7.247e-12	++
rs62061810	17	44178884	A	G	0.217235	0.998226	374807	6.853	7.247e-12	++
rs919464	17	44065901	T	C	0.216856	0.999982	375648	6.853	7.248e-12	++
rs12150469	17	44092497	T	C	0.216714	0.999895	375620	-6.853	7.249e-12	--
rs74850776	17	44150042	T	C	0.216736	0.999973	375644	-6.853	7.251e-12	--
rs12150627	17	44149537	C	G	0.216729	0.999939	375634	-6.853	7.252e-12	--
rs62063202	17	44208945	T	C	0.217103	0.997701	374720	6.853	7.253e-12	++
rs55787734	17	43799052	A	G	0.215338	0.994945	373594	-6.853	7.256e-12	--
rs62063684	17	44132269	T	C	0.216736	0.999942	375636	-6.852	7.262e-12	--
rs62063685	17	44132379	A	G	0.216736	0.999942	375636	-6.852	7.262e-12	--
rs62063687	17	44132592	A	G	0.216736	0.999942	375636	-6.852	7.262e-12	--
rs62063304	17	44049900	A	G	0.216722	0.999799	375580	-6.852	7.263e-12	--
rs34579536	17	44108906	A	G	0.217949	1	375655	-6.852	7.268e-12	--
rs62063788	17	44061696	T	C	0.216857	0.999972	375651	6.852	7.277e-12	++
rs62057117	17	43899657	C	G	0.216405	0.999272	375374	-6.852	7.28e-12	--
rs919462	17	44065740	T	C	0.216856	0.999982	375648	6.852	7.282e-12	++
rs113894932	17	44080408	C	G	0.216931	0.999826	375602	6.852	7.285e-12	++
rs17661428	17	44208144	C	G	0.217075	0.997597	374677	-6.852	7.289e-12	--
rs17572248	17	44049867	A	G	0.216806	0.999895	375612	-6.852	7.292e-12	--
rs62063203	17	44209313	T	C	0.217102	0.997692	374719	-6.852	7.294e-12	--
rs111724389	17	44209364	A	G	0.217106	0.997686	374719	6.852	7.294e-12	++
rs112401617	17	44209474	A	T	0.217103	0.997698	374719	-6.852	7.294e-12	--
rs62060835	17	44152390	T	C	0.216735	0.999987	375648	6.852	7.296e-12	++
rs62060836	17	44152447	A	G	0.216735	0.999987	375648	6.852	7.296e-12	++
rs1529534	17	44063140	A	G	0.216857	0.999985	375653	-6.852	7.303e-12	--
rs9901937	17	44063723	A	C	0.216862	0.999855	375599	-6.851	7.312e-12	--
rs17661348	17	44207066	A	G	0.217103	0.997722	374721	-6.851	7.314e-12	--
rs974295	17	44150152	A	T	0.216736	0.999974	375645	-6.851	7.317e-12	--
rs974293	17	44150233	A	G	0.216736	0.999974	375645	6.851	7.317e-12	++
rs974292	17	44150464	T	C	0.216735	0.999965	375645	-6.851	7.317e-12	--
rs974291	17	44150480	A	T	0.216736	0.999974	375645	-6.851	7.317e-12	--
rs733969	17	44089727	A	G	0.216742	0.999964	375644	6.851	7.32e-12	++
rs113134013	17	44066995	T	C	0.216858	0.999976	375647	6.851	7.329e-12	++
rs62063783	17	44059215	T	C	0.216874	0.999945	375631	6.851	7.344e-12	++
rs62063784	17	44059775	A	G	0.216861	0.999993	375654	-6.851	7.344e-12	--
rs62063787	17	44061036	T	C	0.216861	0.999993	375654	-6.851	7.344e-12	--
rs56363731	17	44062337	A	G	0.216861	0.999993	375654	6.851	7.344e-12	++
rs17572795	17	44063393	A	G	0.216861	0.999991	375654	6.851	7.344e-12	++
rs17572823	17	44063563	T	C	0.216861	0.999991	375654	-6.851	7.344e-12	--
rs17572851	17	44063766	A	G	0.216861	0.999991	375654	-6.851	7.344e-12	--
rs62063792	17	44063787	A	G	0.216861	0.999991	375654	-6.851	7.344e-12	--
rs62063793	17	44064334	T	C	0.216861	0.999991	375654	-6.851	7.344e-12	--
rs1529535	17	44064759	A	C	0.216861	0.999991	375654	-6.851	7.344e-12	--
rs56234850	17	44060248	A	G	0.216764	0.999905	375637	6.851	7.346e-12	++
rs17575423	17	44129253	T	C	0.216736	0.999945	375640	-6.851	7.348e-12	--
rs41384744	17	44137070	A	G	0.216731	0.999845	375608	-6.851	7.352e-12	--
rs62060796	17	44143029	T	G	0.216736	0.999923	375623	6.851	7.352e-12	++
rs112560196	17	44200078	A	T	0.217154	0.997911	374783	-6.851	7.355e-12	--
rs62063676	17	44129800	A	G	0.216731	0.999954	375640	6.851	7.359e-12	++
rs112074397	17	44131022	T	C	0.216731	0.999958	375640	-6.851	7.359e-12	--
rs55831516	17	44148267	T	C	0.216736	0.999969	375643	6.85	7.361e-12	++
rs62060809	17	44148613	A	G	0.216735	0.999966	375643	6.85	7.361e-12	++
rs62060810	17	44148674	A	G	0.216735	0.999966	375643	-6.85	7.361e-12	--
rs12150625	17	44149448	C	G	0.216736	0.999971	375643	-6.85	7.361e-12	--
rs12150628	17	44149581	T	C	0.216735	0.999968	375643	6.85	7.361e-12	++
rs12150611	17	44149741	A	G	0.216735	0.999968	375643	6.85	7.361e-12	++
rs62063789	17	44061898	T	C	0.217059	0.999315	375516	-6.85	7.362e-12	--
rs62064672	17	44086521	A	G	0.216735	0.999954	375648	6.85	7.366e-12	++
rs17651134	17	44050340	A	G	0.216806	0.999911	375617	6.85	7.369e-12	++
rs62063306	17	44050395	A	C	0.216806	0.999911	375617	6.85	7.369e-12	++
rs62063774	17	44050463	T	C	0.216806	0.999911	375617	-6.85	7.369e-12	--
rs62063775	17	44050823	T	G	0.216806	0.999912	375617	6.85	7.369e-12	++
rs62063776	17	44050850	A	G	0.216806	0.999912	375617	-6.85	7.369e-12	--
rs17651243	17	44052284	A	G	0.216806	0.999918	375617	6.85	7.369e-12	++
rs17651213	17	44051924	A	G	0.216807	0.999908	375615	6.85	7.373e-12	++
rs17572361	17	44052009	T	C	0.216807	0.999908	375615	-6.85	7.373e-12	--
rs1122380	17	44206079	T	C	0.217088	0.997583	374659	6.85	7.376e-12	++
rs1052551	17	44068924	A	G	0.21669	0.999977	375649	6.85	7.388e-12	++
rs17577650	17	44205500	A	G	0.217078	0.997632	374679	-6.85	7.393e-12	--
rs62063200	17	44206482	T	C	0.217078	0.997625	374679	6.85	7.393e-12	++
rs12150570	17	44126218	A	G	0.216763	0.999888	375597	6.85	7.394e-12	++
rs62063778	17	44053989	A	G	0.216806	0.999921	375620	6.85	7.396e-12	++
rs62064663	17	44080039	T	G	0.217178	0.999242	375410	-6.85	7.408e-12	--
rs55802590	17	44201344	C	G	0.217152	0.997888	374776	6.849	7.428e-12	++
rs62061802	17	44174351	A	T	0.217167	0.998384	374810	6.849	7.431e-12	++
rs17577496	17	44194835	T	C	0.217131	0.997864	374762	-6.849	7.431e-12	--
rs1468241	17	44196153	A	G	0.217046	0.997624	374644	-6.849	7.432e-12	--
rs17572613	17	44058004	A	G	0.216848	0.999936	375639	-6.849	7.434e-12	--
rs74829364	17	44084533	T	C	0.216736	0.999887	375619	-6.849	7.462e-12	--
rs17659881	17	44157597	A	G	0.216788	1	375655	-6.848	7.464e-12	--
rs12150447	17	44128125	A	C	0.21673	0.999947	375639	-6.848	7.467e-12	--
rs7350928	17	44108100	T	C	0.216742	1	375655	6.848	7.468e-12	++
rs1800547	17	44051846	A	G	0.216808	0.999902	375614	-6.848	7.47e-12	--
rs80020809	17	44172391	T	C	0.217138	0.998326	374802	6.848	7.474e-12	++
rs17651285	17	44054237	A	G	0.216806	0.999924	375621	6.848	7.478e-12	++
rs17651483	17	44058861	A	C	0.216844	0.999978	375654	6.848	7.499e-12	++
rs17652449	17	44088937	C	G	0.216712	0.999948	375633	6.848	7.5e-12	++
rs62063680	17	44131559	A	C	0.216736	0.999881	375610	6.848	7.502e-12	++
rs10514903	17	44206646	C	G	0.217077	0.997616	374678	-6.848	7.507e-12	--
rs62063777	17	44053171	A	G	0.216806	0.999918	375619	-6.847	7.515e-12	--
rs2217394	17	44053448	A	G	0.216806	0.999919	375619	-6.847	7.515e-12	--
rs77527347	17	44058017	T	G	0.216849	0.999981	375650	6.848	7.515e-12	++
rs62064671	17	44086100	T	C	0.216738	0.999945	375645	-6.847	7.516e-12	--
rs62063305	17	44050282	A	G	0.216743	0.999893	375617	6.847	7.527e-12	++
rs62060786	17	44136763	T	C	0.21672	0.999896	375622	6.847	7.529e-12	++
rs62060787	17	44136803	T	G	0.21672	0.999896	375622	6.847	7.529e-12	++
rs55714296	17	44137189	A	T	0.21672	0.999896	375622	-6.847	7.529e-12	--
rs1117253	17	44149297	A	C	0.21674	0.999945	375636	-6.847	7.535e-12	--
rs79180862	17	44131798	T	C	0.216755	0.999892	375616	6.847	7.542e-12	++
rs16940799	17	44102933	T	C	0.216693	0.999802	375595	-6.847	7.566e-12	--
rs10514904	17	44207887	T	C	0.217725	0.996584	374255	6.846	7.572e-12	++
rs62061803	17	44174513	A	C	0.217174	0.998421	374816	6.846	7.584e-12	++
rs2463518	17	43656627	T	C	0.195512	0.962176	358688	-6.846	7.588e-12	--
rs75652502	17	44200510	A	C	0.217154	0.997907	374782	6.846	7.59e-12	++
rs62061859	17	44201109	C	G	0.217155	0.997902	374782	-6.846	7.59e-12	--
rs17660167	17	44166311	T	C	0.216761	0.999808	375608	6.846	7.6e-12	++
rs74348235	17	44165852	A	G	0.216761	0.999811	375608	-6.846	7.611e-12	--
rs55692232	17	44164323	A	G	0.216758	0.999801	375609	6.846	7.613e-12	++
rs77301847	17	43810902	A	G	0.212669	0.986545	370117	-6.846	7.614e-12	--
rs17576709	17	44173356	C	G	0.217175	0.998431	374819	-6.846	7.616e-12	--
rs62061796	17	44173408	A	G	0.217175	0.998431	374819	6.846	7.616e-12	++
rs75412750	17	44172773	T	C	0.217171	0.998423	374810	6.845	7.645e-12	++
rs62061795	17	44173179	A	C	0.217171	0.998418	374810	6.845	7.645e-12	++
rs62063791	17	44062993	A	G	0.216855	0.999863	375594	-6.845	7.659e-12	--
rs62063303	17	44049133	T	C	0.216788	0.999755	375543	-6.845	7.667e-12	--
rs62061770	17	44169377	C	G	0.216761	0.999753	375603	6.845	7.668e-12	++
rs111970616	17	44169581	T	C	0.216761	0.999758	375603	-6.845	7.668e-12	--
rs3912061	17	44165098	T	C	0.216761	0.999819	375609	6.844	7.675e-12	++
rs62060858	17	44164090	C	G	0.216757	0.999803	375608	6.844	7.686e-12	++
rs17660398	17	44170612	T	C	0.216758	0.999757	375605	6.844	7.713e-12	++
rs17652036	17	44073027	A	G	0.216822	0.998954	375079	6.844	7.723e-12	++
rs79348289	17	44172698	T	C	0.217172	0.998427	374811	-6.843	7.75e-12	--
rs17660294	17	44167101	T	C	0.216759	0.999802	375608	-6.843	7.753e-12	--
rs62061766	17	44167464	A	G	0.216759	0.999787	375608	6.843	7.753e-12	++
rs79923630	17	44167661	T	G	0.216759	0.999785	375608	6.843	7.753e-12	++
rs62061767	17	44167729	A	G	0.216759	0.999785	375608	-6.843	7.753e-12	--
rs62060859	17	44164133	A	G	0.216762	0.99979	375604	6.843	7.777e-12	++
rs4479290	17	44021744	T	C	0.215532	0.995353	373870	-6.841	7.853e-12	--
rs2435204	17	43988205	A	G	0.223522	0.995741	373460	-6.841	7.882e-12	--
rs63750417	17	44060775	T	C	0.21685	0.999957	375642	6.84	7.899e-12	++
rs75210307	17	43940012	T	C	0.212308	0.984815	369384	-6.84	7.91e-12	--
rs62063163	17	44201865	T	C	0.217055	0.997587	374660	6.84	7.917e-12	++
rs62063164	17	44201887	T	C	0.217055	0.997587	374660	6.84	7.917e-12	++
rs62063165	17	44202147	A	G	0.217056	0.997589	374660	-6.84	7.917e-12	--
rs10445337	17	44067400	T	C	0.21735	1	375655	-6.84	7.944e-12	--
rs62061772	17	44169437	T	C	0.216427	0.99852	375210	-6.838	8.033e-12	--
rs62063790	17	44062915	T	G	0.216849	0.999923	375645	6.838	8.039e-12	++
rs62063166	17	44202231	A	G	0.217058	0.9976	374661	-6.837	8.1e-12	--
rs17660337	17	44169605	T	C	0.216759	0.999748	375602	-6.835	8.191e-12	--
rs62061788	17	44169759	A	G	0.216756	0.99976	375604	6.834	8.236e-12	++
rs62061789	17	44169769	T	C	0.216756	0.999757	375604	6.834	8.236e-12	++
rs77044307	17	44172408	C	G	0.217116	0.998261	374778	-6.834	8.237e-12	--
rs62061816	17	44182336	A	C	0.217104	0.998242	374754	6.834	8.279e-12	++
rs17573607	17	44083081	A	G	0.21673	0.999043	375369	6.832	8.391e-12	++
rs77635460	17	44186593	T	C	0.217101	0.997991	374732	-6.832	8.399e-12	--
rs17651549	17	44061278	T	C	0.216677	1	375655	6.831	8.44e-12	++
rs112073200	17	44201791	C	G	0.217053	0.997578	374648	6.829	8.532e-12	++
rs62054762	17	43909022	T	G	0.215072	0.994374	373526	6.829	8.566e-12	++
rs62064665	17	44081527	T	C	0.216756	0.999743	375573	-6.828	8.596e-12	--
rs111372048	17	44136577	A	C	0.21666	0.999787	375551	-6.828	8.601e-12	--
rs9303525	17	44187257	A	G	0.226229	0.99574	374085	-6.828	8.608e-12	--
rs6503457	17	44208312	T	G	0.226165	0.995264	373982	6.828	8.636e-12	++
rs62060800	17	44145592	A	G	0.216659	0.999802	375555	-6.828	8.637e-12	--
rs62060801	17	44145860	A	G	0.21666	0.999799	375555	-6.828	8.637e-12	--
rs17659743	17	44146165	C	G	0.21666	0.999798	375555	-6.828	8.637e-12	--
rs62060802	17	44146336	A	C	0.21666	0.999802	375555	-6.828	8.637e-12	--
rs77950913	17	44146451	T	C	0.21666	0.999802	375555	-6.828	8.637e-12	--
rs79782347	17	44146567	T	C	0.21666	0.999802	375555	-6.828	8.637e-12	--
rs75975083	17	44146357	T	C	0.216678	0.999755	375550	-6.827	8.657e-12	--
rs17575822	17	44144345	A	G	0.216658	0.999795	375554	-6.826	8.705e-12	--
rs17575850	17	44144387	A	C	0.216658	0.999795	375554	6.826	8.705e-12	++
rs17659731	17	44144634	A	G	0.216659	0.999797	375554	6.826	8.705e-12	++
rs75641221	17	44145373	T	C	0.216659	0.999797	375554	-6.826	8.705e-12	--
rs17652337	17	44083323	T	C	0.218096	0.99502	373331	6.825	8.775e-12	++
rs8070942	17	44208674	T	G	0.226158	0.995281	373993	6.825	8.792e-12	++
rs3912063	17	44165049	A	G	0.216072	0.997398	374814	-6.824	8.854e-12	--
rs62054761	17	43909008	T	C	0.21507	0.994431	373530	6.824	8.856e-12	++
rs4383188	17	44197603	T	C	0.217755	0.997065	374505	-6.823	8.919e-12	--
rs75944932	17	44072423	A	C	0.216932	0.999718	375501	-6.822	8.951e-12	--
rs112572874	17	44072984	A	G	0.218526	0.997166	374477	-6.822	8.977e-12	--
rs62063856	17	44076466	A	G	0.216842	0.999247	375223	-6.821	9.033e-12	--
rs3912062	17	44165069	A	G	0.216079	0.997429	374821	-6.82	9.134e-12	--
rs79412431	17	43940021	A	G	0.212192	0.984624	369335	6.819	9.154e-12	++
rs77095128	17	44204304	T	G	0.217096	0.997626	374666	-6.818	9.217e-12	--
rs62064664	17	44081462	T	C	0.216764	0.99961	375547	-6.818	9.249e-12	--
rs17651093	17	44049550	A	G	0.216915	0.999737	375549	6.818	9.252e-12	++
rs62061817	17	44182706	A	G	0.21699	0.99765	374348	-6.817	9.266e-12	--
rs62061814	17	44181508	T	G	0.217001	0.997666	374347	-6.817	9.267e-12	--
rs55686102	17	44202608	T	C	0.217028	0.997585	374634	6.817	9.324e-12	++
rs79742625	17	43657257	T	C	0.19716	0.967161	361648	6.816	9.332e-12	++
rs62061813	17	44181118	A	G	0.217001	0.997669	374348	6.816	9.339e-12	++
rs56273589	17	44203131	C	G	0.217038	0.997455	374691	-6.816	9.344e-12	--
rs12150087	17	44210988	C	G	0.217017	0.997493	374632	-6.816	9.347e-12	--
rs17660251	17	44166646	T	C	0.21669	0.999645	375523	6.816	9.386e-12	++
rs62063171	17	44203311	T	C	0.217081	0.997695	374692	6.815	9.444e-12	++
rs113120855	17	44203520	T	C	0.217083	0.997678	374692	6.815	9.444e-12	++
rs111952388	17	44181454	T	C	0.217002	0.997669	374347	6.814	9.481e-12	++
rs62064667	17	44082528	A	T	0.217211	1	375655	-6.814	9.486e-12	--
rs62063172	17	44203366	T	C	0.21704	0.997457	374691	-6.814	9.498e-12	--
rs62054760	17	43908989	T	C	0.215071	0.994435	373542	6.813	9.546e-12	++
rs56257094	17	44201667	A	G	0.217073	0.997674	374690	6.813	9.557e-12	++
rs55672516	17	44201680	A	C	0.217073	0.997674	374690	-6.813	9.557e-12	--
rs55669501	17	44202564	A	G	0.217078	0.997699	374692	6.812	9.634e-12	++
rs55885063	17	44202952	C	G	0.217037	0.99746	374692	-6.812	9.634e-12	--
rs76380490	17	44203413	T	C	0.217032	0.997431	374684	6.811	9.726e-12	++
rs55690782	17	44137311	A	G	0.216815	0.999684	375511	6.81	9.761e-12	++
rs79772576	17	44106220	A	G	0.217442	1	375655	-6.81	9.766e-12	--
rs4340365	17	43930980	T	C	0.21647	0.998848	375195	6.81	9.779e-12	++
rs79065019	17	44124535	T	C	0.217183	1	375655	-6.809	9.832e-12	--
rs4597358	17	44110670	C	G	0.225876	0.997311	374923	-6.808	9.89e-12	--
rs7557715	2	57973818	T	C	0.345942	0.994208	373216	6.807	9.986e-12	++
rs8077487	17	44115440	T	C	0.225959	0.997339	374916	-6.807	9.996e-12	--
rs2668643	17	43671099	A	C	0.215886	0.995759	373559	6.807	9.997e-12	++
rs76640332	17	44189858	A	G	0.215929	0.993897	373327	6.805	1.008e-11	++
rs56226437	17	44042361	T	C	0.21555	0.996067	374116	-6.804	1.015e-11	--
rs7350980	17	44110271	A	G	0.225869	0.99732	374935	6.804	1.015e-11	++
rs55907036	17	44042366	A	G	0.21556	0.996103	374127	6.802	1.029e-11	++
rs2873268	17	43930955	A	G	0.216539	0.999102	375258	6.801	1.037e-11	++
rs62064668	17	44082981	A	G	0.216946	0.998848	375161	6.801	1.039e-11	++
rs56026128	17	43931244	C	G	0.216519	0.998974	375170	6.8	1.043e-11	++
rs1635298	17	43744344	A	T	0.246597	1	375655	-6.799	1.052e-11	--
rs79772780	17	44189855	A	G	0.215542	0.991231	372438	6.799	1.055e-11	++
rs4327090	17	43902541	A	G	0.189888	0.976513	364596	-6.798	1.058e-11	--
rs112333322	17	44126673	A	G	0.214965	0.993386	373412	-6.797	1.065e-11	--
rs10221243	17	44212310	A	G	0.226088	0.995021	373906	6.797	1.066e-11	++
rs7221390	17	44116950	T	G	0.225935	0.997393	374924	-6.797	1.07e-11	--
rs1052553	17	44073889	A	G	0.217176	0.999498	375390	-6.797	1.071e-11	--
rs17577975	17	44210442	T	C	0.216619	0.996933	374390	6.796	1.079e-11	++
rs62061734	17	44018488	T	C	0.214804	0.983695	369675	-6.795	1.083e-11	--
rs62062137	17	44118848	A	G	0.216474	1	375655	6.794	1.088e-11	++
rs111324579	17	44082181	A	G	0.216944	0.999262	375363	-6.794	1.089e-11	--
rs4581739	17	44204739	T	C	0.217	0.997446	374560	-6.791	1.111e-11	--
rs113638513	17	44204749	A	G	0.217	0.997446	374560	-6.791	1.111e-11	--
rs7207582	17	44210933	A	G	0.226057	0.995019	373896	-6.79	1.125e-11	--
rs78556223	17	44026478	A	G	0.214959	0.994338	373119	-6.789	1.132e-11	--
rs8080583	17	44162597	A	C	0.225808	0.99771	375008	6.788	1.139e-11	++
rs78929339	17	44189910	A	G	0.216194	0.994424	373530	-6.788	1.139e-11	--
rs12373140	17	43924231	A	G	0.214995	0.994586	373504	6.787	1.142e-11	++
rs62063851	17	44074435	C	G	0.216894	0.999145	375277	-6.787	1.145e-11	--
rs2066899	17	44155732	T	C	0.22582	0.997751	375030	6.786	1.157e-11	++
rs17660228	17	44166500	A	G	0.21737	0.998893	375227	6.784	1.168e-11	++
rs12373124	17	43924219	T	C	0.214995	0.994592	373504	-6.784	1.172e-11	--
rs7220752	17	44138201	T	C	0.225806	0.997664	374997	-6.783	1.177e-11	--
rs7218319	17	44126365	T	C	0.22591	0.997566	374961	6.781	1.192e-11	++
rs17573593	17	44082603	A	C	0.216753	0.999713	375525	-6.779	1.208e-11	--
rs56113217	17	43926948	A	G	0.216818	0.998664	375100	-6.778	1.221e-11	--
rs9907738	17	44151546	T	G	0.225838	0.997688	375002	-6.777	1.223e-11	--
rs113434679	17	44126765	A	C	0.192257	0.977404	365455	6.777	1.23e-11	++
rs62064666	17	44082514	T	C	0.216421	0.999322	375286	-6.774	1.253e-11	--
rs62063786	17	44061023	A	G	0.217161	1	375655	6.772	1.274e-11	++
rs2097760	17	44168677	A	G	0.225834	0.997533	374978	-6.771	1.275e-11	--
rs1724411	17	43669931	T	C	0.230877	0.995432	373552	-6.768	1.303e-11	--
rs12373142	17	43924200	C	G	0.215082	0.994954	373665	-6.767	1.314e-11	--
rs1078268	17	44075901	A	G	0.21695	0.997919	374869	-6.766	1.328e-11	--
rs1460255	2	57978858	T	C	0.345511	0.994343	373245	-6.765	1.337e-11	--
rs62063852	17	44074581	A	G	0.216837	0.997975	374809	-6.764	1.342e-11	--
rs56269136	17	43926992	T	C	0.216885	0.998816	375141	6.763	1.355e-11	++
rs1078269	17	44075837	T	C	0.21696	0.997846	374860	-6.761	1.372e-11	--
rs75022332	17	43810873	A	T	0.213608	0.988695	371085	-6.76	1.383e-11	--
rs62056933	17	43789978	A	G	0.215212	0.995398	374117	6.759	1.39e-11	++
rs11079718	17	43839951	A	T	0.215984	0.99373	373163	-6.754	1.44e-11	--
rs56062621	17	43798903	A	G	0.214864	0.993188	372744	-6.752	1.454e-11	--
rs113201171	17	44082249	A	T	0.216814	0.999352	375421	-6.75	1.478e-11	--
rs11079720	17	43840016	A	G	0.214197	0.990877	372150	6.746	1.52e-11	++
rs62063853	17	44074613	A	G	0.215769	0.995027	373756	-6.746	1.521e-11	--
rs55838058	17	43798902	T	C	0.214868	0.993304	372786	6.737	1.614e-11	++
rs62063854	17	44074619	A	G	0.215727	0.994935	373733	6.735	1.638e-11	++
rs12150230	17	44015464	A	G	0.215799	0.997242	374269	-6.734	1.65e-11	--
rs62056932	17	43789971	C	G	0.215193	0.995262	374068	6.73	1.702e-11	++
rs4471723	17	44205690	T	C	0.219254	0.996746	374236	6.727	1.727e-11	++
rs12150229	17	44015446	A	G	0.215712	0.997107	374198	-6.727	1.733e-11	--
rs62063855	17	44075535	T	C	0.216951	0.997602	374731	-6.724	1.766e-11	--
rs62063281	17	44038785	A	G	0.212454	1	375655	-6.724	1.769e-11	--
rs2678897	2	58169418	A	G	0.388562	0.992543	369948	6.72	1.815e-11	++
rs62062288	17	44096553	A	G	0.211505	0.980982	366644	6.72	1.822e-11	++
[truncated: 1,575 more rows]
