# Supplementary material for: Item-level analyses reveal genetic heterogeneity in neuroticism
Source: Nat Commun. 2018 Mar 2;9:905. doi: 10.1038/s41467-018-03242-8 (PMC5834468; doi:10.1038/s41467-018-03242-8)
Supplement: Supplementary file 12 — Supplementary Data 8 [file 41467_2018_3242_MOESM12_ESM.xlsx]

## Sheet: Supplementary Data 8
Supplementary Data 8. Genome-wide significant SNPs for MOOD (UKB field ID: 1920)
rsID	CHR	BP	A1	A2	MAF	INFO	N	Z	P	DIR
rs55657917	17	43844560	T	G	0.213403	0.991275	369747	-9.226	2.81e-20	--
rs56194509	17	43844559	T	G	0.213406	0.991294	369750	-9.224	2.859e-20	--
rs241036	17	43731719	A	C	0.217056	1	373299	-9.107	8.466e-20	--
rs76761706	17	43776741	T	C	0.215553	0.995513	371908	-9.104	8.677e-20	--
rs56400821	17	43760080	A	C	0.216512	0.99969	373192	9.101	8.966e-20	++
rs1526128	17	43779624	T	C	0.215099	0.996398	371875	9.1	8.996e-20	++
rs79857651	17	44013475	A	G	0.215594	0.995559	371893	9.098	9.209e-20	++
rs113756354	17	44013483	A	G	0.215583	0.995625	371896	-9.088	1.009e-19	--
rs55801356	17	43837237	A	G	0.216635	0.999234	372998	-9.08	1.087e-19	--
rs440778	17	43686420	A	G	0.21533	0.994839	371384	-9.075	1.141e-19	--
rs62056877	17	43778828	T	G	0.217099	0.998114	372541	-9.07	1.187e-19	--
rs62055701	17	43758787	A	G	0.214491	0.995244	371325	9.069	1.198e-19	++
rs62056909	17	43783803	A	G	0.217322	0.994922	371424	-9.068	1.209e-19	--
rs2696425	17	43666906	C	G	0.216981	0.997831	371977	9.066	1.238e-19	++
rs62055702	17	43758790	T	C	0.214485	0.995211	371325	9.063	1.274e-19	++
rs76171147	17	43823229	T	C	0.217551	1	373299	-9.062	1.278e-19	--
rs80143279	17	43776742	T	C	0.215583	0.995723	371969	-9.062	1.284e-19	--
rs62056879	17	43781426	T	C	0.2164	0.999386	372966	-9.061	1.298e-19	--
rs55840731	17	43769277	C	G	0.216569	0.99985	373207	-9.059	1.312e-19	--
rs12150141	17	43775145	A	G	0.216564	0.999803	373232	9.057	1.337e-19	++
rs56323832	17	43768633	A	G	0.216598	0.999852	373253	9.057	1.338e-19	++
rs12150610	17	43775479	T	C	0.216443	0.999753	373203	-9.057	1.341e-19	--
rs62055883	17	43837446	C	G	0.216565	0.999147	372963	-9.056	1.355e-19	--
rs78834738	17	44022434	A	G	0.215565	0.995555	371691	9.056	1.355e-19	++
rs12150608	17	43775402	T	C	0.216572	0.999769	373213	-9.056	1.358e-19	--
rs78487840	17	43757161	T	C	0.216577	1	373299	9.054	1.38e-19	++
rs56110538	17	43768727	A	G	0.216635	0.999889	373270	9.054	1.38e-19	++
rs78471340	17	43768346	A	G	0.215423	0.994972	371417	9.053	1.394e-19	++
rs17688922	17	43779351	A	G	0.216467	0.999489	373034	9.051	1.413e-19	++
rs17688410	17	43772251	T	C	0.216591	0.999917	373265	9.051	1.414e-19	++
rs968028	17	43781105	A	G	0.216379	0.99895	372810	-9.051	1.415e-19	--
rs62055714	17	43764796	T	G	0.216573	0.999907	373257	9.051	1.419e-19	++
rs62055715	17	43764847	A	G	0.216573	0.999907	373257	9.051	1.419e-19	++
rs79765413	17	44022433	T	C	0.215596	0.995617	371706	-9.05	1.429e-19	--
rs62056869	17	43773447	T	C	0.216584	0.999909	373262	-9.048	1.453e-19	--
rs62056878	17	43780561	T	C	0.216501	0.999411	373014	9.048	1.457e-19	++
rs757502	17	43756506	T	C	0.216582	0.999493	373086	9.048	1.461e-19	++
rs968027	17	43781250	T	C	0.216205	0.998996	372836	9.048	1.461e-19	++
rs436667	17	43709415	T	C	0.216619	1	373299	9.047	1.465e-19	++
rs76669427	17	43836051	A	T	0.21679	0.99922	373073	9.047	1.471e-19	++
rs62056863	17	43770595	A	G	0.216588	0.999938	373284	-9.047	1.472e-19	--
rs17761387	17	43765450	A	G	0.216627	0.999888	373288	9.047	1.473e-19	++
rs62064667	17	44082528	A	T	0.217211	1	373299	-9.047	1.474e-19	--
rs62056864	17	43770995	A	G	0.216588	0.999935	373280	9.046	1.476e-19	++
rs62055937	17	43848968	T	G	0.215937	0.996187	372087	9.046	1.481e-19	++
rs1724411	17	43669931	T	C	0.230877	0.995432	371209	-9.045	1.503e-19	--
rs56200760	17	43772018	T	G	0.216587	0.999929	373268	9.044	1.505e-19	++
rs62056865	17	43771193	T	C	0.216586	0.999934	373279	-9.044	1.507e-19	--
rs56167344	17	43797087	A	T	0.216642	0.999181	372849	-9.044	1.509e-19	--
rs62056866	17	43771493	A	G	0.216586	0.999932	373275	9.044	1.511e-19	++
rs17688452	17	43773085	A	G	0.216587	0.99992	373266	9.044	1.514e-19	++
rs10491144	17	43773124	A	C	0.216586	0.999921	373266	-9.044	1.514e-19	--
rs78052495	17	43768347	T	C	0.215445	0.994979	371391	9.044	1.515e-19	++
rs62056867	17	43771627	A	G	0.216588	0.999928	373273	-9.044	1.515e-19	--
rs62053954	17	43749949	A	G	0.2166	0.999892	373274	9.043	1.527e-19	++
rs76453925	17	43759431	T	C	0.216659	0.999885	373288	9.043	1.528e-19	++
rs10491143	17	43773248	A	T	0.216586	0.999921	373265	-9.043	1.529e-19	--
rs17688511	17	43773607	T	G	0.216586	0.999917	373265	-9.043	1.529e-19	--
rs56108117	17	43757776	T	C	0.216519	0.999842	373241	-9.043	1.531e-19	--
rs77849344	17	43840864	A	G	0.216441	0.999135	372917	9.042	1.533e-19	++
rs17688056	17	43763241	T	C	0.216608	0.99991	373272	9.042	1.537e-19	++
rs17688391	17	43772109	A	C	0.216587	0.999929	373267	9.042	1.537e-19	++
rs55927630	17	43772407	T	C	0.216596	0.999895	373267	9.042	1.537e-19	++
rs17688434	17	43772540	A	G	0.216586	0.999922	373267	9.042	1.537e-19	++
rs56378021	17	43757777	T	C	0.216519	0.99984	373241	9.042	1.538e-19	++
rs17688032	17	43763202	A	G	0.216635	1	373299	9.042	1.539e-19	++
rs11079721	17	43840107	A	C	0.21651	0.998199	372537	9.042	1.54e-19	++
rs17687462	17	43744990	T	C	0.216537	0.999817	373199	9.041	1.547e-19	++
rs55972157	17	43768703	T	C	0.216592	0.999942	373291	9.041	1.547e-19	++
rs62055716	17	43765778	T	C	0.216595	0.999966	373295	9.041	1.548e-19	++
rs17688249	17	43766754	T	C	0.21659	0.999971	373295	9.041	1.548e-19	++
rs62055753	17	43767631	A	G	0.21659	0.999965	373295	9.041	1.548e-19	++
rs62055754	17	43768230	C	G	0.216589	0.999961	373295	-9.041	1.548e-19	--
rs17688534	17	43773877	A	T	0.216585	0.999916	373264	-9.041	1.549e-19	--
rs17688558	17	43773943	A	G	0.216585	0.999915	373264	-9.041	1.549e-19	--
rs17688767	17	43777542	A	G	0.216583	0.999881	373253	-9.041	1.551e-19	--
rs62056874	17	43777578	T	C	0.216583	0.999881	373253	9.041	1.551e-19	++
rs17688773	17	43777710	T	C	0.216583	0.999881	373253	-9.041	1.551e-19	--
rs62055876	17	43832940	A	G	0.216051	0.99783	372382	-9.041	1.554e-19	--
rs111273167	17	43740967	T	C	0.216589	0.99999	373295	9.04	1.561e-19	++
rs74765707	17	43770416	T	C	0.216588	0.99994	373293	-9.04	1.563e-19	--
rs62056861	17	43770443	T	C	0.216588	0.999939	373293	-9.04	1.563e-19	--
rs62056872	17	43775015	T	C	0.216585	0.999906	373263	-9.04	1.565e-19	--
rs62056862	17	43770525	T	C	0.216592	0.999926	373287	9.04	1.567e-19	++
rs17762361	17	43781778	A	G	0.216473	0.999508	373044	-9.04	1.568e-19	--
rs17688126	17	43765080	A	G	0.216547	0.999859	373237	-9.04	1.57e-19	--
rs79545140	17	43840935	T	C	0.216426	0.998698	372842	-9.04	1.57e-19	--
rs77310586	17	43765381	C	G	0.216599	0.99995	373276	9.04	1.572e-19	++
rs17688205	17	43766352	C	G	0.216589	0.999971	373294	9.04	1.573e-19	++
rs17761581	17	43769088	T	C	0.216589	0.999953	373294	-9.04	1.573e-19	--
rs56283089	17	43769321	A	C	0.216589	0.99995	373294	-9.04	1.573e-19	--
rs56312737	17	43769516	A	C	0.216589	0.999946	373294	9.04	1.573e-19	++
rs17688682	17	43775929	C	G	0.216592	0.999867	373243	-9.04	1.573e-19	--
rs757500	17	43756833	A	C	0.216584	0.999942	373278	9.039	1.583e-19	++
rs62055712	17	43764565	A	G	0.216591	0.999995	373297	-9.039	1.584e-19	--
rs62055713	17	43764685	T	C	0.216591	0.999994	373297	9.039	1.584e-19	++
rs17688090	17	43764987	A	G	0.216591	0.99999	373297	9.039	1.584e-19	++
rs2942166	17	43715427	T	C	0.219253	0.999119	373271	-9.039	1.585e-19	--
rs62056870	17	43773784	A	C	0.216583	0.999905	373259	9.039	1.586e-19	++
rs12150547	17	43775546	A	G	0.216592	0.999871	373244	-9.038	1.589e-19	--
rs56162163	17	43774497	A	T	0.216583	0.999906	373262	-9.038	1.59e-19	--
rs56391096	17	43774845	T	C	0.216583	0.999905	373262	9.038	1.59e-19	++
rs17761838	17	43774959	T	C	0.216583	0.999904	373262	-9.038	1.59e-19	--
rs62056913	17	43784994	T	C	0.21626	0.999035	372918	9.038	1.591e-19	++
rs17688296	17	43767815	T	C	0.216591	0.999954	373290	9.038	1.593e-19	++
rs75115093	17	43761381	A	G	0.21659	0.999993	373297	-9.038	1.596e-19	--
rs62055707	17	43761482	T	C	0.21659	0.999993	373297	-9.038	1.596e-19	--
rs56214516	17	43836953	A	C	0.189219	0.982587	366204	-9.038	1.596e-19	--
rs62053940	17	43741028	A	G	0.216588	0.999988	373297	-9.038	1.597e-19	--
rs439558	17	43717803	T	C	0.21777	0.999747	373276	-9.037	1.603e-19	--
rs62055661	17	43752039	T	C	0.21709	0.999749	373287	9.038	1.603e-19	++
rs62056873	17	43776945	T	C	0.216586	0.999876	373256	-9.037	1.603e-19	--
rs2040844	17	43767219	A	C	0.216586	0.999949	373289	-9.037	1.607e-19	--
rs79892630	17	43781505	T	C	0.216441	0.999602	373134	9.037	1.609e-19	++
rs17687838	17	43759048	T	C	0.216587	0.999968	373293	-9.037	1.612e-19	--
rs76333921	17	43759426	T	C	0.21659	0.999989	373293	9.037	1.612e-19	++
rs17761100	17	43760389	A	G	0.216591	0.999985	373293	-9.037	1.612e-19	--
rs17761124	17	43760516	A	T	0.216592	0.999981	373293	-9.037	1.612e-19	--
rs62055704	17	43760577	A	G	0.216591	0.999986	373293	9.037	1.612e-19	++
rs62055705	17	43760599	A	C	0.216592	0.999981	373293	-9.037	1.612e-19	--
rs62055706	17	43760685	T	C	0.21659	0.999992	373293	-9.037	1.612e-19	--
rs62055751	17	43767538	A	G	0.216587	0.999953	373291	-9.037	1.615e-19	--
rs681485	17	43707619	A	C	0.216747	1	373299	9.037	1.616e-19	++
rs62055662	17	43752566	T	C	0.216592	0.999978	373294	9.037	1.617e-19	++
rs62055663	17	43753454	A	G	0.216593	0.999971	373294	-9.037	1.617e-19	--
rs62055664	17	43753642	A	G	0.216593	0.999969	373294	-9.037	1.617e-19	--
rs74398257	17	43756340	T	C	0.216606	0.999899	373243	-9.036	1.618e-19	--
rs383241	17	43705356	A	G	0.216588	0.999996	373298	9.036	1.622e-19	++
rs376120	17	43705518	A	G	0.216588	0.999997	373298	-9.036	1.622e-19	--
rs2049515	17	43761856	T	C	0.216589	0.999992	373296	9.036	1.622e-19	++
rs17761985	17	43776787	T	C	0.216589	0.999861	373255	9.036	1.622e-19	++
rs17762073	17	43777745	A	C	0.216586	0.999865	373250	9.036	1.625e-19	++
rs17688944	17	43779419	A	T	0.216535	0.999758	373229	9.036	1.625e-19	++
rs448830	17	43725212	A	G	0.216591	0.999989	373298	9.036	1.627e-19	++
rs434428	17	43725684	A	G	0.216591	0.999989	373298	9.036	1.627e-19	++
rs434598	17	43725762	A	G	0.21659	0.999989	373298	9.036	1.627e-19	++
rs74918686	17	43840899	C	G	0.216388	0.998908	372852	9.036	1.628e-19	++
rs17688068	17	43763935	A	G	0.21659	0.999988	373295	-9.036	1.63e-19	--
rs2158474	17	43761939	C	G	0.216594	0.999976	373290	9.035	1.637e-19	++
rs17687849	17	43759719	A	G	0.216598	0.999957	373274	-9.035	1.638e-19	--
rs55651627	17	43758011	C	G	0.216584	0.999964	373292	9.035	1.639e-19	++
rs17687667	17	43754099	A	G	0.216602	0.99994	373291	9.035	1.641e-19	++
rs241022	17	43737730	T	C	0.216589	0.999976	373295	-9.035	1.644e-19	--
rs366858	17	43726588	T	C	0.216584	0.999921	373277	9.035	1.645e-19	++
rs62056875	17	43778003	A	T	0.216583	0.999876	373249	9.035	1.645e-19	++
rs455028	17	43726574	T	C	0.216594	0.99997	373299	-9.035	1.646e-19	--
rs76717812	17	43754010	T	C	0.216594	0.999966	373293	-9.035	1.647e-19	--
rs79073784	17	43754209	C	G	0.216594	0.999962	373293	9.035	1.647e-19	++
rs62055709	17	43762429	T	C	0.216593	0.999987	373298	9.034	1.648e-19	++
rs62055711	17	43762554	A	G	0.216591	0.999996	373298	-9.034	1.648e-19	--
rs17688002	17	43762594	A	T	0.21659	0.999996	373298	-9.034	1.648e-19	--
rs2040846	17	43762846	A	G	0.21659	0.999996	373298	-9.034	1.648e-19	--
rs4486953	17	43763007	T	C	0.21659	0.999997	373298	-9.034	1.648e-19	--
rs385691	17	43726125	A	C	0.216592	0.999981	373297	-9.034	1.65e-19	--
rs62053955	17	43749980	T	C	0.216607	0.999927	373279	-9.034	1.651e-19	--
rs17687625	17	43750238	A	G	0.216608	0.999925	373279	-9.034	1.651e-19	--
rs449501	17	43724555	A	G	0.216601	0.999954	373297	9.034	1.653e-19	++
rs241033	17	43733983	A	G	0.216607	0.999934	373294	9.033	1.664e-19	++
rs62055708	17	43761974	A	C	0.216593	0.999976	373289	9.033	1.664e-19	++
rs76927677	17	43761985	A	T	0.216593	0.999975	373289	-9.033	1.664e-19	--
rs112155389	17	43758078	A	G	0.216581	0.999955	373289	9.033	1.666e-19	++
rs17760577	17	43741452	T	C	0.216588	0.999982	373292	9.033	1.672e-19	++
rs62053939	17	43740856	T	C	0.216648	1	373299	9.033	1.673e-19	++
rs62056876	17	43778752	T	C	0.216478	0.999111	372934	9.033	1.674e-19	++
rs594591	17	43707620	T	G	0.216588	1	373299	9.033	1.676e-19	++
rs393675	17	43723605	T	C	0.216589	0.999991	373298	-9.033	1.676e-19	--
rs62053956	17	43750315	A	G	0.216616	0.99989	373260	-9.033	1.678e-19	--
rs1706746	17	43721457	T	C	0.21659	0.999999	373299	9.032	1.681e-19	++
rs3418	17	43723462	T	C	0.216592	0.999993	373299	9.032	1.681e-19	++
rs17687571	17	43750010	A	G	0.216591	0.99999	373295	9.032	1.686e-19	++
rs17760817	17	43750137	C	G	0.216591	0.99999	373295	9.032	1.686e-19	++
rs62055697	17	43758148	T	C	0.216589	0.999954	373290	9.032	1.688e-19	++
rs2942168	17	43714850	A	G	0.216594	0.999979	373296	9.032	1.689e-19	++
rs17761207	17	43762255	T	C	0.216595	0.999979	373291	-9.032	1.691e-19	--
rs241041	17	43713925	A	G	0.21659	0.999989	373298	-9.032	1.692e-19	--
rs241039	17	43714673	A	T	0.216591	0.999989	373298	-9.032	1.692e-19	--
rs389217	17	43717131	T	C	0.216589	0.999979	373298	9.032	1.692e-19	++
rs434971	17	43725992	A	G	0.216616	0.999966	373297	9.031	1.694e-19	++
rs62055689	17	43754569	A	G	0.216635	0.999786	373258	9.031	1.694e-19	++
rs17762165	17	43778602	T	C	0.216583	0.999854	373241	9.031	1.696e-19	++
rs17761046	17	43758382	T	C	0.216596	0.999971	373289	-9.031	1.697e-19	--
rs62054429	17	43823125	A	G	0.217066	0.999711	373179	9.031	1.697e-19	++
rs56100013	17	43768467	T	C	0.216569	0.999871	373257	9.031	1.7e-19	++
rs241024	17	43736763	T	C	0.216591	0.999978	373296	9.031	1.701e-19	++
rs241023	17	43737040	A	G	0.216591	0.999979	373296	9.031	1.701e-19	++
rs241021	17	43738627	T	G	0.21659	0.999984	373296	-9.031	1.701e-19	--
rs241020	17	43738676	A	C	0.21659	0.999984	373296	9.031	1.701e-19	++
rs2942169	17	43711539	C	G	0.216589	0.999997	373299	9.03	1.709e-19	++
rs241045	17	43712337	T	C	0.21659	0.999992	373299	9.03	1.709e-19	++
rs241044	17	43712464	A	G	0.21659	0.999991	373299	9.03	1.709e-19	++
rs241042	17	43712657	T	C	0.21659	0.999991	373299	-9.03	1.709e-19	--
rs2942167	17	43715018	T	C	0.216591	0.99999	373299	-9.03	1.709e-19	--
rs2942165	17	43715619	C	G	0.216591	0.999989	373299	9.03	1.709e-19	++
rs117368197	17	43715924	A	G	0.2166	0.999973	373299	-9.03	1.709e-19	--
rs413778	17	43716885	A	G	0.216591	0.999989	373299	-9.03	1.709e-19	--
rs62055693	17	43756910	T	C	0.216566	0.999925	373267	-9.03	1.715e-19	--
rs62053957	17	43750939	T	C	0.2166	0.999951	373274	-9.03	1.717e-19	--
rs62055885	17	43838014	A	G	0.216593	0.999093	372936	-9.03	1.717e-19	--
rs62062789	17	44025033	T	C	0.2154	0.994713	371469	-9.03	1.717e-19	--
rs62062790	17	44025045	T	C	0.2154	0.994709	371469	9.03	1.717e-19	++
rs2942164	17	43721283	C	G	0.216639	1	373299	9.03	1.721e-19	++
rs62057062	17	43856710	A	G	0.216297	0.999492	373028	9.03	1.721e-19	++
rs424243	17	43727887	A	T	0.216587	0.999917	373269	-9.03	1.723e-19	--
rs647483	17	43729432	T	C	0.216581	0.999942	373276	9.03	1.723e-19	++
rs444071	17	43707951	T	C	0.216578	0.999983	373289	9.029	1.726e-19	++
rs396593	17	43707955	A	C	0.216578	0.999983	373289	9.029	1.726e-19	++
rs62053948	17	43748046	T	C	0.216604	0.999916	373251	9.029	1.729e-19	++
rs62055698	17	43758238	T	C	0.216647	0.999864	373257	9.029	1.729e-19	++
rs62056934	17	43790005	A	G	0.215687	0.99742	372522	-9.029	1.729e-19	--
rs17760631	17	43743045	T	C	0.216587	0.999966	373284	-9.029	1.731e-19	--
rs241031	17	43734304	T	C	0.216592	0.99997	373295	-9.029	1.732e-19	--
rs241030	17	43734503	A	G	0.216593	0.999973	373295	-9.029	1.732e-19	--
rs241029	17	43734643	T	C	0.216589	0.999955	373295	-9.029	1.732e-19	--
rs241026	17	43735555	A	G	0.216592	0.999975	373295	9.029	1.732e-19	++
rs62055691	17	43754850	T	C	0.216597	0.999946	373269	-9.029	1.732e-19	--
rs12150464	17	43776371	T	C	0.216562	0.999799	373244	9.029	1.734e-19	++
rs12150435	17	43776391	C	G	0.216562	0.999799	373244	9.029	1.734e-19	++
rs62055690	17	43754576	C	G	0.216596	0.999951	373271	-9.029	1.737e-19	--
rs62055890	17	43840681	T	C	0.216507	0.998735	372739	9.028	1.743e-19	++
rs62053952	17	43749261	T	C	0.216589	0.999991	373295	-9.028	1.747e-19	--
rs17687534	17	43749579	T	C	0.21659	0.999994	373295	-9.028	1.747e-19	--
rs241027	17	43735478	A	G	0.216595	0.999966	373294	-9.028	1.75e-19	--
rs12150091	17	43776242	A	G	0.216562	0.9998	373245	-9.028	1.752e-19	--
rs12150048	17	43827471	C	G	0.217138	0.99948	373104	9.027	1.759e-19	++
rs62055665	17	43754505	A	C	0.216595	0.999947	373272	-9.027	1.761e-19	--
rs241035	17	43731896	T	C	0.216595	0.999973	373295	9.027	1.762e-19	++
rs17760733	17	43746276	T	G	0.216586	0.999958	373277	9.027	1.765e-19	++
rs1706748	17	43722509	C	G	0.216705	0.999671	373251	-9.027	1.766e-19	--
rs241034	17	43733048	A	T	0.216594	0.999973	373293	-9.027	1.766e-19	--
rs62053951	17	43749168	C	G	0.216587	0.999985	373294	9.026	1.776e-19	++
rs453997	17	43727061	T	C	0.216576	0.999961	373279	9.026	1.777e-19	++
rs422112	17	43728137	A	G	0.216577	0.999961	373279	9.026	1.777e-19	++
rs413844	17	43729384	A	G	0.216578	0.999956	373279	9.026	1.777e-19	++
rs12150454	17	43776061	T	C	0.21657	0.99977	373226	9.026	1.78e-19	++
rs241028	17	43735276	T	C	0.216574	0.999942	373295	9.026	1.784e-19	++
rs62053945	17	43746839	T	C	0.216588	0.999963	373280	-9.026	1.785e-19	--
rs56013908	17	43836920	T	C	0.216615	0.999218	373002	-9.026	1.785e-19	--
rs418891	17	43693538	T	G	0.216727	0.999352	373049	9.026	1.786e-19	++
rs79675109	17	43746418	A	T	0.216586	0.999959	373278	9.026	1.787e-19	++
rs11079723	17	43841729	T	C	0.216351	0.999062	372838	-9.025	1.789e-19	--
rs3108317	17	43719870	A	G	0.216591	0.99999	373296	9.025	1.791e-19	++
rs62055884	17	43837567	T	C	0.21664	0.999308	373041	9.024	1.806e-19	++
rs28439278	17	43838071	T	C	0.216644	0.999238	373011	9.024	1.806e-19	++
rs35282504	17	43832618	A	G	0.216593	0.999445	373122	9.024	1.81e-19	++
rs241038	17	43730598	A	G	0.216579	0.999952	373279	9.024	1.813e-19	++
rs241037	17	43730636	T	G	0.216579	0.999952	373279	9.024	1.813e-19	++
rs17687504	17	43746721	A	G	0.216586	0.999961	373279	-9.024	1.814e-19	--
rs62055878	17	43835854	A	C	0.21667	0.999474	373128	9.024	1.818e-19	++
rs79882507	17	43837782	A	G	0.216627	0.999301	373013	-9.024	1.822e-19	--
rs413917	17	43723189	A	G	0.216793	1	373299	9.023	1.825e-19	++
rs17686610	17	43710384	A	C	0.216559	0.999929	373281	-9.023	1.829e-19	--
rs113728380	17	43760199	T	C	0.216603	0.999888	373254	9.023	1.829e-19	++
rs56290582	17	43788371	T	C	0.216529	0.999682	373172	9.023	1.83e-19	++
rs62053949	17	43748101	A	G	0.216587	0.999973	373284	-9.023	1.834e-19	--
rs62053946	17	43747677	T	C	0.216586	0.999968	373280	9.023	1.838e-19	++
rs62053947	17	43747683	A	G	0.216586	0.999968	373280	9.023	1.838e-19	++
rs112169475	17	43760192	A	G	0.216592	0.999923	373261	-9.022	1.844e-19	--
rs55660209	17	43932173	A	G	0.21673	0.99462	371327	-9.022	1.847e-19	--
rs74514268	17	43836191	A	G	0.216659	0.999426	373097	9.022	1.853e-19	++
rs62055868	17	43830640	T	C	0.216677	0.999452	373167	9.021	1.86e-19	++
rs62056925	17	43788649	T	C	0.216453	0.999772	373204	-9.021	1.862e-19	--
rs62056926	17	43788666	C	G	0.216453	0.999772	373204	-9.021	1.862e-19	--
rs650927	17	43709867	T	G	0.216567	0.999958	373286	-9.021	1.867e-19	--
rs671740	17	43709893	A	G	0.216567	0.999958	373286	-9.021	1.867e-19	--
rs2942170	17	43711312	T	C	0.216568	0.999956	373286	9.021	1.867e-19	++
rs77220413	17	43764378	A	G	0.216608	1	373299	9.02	1.879e-19	++
rs17687740	17	43756376	C	G	0.21666	0.999673	373141	9.02	1.88e-19	++
rs56397077	17	43788419	A	C	0.21646	0.999807	373205	9.02	1.881e-19	++
rs111739681	17	43898459	T	C	0.216389	0.999802	373168	9.02	1.887e-19	++
rs62056905	17	43782693	A	G	0.216849	0.997052	371984	-9.02	1.888e-19	--
rs62053950	17	43748412	A	G	0.216589	0.999966	373285	-9.019	1.898e-19	--
rs62056922	17	43787563	C	G	0.216461	0.9998	373204	-9.019	1.903e-19	--
rs16940633	17	43710371	A	G	0.216557	0.999922	373278	9.019	1.905e-19	++
rs62055752	17	43767628	A	G	0.216555	0.99974	373204	9.018	1.921e-19	++
rs55787105	17	43853109	A	G	0.216327	0.999399	373010	9.017	1.93e-19	++
rs62056911	17	43784624	T	C	0.216472	0.999769	373175	-9.017	1.932e-19	--
rs62056929	17	43789144	A	G	0.216481	0.999687	373196	9.017	1.935e-19	++
rs62055875	17	43832864	T	C	0.216592	0.999446	373095	-9.017	1.937e-19	--
rs17762535	17	43787130	T	C	0.216463	0.999795	373206	-9.016	1.944e-19	--
rs17426106	17	43828935	C	G	0.217046	0.999642	373210	9.016	1.946e-19	++
rs62055700	17	43758742	T	C	0.216564	0.999899	373275	-9.016	1.948e-19	--
rs62055869	17	43830685	A	G	0.216645	0.999541	373184	9.016	1.949e-19	++
rs62057061	17	43856639	C	G	0.215963	1	373299	-9.016	1.96e-19	--
rs1526129	17	43779657	T	C	0.216537	0.999836	373229	-9.015	1.964e-19	--
rs62056928	17	43788782	T	C	0.216515	0.999499	373176	9.015	1.974e-19	++
rs62054380	17	43800987	A	C	0.216632	0.999702	373163	9.014	1.982e-19	++
rs62056927	17	43788767	A	G	0.216482	0.999682	373194	9.014	1.989e-19	++
rs56369036	17	43841571	A	T	0.21644	0.999239	372948	9.014	1.989e-19	++
rs1608955	17	43815713	T	C	0.217085	0.999701	373227	9.014	1.991e-19	++
rs1608956	17	43815820	A	T	0.217087	0.999697	373227	9.014	1.991e-19	++
rs17689218	17	43785808	T	C	0.216455	0.999751	373157	-9.014	1.993e-19	--
rs62056916	17	43785938	T	C	0.216454	0.99975	373157	9.014	1.993e-19	++
rs2004260	17	43822398	T	C	0.217083	0.999761	373211	-9.014	1.993e-19	--
rs17426064	17	43828698	T	C	0.217048	0.999654	373210	9.014	1.993e-19	++
rs17334944	17	43828617	A	G	0.217049	0.999646	373210	9.013	1.996e-19	++
rs17689116	17	43782558	T	C	0.216446	0.999574	373156	-9.013	2.006e-19	--
rs62054427	17	43821062	A	G	0.217075	0.999765	373215	-9.013	2.013e-19	--
rs74464991	17	43821685	A	C	0.217075	0.999765	373215	9.013	2.013e-19	++
rs62053953	17	43749454	A	G	0.216644	1	373299	9.012	2.016e-19	++
rs62056920	17	43787226	A	G	0.216507	0.999551	373192	9.012	2.016e-19	++
rs62056921	17	43787306	T	C	0.216502	0.999583	373192	-9.012	2.016e-19	--
rs12150621	17	43838482	T	G	0.216643	0.999175	372983	9.012	2.016e-19	++
rs62057064	17	43857033	T	C	0.216301	0.999478	373013	9.012	2.02e-19	++
rs12150363	17	43826351	A	G	0.217081	0.999702	373215	-9.012	2.024e-19	--
rs12150672	17	43826637	A	G	0.217081	0.999694	373215	9.012	2.024e-19	++
rs17334894	17	43827209	A	G	0.217083	0.999693	373215	9.012	2.024e-19	++
rs12150604	17	43828221	A	T	0.217079	0.999669	373211	9.012	2.024e-19	++
rs17563501	17	43801695	T	C	0.216633	0.999706	373165	9.012	2.025e-19	++
rs4609898	17	43794182	A	G	0.216456	0.999743	373196	9.012	2.029e-19	++
rs62054428	17	43822511	A	G	0.217071	0.999699	373195	9.011	2.034e-19	++
rs78568882	17	43784935	C	G	0.216322	0.999134	372999	-9.011	2.038e-19	--
rs81632	17	43710127	A	T	0.216557	0.9999	373260	9.011	2.041e-19	++
rs55645418	17	43832115	A	G	0.21667	0.99958	373207	-9.011	2.042e-19	--
rs62056917	17	43786013	T	G	0.216454	0.99975	373159	9.011	2.044e-19	++
rs62055871	17	43831112	A	G	0.216653	0.999527	373184	9.01	2.056e-19	++
rs17688875	17	43778406	A	G	0.216713	0.999406	372941	-9.01	2.059e-19	--
rs12150455	17	43827508	A	G	0.217123	0.999558	373198	-9.01	2.059e-19	--
rs75310534	17	43794286	T	C	0.216459	0.999764	373200	9.01	2.061e-19	++
rs56046792	17	43797246	T	C	0.216443	0.999747	373208	9.01	2.062e-19	++
rs62054431	17	43823880	T	C	0.217083	0.99978	373215	9.01	2.063e-19	++
rs62054432	17	43823889	A	C	0.217083	0.99978	373215	9.01	2.063e-19	++
rs111497072	17	43824201	A	G	0.217083	0.999779	373215	9.01	2.063e-19	++
rs62054433	17	43824348	T	C	0.217083	0.999779	373215	-9.01	2.063e-19	--
rs62054434	17	43824382	T	G	0.217083	0.999779	373215	-9.01	2.063e-19	--
rs12150683	17	43824848	A	G	0.217083	0.999779	373215	-9.01	2.063e-19	--
rs12150332	17	43824908	T	C	0.217083	0.999779	373215	9.01	2.063e-19	++
rs12948216	17	43836673	T	C	0.216662	0.99938	373070	9.01	2.067e-19	++
rs17426174	17	43830938	C	G	0.216653	0.999538	373185	9.01	2.068e-19	++
rs62054426	17	43820741	A	T	0.217072	0.999752	373215	-9.009	2.07e-19	--
rs62056915	17	43785627	A	T	0.216463	0.999716	373147	-9.009	2.075e-19	--
rs62056935	17	43790446	A	G	0.216625	0.999773	373204	-9.009	2.076e-19	--
rs75643244	17	43823326	A	G	0.217091	0.999797	373213	-9.009	2.084e-19	--
rs55938136	17	43798360	A	G	0.216643	0.999806	373232	-9.009	2.085e-19	--
rs75403953	17	43798546	A	G	0.216643	0.999806	373232	-9.009	2.085e-19	--
rs75715199	17	43825478	A	G	0.217084	0.999777	373214	9.009	2.087e-19	++
rs62054438	17	43825711	A	C	0.217084	0.999777	373214	-9.009	2.087e-19	--
rs62054439	17	43825725	T	G	0.217084	0.999777	373214	9.009	2.087e-19	++
rs17334797	17	43825912	A	G	0.217084	0.999778	373214	-9.009	2.087e-19	--
rs62056910	17	43784222	T	C	0.216595	0.999553	373130	-9.008	2.101e-19	--
rs17563923	17	43819450	A	G	0.217043	0.999751	373229	9.008	2.108e-19	++
rs62054425	17	43819480	T	C	0.217044	0.999748	373227	9.007	2.113e-19	++
rs75076131	17	43790649	A	C	0.216626	0.999771	373206	9.007	2.114e-19	++
rs55989971	17	43798160	A	G	0.216643	0.999805	373231	9.007	2.114e-19	++
rs55669046	17	43768501	T	C	0.216521	0.999799	373244	9.007	2.119e-19	++
rs62054435	17	43825339	C	G	0.217075	0.99973	373212	-9.006	2.134e-19	--
rs17762308	17	43780948	T	C	0.216568	0.999231	372900	-9.006	2.138e-19	--
rs611351	17	43692935	A	G	0.216731	0.999104	372944	-9.006	2.141e-19	--
rs62056937	17	43791181	A	C	0.216631	0.999778	373208	-9.005	2.15e-19	--
rs62056946	17	43798401	A	G	0.216655	0.999762	373206	9.005	2.153e-19	++
rs7502937	17	43793665	A	G	0.216635	0.999774	373215	-9.005	2.16e-19	--
rs75916678	17	43849366	T	C	0.21652	0.998912	372814	-9.004	2.169e-19	--
rs55980621	17	43768496	T	C	0.216535	0.999761	373241	9.004	2.173e-19	++
rs62056936	17	43790911	A	T	0.216626	0.99977	373207	-9.004	2.178e-19	--
rs79730878	17	43849415	T	C	0.220873	0.994426	370629	-9.004	2.179e-19	--
rs62055901	17	43845041	A	G	0.216502	0.999183	372920	9.003	2.187e-19	++
rs113661667	17	43791610	T	C	0.216632	0.999775	373212	-9.003	2.188e-19	--
rs74579538	17	43791652	A	G	0.216632	0.999775	373212	9.003	2.188e-19	++
rs17334923	17	43827244	T	C	0.21773	0.999307	373021	9.003	2.193e-19	++
rs62054424	17	43819384	A	G	0.217041	0.999758	373234	9.003	2.196e-19	++
rs62055895	17	43844044	A	G	0.216433	0.999364	372963	-9.003	2.196e-19	--
rs62055896	17	43844201	T	C	0.216433	0.999367	372963	9.003	2.196e-19	++
rs55725840	17	43844486	A	T	0.216433	0.999368	372963	9.003	2.196e-19	++
rs56323722	17	43798015	A	C	0.216638	0.999732	373203	-9.003	2.197e-19	--
rs12150658	17	43826305	A	G	0.217104	0.99962	373209	9.003	2.198e-19	++
rs79600142	17	43897722	T	C	0.21647	0.999921	373248	-9.003	2.201e-19	--
rs757501	17	43756685	A	G	0.216568	0.999828	373219	-9.003	2.206e-19	--
rs1105571	17	43793200	A	T	0.216634	0.999777	373214	-9.002	2.207e-19	--
rs56109643	17	43844859	A	G	0.216432	0.999373	372967	-9.002	2.214e-19	--
rs76294809	17	43849327	A	G	0.216429	0.999423	373060	9.002	2.218e-19	++
rs4605208	17	43794209	C	G	0.216621	0.999747	373201	9.002	2.222e-19	++
rs76007856	17	43795238	A	G	0.216624	0.999753	373204	9.002	2.226e-19	++
rs4479288	17	43793828	A	G	0.216765	0.999148	372925	9.001	2.23e-19	++
rs17563433	17	43800351	A	C	0.21666	0.999812	373230	-9.001	2.234e-19	--
rs77370070	17	43800404	T	G	0.21666	0.999812	373230	-9.001	2.234e-19	--
rs61667602	17	43785349	T	C	0.217675	0.998549	373069	-9.001	2.247e-19	--
rs1880750	17	43796541	A	T	0.216625	0.999764	373208	9	2.252e-19	++
rs62056918	17	43786676	T	G	0.216337	0.999281	373041	-9	2.253e-19	--
rs1105570	17	43793342	A	G	0.216637	0.999768	373214	-9	2.258e-19	--
rs1105569	17	43793388	T	C	0.216637	0.999768	373214	9	2.258e-19	++
rs12150451	17	43827431	A	G	0.217154	0.999526	373129	-9	2.258e-19	--
rs4479289	17	43793951	A	G	0.21662	0.999747	373200	9	2.265e-19	++
rs393838	17	43705756	C	G	0.227688	0.999939	373282	8.999	2.269e-19	++
rs62056880	17	43782304	T	C	0.216509	0.999678	373212	-8.999	2.271e-19	--
rs111415173	17	43795573	T	C	0.216625	0.999754	373206	8.999	2.281e-19	++
rs113991678	17	43795634	T	C	0.216625	0.999754	373206	8.999	2.281e-19	++
rs112995313	17	43795768	T	C	0.216625	0.999755	373206	-8.999	2.281e-19	--
rs434805	17	43718336	T	C	0.227654	0.999838	373262	-8.999	2.287e-19	--
rs71375313	17	43839253	A	G	0.216302	0.99817	372424	8.998	2.288e-19	++
rs62056906	17	43782708	T	C	0.216576	0.99921	373067	-8.998	2.292e-19	--
rs1568949	17	43792975	A	G	0.216637	0.999767	373214	8.998	2.301e-19	++
rs56043078	17	43853235	T	G	0.216382	0.999538	373075	-8.998	2.301e-19	--
rs77965652	17	43853457	A	G	0.216381	0.999541	373075	-8.998	2.301e-19	--
rs55849949	17	43853526	A	G	0.216381	0.999543	373075	-8.998	2.301e-19	--
rs55991914	17	43854267	T	C	0.21638	0.999553	373075	8.998	2.301e-19	++
rs241032	17	43734145	T	C	0.216716	0.999726	373225	-8.998	2.306e-19	--
rs11079717	17	43835351	T	C	0.216699	0.999444	373143	-8.998	2.306e-19	--
rs62055955	17	43854340	A	G	0.216677	0.999213	373067	-8.998	2.309e-19	--
rs112570965	17	43801092	T	C	0.216661	0.999815	373234	-8.997	2.315e-19	--
rs62054440	17	43827391	C	G	0.217152	0.99953	373128	8.997	2.32e-19	++
rs62055894	17	43843943	A	G	0.216431	0.999349	372952	8.997	2.325e-19	++
rs76728632	17	43818160	A	C	0.217034	0.99981	373250	-8.997	2.327e-19	--
rs62055946	17	43851971	A	C	0.216386	0.99951	373070	8.997	2.329e-19	++
rs34097347	17	43949448	A	C	0.215168	0.993585	370456	8.996	2.331e-19	++
rs62055950	17	43853133	T	C	0.216379	0.999529	373068	-8.996	2.34e-19	--
rs17649019	17	43801593	A	G	0.216671	0.999788	373236	8.995	2.364e-19	++
rs2214258	17	43953719	C	G	0.215326	0.994752	371430	8.995	2.367e-19	++
rs56298110	17	43815336	A	G	0.217029	0.999828	373263	-8.995	2.372e-19	--
rs62055945	17	43851851	A	G	0.216383	0.999513	373075	8.994	2.373e-19	++
rs62054417	17	43815859	A	C	0.21703	0.999827	373262	-8.994	2.394e-19	--
rs62054419	17	43816605	A	C	0.21703	0.999826	373262	-8.994	2.394e-19	--
rs62054420	17	43816655	C	G	0.21703	0.999827	373262	-8.994	2.394e-19	--
rs62054421	17	43816657	A	G	0.21703	0.999827	373262	8.994	2.394e-19	++
rs17563800	17	43817459	T	C	0.21703	0.999827	373262	8.994	2.394e-19	++
rs56295996	17	43817557	T	C	0.21703	0.999827	373262	8.994	2.394e-19	++
rs56384960	17	43817608	A	G	0.21703	0.999827	373262	8.994	2.394e-19	++
rs56178230	17	43817832	A	G	0.217027	0.999808	373262	8.994	2.394e-19	++
rs80157557	17	43817898	A	G	0.217027	0.999808	373262	8.994	2.394e-19	++
rs17563827	17	43818222	A	C	0.21703	0.999827	373262	8.994	2.394e-19	++
rs76421814	17	43814427	T	C	0.21703	0.999827	373262	-8.993	2.398e-19	--
rs56006248	17	43815141	A	G	0.21703	0.999827	373262	-8.993	2.398e-19	--
rs79322350	17	43790401	A	G	0.21662	0.999744	373180	-8.993	2.4e-19	--
rs34303488	17	43848181	T	C	0.216435	0.99943	373055	8.993	2.404e-19	++
rs62057069	17	43859065	T	C	0.216407	0.999853	373245	-8.993	2.405e-19	--
rs4074462	17	43855228	T	G	0.217559	0.998185	373014	8.993	2.408e-19	++
rs35879086	17	43830382	A	G	0.216641	0.999389	373124	8.992	2.419e-19	++
rs1526127	17	43812398	C	G	0.217034	0.999823	373261	-8.992	2.42e-19	--
rs62054398	17	43812599	A	G	0.217034	0.999823	373261	-8.992	2.42e-19	--
rs62054399	17	43812624	A	G	0.217034	0.999823	373261	8.992	2.42e-19	++
rs62054400	17	43812649	T	C	0.217034	0.999823	373261	-8.992	2.42e-19	--
rs62054411	17	43812684	A	G	0.217034	0.999823	373261	-8.992	2.42e-19	--
rs62054412	17	43813002	A	G	0.217035	0.999828	373261	8.992	2.42e-19	++
rs17563787	17	43813252	C	G	0.21703	0.999826	373261	-8.992	2.42e-19	--
rs62054413	17	43813370	C	G	0.21703	0.999826	373261	8.992	2.42e-19	++
rs62054414	17	43813415	A	G	0.21703	0.999826	373261	8.992	2.42e-19	++
rs17563683	17	43811072	A	G	0.217015	0.999705	373228	-8.992	2.422e-19	--
rs62057068	17	43858629	A	G	0.216401	0.999767	373175	-8.992	2.428e-19	--
rs62056919	17	43786698	T	C	0.216333	0.999281	373041	8.992	2.43e-19	++
rs56387266	17	43847912	T	C	0.216435	0.999447	373056	-8.992	2.432e-19	--
rs56070245	17	43847868	T	C	0.216432	0.999434	373050	-8.991	2.441e-19	--
rs389978	17	43717415	A	G	0.216728	0.999858	373259	-8.991	2.442e-19	--
rs80072429	17	43818611	A	G	0.217031	0.999825	373262	8.991	2.446e-19	++
rs77114624	17	43818657	T	C	0.217031	0.999825	373262	-8.991	2.446e-19	--
rs76311426	17	43818690	T	G	0.217031	0.999825	373262	8.991	2.446e-19	++
rs17563861	17	43818906	A	G	0.217031	0.999825	373262	-8.991	2.446e-19	--
rs17563889	17	43818946	A	T	0.217032	0.999821	373262	-8.991	2.446e-19	--
rs3919455	17	43953707	T	C	0.215321	0.994705	371430	8.991	2.45e-19	++
rs7350923	17	43834970	T	C	0.216682	0.999517	373143	8.991	2.452e-19	++
rs2188888	17	43953695	T	C	0.215331	0.99469	371422	-8.99	2.466e-19	--
rs56268325	17	43847741	T	C	0.216435	0.999446	373048	-8.99	2.467e-19	--
rs62056912	17	43784948	T	G	0.216419	0.999526	373133	8.99	2.475e-19	++
rs62055928	17	43847374	A	G	0.216428	0.999408	372994	8.99	2.483e-19	++
rs56099546	17	43894609	A	G	0.216405	0.99968	373136	-8.989	2.491e-19	--
rs11079724	17	43841912	T	C	0.216609	0.998964	372913	8.989	2.497e-19	++
rs56303031	17	43853922	A	G	0.216665	0.999215	373056	8.989	2.5e-19	++
rs62056939	17	43791332	T	C	0.21661	0.999759	373205	-8.989	2.504e-19	--
rs62056940	17	43791344	A	T	0.21661	0.999759	373205	8.989	2.504e-19	++
rs78803763	17	43791405	A	C	0.21661	0.999759	373205	8.989	2.504e-19	++
rs77387379	17	43791429	A	G	0.21661	0.999759	373205	8.989	2.504e-19	++
rs75990322	17	43791468	T	C	0.216611	0.999757	373205	-8.989	2.504e-19	--
rs56357543	17	43894547	T	C	0.216406	0.999678	373135	8.988	2.515e-19	++
rs12943085	17	43834482	A	G	0.216671	0.999549	373150	8.988	2.52e-19	++
rs7502718	17	43793651	A	G	0.216628	0.999693	373167	8.988	2.525e-19	++
rs78440279	17	43816052	T	C	0.217089	0.999518	373141	8.988	2.527e-19	++
rs62054388	17	43805590	T	C	0.216957	0.999569	373155	8.987	2.535e-19	++
rs28768976	17	43688317	A	G	0.227887	0.998552	372721	-8.987	2.544e-19	--
rs62055889	17	43838919	A	G	0.216548	0.998984	372877	8.986	2.56e-19	++
rs62057063	17	43856730	T	C	0.216083	0.998458	372656	8.986	2.565e-19	++
rs62054381	17	43801185	A	G	0.217008	0.999558	373198	-8.986	2.568e-19	--
rs62055956	17	43854449	T	C	0.217125	0.997888	372592	8.986	2.569e-19	++
rs62057065	17	43858187	T	G	0.21632	0.999539	373030	8.986	2.573e-19	++
rs62055957	17	43854536	A	C	0.216697	0.999144	373055	8.985	2.586e-19	++
rs34195569	17	43833921	A	G	0.216673	0.99956	373151	8.985	2.596e-19	++
rs34008514	17	43834314	A	G	0.216673	0.999556	373151	-8.985	2.596e-19	--
rs55653963	17	43799509	A	C	0.216404	0.999386	373088	-8.985	2.599e-19	--
rs56323304	17	43932129	T	C	0.217032	0.997445	372149	8.984	2.6e-19	++
rs34211253	17	43834074	C	G	0.216669	0.999522	373143	-8.984	2.605e-19	--
rs79406732	17	43940497	T	C	0.216399	0.999282	372862	8.984	2.608e-19	++
rs77804065	17	43810896	T	C	0.217158	0.983843	366617	8.984	2.614e-19	++
rs62055942	17	43850966	A	G	0.216402	0.999455	373062	-8.983	2.624e-19	--
rs36047693	17	43833824	C	G	0.216673	0.99956	373152	8.983	2.626e-19	++
rs55973918	17	43792252	A	C	0.216606	0.999736	373205	8.983	2.643e-19	++
rs62061708	17	44006956	A	G	0.215146	0.995344	371756	-8.982	2.65e-19	--
rs62057147	17	43903298	A	G	0.21743	0.998451	372780	8.982	2.654e-19	++
rs56082319	17	43844798	A	G	0.216529	0.999297	372933	8.982	2.658e-19	++
rs62054382	17	43802525	T	C	0.216636	0.999816	373238	8.982	2.659e-19	++
rs62055943	17	43851018	T	C	0.216403	0.999462	373063	-8.982	2.659e-19	--
rs76830096	17	43857129	A	C	0.216399	0.999484	373058	-8.982	2.665e-19	--
rs62055903	17	43846668	A	C	0.216437	0.999435	373000	8.981	2.674e-19	++
rs111374028	17	43846820	A	G	0.216437	0.999434	373000	8.981	2.674e-19	++
rs4471726	17	43807134	T	C	0.21686	0.999239	373067	-8.981	2.68e-19	--
rs75686108	17	44022376	T	C	0.216706	0.999308	373014	8.981	2.681e-19	++
rs62055938	17	43849656	A	C	0.216397	0.999416	373056	8.981	2.683e-19	++
rs62055939	17	43849787	A	T	0.216405	0.999446	373064	-8.981	2.683e-19	--
rs62055940	17	43849896	A	G	0.216404	0.999446	373064	-8.981	2.683e-19	--
rs76885724	17	43850519	T	C	0.216404	0.999455	373064	8.981	2.683e-19	++
rs55747440	17	43837115	A	G	0.216623	0.999189	372994	-8.98	2.697e-19	--
rs56280222	17	43803788	T	C	0.216673	0.999882	373268	-8.98	2.7e-19	--
rs62062778	17	44022528	A	G	0.216604	0.999225	372986	-8.98	2.705e-19	--
rs4617909	17	43806451	T	C	0.217038	0.999743	373230	8.98	2.706e-19	++
rs56205560	17	43804389	A	T	0.216693	0.999857	373262	8.98	2.707e-19	++
rs113934115	17	43847039	T	C	0.216436	0.999438	372999	8.98	2.717e-19	++
rs10514879	17	43802971	T	C	0.216653	0.999765	373216	8.979	2.729e-19	++
rs1526126	17	43812218	T	C	0.216963	0.999452	373129	8.979	2.731e-19	++
rs75986348	17	43809328	A	G	0.217032	0.999776	373241	-8.978	2.751e-19	--
rs62054394	17	43810608	A	T	0.217032	0.999777	373241	8.978	2.751e-19	++
rs113790915	17	43810782	C	G	0.217032	0.999777	373241	8.978	2.751e-19	++
rs62054395	17	43811060	T	G	0.217031	0.999776	373241	-8.978	2.751e-19	--
rs62061707	17	44006954	T	C	0.21511	0.995292	371725	-8.978	2.758e-19	--
rs56328224	17	43572419	T	C	0.217959	0.995308	371355	8.978	2.761e-19	++
rs55962674	17	43799033	T	C	0.21656	0.999382	373086	8.978	2.769e-19	++
rs62057073	17	43861117	T	C	0.216269	1	373299	8.977	2.777e-19	++
rs62054436	17	43825568	T	C	0.215896	0.996546	371952	8.977	2.792e-19	++
rs62054437	17	43825576	T	C	0.215892	0.996525	371952	-8.977	2.792e-19	--
rs1880752	17	43806264	T	C	0.217031	0.999773	373240	8.977	2.793e-19	++
rs2902662	17	43806925	A	G	0.217031	0.999774	373240	8.977	2.793e-19	++
rs2864087	17	43807063	T	C	0.217038	0.999741	373240	8.977	2.793e-19	++
rs79226879	17	43807485	T	C	0.217031	0.999773	373240	-8.977	2.793e-19	--
rs17563599	17	43807955	A	C	0.217031	0.999774	373240	-8.977	2.793e-19	--
rs17649138	17	43808067	A	G	0.217031	0.999773	373240	8.977	2.793e-19	++
rs62054389	17	43808321	A	G	0.217031	0.999774	373240	8.977	2.793e-19	++
rs62054390	17	43808443	A	C	0.217031	0.999773	373240	-8.977	2.793e-19	--
rs55947210	17	43808763	A	G	0.217031	0.999773	373240	-8.977	2.793e-19	--
rs62054392	17	43808945	T	C	0.217031	0.999772	373240	8.977	2.793e-19	++
rs4390635	17	43809016	T	C	0.217031	0.999772	373240	8.977	2.793e-19	++
rs62055948	17	43852621	T	C	0.215531	0.996884	371990	-8.977	2.793e-19	--
rs34579536	17	44108906	A	G	0.217949	1	373299	-8.977	2.793e-19	--
rs17689104	17	43782492	A	G	0.216451	0.999589	373195	-8.976	2.797e-19	--
rs62054378	17	43799667	A	C	0.21658	0.99941	373085	8.976	2.798e-19	++
rs79772576	17	44106220	A	G	0.217442	1	373299	-8.976	2.803e-19	--
rs78917495	17	43858482	T	C	0.216479	0.999431	372992	8.976	2.811e-19	++
rs1568951	17	43792895	T	G	0.216585	0.999663	373203	-8.976	2.815e-19	--
rs1568950	17	43792896	T	C	0.216585	0.999663	373203	-8.976	2.815e-19	--
rs62054397	17	43811792	T	C	0.21703	0.999771	373237	8.976	2.818e-19	++
rs4569335	17	43811950	A	C	0.21703	0.999771	373237	-8.976	2.818e-19	--
rs1526125	17	43812177	T	C	0.21703	0.999771	373237	8.976	2.818e-19	++
rs885639	17	43928614	T	G	0.219762	0.997267	372876	-8.975	2.829e-19	--
rs62054393	17	43809264	T	G	0.217028	0.999761	373239	-8.975	2.837e-19	--
rs17649162	17	43810371	C	G	0.217028	0.999763	373239	8.975	2.837e-19	++
rs1880749	17	43792586	A	C	0.216611	0.999547	373146	-8.975	2.846e-19	--
rs35631660	17	43832337	A	G	0.216343	0.998635	372907	-8.974	2.853e-19	--
rs77819001	17	43799804	A	C	0.21658	0.999409	373085	8.974	2.856e-19	++
rs76667867	17	43799810	C	G	0.216578	0.9994	373085	8.974	2.856e-19	++
rs393152	17	43719143	A	G	0.227907	1	373299	-8.974	2.866e-19	--
rs62054442	17	43829353	A	G	0.217173	0.999232	373069	-8.973	2.885e-19	--
rs62057071	17	43859691	C	G	0.21641	0.999864	373266	-8.973	2.892e-19	--
rs12150125	17	43986432	A	G	0.216929	0.998608	372678	8.973	2.896e-19	++
rs17563718	17	43811673	T	C	0.217025	0.999757	373235	8.972	2.909e-19	++
rs76563578	17	43933879	C	G	0.216712	0.999402	372970	-8.972	2.909e-19	--
rs4401083	17	43806015	A	G	0.217059	0.999667	373223	8.972	2.914e-19	++
rs62057070	17	43859640	A	G	0.216411	0.999868	373267	-8.971	2.927e-19	--
rs62054387	17	43805525	A	C	0.216888	0.999671	373246	-8.971	2.945e-19	--
rs62055900	17	43845002	C	G	0.216375	0.999134	372861	-8.97	2.959e-19	--
rs62055899	17	43844977	A	T	0.216364	0.99913	372855	8.97	2.977e-19	++
rs112915466	17	43958744	A	G	0.216496	0.999165	372895	-8.969	2.979e-19	--
rs62055947	17	43852605	T	C	0.215535	0.996891	372008	8.968	3.017e-19	++
rs62054384	17	43804306	T	C	0.216632	0.999576	373191	-8.968	3.027e-19	--
rs62055893	17	43842494	A	G	0.216373	0.997965	372696	-8.968	3.027e-19	--
rs62056930	17	43789640	A	C	0.21679	0.999136	372989	-8.968	3.029e-19	--
rs62054833	17	43933673	T	C	0.216701	0.999346	372926	-8.967	3.036e-19	--
rs62055525	17	43958736	A	G	0.21652	0.999114	372864	8.967	3.053e-19	++
rs62054396	17	43811510	T	C	0.217026	0.999758	373235	-8.966	3.062e-19	--
rs62057067	17	43858326	T	C	0.216397	0.999703	373124	8.966	3.074e-19	++
rs872972	17	43756458	A	G	0.215782	0.996865	372239	8.966	3.086e-19	++
rs62054383	17	43802907	T	C	0.216638	0.999669	373199	-8.965	3.089e-19	--
rs62062797	17	44027366	T	G	0.214985	0.99472	371097	-8.965	3.094e-19	--
rs365825	17	43705601	A	G	0.227756	1	373299	-8.965	3.1e-19	--
rs56168907	17	43837091	T	C	0.216589	0.999089	372986	-8.965	3.111e-19	--
rs17426195	17	43832367	A	G	0.216366	0.998631	372917	8.965	3.112e-19	++
rs62055887	17	43838710	T	C	0.216335	0.998052	372523	-8.964	3.131e-19	--
rs4609899	17	43807113	T	C	0.216874	0.999212	373054	8.964	3.135e-19	++
rs34579278	17	43833981	A	G	0.216624	0.999347	373104	-8.964	3.145e-19	--
rs75257002	17	43843395	T	C	0.21615	0.997473	372162	8.963	3.157e-19	++
rs111962225	17	43934016	C	G	0.216801	0.999485	372978	8.961	3.203e-19	++
rs112431991	17	43758885	A	G	0.214845	0.992846	370340	-8.96	3.244e-19	--
rs55960528	17	43968994	T	C	0.216706	0.999745	373162	-8.96	3.247e-19	--
rs55877243	17	43969019	T	C	0.216706	0.999745	373162	-8.96	3.247e-19	--
rs62062798	17	44027383	A	G	0.21493	0.994509	371032	-8.959	3.262e-19	--
rs62055886	17	43838678	A	G	0.216364	0.997992	372529	8.959	3.272e-19	++
rs2316772	17	43946423	A	C	0.216828	0.998745	372697	-8.959	3.276e-19	--
rs62054834	17	43934314	T	C	0.216804	0.999562	373013	-8.958	3.292e-19	--
rs62056881	17	43782455	T	G	0.21639	0.999256	373107	8.957	3.347e-19	++
rs8072451	17	43893716	T	C	0.216505	0.996229	372005	8.956	3.357e-19	++
rs9891103	17	44091886	T	C	0.227158	0.996277	372111	8.955	3.395e-19	++
rs10445335	17	43934896	A	T	0.216838	0.999656	373175	8.952	3.479e-19	++
rs75500942	17	43816106	A	C	0.21698	0.99978	373248	8.952	3.497e-19	++
rs62054418	17	43816306	A	G	0.21698	0.99978	373248	8.952	3.497e-19	++
rs78590209	17	44098862	A	G	0.216684	1	373299	-8.951	3.521e-19	--
rs2902661	17	43807099	A	G	0.217123	0.999306	372963	8.95	3.561e-19	++
rs55876817	17	43958139	A	C	0.216548	0.998987	372913	-8.949	3.577e-19	--
rs62057107	17	43896032	T	C	0.216557	0.999711	373135	8.949	3.583e-19	++
rs17763050	17	43903336	A	G	0.215747	0.997659	372001	8.949	3.595e-19	++
rs55707339	17	43842462	T	C	0.216298	0.997999	372675	-8.949	3.597e-19	--
rs2055795	17	43951995	T	C	0.216726	0.999736	373162	8.948	3.604e-19	++
rs2055796	17	43952191	A	T	0.216725	0.99974	373162	-8.948	3.604e-19	--
rs62063849	17	44073062	T	G	0.217183	0.998877	372889	-8.948	3.635e-19	--
rs62055932	17	43848412	A	G	0.216684	0.998628	372850	-8.947	3.637e-19	--
rs17690176	17	43916773	A	C	0.216665	0.999635	373151	-8.947	3.642e-19	--
rs62055494	17	43953016	T	C	0.21672	0.999716	373163	8.947	3.649e-19	++
rs62055496	17	43953307	T	C	0.216725	0.999741	373163	8.947	3.649e-19	++
rs62055497	17	43953529	A	G	0.216724	0.999743	373163	-8.947	3.649e-19	--
rs78506181	17	43897480	A	G	0.216642	0.999877	373229	-8.947	3.652e-19	--
rs2055794	17	43951717	A	G	0.216726	0.999733	373162	8.946	3.681e-19	++
rs56380663	17	43804619	T	C	0.216771	1	373299	8.946	3.688e-19	++
rs56347602	17	43939255	T	C	0.216818	0.99988	373234	-8.946	3.699e-19	--
rs17770296	17	43969136	T	C	0.216784	0.999868	373247	8.945	3.714e-19	++
rs56220242	17	43792326	T	C	0.216559	0.999393	373109	8.945	3.717e-19	++
rs77426526	17	43962982	A	G	0.216826	1	373299	8.945	3.728e-19	++
rs62057113	17	43897449	A	T	0.216512	0.999796	373168	-8.945	3.729e-19	--
rs55942528	17	43932028	A	G	0.217325	0.998086	372648	-8.944	3.742e-19	--
rs112572874	17	44072984	A	G	0.218526	0.997166	372131	-8.944	3.756e-19	--
rs62057108	17	43896616	T	C	0.216512	0.999784	373167	-8.944	3.765e-19	--
rs62057109	17	43896637	T	C	0.216512	0.999784	373167	-8.944	3.765e-19	--
rs62062795	17	44027090	T	C	0.216767	0.999423	373022	8.942	3.826e-19	++
rs62062779	17	44022577	A	C	0.216169	0.997688	372533	-8.942	3.833e-19	--
rs78729125	17	43970108	A	C	0.216809	0.999255	373106	8.941	3.843e-19	++
rs17689608	17	43896528	C	G	0.216511	0.999783	373167	-8.941	3.85e-19	--
rs62057110	17	43896734	T	C	0.216511	0.999785	373167	-8.941	3.85e-19	--
rs10445369	17	43934776	A	G	0.216803	0.999642	373169	-8.941	3.851e-19	--
rs62057150	17	43903548	T	C	0.216586	0.999884	373272	8.941	3.87e-19	++
rs62062780	17	44022593	T	C	0.216157	0.997696	372514	8.94	3.884e-19	++
rs8070723	17	44081064	A	G	0.220031	1	373299	-8.94	3.887e-19	--
rs62057123	17	43901238	A	G	0.216516	0.999827	373213	-8.94	3.892e-19	--
rs62057149	17	43903546	A	G	0.216587	0.999881	373271	-8.94	3.895e-19	--
rs56343551	17	43959092	T	G	0.216721	0.999787	373172	8.94	3.899e-19	++
rs77924424	17	44012915	T	C	0.216837	0.999739	373209	-8.94	3.902e-19	--
rs17763086	17	43905481	T	G	0.216609	0.999844	373260	-8.94	3.903e-19	--
rs62057148	17	43903485	C	G	0.216587	0.999894	373273	8.939	3.915e-19	++
rs55721252	17	43958099	T	C	0.216579	0.999118	372941	-8.939	3.918e-19	--
rs62055936	17	43848761	A	T	0.214464	0.993319	371055	8.939	3.923e-19	++
rs56160448	17	43792358	A	G	0.216535	0.999318	373089	-8.939	3.935e-19	--
rs79501144	17	43900697	T	C	0.216513	0.999843	373214	8.939	3.939e-19	++
rs112137135	17	43900817	A	G	0.216522	0.999803	373209	-8.938	3.96e-19	--
rs62057157	17	43905313	C	G	0.216579	0.999928	373272	8.938	3.968e-19	++
rs10445336	17	43934948	A	G	0.216845	0.999698	373187	-8.938	3.968e-19	--
rs55673092	17	43938882	A	G	0.216808	0.999915	373261	8.937	3.994e-19	++
rs17691556	17	43969168	A	T	0.216804	0.999952	373275	8.937	4.012e-19	++
rs62057156	17	43904948	C	G	0.21658	0.999931	373273	8.936	4.022e-19	++
rs55975673	17	43959113	A	G	0.216721	0.999787	373173	-8.936	4.027e-19	--
rs77926909	17	43994252	T	C	0.217084	0.999083	372953	-8.936	4.039e-19	--
rs55888391	17	43938107	A	G	0.216809	0.99992	373262	-8.936	4.043e-19	--
rs76329216	17	43938499	A	G	0.216809	0.999917	373262	8.936	4.043e-19	++
rs62054846	17	43938634	A	G	0.216809	0.999917	373262	-8.936	4.043e-19	--
rs55646970	17	43938796	A	G	0.216809	0.999916	373262	-8.936	4.043e-19	--
rs62054817	17	43925966	A	G	0.217208	0.999593	373136	8.936	4.045e-19	++
rs62054844	17	43937333	T	G	0.216809	0.999926	373264	-8.935	4.068e-19	--
rs78872653	17	43905134	A	G	0.21658	0.999921	373268	8.935	4.072e-19	++
rs62057111	17	43897130	A	G	0.216664	0.999693	373173	-8.935	4.074e-19	--
rs62054822	17	43927708	A	G	0.218209	0.99899	373120	-8.935	4.078e-19	--
rs16940668	17	43907966	A	G	0.216567	0.99985	373219	8.935	4.079e-19	++
rs739645	17	43894990	T	G	0.216589	0.999853	373244	-8.935	4.08e-19	--
rs112333322	17	44126673	A	G	0.214965	0.993386	371053	-8.935	4.084e-19	--
rs74863825	17	43963120	T	C	0.21672	0.999842	373210	8.934	4.097e-19	++
rs111447859	17	43987184	T	C	0.216871	0.999594	373117	-8.934	4.097e-19	--
rs78074121	17	43896690	T	C	0.216659	0.999586	373077	-8.934	4.108e-19	--
rs62054857	17	43939936	A	G	0.216807	0.999896	373237	8.934	4.108e-19	++
rs80348388	17	43952634	A	T	0.216799	0.99989	373247	-8.934	4.122e-19	--
rs55894109	17	43957221	T	C	0.2168	0.999898	373249	8.934	4.127e-19	++
rs56249780	17	43957328	T	C	0.2168	0.999897	373249	8.934	4.127e-19	++
rs17649641	17	43997372	T	C	0.216848	0.999587	373107	-8.933	4.131e-19	--
rs62056761	17	43969686	A	T	0.216719	0.999842	373214	8.933	4.135e-19	++
rs17770337	17	43969779	T	G	0.216719	0.999842	373214	8.933	4.135e-19	++
rs62056773	17	43969833	A	G	0.216719	0.999842	373214	-8.933	4.135e-19	--
rs62056774	17	43969901	A	G	0.216719	0.999842	373214	8.933	4.135e-19	++
rs62056777	17	43970303	A	G	0.216719	0.999843	373214	8.933	4.135e-19	++
rs62054832	17	43933579	A	C	0.216644	0.998465	372703	8.933	4.158e-19	++
rs62055502	17	43954284	A	G	0.216799	0.999892	373246	8.932	4.169e-19	++
rs17689824	17	43904397	T	C	0.21658	0.999939	373285	8.932	4.17e-19	++
rs62055468	17	43943000	A	C	0.216817	0.999866	373212	-8.932	4.174e-19	--
rs62055493	17	43952944	T	C	0.216794	0.999864	373248	-8.932	4.175e-19	--
rs62055495	17	43953043	A	C	0.216794	0.999865	373248	-8.932	4.175e-19	--
rs77017444	17	44028796	T	C	0.216663	0.998809	372746	-8.932	4.192e-19	--
rs62062781	17	44022632	A	G	0.216556	0.999063	373036	8.932	4.195e-19	++
rs28364025	17	43894102	T	C	0.216718	0.999474	373230	-8.931	4.211e-19	--
rs62057152	17	43904110	C	G	0.21658	0.999943	373286	8.931	4.211e-19	++
rs17690987	17	43931626	T	C	0.216707	0.999071	372924	-8.931	4.214e-19	--
rs62055498	17	43953814	A	G	0.216798	0.999896	373247	8.931	4.216e-19	++
rs62055499	17	43953991	C	G	0.216798	0.999897	373247	-8.931	4.216e-19	--
rs62055500	17	43954134	A	G	0.216798	0.999897	373247	8.931	4.216e-19	++
rs62055501	17	43954227	A	G	0.216798	0.999898	373247	8.931	4.216e-19	++
rs916793	17	43954686	A	G	0.216797	0.9999	373247	8.931	4.216e-19	++
rs4441322	17	43955030	A	G	0.216797	0.999902	373247	-8.931	4.216e-19	--
rs113414067	17	43955093	T	C	0.216797	0.999902	373247	-8.931	4.216e-19	--
rs55905252	17	43955365	A	C	0.216797	0.999904	373247	8.931	4.216e-19	++
rs17689471	17	43892973	T	C	0.216643	0.999682	373137	-8.931	4.221e-19	--
rs757503	17	43756466	T	C	0.215865	0.996923	372207	-8.931	4.224e-19	--
rs62057158	17	43907143	A	G	0.21657	0.999903	373255	8.931	4.231e-19	++
rs113952577	17	44010661	A	G	0.216701	0.999701	373173	-8.93	4.254e-19	--
rs55823844	17	43978320	A	G	0.216788	1	373299	8.93	4.255e-19	++
rs62054820	17	43926755	A	G	0.217101	0.99972	373195	-8.93	4.256e-19	--
rs62055488	17	43950394	T	C	0.216801	0.999883	373246	8.93	4.261e-19	++
rs62055490	17	43950533	A	G	0.216801	0.999884	373246	-8.93	4.261e-19	--
rs10491140	17	43950976	T	G	0.216801	0.999882	373246	8.93	4.261e-19	++
rs62055491	17	43951120	T	C	0.2168	0.999885	373246	-8.93	4.261e-19	--
rs34416056	17	43951220	T	G	0.216801	0.999882	373246	-8.93	4.261e-19	--
rs17770186	17	43964191	A	C	0.216769	0.999921	373261	8.93	4.265e-19	++
rs75839508	17	44022319	A	G	0.216756	0.999434	373097	8.93	4.27e-19	++
rs62055470	17	43943657	A	G	0.21684	0.999813	373181	-8.93	4.274e-19	--
rs62055471	17	43943755	T	C	0.21684	0.999813	373181	-8.93	4.274e-19	--
rs10445370	17	43935118	A	G	0.216796	0.999881	373244	8.929	4.289e-19	++
rs62057153	17	43904528	T	C	0.21658	0.999931	373283	-8.929	4.29e-19	--
rs62057154	17	43904610	T	C	0.216592	0.999915	373283	8.929	4.29e-19	++
rs62057155	17	43904673	T	C	0.216581	0.999934	373283	8.929	4.29e-19	++
rs41280118	17	43903089	T	C	0.216585	0.999874	373271	8.929	4.292e-19	++
rs62054841	17	43937104	A	G	0.216793	0.999861	373249	8.929	4.3e-19	++
rs62054842	17	43937162	T	C	0.216793	0.99986	373249	8.929	4.3e-19	++
rs62057144	17	43901558	A	G	0.216609	1	373299	-8.929	4.301e-19	--
rs55763795	17	43908773	C	G	0.216579	0.999891	373256	8.929	4.301e-19	++
rs55865707	17	43908826	T	G	0.216579	0.99989	373256	-8.929	4.301e-19	--
rs3885074	17	43902738	A	C	0.216582	0.999936	373287	8.929	4.303e-19	++
rs17763634	17	43921754	T	C	0.216525	0.99975	373167	-8.928	4.321e-19	--
rs62054843	17	43937184	T	C	0.216856	0.999796	373259	-8.928	4.331e-19	--
rs55779147	17	43894510	A	G	0.216596	0.999873	373230	8.928	4.333e-19	++
rs77561671	17	43976627	T	G	0.216787	0.999974	373293	8.928	4.334e-19	++
rs1876831	17	43907745	T	C	0.216578	0.999905	373259	8.928	4.335e-19	++
rs16940665	17	43907896	T	C	0.216578	0.999904	373259	-8.928	4.335e-19	--
rs1912151	17	43902944	T	C	0.216589	0.999853	373272	8.928	4.34e-19	++
rs62054835	17	43934672	A	C	0.21681	0.99965	373161	-8.928	4.34e-19	--
rs111327992	17	44126691	A	G	0.216926	0.999156	372939	8.928	4.343e-19	++
rs79959255	17	44077708	T	G	0.21695	0.99949	373177	8.928	4.344e-19	++
rs62062788	17	44024906	A	G	0.216778	0.99982	373238	-8.928	4.346e-19	--
rs55886302	17	43936011	A	G	0.21681	0.999936	373263	-8.928	4.351e-19	--
rs56136075	17	43936298	A	C	0.21681	0.999934	373263	8.928	4.351e-19	++
rs62056775	17	43969952	T	C	0.216703	0.999758	373203	-8.928	4.354e-19	--
rs62056776	17	43969995	T	C	0.216703	0.999758	373203	8.928	4.354e-19	++
rs17770343	17	43970154	T	C	0.216703	0.999759	373203	-8.928	4.354e-19	--
rs2316769	17	43930798	A	G	0.216698	0.999442	373037	-8.928	4.357e-19	--
rs62054858	17	43940188	T	C	0.216808	0.999908	373240	-8.927	4.358e-19	--
rs10445334	17	43934826	T	G	0.216838	0.999679	373181	-8.927	4.369e-19	--
rs17573447	17	44079567	T	C	0.216918	0.999624	373084	8.927	4.375e-19	++
rs55895732	17	43968937	T	C	0.216774	0.999905	373271	-8.927	4.376e-19	--
rs62054825	17	43930033	A	G	0.216681	0.999334	372991	8.927	4.379e-19	++
rs56249080	17	43939432	T	G	0.216823	0.99985	373230	8.927	4.381e-19	++
rs28364023	17	43894159	T	C	0.216564	0.999666	373230	8.927	4.386e-19	++
rs62055462	17	43941476	A	C	0.216809	0.999897	373239	-8.927	4.386e-19	--
rs62055463	17	43941491	A	G	0.216811	0.999884	373239	-8.927	4.386e-19	--
rs77652965	17	43941608	C	G	0.216809	0.999896	373239	-8.927	4.386e-19	--
rs2006305	17	43959752	A	T	0.216796	0.999943	373266	-8.927	4.388e-19	--
rs62056791	17	43976064	T	C	0.216777	0.999946	373291	-8.927	4.393e-19	--
rs56971664	17	43918613	T	C	0.217222	0.9991	373177	-8.927	4.395e-19	--
rs56254732	17	43932049	T	C	0.216801	0.998519	372644	8.927	4.396e-19	++
rs62054803	17	43914728	T	G	0.216578	0.999817	373237	8.926	4.398e-19	++
rs2019822	17	43959918	A	T	0.216796	0.999945	373268	8.926	4.399e-19	++
rs55937610	17	43960283	A	G	0.216796	0.999948	373271	-8.926	4.4e-19	--
rs79580365	17	43960172	T	C	0.216798	0.999935	373271	8.926	4.401e-19	++
rs12150223	17	43944204	T	C	0.2168	0.999871	373235	-8.926	4.402e-19	--
rs62054859	17	43940685	A	G	0.216808	0.999906	373241	8.926	4.412e-19	++
rs62055460	17	43940825	C	G	0.216808	0.999905	373241	8.926	4.412e-19	++
rs62055461	17	43941350	T	C	0.216807	0.999903	373241	8.926	4.412e-19	++
rs62055464	17	43941858	T	G	0.216807	0.999901	373241	-8.926	4.412e-19	--
rs62055465	17	43942046	A	T	0.216807	0.9999	373241	8.926	4.412e-19	++
rs62055466	17	43942656	A	G	0.216807	0.999898	373241	8.926	4.412e-19	++
rs62055467	17	43942820	T	C	0.216807	0.999897	373241	-8.926	4.412e-19	--
rs62055475	17	43945106	T	C	0.216794	0.999874	373233	-8.926	4.415e-19	--
rs62062794	17	44026394	A	G	0.216759	0.999541	373112	-8.926	4.42e-19	--
rs62055492	17	43951345	A	C	0.216807	0.999861	373237	8.926	4.429e-19	++
rs62055477	17	43945687	A	C	0.2168	0.999878	373237	8.926	4.432e-19	++
rs78637438	17	43945855	A	G	0.2168	0.999877	373237	8.926	4.432e-19	++
rs2316771	17	43945931	T	C	0.2168	0.999877	373237	-8.926	4.432e-19	--
rs62055478	17	43945938	T	C	0.2168	0.999877	373237	8.926	4.432e-19	++
rs76618565	17	44068481	A	G	0.216767	0.999623	373209	8.925	4.439e-19	++
rs739644	17	43895008	C	G	0.216595	0.999884	373249	-8.925	4.44e-19	--
rs113347741	17	43973408	T	C	0.216782	0.999927	373295	8.925	4.444e-19	++
rs78720789	17	43973413	A	G	0.216782	0.999927	373295	-8.925	4.444e-19	--
rs16940681	17	43912159	C	G	0.216485	0.99953	373081	8.925	4.445e-19	++
rs56398500	17	43947488	A	G	0.216804	0.999883	373246	-8.925	4.446e-19	--
rs62055483	17	43948040	T	C	0.216803	0.999882	373246	8.925	4.446e-19	++
rs78238042	17	43948159	A	G	0.216803	0.999882	373246	8.925	4.446e-19	++
rs55673340	17	43948733	T	C	0.216788	0.999852	373227	8.925	4.447e-19	++
rs77092481	17	43949008	T	C	0.216787	0.999855	373227	8.925	4.447e-19	++
rs739642	17	43946838	A	C	0.216799	0.999859	373240	8.925	4.464e-19	++
rs62055469	17	43943655	A	C	0.216839	0.999811	373180	-8.925	4.466e-19	--
rs62055529	17	43960020	A	G	0.216796	0.999945	373269	-8.925	4.466e-19	--
rs2316765	17	43912454	T	C	0.216575	0.999866	373242	-8.925	4.472e-19	--
rs62062786	17	44024660	C	G	0.216777	0.999862	373242	8.924	4.48e-19	++
rs34283254	17	43902861	A	C	0.216581	0.99993	373290	8.924	4.487e-19	++
rs62054831	17	43932381	T	C	0.216492	0.998972	372795	8.924	4.493e-19	++
rs113589236	17	43981795	A	G	0.216788	0.999972	373299	8.924	4.495e-19	++
rs113029914	17	43981831	A	T	0.216788	0.999972	373299	-8.924	4.495e-19	--
rs62065453	17	43573419	T	C	0.217174	0.993222	370397	8.924	4.496e-19	++
rs2158072	17	43950195	T	C	0.216786	0.999856	373228	-8.924	4.497e-19	--
rs74548327	17	43973080	A	G	0.21681	0.999908	373270	-8.924	4.497e-19	--
rs56194412	17	43960600	T	C	0.216805	0.999907	373278	-8.924	4.5e-19	--
rs10445333	17	43916509	A	G	0.216583	0.999852	373246	-8.924	4.503e-19	--
rs56288604	17	43931380	A	G	0.216726	0.999122	372963	-8.924	4.506e-19	--
rs41457044	17	43911424	T	C	0.216561	0.999812	373199	8.924	4.513e-19	++
rs17769490	17	43925605	A	G	0.217123	0.999891	373241	8.924	4.516e-19	++
rs77063768	17	43925729	A	G	0.217126	0.99987	373241	-8.924	4.516e-19	--
rs12150516	17	43944519	T	C	0.216796	0.999878	373233	8.923	4.523e-19	++
rs56036719	17	43943974	T	C	0.216805	0.999883	373237	8.923	4.524e-19	++
rs55781174	17	43944158	T	C	0.216805	0.999886	373237	8.923	4.524e-19	++
rs17762769	17	43893403	A	G	0.216608	0.999845	373235	8.923	4.529e-19	++
rs739643	17	43946707	T	C	0.217097	0.999535	373220	-8.923	4.531e-19	--
rs3885075	17	43902799	A	G	0.216582	0.999933	373291	-8.923	4.534e-19	--
rs41280116	17	43902842	T	C	0.216582	0.999932	373291	8.923	4.534e-19	++
rs12150390	17	43896228	T	C	0.216588	0.999925	373251	-8.923	4.541e-19	--
rs62060768	17	44134984	A	G	0.216782	0.999766	373169	8.923	4.541e-19	++
rs62054802	17	43914598	C	G	0.216585	0.999873	373249	8.923	4.543e-19	++
rs62054805	17	43915054	A	G	0.216586	0.999874	373249	-8.923	4.543e-19	--
rs75690239	17	43941710	T	C	0.216813	0.999884	373232	8.923	4.548e-19	++
rs17573907	17	44099082	T	C	0.216725	0.999707	373148	8.923	4.548e-19	++
rs75975083	17	44146357	T	C	0.216678	0.999755	373196	-8.923	4.548e-19	--
rs56385754	17	43927255	T	G	0.217186	0.999685	373152	8.923	4.55e-19	++
rs75945623	17	43937505	T	C	0.216893	0.999785	373201	8.923	4.551e-19	++
rs117646503	17	43893260	T	C	0.21661	0.99985	373237	-8.923	4.558e-19	--
rs62055549	17	43965595	C	G	0.216794	0.999984	373294	8.922	4.571e-19	++
rs12150336	17	44125704	T	C	0.216753	0.99977	373207	8.922	4.575e-19	++
rs1078830	17	43946112	T	C	0.216818	0.999783	373240	-8.922	4.576e-19	--
rs878886	17	43912490	C	G	0.216578	0.999886	373243	-8.922	4.583e-19	--
rs56127111	17	43913315	T	C	0.216581	0.999884	373243	8.922	4.583e-19	++
rs62054806	17	43915312	T	C	0.216586	0.999874	373248	8.922	4.583e-19	++
rs1467962	17	43978604	A	G	0.216792	0.999996	373298	-8.922	4.598e-19	--
rs1560311	17	43978625	T	C	0.216792	0.999996	373298	-8.922	4.598e-19	--
rs62056804	17	43982286	T	C	0.216793	0.999993	373299	8.922	4.598e-19	++
rs62055552	17	43965955	A	G	0.216794	0.999983	373295	-8.922	4.599e-19	--
rs10445362	17	43914554	A	C	0.216586	0.999857	373252	8.921	4.6e-19	++
rs10445363	17	43914558	A	G	0.216586	0.999856	373252	8.921	4.6e-19	++
rs76627340	17	43937460	A	G	0.216826	0.999887	373251	8.921	4.61e-19	++
rs79889833	17	43937633	A	G	0.216826	0.999886	373251	-8.921	4.61e-19	--
rs77625338	17	43937671	T	C	0.216826	0.999886	373251	8.921	4.61e-19	++
rs62056800	17	43979468	A	T	0.216792	0.999993	373297	8.921	4.618e-19	++
rs113834264	17	43979622	A	G	0.216792	0.999992	373297	8.921	4.618e-19	++
rs2099151	17	43979822	A	T	0.216792	0.999991	373297	-8.921	4.618e-19	--
rs2082068	17	43979971	T	C	0.216789	0.999973	373297	8.921	4.618e-19	++
rs1984937	17	43980530	A	C	0.216793	0.999993	373297	-8.921	4.618e-19	--
rs62056802	17	43980762	A	G	0.216792	0.999993	373297	-8.921	4.618e-19	--
rs62062787	17	44024865	T	C	0.216776	0.999813	373233	-8.921	4.618e-19	--
rs56101773	17	43957269	T	C	0.216816	0.999853	373237	-8.921	4.62e-19	--
rs17689882	17	43906828	A	G	0.216259	1	373299	8.921	4.624e-19	++
rs62054815	17	43923266	A	G	0.216528	1	373299	8.921	4.625e-19	++
rs55718212	17	43920411	T	C	0.21659	0.999852	373250	-8.921	4.628e-19	--
rs56327054	17	43943957	C	G	0.216828	0.999836	373206	8.921	4.633e-19	++
rs62055476	17	43945495	A	G	0.216802	0.999886	373241	-8.921	4.633e-19	--
rs56150806	17	43919301	T	C	0.216589	0.999855	373254	-8.921	4.635e-19	--
rs2106784	17	43949892	T	C	0.21679	0.999838	373216	8.921	4.636e-19	++
rs111372048	17	44136577	A	C	0.21666	0.999787	373197	-8.921	4.637e-19	--
rs62056792	17	43976644	A	G	0.21679	0.999997	373299	8.921	4.638e-19	++
rs62056793	17	43977018	A	G	0.216791	0.999996	373299	-8.921	4.638e-19	--
rs62056794	17	43977049	A	G	0.216791	0.999996	373299	-8.921	4.638e-19	--
rs1864325	17	43977827	T	C	0.21679	0.999988	373299	8.921	4.638e-19	++
rs62056795	17	43978041	T	C	0.21679	0.999988	373299	8.921	4.638e-19	++
rs62056796	17	43978120	A	G	0.216792	0.999999	373299	-8.921	4.638e-19	--
rs62060800	17	44145592	A	G	0.216659	0.999802	373201	-8.921	4.639e-19	--
rs62060801	17	44145860	A	G	0.21666	0.999799	373201	-8.921	4.639e-19	--
rs17659743	17	44146165	C	G	0.21666	0.999798	373201	-8.921	4.639e-19	--
rs62060802	17	44146336	A	C	0.21666	0.999802	373201	-8.921	4.639e-19	--
rs77950913	17	44146451	T	C	0.21666	0.999802	373201	-8.921	4.639e-19	--
rs79782347	17	44146567	T	C	0.21666	0.999802	373201	-8.921	4.639e-19	--
rs1396862	17	43902997	A	G	0.216583	0.999902	373288	8.921	4.64e-19	++
rs76839282	17	44029178	C	G	0.216705	0.999079	372856	8.921	4.641e-19	++
rs62057112	17	43897202	A	T	0.216591	0.999872	373240	8.92	4.643e-19	++
rs62057143	17	43901528	T	C	0.216587	0.999996	373298	-8.92	4.643e-19	--
rs56387391	17	43959261	A	G	0.216796	0.999936	373259	8.92	4.648e-19	++
rs78229689	17	44106806	A	G	0.216792	0.999785	373231	8.92	4.653e-19	++
rs62055542	17	43963844	T	C	0.216794	0.999989	373296	8.92	4.656e-19	++
rs17770120	17	43963943	A	C	0.216794	0.999989	373296	8.92	4.656e-19	++
rs17770150	17	43964163	A	G	0.216794	0.999986	373296	8.92	4.656e-19	++
rs17691449	17	43964283	C	G	0.216794	0.999988	373296	8.92	4.656e-19	++
rs62055548	17	43964899	A	G	0.216794	0.999988	373296	-8.92	4.656e-19	--
rs113327263	17	43965063	T	C	0.216794	0.999988	373296	-8.92	4.656e-19	--
rs62055553	17	43966178	A	C	0.216794	0.999984	373296	8.92	4.656e-19	++
rs62055554	17	43966260	A	G	0.216794	0.999984	373296	-8.92	4.656e-19	--
rs62055555	17	43966282	T	G	0.216794	0.999984	373296	8.92	4.656e-19	++
rs111941646	17	43966608	A	T	0.216794	0.999984	373296	-8.92	4.656e-19	--
rs62055556	17	43966749	T	C	0.216794	0.999984	373296	-8.92	4.656e-19	--
rs62055557	17	43966795	A	C	0.216794	0.999987	373296	8.92	4.656e-19	++
rs62055558	17	43966955	A	G	0.216794	0.999984	373296	-8.92	4.656e-19	--
rs62055559	17	43967138	T	G	0.216793	0.999985	373296	-8.92	4.656e-19	--
rs2019816	17	43959661	A	G	0.216796	0.999942	373264	8.92	4.659e-19	++
rs77489223	17	43937736	T	C	0.216827	0.99988	373250	8.92	4.664e-19	++
rs4335809	17	43902216	T	C	0.216586	0.99998	373293	8.92	4.667e-19	++
rs4341787	17	43902505	T	C	0.21658	0.999948	373293	8.92	4.667e-19	++
rs17763515	17	43917818	A	G	0.21659	0.999798	373229	8.92	4.672e-19	++
rs1467963	17	43978934	T	G	0.216792	0.999997	373298	-8.92	4.673e-19	--
rs2873269	17	43931122	T	C	0.216678	0.999306	372977	8.919	4.685e-19	++
rs77129180	17	43963046	A	G	0.216794	0.999991	373295	8.919	4.685e-19	++
rs80254317	17	43963282	C	G	0.216794	0.999991	373295	-8.919	4.685e-19	--
rs112425426	17	43963416	C	G	0.216794	0.99999	373295	-8.919	4.685e-19	--
rs62056782	17	43974230	T	C	0.216791	0.999974	373294	8.919	4.685e-19	++
rs80346216	17	43974476	T	G	0.21679	0.999974	373294	8.919	4.685e-19	++
rs76632685	17	43974477	A	T	0.21679	0.999974	373294	-8.919	4.685e-19	--
rs62056783	17	43974549	C	G	0.21679	0.999974	373294	8.919	4.685e-19	++
rs62062793	17	44026321	T	C	0.216759	0.999554	373124	-8.919	4.69e-19	--
rs56289364	17	43947928	A	G	0.216788	0.999856	373228	-8.919	4.692e-19	--
rs112275277	17	43981958	T	C	0.216837	0.999898	373297	8.919	4.694e-19	++
rs17575822	17	44144345	A	G	0.216658	0.999795	373200	-8.919	4.694e-19	--
rs17575850	17	44144387	A	C	0.216658	0.999795	373200	8.919	4.694e-19	++
rs17659731	17	44144634	A	G	0.216659	0.999797	373200	8.919	4.694e-19	++
rs75641221	17	44145373	T	C	0.216659	0.999797	373200	-8.919	4.694e-19	--
rs4523962	17	43902522	A	G	0.216581	0.999945	373292	8.919	4.696e-19	++
rs55944735	17	43958172	A	G	0.216869	0.998749	372834	-8.919	4.698e-19	--
rs62056803	17	43982159	A	G	0.216795	1	373299	-8.919	4.706e-19	--
rs62056778	17	43971604	C	G	0.216801	0.999953	373297	-8.919	4.707e-19	--
rs56233672	17	43920300	T	C	0.216595	0.99987	373252	-8.919	4.71e-19	--
rs56354807	17	43920378	T	C	0.216595	0.999868	373252	8.919	4.71e-19	++
rs74496580	17	43974065	A	C	0.216793	0.999987	373296	8.919	4.71e-19	++
rs9944484	17	43990662	A	G	0.217095	0.999597	373186	8.919	4.71e-19	++
rs8073146	17	43893751	A	G	0.216349	0.995552	371716	-8.919	4.72e-19	--
rs17691466	17	43968219	A	G	0.216794	0.999988	373299	-8.919	4.726e-19	--
rs17691508	17	43968463	C	G	0.216794	0.999989	373299	-8.919	4.726e-19	--
rs55943606	17	43968874	A	G	0.216794	0.999989	373299	-8.919	4.726e-19	--
rs17691610	17	43970662	T	G	0.216793	0.999993	373299	8.919	4.726e-19	++
rs76594404	17	43971457	C	G	0.216794	0.999992	373299	8.919	4.726e-19	++
rs80233201	17	43971481	T	C	0.216794	0.999992	373299	-8.919	4.726e-19	--
rs11575895	17	43971785	A	G	0.216793	0.999995	373299	-8.919	4.726e-19	--
rs62056779	17	43971937	A	C	0.216793	0.999995	373299	8.919	4.726e-19	++
rs11575896	17	43972142	A	G	0.216793	0.999995	373299	8.919	4.726e-19	++
rs55996632	17	43935888	T	C	0.216806	1	373299	8.918	4.727e-19	++
rs17564871	17	44011018	A	G	0.216724	0.999771	373182	-8.918	4.733e-19	--
rs78681971	17	44106219	T	C	0.216679	0.999935	373267	8.918	4.738e-19	++
rs76324150	17	43973233	T	C	0.216793	0.999991	373297	8.918	4.739e-19	++
rs62056780	17	43973652	T	C	0.216793	0.999989	373297	8.918	4.739e-19	++
rs62056781	17	43973899	T	C	0.216793	0.999988	373297	-8.918	4.739e-19	--
rs62056760	17	43968572	A	G	0.216859	0.99969	373148	8.918	4.742e-19	++
rs12150506	17	44090536	A	G	0.21675	0.9999	373258	8.918	4.744e-19	++
rs17564153	17	43995098	A	G	0.216737	0.999737	373158	8.918	4.746e-19	++
rs55691306	17	43978295	C	G	0.216789	0.999985	373294	8.918	4.747e-19	++
rs878888	17	43912635	A	G	0.216556	0.999774	373199	-8.918	4.749e-19	--
rs4525537	17	43912723	T	C	0.216556	0.999764	373199	-8.918	4.749e-19	--
rs4640231	17	43912786	C	G	0.216552	0.999788	373199	8.918	4.749e-19	++
rs4482334	17	43912830	T	C	0.216552	0.999788	373199	-8.918	4.749e-19	--
rs62056859	17	43994435	A	G	0.216787	0.999515	373062	-8.918	4.752e-19	--
rs757055	17	43946875	T	C	0.216754	0.999638	373115	8.918	4.756e-19	++
rs17770108	17	43961292	T	G	0.216795	0.999965	373292	8.918	4.756e-19	++
rs17691328	17	43955487	T	C	0.217014	0.999712	373190	8.918	4.763e-19	++
rs17690314	17	43919884	T	G	0.216594	0.999871	373255	-8.918	4.765e-19	--
rs17649518	17	43994386	A	C	0.216639	0.999352	373030	8.918	4.765e-19	++
rs16940677	17	43911898	T	C	0.216539	0.999576	373228	8.917	4.771e-19	++
rs17571857	17	44035706	A	G	0.216849	0.998579	372555	-8.917	4.779e-19	--
rs62063271	17	44036047	A	G	0.21729	0.99798	372544	8.917	4.779e-19	++
rs17650417	17	44013103	T	G	0.216813	0.999875	373261	8.917	4.789e-19	++
rs78587102	17	43897246	A	G	0.216573	0.999895	373241	-8.917	4.792e-19	--
rs62055541	17	43962017	C	G	0.216801	0.999953	373293	8.917	4.792e-19	++
rs62062800	17	44027753	A	G	0.216774	0.999381	373009	-8.917	4.798e-19	--
rs62054824	17	43929992	T	C	0.216652	0.999298	372993	8.917	4.799e-19	++
rs56338487	17	43960812	A	T	0.2168	0.999935	373282	-8.917	4.799e-19	--
rs62055538	17	43960997	T	C	0.2168	0.999938	373282	-8.917	4.799e-19	--
rs62055540	17	43961142	T	C	0.216797	0.999923	373282	-8.917	4.799e-19	--
rs111972148	17	43973121	C	G	0.216792	0.999985	373296	8.917	4.806e-19	++
rs10445364	17	43916356	A	G	0.216585	0.999869	373255	8.917	4.808e-19	++
rs111541901	17	43994358	T	C	0.216577	0.999275	373008	8.916	4.815e-19	++
rs62056784	17	43974889	C	G	0.216789	0.999974	373290	-8.916	4.818e-19	--
rs62056801	17	43979504	A	G	0.2168	0.99997	373291	8.916	4.818e-19	++
rs56023973	17	43917776	T	G	0.216579	0.999823	373234	8.916	4.841e-19	++
rs62054818	17	43926056	A	C	0.217127	0.99986	373237	-8.916	4.854e-19	--
rs1467968	17	43986396	T	C	0.216678	0.999568	373142	8.916	4.854e-19	++
rs17573858	17	44090796	T	C	0.216733	0.999949	373290	-8.915	4.862e-19	--
rs75617973	17	43983159	T	C	0.216792	0.999971	373290	-8.915	4.868e-19	--
rs17650771	17	44035367	A	G	0.216839	0.998631	372582	-8.915	4.868e-19	--
rs878887	17	43912582	T	C	0.216557	0.999798	373200	8.915	4.869e-19	++
rs62056810	17	43984672	T	C	0.215768	0.996235	371927	-8.915	4.874e-19	--
rs62056807	17	43984253	C	G	0.216792	0.999947	373284	8.915	4.887e-19	++
rs56146262	17	43931907	A	C	0.216574	0.998882	372774	8.915	4.891e-19	++
rs62055539	17	43961044	A	G	0.216809	0.999908	373282	-8.915	4.896e-19	--
rs62062268	17	44090858	T	C	0.21674	0.999915	373288	8.915	4.896e-19	++
rs1864324	17	43977702	T	C	0.21681	0.999912	373288	8.914	4.902e-19	++
rs1560310	17	43978534	A	G	0.216808	0.999958	373296	8.914	4.907e-19	++
rs4371195	17	43986420	A	G	0.216663	0.999549	373143	-8.914	4.914e-19	--
rs1467966	17	43984399	T	C	0.216792	0.999945	373280	8.914	4.919e-19	++
rs79492906	17	43984864	T	C	0.216791	0.999936	373280	8.914	4.919e-19	++
rs112746008	17	44126650	T	C	0.216722	0.999934	373270	8.914	4.928e-19	++
rs62056806	17	43983801	A	G	0.216792	0.999957	373289	-8.914	4.934e-19	--
rs62062267	17	44090854	T	C	0.216732	0.999946	373289	8.914	4.944e-19	++
rs113856644	17	43932277	A	G	0.216676	0.999325	372987	8.913	4.948e-19	++
rs77692262	17	43917086	A	G	0.216584	0.999834	373252	-8.913	4.959e-19	--
rs62055547	17	43964755	T	C	0.216812	0.99993	373265	8.913	4.965e-19	++
rs7502888	17	43986992	C	G	0.216803	0.99985	373229	8.913	4.968e-19	++
rs62056837	17	43988884	T	C	0.216771	0.999808	373196	-8.913	4.971e-19	--
rs16940674	17	43910507	T	C	0.216578	0.9999	373240	8.913	4.987e-19	++
rs62056808	17	43984646	T	C	0.215754	0.996207	371913	-8.912	4.994e-19	--
rs17650597	17	44030195	A	T	0.216719	0.99895	372794	-8.912	4.999e-19	--
rs34043286	17	44117119	A	G	0.216741	1	373299	-8.912	5.003e-19	--
rs17564829	17	44006601	T	C	0.216806	0.999873	373257	-8.912	5.004e-19	--
rs17650633	17	44030231	T	C	0.216724	0.998974	372793	-8.912	5.005e-19	--
rs17763199	17	43910183	A	G	0.216516	0.999696	373103	8.912	5.01e-19	++
rs62062774	17	44021463	T	C	0.216781	0.999839	373208	-8.912	5.022e-19	--
rs62060762	17	44133396	A	G	0.216679	0.999934	373264	8.912	5.03e-19	++
rs62060763	17	44133403	T	C	0.216679	0.999932	373264	-8.912	5.03e-19	--
rs1876830	17	43911352	T	C	0.216578	0.999895	373239	8.912	5.031e-19	++
rs1876829	17	43911443	T	C	0.216578	0.999895	373239	-8.912	5.031e-19	--
rs62064665	17	44081527	T	C	0.216756	0.999743	373216	-8.912	5.034e-19	--
rs73984689	17	44184404	A	G	0.217585	0.996673	372021	8.911	5.036e-19	++
rs62056811	17	43985247	T	C	0.216791	0.99993	373278	8.911	5.045e-19	++
rs74509629	17	43985597	T	C	0.216793	0.999909	373278	8.911	5.045e-19	++
rs79290980	17	43985662	T	C	0.216793	0.999912	373278	-8.911	5.045e-19	--
rs62061713	17	44010405	A	G	0.216775	0.999856	373257	-8.911	5.052e-19	--
rs62061714	17	44010452	A	C	0.216775	0.999857	373257	8.911	5.052e-19	++
rs79252344	17	44120608	A	G	0.216736	0.999945	373280	-8.911	5.059e-19	--
rs62055545	17	43964561	T	C	0.214641	0.989132	369154	8.911	5.062e-19	++
rs74922289	17	43918524	A	G	0.216589	0.99987	373258	-8.911	5.063e-19	--
rs17649700	17	43997901	C	G	0.216727	0.999753	373166	8.911	5.066e-19	++
rs62062785	17	44024562	T	G	0.216738	0.999932	373258	8.911	5.067e-19	++
rs62056785	17	43975263	T	C	0.216795	0.999959	373280	-8.911	5.068e-19	--
rs62056786	17	43975285	T	C	0.216795	0.999959	373280	-8.911	5.068e-19	--
rs62056789	17	43975415	A	C	0.216786	0.999908	373280	-8.911	5.068e-19	--
rs62056790	17	43975417	A	G	0.216786	0.999908	373280	8.911	5.068e-19	++
rs62062274	17	44093319	A	G	0.216747	1	373299	8.911	5.071e-19	++
rs62061719	17	44012989	T	C	0.21682	0.999855	373258	8.911	5.078e-19	++
rs17650381	17	44013024	T	C	0.21682	0.999855	373258	-8.911	5.078e-19	--
rs62062269	17	44091092	C	G	0.216737	0.999972	373295	8.911	5.08e-19	++
rs41374248	17	44120442	A	G	0.216738	0.999943	373284	-8.91	5.088e-19	--
rs1876828	17	43911525	T	C	0.216578	0.999894	373240	8.91	5.089e-19	++
rs17572613	17	44058004	A	G	0.216848	0.999936	373283	-8.91	5.092e-19	--
rs62054814	17	43921572	A	T	0.2166	0.999891	373251	8.91	5.095e-19	++
rs113796169	17	44005254	A	T	0.216808	0.999895	373253	8.91	5.097e-19	++
rs17653906	17	44133142	A	G	0.216755	0.999818	373256	8.91	5.1e-19	++
rs17762882	17	43898887	T	C	0.216531	0.999685	373159	-8.91	5.101e-19	--
rs113894932	17	44080408	C	G	0.216931	0.999826	373245	8.91	5.103e-19	++
rs4255816	17	44010364	C	G	0.216791	0.999887	373257	-8.91	5.104e-19	--
rs62054763	17	43910262	C	G	0.216577	0.999899	373242	-8.91	5.113e-19	--
rs17763533	17	43918190	T	C	0.216587	0.999871	373257	-8.91	5.114e-19	--
rs1467970	17	43998574	T	G	0.216726	0.999765	373165	-8.91	5.116e-19	--
rs62064669	17	44084676	T	C	0.216736	0.999893	373265	8.91	5.126e-19	++
rs55893711	17	44119320	T	C	0.216727	0.999954	373282	8.909	5.127e-19	++
rs62059007	17	44005615	A	G	0.216793	0.999874	373256	-8.909	5.132e-19	--
rs77555455	17	44035516	A	G	0.216827	0.998535	372525	8.909	5.137e-19	++
rs56329743	17	43931245	A	G	0.216658	0.999227	372938	8.909	5.144e-19	++
rs74903707	17	44028707	A	G	0.216797	0.99922	372945	8.909	5.144e-19	++
rs111324579	17	44082181	A	G	0.216944	0.999262	373008	-8.909	5.144e-19	--
rs112916880	17	44036129	T	C	0.216846	0.998662	372622	8.909	5.146e-19	++
rs78962882	17	44084844	C	G	0.216728	0.999861	373241	8.909	5.149e-19	++
rs62055935	17	43848750	T	C	0.214475	0.99306	370955	-8.909	5.15e-19	--
rs17650579	17	44030115	T	C	0.216738	0.998901	372769	8.909	5.152e-19	++
rs17689653	17	43898963	A	T	0.216533	0.999694	373160	-8.909	5.157e-19	--
rs62055486	17	43949092	T	G	0.2168	0.999761	373177	-8.909	5.161e-19	--
rs74977736	17	44126977	C	G	0.216731	0.999947	373278	8.909	5.166e-19	++
rs17690326	17	43920974	T	C	0.216599	0.999889	373252	-8.909	5.167e-19	--
rs62054811	17	43918651	C	G	0.216558	0.999758	373228	-8.909	5.168e-19	--
rs62062266	17	44090704	A	G	0.216736	0.999969	373294	-8.909	5.169e-19	--
rs10514898	17	44119636	A	C	0.216727	0.999947	373281	-8.908	5.174e-19	--
rs62063275	17	44036287	A	G	0.216855	0.998689	372620	-8.908	5.175e-19	--
rs112454267	17	44005329	A	G	0.21681	0.999883	373249	8.908	5.188e-19	++
rs12150515	17	44090685	T	G	0.216741	0.99995	373285	8.908	5.189e-19	++
rs17650651	17	44030311	T	G	0.216717	0.998934	372776	-8.908	5.197e-19	--
rs1876827	17	43911832	T	C	0.216579	0.999893	373240	-8.908	5.199e-19	--
rs28364021	17	43912282	T	C	0.216532	0.999887	373240	8.908	5.199e-19	++
rs413519	17	43685826	A	G	0.216047	0.995717	371813	-8.908	5.209e-19	--
rs12150195	17	44014263	T	C	0.216804	0.999917	373270	-8.908	5.212e-19	--
rs62061709	17	44007493	T	C	0.216812	0.999905	373259	8.908	5.213e-19	++
rs17763596	17	43921210	T	G	0.216606	0.999865	373242	8.908	5.219e-19	++
rs62061712	17	44009876	A	C	0.216798	0.999922	373268	8.907	5.221e-19	++
rs7501759	17	44009921	A	G	0.216798	0.999922	373268	-8.907	5.221e-19	--
rs17650842	17	44037491	A	G	0.21663	0.997961	372472	-8.907	5.227e-19	--
rs74829364	17	44084533	T	C	0.216736	0.999887	373262	-8.907	5.227e-19	--
rs112647192	17	43994623	A	G	0.216805	0.99975	373219	8.907	5.25e-19	++
rs12150576	17	44015624	A	G	0.216793	0.999955	373279	8.907	5.251e-19	++
rs767057	17	43998822	A	G	0.216724	0.999759	373163	-8.907	5.259e-19	--
rs62062799	17	44027521	T	G	0.216778	0.999356	373007	8.907	5.26e-19	++
rs62061706	17	44006896	T	C	0.216726	0.999747	373208	-8.907	5.262e-19	--
rs753235	17	43946223	A	G	0.220218	0.996235	372670	8.907	5.266e-19	++
rs78328427	17	43916932	A	G	0.21655	0.999717	373175	8.906	5.268e-19	++
rs17650335	17	44012343	A	G	0.216797	0.999927	373273	8.906	5.271e-19	++
rs62061720	17	44013189	T	C	0.216798	0.999926	373273	8.906	5.271e-19	++
rs12150570	17	44126218	A	G	0.216763	0.999888	373241	8.906	5.277e-19	++
rs36076725	17	44110532	A	G	0.216734	0.999989	373298	8.906	5.28e-19	++
rs35833914	17	44110541	A	G	0.216734	0.999989	373298	8.906	5.28e-19	++
rs62062321	17	44111109	A	G	0.216734	0.99999	373298	-8.906	5.28e-19	--
rs17574604	17	44111613	A	G	0.216734	0.999991	373298	-8.906	5.28e-19	--
rs17653193	17	44112441	A	G	0.216734	0.999991	373298	8.906	5.28e-19	++
rs17653211	17	44112638	T	C	0.216734	0.999992	373298	-8.906	5.28e-19	--
rs4608377	17	44113359	T	C	0.216734	0.999993	373298	-8.906	5.28e-19	--
rs12185225	17	44113491	T	C	0.216734	0.999993	373298	-8.906	5.28e-19	--
rs12150438	17	44113963	T	C	0.216734	0.999993	373298	8.906	5.28e-19	++
rs62062134	17	44114432	A	C	0.216734	0.999994	373298	-8.906	5.28e-19	--
rs12185243	17	44115351	T	C	0.216734	0.999994	373298	-8.906	5.28e-19	--
rs62058962	17	43998151	T	C	0.216725	0.999765	373166	8.906	5.281e-19	++
rs62060794	17	44142566	T	C	0.216738	0.999914	373271	8.906	5.291e-19	++
rs767058	17	43998767	T	C	0.216939	0.999287	372964	-8.906	5.293e-19	--
rs62062270	17	44091195	T	C	0.216743	0.999966	373294	-8.906	5.294e-19	--
rs78104015	17	44052733	A	G	0.216882	0.999777	373207	-8.906	5.297e-19	--
rs77084869	17	43982903	A	G	0.216774	0.999914	373259	-8.906	5.298e-19	--
rs1467969	17	43998328	T	C	0.216716	0.999711	373164	8.906	5.303e-19	++
rs12150242	17	44015816	A	G	0.21677	0.999826	373280	-8.906	5.31e-19	--
rs12150104	17	44015929	A	G	0.216793	0.99996	373280	8.906	5.31e-19	++
rs41399444	17	44121469	T	C	0.216731	0.999966	373283	8.905	5.32e-19	++
rs62061764	17	44166197	A	G	0.216703	0.999546	373217	-8.905	5.32e-19	--
rs2316952	17	44139190	C	G	0.216729	0.999948	373279	8.905	5.321e-19	++
rs2316774	17	43946642	T	C	0.216844	0.999725	373161	-8.905	5.324e-19	--
rs75534191	17	44091724	A	G	0.216736	0.99999	373297	8.905	5.325e-19	++
rs62064674	17	44088772	A	C	0.216736	0.999992	373297	8.905	5.33e-19	++
rs77009866	17	44110888	A	T	0.216735	0.999993	373299	-8.905	5.337e-19	--
rs17653162	17	44111827	A	C	0.216735	0.999995	373299	8.905	5.337e-19	++
rs62062322	17	44112385	A	G	0.216735	0.999995	373299	-8.905	5.337e-19	--
rs17653255	17	44112743	A	C	0.216735	0.999996	373299	8.905	5.337e-19	++
rs12150162	17	44114218	T	C	0.216735	0.999998	373299	-8.905	5.337e-19	--
rs17574796	17	44115074	T	C	0.216735	0.999998	373299	-8.905	5.337e-19	--
rs17574824	17	44115107	T	C	0.216735	0.999998	373299	8.905	5.337e-19	++
rs11079729	17	44115569	A	C	0.216735	0.999998	373299	8.905	5.337e-19	++
rs12150542	17	44115730	A	G	0.216735	0.999999	373299	8.905	5.337e-19	++
rs12150090	17	44115886	T	C	0.216735	0.999999	373299	8.905	5.337e-19	++
rs41437445	17	44116238	A	G	0.216735	0.999999	373299	8.905	5.337e-19	++
rs62062136	17	44116312	T	C	0.216735	0.999999	373299	-8.905	5.337e-19	--
rs10514897	17	44117397	A	G	0.216735	1	373299	-8.905	5.337e-19	--
rs62055888	17	43838720	T	C	0.212906	0.995592	371043	8.905	5.339e-19	++
rs17572893	17	44064208	A	G	0.216885	0.999903	373249	8.905	5.343e-19	++
rs12150460	17	44014137	T	G	0.216801	0.999902	373268	8.905	5.345e-19	++
rs62063670	17	44123248	T	C	0.216726	0.999948	373287	-8.905	5.348e-19	--
rs74571696	17	44123685	A	G	0.216726	0.99995	373287	8.905	5.348e-19	++
rs79698033	17	44123717	T	C	0.216726	0.99995	373287	8.905	5.348e-19	++
rs62061716	17	44012096	A	G	0.216797	0.999926	373270	-8.905	5.356e-19	--
rs62061715	17	44011526	A	G	0.216797	0.999925	373268	-8.905	5.362e-19	--
rs17564948	17	44011749	A	G	0.216797	0.999926	373268	-8.905	5.362e-19	--
rs17574425	17	44109188	C	G	0.216726	0.999887	373259	-8.904	5.365e-19	--
rs62059005	17	44004472	A	G	0.216811	0.999898	373254	-8.904	5.366e-19	--
rs76090253	17	44002969	A	C	0.216801	0.999902	373261	-8.904	5.368e-19	--
rs55788597	17	44003397	A	T	0.216801	0.999901	373261	8.904	5.368e-19	++
rs56197117	17	44003446	A	G	0.216801	0.999901	373261	-8.904	5.368e-19	--
rs56249311	17	44003599	T	C	0.216801	0.999902	373261	8.904	5.368e-19	++
rs62059004	17	44003893	A	G	0.216801	0.999902	373261	-8.904	5.368e-19	--
rs12150111	17	44013938	A	G	0.216797	0.999931	373277	-8.904	5.377e-19	--
rs3912060	17	44165435	T	C	0.216703	0.999552	373218	8.904	5.377e-19	++
rs62060785	17	44136634	A	G	0.216731	0.999948	373280	8.904	5.38e-19	++
rs17654016	17	44137925	T	C	0.216731	0.999951	373280	-8.904	5.38e-19	--
rs2316951	17	44139083	C	G	0.21673	0.999953	373280	8.904	5.38e-19	++
rs17575683	17	44139662	T	C	0.21673	0.999953	373280	8.904	5.38e-19	++
rs112411928	17	44139762	C	G	0.21673	0.999953	373280	-8.904	5.38e-19	--
rs62060793	17	44142427	A	G	0.216728	0.999951	373282	-8.904	5.381e-19	--
rs62063673	17	44125484	T	G	0.216761	0.999891	373239	-8.904	5.382e-19	--
rs733967	17	44089690	T	C	0.216738	0.999977	373292	-8.904	5.384e-19	--
rs2163130	17	44056434	A	G	0.216812	0.999978	373297	8.904	5.387e-19	++
rs62063668	17	44122484	T	C	0.216728	0.999961	373281	8.904	5.393e-19	++
rs76723223	17	44089108	T	C	0.216736	0.999995	373298	-8.904	5.397e-19	--
rs62057103	17	43887480	T	C	0.217203	0.997358	372048	-8.904	5.402e-19	--
rs62061705	17	44006252	T	C	0.216809	0.999867	373250	-8.904	5.408e-19	--
rs1476554	17	44159102	T	C	0.216729	1	373299	8.904	5.408e-19	++
rs78077519	17	44010984	A	G	0.216798	0.999921	373267	8.904	5.41e-19	++
rs79193046	17	43967562	T	C	0.216731	0.999938	373286	-8.903	5.417e-19	--
rs2838	17	44141347	A	G	0.216729	0.999957	373283	-8.903	5.446e-19	--
rs12150127	17	44141732	A	G	0.216727	0.999945	373283	8.903	5.446e-19	++
rs62060792	17	44141955	A	T	0.216727	0.999945	373283	8.903	5.446e-19	++
rs76307183	17	44142121	A	G	0.216727	0.999942	373283	8.903	5.446e-19	++
rs62060795	17	44142663	T	C	0.216729	0.999957	373283	8.903	5.446e-19	++
rs17575773	17	44142879	T	C	0.21673	0.999957	373283	8.903	5.446e-19	++
rs62060797	17	44143344	A	G	0.21673	0.999958	373283	8.903	5.446e-19	++
rs12150344	17	44143484	A	G	0.216729	0.999956	373283	8.903	5.446e-19	++
rs62060798	17	44144152	T	C	0.216729	0.999957	373283	-8.903	5.446e-19	--
rs62060799	17	44144251	T	G	0.216729	0.999957	373283	8.903	5.446e-19	++
rs17575507	17	44134095	A	G	0.216732	0.999954	373279	-8.903	5.447e-19	--
rs876944	17	44134391	T	G	0.216732	0.999954	373279	8.903	5.447e-19	++
rs62060767	17	44134910	A	G	0.216732	0.999954	373279	8.903	5.447e-19	++
rs62060769	17	44135026	C	G	0.216732	0.999954	373279	8.903	5.447e-19	++
rs1107820	17	44135359	T	C	0.216732	0.999954	373279	-8.903	5.447e-19	--
rs62062792	17	44025347	T	C	0.216761	0.999747	373240	-8.903	5.451e-19	--
rs747152	17	44090339	T	C	0.216734	0.999991	373297	-8.903	5.451e-19	--
rs62064663	17	44080039	T	G	0.217178	0.999242	373055	-8.903	5.452e-19	--
rs62062791	17	44025273	A	G	0.216759	0.999759	373240	8.903	5.455e-19	++
rs12150627	17	44149537	C	G	0.216729	0.999939	373278	-8.903	5.459e-19	--
rs56062621	17	43798903	A	G	0.214864	0.993188	370409	-8.902	5.462e-19	--
rs2163129	17	44056433	T	C	0.216809	0.999974	373295	-8.902	5.463e-19	--
rs56318865	17	44147411	A	G	0.216731	0.999963	373285	8.902	5.463e-19	++
rs56041778	17	44147511	C	G	0.216731	0.999963	373285	8.902	5.463e-19	++
rs55947022	17	44147574	A	G	0.216731	0.999963	373285	8.902	5.463e-19	++
rs55929190	17	44147599	C	G	0.216731	0.999963	373285	8.902	5.463e-19	++
rs56323408	17	44147721	T	C	0.216731	0.999965	373285	8.902	5.463e-19	++
rs62060760	17	44132887	T	C	0.216733	0.999955	373283	8.902	5.468e-19	++
rs62056805	17	43983363	A	G	0.216774	0.999903	373255	8.902	5.469e-19	++
rs62063276	17	44036408	T	G	0.218924	0.995312	372343	-8.902	5.47e-19	--
rs112197756	17	44154105	A	G	0.216735	0.999993	373299	-8.902	5.471e-19	--
rs62060845	17	44154393	A	G	0.216735	0.999993	373299	-8.902	5.471e-19	--
rs62060846	17	44154461	A	C	0.216735	0.999993	373299	-8.902	5.471e-19	--
rs74481389	17	44154607	T	C	0.216735	0.999993	373299	-8.902	5.471e-19	--
rs62060847	17	44154946	T	C	0.216736	0.999996	373299	8.902	5.471e-19	++
rs56100031	17	44155157	T	C	0.216736	0.999996	373299	8.902	5.471e-19	++
rs62056848	17	43992456	A	G	0.21678	0.999819	373248	8.902	5.474e-19	++
rs62056849	17	43992463	C	G	0.21678	0.999819	373248	8.902	5.474e-19	++
rs12150170	17	44090646	A	G	0.216739	0.999965	373294	-8.902	5.482e-19	--
rs62061730	17	44017342	A	G	0.216829	0.999828	373221	-8.902	5.484e-19	--
rs55943825	17	43924776	T	C	0.21659	0.999935	373262	8.902	5.488e-19	++
rs55682376	17	43991888	A	G	0.216794	0.999896	373251	8.902	5.492e-19	++
rs62056851	17	43992806	A	G	0.216789	0.99987	373249	-8.902	5.496e-19	--
rs74573628	17	43982961	T	C	0.216772	0.999901	373253	-8.902	5.499e-19	--
rs2316782	17	44010040	A	G	0.216822	0.999872	373266	-8.902	5.5e-19	--
rs62063791	17	44062993	A	G	0.216855	0.999863	373238	-8.902	5.501e-19	--
rs2316783	17	44010118	C	G	0.216796	0.999914	373266	8.902	5.504e-19	++
rs56234850	17	44060248	A	G	0.216764	0.999905	373281	8.902	5.504e-19	++
rs62062286	17	44096486	T	C	0.217047	0.999169	372763	8.902	5.504e-19	++
rs17564223	17	43997520	T	C	0.216802	0.999871	373246	8.902	5.505e-19	++
rs62062275	17	44093496	A	G	0.216733	0.999994	373298	-8.902	5.505e-19	--
rs62062276	17	44093627	A	G	0.216733	0.999993	373298	-8.902	5.505e-19	--
rs62062278	17	44093860	A	G	0.216733	0.999992	373298	-8.902	5.505e-19	--
rs55881134	17	44109248	A	G	0.216736	0.999949	373288	8.902	5.506e-19	++
rs111259120	17	44133534	T	C	0.216733	0.999954	373280	8.901	5.511e-19	++
rs62060764	17	44133633	A	G	0.216733	0.999954	373280	-8.901	5.511e-19	--
rs62060765	17	44133648	A	C	0.216733	0.999954	373280	-8.901	5.511e-19	--
rs55874169	17	44014384	A	G	0.216801	0.999894	373275	8.901	5.513e-19	++
rs79115768	17	44021061	T	C	0.216784	0.999853	373218	8.901	5.513e-19	++
rs17649553	17	43994648	T	C	0.21707	0.999205	372969	8.901	5.515e-19	++
rs76500077	17	44004076	T	C	0.216768	0.999725	373256	-8.901	5.516e-19	--
rs17575556	17	44135827	A	G	0.21673	0.999953	373280	8.901	5.517e-19	++
rs17653998	17	44135985	A	G	0.216729	0.999951	373280	-8.901	5.517e-19	--
rs733968	17	44089715	T	C	0.216735	0.999992	373298	8.901	5.526e-19	++
rs4283261	17	44089921	T	C	0.216734	0.999991	373298	8.901	5.526e-19	++
rs75666751	17	44090148	A	C	0.216734	0.999991	373298	-8.901	5.526e-19	--
rs4306559	17	44090236	T	C	0.216734	0.999988	373298	-8.901	5.526e-19	--
rs12149995	17	44092801	A	G	0.216942	0.999833	373233	8.901	5.526e-19	++
rs112578465	17	44125066	T	C	0.216757	0.999878	373237	8.901	5.526e-19	++
rs17649635	17	43995990	A	G	0.216812	0.999889	373245	-8.901	5.528e-19	--
rs62063683	17	44131717	A	G	0.21674	0.999925	373266	8.901	5.528e-19	++
rs2316953	17	44140341	A	G	0.216733	0.999951	373282	8.901	5.53e-19	++
rs55726761	17	44099669	A	G	0.216764	0.999894	373294	8.901	5.531e-19	++
rs62060850	17	44157982	A	T	0.216733	0.999983	373296	-8.901	5.531e-19	--
rs62060851	17	44157992	T	C	0.216744	0.999922	373296	-8.901	5.531e-19	--
rs62062292	17	44099809	A	C	0.216733	0.999992	373294	-8.901	5.536e-19	--
rs77747656	17	44099827	C	G	0.216733	0.999992	373294	-8.901	5.536e-19	--
rs62062265	17	44090035	C	G	0.216729	0.99997	373295	-8.901	5.54e-19	--
rs17564780	17	44005413	A	G	0.216813	0.999887	373251	-8.901	5.541e-19	--
rs74457229	17	43972581	T	C	0.216784	1	373299	8.901	5.543e-19	++
rs17652449	17	44088937	C	G	0.216712	0.999948	373277	8.901	5.545e-19	++
rs62054809	17	43918239	T	C	0.216552	0.999745	373217	8.901	5.546e-19	++
rs41382552	17	44118999	A	G	0.216761	0.999923	373248	-8.901	5.551e-19	--
rs9897399	17	43804317	A	G	0.217975	0.998968	373181	8.901	5.552e-19	++
rs17689378	17	43881790	T	C	0.216568	1	373299	8.901	5.552e-19	++
rs62062777	17	44022068	A	G	0.216808	0.99967	373190	8.901	5.557e-19	++
rs62059008	17	44006085	A	G	0.216811	0.999857	373248	-8.9	5.566e-19	--
rs113395365	17	44025650	T	C	0.216763	0.999698	373230	-8.9	5.567e-19	--
rs62062801	17	44028011	T	G	0.216774	0.999333	372997	-8.9	5.568e-19	--
rs62062281	17	44094112	A	G	0.216733	0.99999	373293	-8.9	5.569e-19	--
rs62062282	17	44094374	A	G	0.216733	0.999988	373293	-8.9	5.569e-19	--
rs2316948	17	44094667	C	G	0.216733	0.999986	373293	-8.9	5.569e-19	--
rs62062283	17	44095055	A	C	0.216733	0.999985	373293	8.9	5.569e-19	++
rs111976319	17	44095335	A	C	0.216738	0.999968	373293	8.9	5.569e-19	++
rs62062284	17	44095570	A	G	0.216733	0.999983	373293	8.9	5.569e-19	++
rs62062285	17	44095661	T	G	0.216733	0.999983	373293	-8.9	5.569e-19	--
rs62064662	17	44079721	A	G	0.21685	0.999844	373257	-8.9	5.57e-19	--
rs62060796	17	44143029	T	G	0.216736	0.999923	373268	8.9	5.572e-19	++
rs62062295	17	44100906	A	G	0.216732	0.999973	373288	-8.9	5.578e-19	--
rs62061725	17	44016157	C	G	0.216794	0.999967	373284	8.9	5.58e-19	++
rs62062784	17	44024552	C	G	0.21674	1	373299	-8.9	5.581e-19	--
rs7687	17	44103296	T	C	0.216734	0.999987	373293	-8.9	5.582e-19	--
rs17652748	17	44103616	T	C	0.216734	0.999987	373293	8.9	5.582e-19	++
rs77138434	17	44159555	A	C	0.216733	0.999989	373292	8.9	5.601e-19	++
rs111913701	17	44159631	T	G	0.216733	0.999989	373292	-8.9	5.601e-19	--
rs111519055	17	44159672	A	G	0.216733	0.999989	373292	-8.9	5.601e-19	--
rs77925835	17	44159695	T	C	0.216733	0.999989	373292	8.9	5.601e-19	++
rs17659953	17	44159725	T	C	0.216733	0.999989	373292	8.9	5.601e-19	++
rs17576165	17	44159849	T	C	0.216733	0.999989	373292	-8.9	5.601e-19	--
rs17575437	17	44133031	A	T	0.216731	0.999954	373283	8.9	5.606e-19	++
rs17653889	17	44133070	A	T	0.216731	0.999954	373283	-8.9	5.606e-19	--
rs62060761	17	44133162	A	C	0.216731	0.999954	373283	-8.9	5.606e-19	--
rs9901937	17	44063723	A	C	0.216862	0.999855	373243	-8.9	5.609e-19	--
rs78938131	17	44157622	T	G	0.216736	0.999997	373297	-8.899	5.614e-19	--
rs55978005	17	44031540	T	G	0.216826	0.998967	372806	8.899	5.616e-19	++
rs62062296	17	44100916	T	C	0.216731	0.999983	373292	8.899	5.616e-19	++
rs62062297	17	44101004	A	G	0.216733	0.999971	373292	-8.899	5.616e-19	--
rs79346219	17	44184375	A	G	0.216909	0.997476	372155	-8.899	5.619e-19	--
rs17762912	17	43899161	A	C	0.216373	0.999361	373143	-8.899	5.622e-19	--
rs11079725	17	43923934	T	C	0.216587	0.99998	373298	-8.899	5.622e-19	--
rs17572467	17	44054388	T	C	0.216807	0.999932	373269	-8.899	5.625e-19	--
rs4277389	17	43895653	A	G	0.216494	0.999624	373115	-8.899	5.627e-19	--
rs733966	17	44089563	T	C	0.216762	0.999913	373278	8.899	5.628e-19	++
rs78026984	17	44025592	C	G	0.216762	0.999708	373231	8.899	5.632e-19	++
rs12150064	17	44128407	A	C	0.216732	0.999949	373284	8.899	5.634e-19	++
rs62063677	17	44129885	T	C	0.216733	0.999953	373284	8.899	5.634e-19	++
rs62063678	17	44129949	C	G	0.216733	0.999953	373284	-8.899	5.634e-19	--
rs79649865	17	44130587	T	G	0.216734	0.999959	373284	-8.899	5.634e-19	--
rs111853996	17	44130878	A	G	0.216733	0.999955	373284	-8.899	5.634e-19	--
rs112674766	17	44130924	A	T	0.216733	0.999955	373284	-8.899	5.634e-19	--
rs17574361	17	44108202	A	G	0.216737	0.999998	373298	-8.899	5.637e-19	--
rs17572495	17	44054596	T	G	0.216808	0.999957	373298	-8.899	5.641e-19	--
rs62063779	17	44054671	T	C	0.216809	0.999969	373298	8.899	5.641e-19	++
rs1981997	17	44056767	A	G	0.21681	0.999983	373298	8.899	5.641e-19	++
rs1981998	17	44056833	A	G	0.21681	0.999983	373298	8.899	5.641e-19	++
rs62056838	17	43989087	A	G	0.216791	0.999898	373241	-8.899	5.646e-19	--
rs62063788	17	44061696	T	C	0.216857	0.999972	373295	8.899	5.653e-19	++
rs17564020	17	43991781	T	G	0.216895	0.999801	373237	8.899	5.655e-19	++
rs62059009	17	44006130	T	C	0.216809	0.999863	373249	-8.899	5.655e-19	--
rs111295615	17	44184428	T	C	0.216865	0.997239	372088	-8.899	5.657e-19	--
rs62061721	17	44013346	T	C	0.216802	0.999908	373272	-8.899	5.659e-19	--
rs75046472	17	43997499	A	T	0.216795	0.999885	373253	-8.898	5.675e-19	--
rs17653836	17	44128876	A	T	0.216733	0.99995	373283	8.898	5.676e-19	++
rs62063684	17	44132269	T	C	0.216736	0.999942	373280	-8.898	5.677e-19	--
rs62063685	17	44132379	A	G	0.216736	0.999942	373280	-8.898	5.677e-19	--
rs62063687	17	44132592	A	G	0.216736	0.999942	373280	-8.898	5.677e-19	--
rs62063859	17	44078616	A	G	0.216839	0.999865	373240	8.898	5.681e-19	++
rs62060853	17	44160592	A	G	0.216737	0.999946	373275	8.898	5.683e-19	++
rs17660017	17	44160674	C	G	0.216736	0.999944	373275	8.898	5.683e-19	++
rs17563965	17	43990919	A	G	0.216837	0.999792	373250	-8.898	5.693e-19	--
rs63750417	17	44060775	T	C	0.21685	0.999957	373286	8.898	5.695e-19	++
rs62056835	17	43988623	A	G	0.216802	0.999851	373240	8.898	5.696e-19	++
rs17652502	17	44094471	A	G	0.216737	0.99998	373293	8.898	5.698e-19	++
rs1529534	17	44063140	A	G	0.216857	0.999985	373297	-8.898	5.7e-19	--
rs17574228	17	44104509	T	C	0.216735	0.999987	373291	-8.898	5.7e-19	--
rs17650258	17	44011073	A	G	0.216795	0.999914	373265	8.898	5.702e-19	++
rs62056839	17	43989221	T	C	0.216791	0.999897	373240	-8.898	5.704e-19	--
rs17660132	17	44165803	T	C	0.216702	0.99954	373216	-8.898	5.708e-19	--
rs12150447	17	44128125	A	C	0.21673	0.999947	373283	-8.897	5.714e-19	--
rs56040418	17	43958079	T	C	0.219474	0.997662	373051	8.897	5.717e-19	++
rs77768866	17	44121917	T	C	0.216761	0.999905	373242	8.897	5.717e-19	++
rs17649918	17	44001621	A	G	0.216799	0.999914	373249	-8.897	5.719e-19	--
rs62057101	17	43885291	A	G	0.216593	0.999789	373195	8.897	5.72e-19	++
rs62063780	17	44056238	A	G	0.216807	0.999977	373296	-8.897	5.72e-19	--
rs16940676	17	43911036	A	G	0.216569	0.999849	373230	8.897	5.728e-19	++
rs1052590	17	44102638	A	G	0.216662	0.999669	373208	-8.897	5.73e-19	--
rs62062783	17	44023520	T	G	0.216763	0.999815	373190	-8.897	5.732e-19	--
rs62063681	17	44131592	A	G	0.21674	0.9999	373265	-8.897	5.738e-19	--
rs62063682	17	44131622	A	G	0.21674	0.9999	373265	8.897	5.738e-19	++
rs62062290	17	44099129	A	C	0.216666	0.999937	373265	8.897	5.743e-19	++
rs62063784	17	44059775	A	G	0.216861	0.999993	373298	-8.897	5.751e-19	--
rs62063787	17	44061036	T	C	0.216861	0.999993	373298	-8.897	5.751e-19	--
rs56363731	17	44062337	A	G	0.216861	0.999993	373298	8.897	5.751e-19	++
rs17572795	17	44063393	A	G	0.216861	0.999991	373298	8.897	5.751e-19	++
rs17572823	17	44063563	T	C	0.216861	0.999991	373298	-8.897	5.751e-19	--
rs17572851	17	44063766	A	G	0.216861	0.999991	373298	-8.897	5.751e-19	--
rs62063792	17	44063787	A	G	0.216861	0.999991	373298	-8.897	5.751e-19	--
rs62063793	17	44064334	T	C	0.216861	0.999991	373298	-8.897	5.751e-19	--
rs1529535	17	44064759	A	C	0.216861	0.999991	373298	-8.897	5.751e-19	--
rs62063853	17	44074613	A	G	0.215769	0.995027	371409	-8.897	5.751e-19	--
rs56317731	17	44032073	A	G	0.216831	0.998952	372768	-8.897	5.754e-19	--
rs55972730	17	44155707	T	C	0.216738	1	373299	8.897	5.757e-19	++
rs17575423	17	44129253	T	C	0.216736	0.999945	373284	-8.896	5.766e-19	--
rs17652961	17	44108355	A	G	0.216741	0.999989	373298	8.896	5.767e-19	++
rs62063676	17	44129800	A	G	0.216731	0.999954	373284	8.896	5.779e-19	++
rs112074397	17	44131022	T	C	0.216731	0.999958	373284	-8.896	5.779e-19	--
rs17652066	17	44073145	C	G	0.216696	0.999422	373107	8.896	5.782e-19	++
rs17690661	17	43924521	A	G	0.216594	0.999933	373262	8.896	5.784e-19	++
rs242561	17	44026548	T	C	0.217932	0.997904	373012	8.896	5.784e-19	++
rs28416808	17	44021218	T	C	0.217156	0.999205	373172	8.896	5.79e-19	++
rs62062806	17	44031420	A	G	0.216824	0.998976	372819	8.896	5.794e-19	++
rs78136862	17	44085743	T	C	0.216735	0.999946	373289	-8.896	5.794e-19	--
rs62064670	17	44085852	A	T	0.216735	0.99995	373289	8.896	5.794e-19	++
rs62055515	17	43956370	T	G	0.216658	0.999377	373033	8.896	5.795e-19	++
rs62055516	17	43956390	T	C	0.216658	0.999378	373033	-8.896	5.795e-19	--
rs62055517	17	43956425	T	C	0.216658	0.999378	373033	8.896	5.795e-19	++
rs62062294	17	44100666	A	C	0.216725	0.999953	373290	-8.896	5.795e-19	--
rs17564493	17	44001379	T	C	0.216799	0.999915	373250	8.896	5.796e-19	++
rs17649954	17	44001661	A	G	0.216799	0.999915	373250	-8.896	5.796e-19	--
rs62059003	17	44002431	T	C	0.216799	0.999913	373250	8.896	5.796e-19	++
rs17650063	17	44002555	A	G	0.216799	0.999913	373250	-8.896	5.796e-19	--
rs17564703	17	44002595	T	C	0.216799	0.999913	373250	8.896	5.796e-19	++
rs113537106	17	44016462	A	G	0.216793	0.999972	373287	-8.896	5.797e-19	--
rs62062782	17	44023087	A	G	0.216725	0.999779	373187	8.896	5.797e-19	++
rs62057119	17	43899736	A	G	0.216303	0.99933	373038	8.896	5.801e-19	++
rs62060843	17	44153626	T	C	0.216735	0.999991	373294	8.896	5.806e-19	++
rs17651549	17	44061278	T	C	0.216677	1	373299	8.896	5.809e-19	++
rs17576200	17	44159988	A	G	0.216738	0.99996	373279	8.896	5.812e-19	++
rs62060852	17	44160050	A	G	0.216691	0.999954	373279	8.896	5.812e-19	++
rs17573245	17	44072854	T	C	0.216894	0.999805	373242	-8.896	5.813e-19	--
rs12150235	17	44015745	A	G	0.216775	0.999901	373249	-8.895	5.818e-19	--
rs12150551	17	44150920	T	C	0.216731	0.99996	373291	-8.895	5.822e-19	--
rs12150558	17	44151156	T	C	0.216731	0.99996	373291	-8.895	5.822e-19	--
rs62060812	17	44151667	A	G	0.216731	0.999961	373291	-8.895	5.822e-19	--
rs62060834	17	44151697	A	T	0.216731	0.999965	373291	-8.895	5.822e-19	--
rs17573266	17	44072881	C	G	0.216947	0.999712	373200	-8.895	5.823e-19	--
rs733969	17	44089727	A	G	0.216742	0.999964	373287	8.895	5.823e-19	++
rs7350928	17	44108100	T	C	0.216742	1	373299	8.895	5.826e-19	++
rs62063846	17	44071674	A	G	0.216861	0.999932	373263	-8.895	5.828e-19	--
rs62061726	17	44016341	A	G	0.216845	0.999938	373274	8.895	5.831e-19	++
rs62064660	17	44078832	A	G	0.216839	0.999869	373242	8.895	5.834e-19	++
rs62058964	17	43999406	A	G	0.216802	0.99991	373250	-8.895	5.835e-19	--
rs55780945	17	44040120	T	C	0.216756	0.999416	373029	8.895	5.835e-19	++
rs112206871	17	44041817	A	G	0.216775	0.999549	373138	-8.895	5.837e-19	--
rs17652520	17	44098967	A	G	0.2216	0.993234	369534	8.895	5.847e-19	++
rs112583797	17	43918418	A	G	0.216583	0.999847	373255	-8.895	5.851e-19	--
rs12150527	17	43986462	A	G	0.216489	0.999444	373028	-8.895	5.852e-19	--
rs62061728	17	44017180	T	G	0.216792	0.999979	373288	-8.895	5.854e-19	--
rs62062773	17	44020545	A	G	0.216783	0.999877	373227	-8.895	5.854e-19	--
rs113788190	17	44161302	A	G	0.216736	0.999944	373272	-8.894	5.871e-19	--
rs112364920	17	44161360	A	T	0.216736	0.999944	373272	-8.894	5.871e-19	--
rs55662347	17	44070545	A	G	0.216854	0.999921	373262	8.894	5.875e-19	++
rs17690679	17	43924803	A	G	0.21657	0.999897	373258	-8.894	5.876e-19	--
rs4309444	17	43895797	T	C	0.216484	0.999595	373117	-8.894	5.882e-19	--
rs62064672	17	44086521	A	G	0.216735	0.999954	373292	8.894	5.883e-19	++
rs62064671	17	44086100	T	C	0.216738	0.999945	373289	-8.894	5.885e-19	--
rs62054804	17	43914809	T	C	0.216835	0.999745	373200	8.894	5.888e-19	++
rs62063778	17	44053989	A	G	0.216806	0.999921	373263	8.894	5.888e-19	++
rs55831516	17	44148267	T	C	0.216736	0.999969	373287	8.894	5.888e-19	++
rs62060809	17	44148613	A	G	0.216735	0.999966	373287	8.894	5.888e-19	++
rs62060810	17	44148674	A	G	0.216735	0.999966	373287	-8.894	5.888e-19	--
rs12150625	17	44149448	C	G	0.216736	0.999971	373287	-8.894	5.888e-19	--
rs12150628	17	44149581	T	C	0.216735	0.999968	373287	8.894	5.888e-19	++
rs12150611	17	44149741	A	G	0.216735	0.999968	373287	8.894	5.888e-19	++
rs62063799	17	44069180	C	G	0.216859	0.999967	373287	-8.894	5.891e-19	--
rs62063800	17	44069198	T	C	0.216868	0.999962	373287	8.894	5.891e-19	++
rs17651857	17	44069687	A	G	0.216859	0.999967	373287	-8.894	5.891e-19	--
rs62063857	17	44076665	A	G	0.216791	1	373299	-8.894	5.898e-19	--
rs2316773	17	43946536	T	C	0.216953	0.999638	373151	8.894	5.9e-19	++
rs62060838	17	44153144	A	G	0.216735	0.999989	373293	-8.894	5.904e-19	--
rs62060839	17	44153227	A	G	0.216744	0.999958	373293	-8.894	5.904e-19	--
rs62060841	17	44153386	A	T	0.216736	0.99999	373293	-8.894	5.904e-19	--
rs62060842	17	44153607	A	T	0.216735	0.99999	373293	8.894	5.904e-19	++
rs55736025	17	44072017	A	C	0.216859	0.999941	373264	8.894	5.906e-19	++
rs62063850	17	44073739	A	G	0.216859	0.999932	373264	8.894	5.906e-19	++
rs17651483	17	44058861	A	C	0.216844	0.999978	373298	8.894	5.913e-19	++
rs62056809	17	43984669	A	G	0.215741	0.996136	371873	-8.894	5.918e-19	--
rs62063671	17	44124837	A	G	0.216757	0.999883	373241	-8.894	5.918e-19	--
rs17425752	17	43906726	A	C	0.216524	0.998839	372863	-8.893	5.934e-19	--
rs113134013	17	44066995	T	C	0.216858	0.999976	373291	8.893	5.938e-19	++
rs10445371	17	44065410	A	G	0.216857	0.999985	373293	8.893	5.94e-19	++
rs62060855	17	44161860	T	C	0.216736	0.999951	373277	8.893	5.94e-19	++
rs62060856	17	44161875	A	C	0.216736	0.999951	373277	-8.893	5.94e-19	--
rs2316955	17	44161985	T	G	0.216736	0.999951	373277	-8.893	5.94e-19	--
rs17660065	17	44162284	T	C	0.216735	0.999947	373277	-8.893	5.94e-19	--
rs62055518	17	43956505	A	C	0.216662	0.999399	373034	-8.893	5.941e-19	--
rs56364632	17	43956642	T	C	0.216662	0.9994	373034	-8.893	5.941e-19	--
rs10445338	17	44067682	A	G	0.216883	0.999933	373291	8.893	5.941e-19	++
rs55685451	17	44001957	T	G	0.216798	0.999914	373250	-8.893	5.943e-19	--
rs17564591	17	44002062	A	C	0.216798	0.999913	373250	-8.893	5.943e-19	--
rs12150469	17	44092497	T	C	0.216714	0.999895	373264	-8.893	5.945e-19	--
rs74850776	17	44150042	T	C	0.216736	0.999973	373288	-8.893	5.946e-19	--
rs62058968	17	44001228	A	G	0.216804	0.999893	373247	8.893	5.954e-19	++
rs62054819	17	43926149	A	G	0.216992	0.999601	373073	-8.893	5.96e-19	--
rs62060835	17	44152390	T	C	0.216735	0.999987	373292	8.893	5.967e-19	++
rs62060836	17	44152447	A	G	0.216735	0.999987	373292	8.893	5.967e-19	++
rs62058965	17	43999529	C	G	0.2168	0.999915	373252	8.893	5.968e-19	++
rs17651285	17	44054237	A	G	0.216806	0.999924	373264	8.893	5.968e-19	++
rs74759276	17	44069768	A	G	0.216856	0.999962	373285	-8.893	5.973e-19	--
rs17651887	17	44069840	A	G	0.216856	0.999962	373285	8.893	5.973e-19	++
rs78599197	17	44069970	C	G	0.216856	0.999962	373285	-8.893	5.973e-19	--
rs62063842	17	44070111	C	G	0.216856	0.999962	373285	8.893	5.973e-19	++
rs62060840	17	44153258	A	G	0.216794	0.999881	373230	-8.892	5.976e-19	--
rs55913645	17	44070956	A	T	0.216859	0.999939	373265	8.892	5.979e-19	++
rs17573175	17	44071089	C	G	0.216859	0.999943	373265	-8.892	5.979e-19	--
rs62063845	17	44071294	T	C	0.216859	0.999943	373265	-8.892	5.979e-19	--
rs55886080	17	44072041	A	T	0.216859	0.999943	373265	8.892	5.979e-19	++
rs10451283	17	43814020	T	C	0.218742	0.998683	373121	-8.892	5.988e-19	--
rs62063783	17	44059215	T	C	0.216874	0.999945	373274	8.892	5.993e-19	++
rs62062776	17	44022043	A	C	0.216795	0.999542	373151	-8.892	5.996e-19	--
rs17572627	17	44058629	A	T	0.216841	0.999974	373296	8.892	5.996e-19	++
rs55864131	17	44163411	T	C	0.216734	0.999933	373278	-8.892	5.997e-19	--
rs767059	17	43999100	C	G	0.216799	0.999914	373250	8.892	5.998e-19	++
rs974295	17	44150152	A	T	0.216736	0.999974	373289	-8.892	6.007e-19	--
rs974293	17	44150233	A	G	0.216736	0.999974	373289	8.892	6.007e-19	++
rs974292	17	44150464	T	C	0.216735	0.999965	373289	-8.892	6.007e-19	--
rs974291	17	44150480	A	T	0.216736	0.999974	373289	-8.892	6.007e-19	--
rs767056	17	43998910	T	C	0.216798	0.999909	373248	8.892	6.01e-19	++
rs62063794	17	44066088	A	T	0.216856	0.999988	373294	8.892	6.011e-19	++
rs112385572	17	44066172	A	G	0.216856	0.999988	373294	-8.892	6.011e-19	--
rs17651700	17	44066634	C	G	0.216856	0.999988	373294	-8.892	6.011e-19	--
rs76357066	17	44067046	A	G	0.216856	0.999988	373294	8.892	6.011e-19	++
rs79447161	17	44067508	A	G	0.216856	0.999988	373294	-8.892	6.011e-19	--
rs17651754	17	44067546	T	C	0.216856	0.999988	373294	-8.892	6.011e-19	--
rs111652694	17	44067831	T	C	0.216856	0.999988	373294	-8.892	6.011e-19	--
rs75743061	17	44068112	C	G	0.216856	0.999988	373294	-8.892	6.011e-19	--
rs62063795	17	44068238	T	C	0.216856	0.999988	373294	8.892	6.011e-19	++
rs62063796	17	44068289	A	G	0.216856	0.999988	373294	8.892	6.011e-19	++
rs62063797	17	44068294	C	G	0.216856	0.999988	373294	8.892	6.011e-19	++
rs77290642	17	44068480	T	C	0.216856	0.999988	373294	-8.892	6.011e-19	--
rs62063798	17	44068543	A	G	0.216856	0.999988	373294	8.892	6.011e-19	++
rs12373139	17	43924130	A	G	0.216584	0.999981	373296	8.892	6.012e-19	++
rs2316764	17	43895602	T	G	0.216464	0.999484	373096	-8.892	6.015e-19	--
rs17652121	17	44073973	T	C	0.216858	0.999928	373263	-8.892	6.015e-19	--
rs17649571	17	43994952	A	G	0.216783	0.999822	373213	-8.892	6.024e-19	--
rs17660251	17	44166646	T	C	0.21669	0.999645	373169	8.892	6.025e-19	++
rs1967981	17	43999785	C	G	0.216799	0.999915	373251	-8.891	6.035e-19	--
rs1476127	17	43999793	A	G	0.216799	0.999915	373251	8.891	6.035e-19	++
rs8079501	17	44000234	A	T	0.216799	0.999915	373251	-8.891	6.035e-19	--
rs56002706	17	44000505	T	C	0.216799	0.999915	373251	8.891	6.035e-19	++
rs8078495	17	44000610	A	G	0.216799	0.999915	373251	8.891	6.035e-19	++
rs17649866	17	44000914	T	C	0.216799	0.999915	373251	-8.891	6.035e-19	--
rs62057146	17	43903106	A	G	0.216577	0.999837	373234	-8.891	6.038e-19	--
rs919464	17	44065901	T	C	0.216856	0.999982	373292	8.891	6.044e-19	++
rs79180862	17	44131798	T	C	0.216755	0.999892	373260	8.891	6.045e-19	++
rs62063790	17	44062915	T	G	0.216849	0.999923	373289	8.891	6.05e-19	++
rs2158257	17	44104343	A	C	0.216733	0.999971	373286	-8.891	6.057e-19	--
rs62061727	17	44017124	T	G	0.216805	1	373299	8.891	6.081e-19	++
rs62062771	17	44020282	A	G	0.216812	0.999812	373181	8.89	6.084e-19	++
rs1117253	17	44149297	A	C	0.21674	0.999945	373280	-8.89	6.088e-19	--
rs55751924	17	43932155	A	G	0.216628	0.997839	372331	-8.89	6.096e-19	--
rs62062772	17	44020314	T	C	0.216792	0.999843	373225	8.89	6.096e-19	++
rs56167560	17	43792411	A	G	0.21516	0.995565	371605	-8.89	6.098e-19	--
rs117365970	17	43893259	A	G	0.215998	0.997578	372484	8.89	6.098e-19	++
rs1800547	17	44051846	A	G	0.216808	0.999902	373257	-8.89	6.1e-19	--
rs62062802	17	44028045	T	G	0.216795	0.999241	372941	8.89	6.113e-19	++
rs62056932	17	43789971	C	G	0.215193	0.995262	371725	8.89	6.115e-19	++
rs919461	17	44065669	A	T	0.216856	0.999985	373293	-8.89	6.115e-19	--
rs55760800	17	43996908	T	G	0.216822	0.999855	373222	-8.89	6.121e-19	--
rs56303672	17	43996960	A	G	0.216822	0.999856	373222	-8.89	6.121e-19	--
rs62063680	17	44131559	A	C	0.216736	0.999881	373254	8.89	6.123e-19	++
rs17573607	17	44083081	A	G	0.21673	0.999043	373015	8.89	6.124e-19	++
rs62061729	17	44017283	A	G	0.216797	0.999952	373285	-8.89	6.125e-19	--
rs41384744	17	44137070	A	G	0.216731	0.999845	373252	-8.89	6.125e-19	--
rs62062293	17	44100553	A	C	0.216709	0.999881	373263	8.89	6.129e-19	++
rs17564619	17	44002138	A	G	0.216797	0.999908	373249	-8.889	6.14e-19	--
rs77513497	17	44045474	A	G	0.216785	0.999821	373213	-8.889	6.144e-19	--
rs17563986	17	43991272	A	G	0.216789	0.999883	373248	-8.889	6.149e-19	--
rs112116311	17	43989898	T	G	0.216793	0.999708	373177	-8.889	6.16e-19	--
rs78209533	17	43989909	A	G	0.216793	0.999708	373177	-8.889	6.16e-19	--
rs62063777	17	44053171	A	G	0.216806	0.999918	373262	-8.889	6.162e-19	--
rs2217394	17	44053448	A	G	0.216806	0.999919	373262	-8.889	6.162e-19	--
rs17571809	17	44034859	A	G	0.216669	0.998094	372399	-8.889	6.17e-19	--
rs17651134	17	44050340	A	G	0.216806	0.999911	373260	8.889	6.184e-19	++
rs62063306	17	44050395	A	C	0.216806	0.999911	373260	8.889	6.184e-19	++
rs62063774	17	44050463	T	C	0.216806	0.999911	373260	-8.889	6.184e-19	--
rs62063775	17	44050823	T	G	0.216806	0.999912	373260	8.889	6.184e-19	++
rs62063776	17	44050850	A	G	0.216806	0.999912	373260	-8.889	6.184e-19	--
rs17651243	17	44052284	A	G	0.216806	0.999918	373260	8.889	6.184e-19	++
rs17652337	17	44083323	T	C	0.218096	0.99502	370990	8.889	6.185e-19	++
rs62060786	17	44136763	T	C	0.21672	0.999896	373266	8.889	6.188e-19	++
rs62060787	17	44136803	T	G	0.21672	0.999896	373266	8.889	6.188e-19	++
rs55714296	17	44137189	A	T	0.21672	0.999896	373266	-8.889	6.188e-19	--
rs919462	17	44065740	T	C	0.216856	0.999982	373292	8.889	6.192e-19	++
rs62063789	17	44061898	T	C	0.217059	0.999315	373164	-8.888	6.198e-19	--
rs62062768	17	44019479	C	G	0.216795	0.999809	373238	-8.888	6.203e-19	--
rs62056933	17	43789978	A	G	0.215212	0.995398	371774	8.888	6.216e-19	++
rs55711941	17	44040823	T	C	0.216755	0.999695	373189	8.888	6.216e-19	++
rs62055550	17	43965680	A	G	0.217336	0.999752	373148	8.888	6.221e-19	++
rs56113217	17	43926948	A	G	0.216818	0.998664	372742	-8.888	6.235e-19	--
rs1724390	17	43663247	A	C	0.218194	1	373299	8.888	6.247e-19	++
rs17651213	17	44051924	A	G	0.216807	0.999908	373259	8.888	6.247e-19	++
rs17572361	17	44052009	T	C	0.216807	0.999908	373259	-8.888	6.247e-19	--
rs1052551	17	44068924	A	G	0.21669	0.999977	373293	8.888	6.247e-19	++
rs62061731	17	44017666	A	C	0.216792	0.999945	373275	8.887	6.256e-19	++
rs62063304	17	44049900	A	G	0.216722	0.999799	373224	-8.887	6.261e-19	--
rs62055551	17	43965687	C	G	0.217335	0.999756	373149	-8.887	6.266e-19	--
rs79860128	17	43990072	A	G	0.216795	0.999877	373239	-8.887	6.272e-19	--
rs55638417	17	43900434	A	G	0.216448	0.999695	373180	-8.887	6.274e-19	--
rs34739559	17	43949342	A	G	0.217008	0.993631	370312	8.887	6.277e-19	++
rs17650901	17	44039691	A	G	0.216779	0.999206	372905	-8.887	6.284e-19	--
rs17762954	17	43899786	T	C	0.216342	0.999535	373100	8.887	6.285e-19	++
rs75145092	17	44044823	A	T	0.216789	0.999844	373214	8.887	6.297e-19	++
rs113857334	17	44044940	T	C	0.216789	0.999843	373214	-8.887	6.297e-19	--
rs62063294	17	44044157	A	G	0.216784	0.999842	373210	8.887	6.306e-19	++
rs55838058	17	43798902	T	C	0.214868	0.993304	370450	8.886	6.309e-19	++
rs77527347	17	44058017	T	G	0.216849	0.999981	373294	8.886	6.309e-19	++
rs62056812	17	43987154	A	G	0.216575	0.998936	372829	8.886	6.312e-19	++
rs17659881	17	44157597	A	G	0.216788	1	373299	-8.886	6.324e-19	--
rs62056840	17	43989689	T	C	0.216815	0.999844	373208	-8.886	6.328e-19	--
rs62063296	17	44046202	T	C	0.216803	0.999789	373201	8.886	6.331e-19	++
rs17572248	17	44049867	A	G	0.216806	0.999895	373256	-8.886	6.345e-19	--
rs62063305	17	44050282	A	G	0.216743	0.999893	373260	8.886	6.358e-19	++
rs17650991	17	44044508	A	C	0.216789	0.999845	373213	-8.886	6.363e-19	--
rs62621252	17	43922942	T	C	0.21737	1	373299	-8.885	6.407e-19	--
rs62063303	17	44049133	T	C	0.216788	0.999755	373186	-8.885	6.415e-19	--
rs62064666	17	44082514	T	C	0.216421	0.999322	372936	-8.885	6.416e-19	--
rs74373419	17	44047609	T	C	0.216791	0.999826	373218	8.885	6.418e-19	++
rs62063297	17	44047802	A	T	0.216791	0.999826	373218	-8.885	6.418e-19	--
rs62063293	17	44043819	A	G	0.216789	0.999848	373212	8.884	6.421e-19	++
rs17564983	17	44011825	A	C	0.216812	0.999843	373211	-8.884	6.422e-19	--
rs62063852	17	44074581	A	G	0.216837	0.997975	372458	-8.884	6.424e-19	--
rs1076222	17	44109769	C	G	0.216715	0.999859	373235	-8.884	6.427e-19	--
rs17572169	17	44045974	T	C	0.216791	0.999832	373214	8.884	6.444e-19	++
rs62063269	17	44034833	A	G	0.216701	0.998066	372346	8.884	6.451e-19	++
rs62057116	17	43899655	T	C	0.216418	0.99933	373044	-8.884	6.462e-19	--
rs56280951	17	44041107	A	G	0.21432	0.992521	370192	8.884	6.462e-19	++
rs17650973	17	44044220	A	T	0.216785	0.999843	373212	-8.884	6.468e-19	--
rs62063295	17	44044431	T	C	0.216785	0.999843	373212	8.884	6.468e-19	++
rs62061732	17	44017941	T	G	0.216781	0.999919	373272	8.884	6.47e-19	++
rs17565025	17	44012463	T	C	0.217166	0.99937	373063	-8.884	6.475e-19	--
rs62063292	17	44043636	T	C	0.216789	0.999849	373211	8.883	6.48e-19	++
rs55849973	17	43792418	T	C	0.215327	0.995554	371607	-8.883	6.492e-19	--
rs62062796	17	44027316	A	G	0.21655	0.999192	372891	8.883	6.493e-19	++
rs55768605	17	43956734	A	C	0.216978	0.999185	373022	8.883	6.497e-19	++
rs17689918	17	43910088	A	G	0.216566	0.999288	373174	8.883	6.5e-19	++
rs62064664	17	44081462	T	C	0.216764	0.99961	373190	-8.883	6.507e-19	--
rs55709241	17	44041101	T	C	0.21432	0.99251	370189	-8.883	6.521e-19	--
rs56080482	17	44032597	A	G	0.216867	0.998805	372744	8.882	6.544e-19	++
rs62064661	17	44078892	A	G	0.216833	0.999825	373232	8.882	6.544e-19	++
rs4564621	17	43895501	C	G	0.216571	0.999758	373198	8.882	6.556e-19	++
rs55821155	17	44032470	C	G	0.216838	0.998892	372752	-8.882	6.564e-19	--
rs56294117	17	44042783	A	G	0.216721	0.999832	373212	8.882	6.577e-19	++
rs62057118	17	43899727	A	G	0.216263	0.999161	372986	-8.882	6.578e-19	--
rs75242405	17	44049329	T	C	0.216801	0.999838	373209	8.881	6.599e-19	++
rs55946323	17	44031946	A	G	0.216813	0.998862	372699	-8.881	6.625e-19	--
rs112415880	17	44042868	A	G	0.216785	0.999834	373211	8.881	6.639e-19	++
rs62057117	17	43899657	C	G	0.216405	0.999272	373022	-8.881	6.651e-19	--
rs12150254	17	44090455	T	C	0.216711	0.999912	373261	-8.88	6.668e-19	--
rs111520035	17	44039410	A	G	0.216794	0.999128	372881	-8.88	6.674e-19	--
rs62062803	17	44028183	T	C	0.216917	0.99864	372771	-8.88	6.678e-19	--
rs56166491	17	44042221	A	G	0.216771	0.999785	373204	-8.88	6.685e-19	--
rs62062289	17	44097235	C	G	0.216714	0.999913	373249	8.879	6.762e-19	++
rs62064675	17	44088926	T	C	0.216822	1	373299	8.878	6.794e-19	++
rs62060858	17	44164090	C	G	0.216757	0.999803	373252	8.877	6.854e-19	++
rs1052587	17	44102604	T	C	0.216714	0.999915	373250	-8.877	6.884e-19	--
rs1052594	17	44102689	C	G	0.216714	0.999915	373250	8.877	6.884e-19	++
rs753236	17	43946318	T	C	0.218846	0.989725	368065	-8.876	6.918e-19	--
rs55692232	17	44164323	A	G	0.216758	0.999801	373253	8.875	6.968e-19	++
rs62061770	17	44169377	C	G	0.216761	0.999753	373246	8.875	6.968e-19	++
rs111970616	17	44169581	T	C	0.216761	0.999758	373246	-8.875	6.968e-19	--
rs17660337	17	44169605	T	C	0.216759	0.999748	373245	-8.875	6.974e-19	--
rs74348235	17	44165852	A	G	0.216761	0.999811	373252	-8.875	6.978e-19	--
rs17660167	17	44166311	T	C	0.216761	0.999808	373252	8.875	6.987e-19	++
rs62056931	17	43789698	A	G	0.214773	1	373299	8.875	7.003e-19	++
rs56301449	17	43960918	T	C	0.216729	0.99948	373094	-8.875	7.019e-19	--
rs4566211	17	43895696	A	G	0.21656	0.999597	373180	8.875	7.023e-19	++
rs111364350	17	44168508	T	C	0.216747	0.999713	373244	8.875	7.024e-19	++
rs16940672	17	43908152	T	C	0.215765	0.997768	372586	8.874	7.025e-19	++
rs17574040	17	44102865	A	C	0.216711	0.99991	373247	-8.874	7.037e-19	--
rs60814418	17	43850645	T	C	0.222885	0.995538	372694	8.874	7.038e-19	++
rs12373123	17	43924073	T	C	0.216609	1	373299	-8.874	7.049e-19	--
rs3912061	17	44165098	T	C	0.216761	0.999819	373253	8.874	7.056e-19	++
rs17573593	17	44082603	A	C	0.216753	0.999713	373171	-8.873	7.097e-19	--
rs62060859	17	44164133	A	G	0.216762	0.99979	373248	8.873	7.134e-19	++
rs16940799	17	44102933	T	C	0.216693	0.999802	373239	-8.873	7.138e-19	--
rs17660398	17	44170612	T	C	0.216758	0.999757	373248	8.873	7.146e-19	++
rs62061788	17	44169759	A	G	0.216756	0.99976	373247	8.872	7.153e-19	++
rs62061789	17	44169769	T	C	0.216756	0.999757	373247	8.872	7.153e-19	++
rs12185235	17	43923703	T	C	0.216457	0.999547	373155	8.872	7.155e-19	++
rs17660294	17	44167101	T	C	0.216759	0.999802	373252	-8.872	7.165e-19	--
rs62061766	17	44167464	A	G	0.216759	0.999787	373252	8.872	7.165e-19	++
rs79923630	17	44167661	T	G	0.216759	0.999785	373252	8.872	7.165e-19	++
rs62061767	17	44167729	A	G	0.216759	0.999785	373252	-8.872	7.165e-19	--
rs62061772	17	44169437	T	C	0.216427	0.99852	372855	-8.872	7.165e-19	--
rs55653657	17	43956778	A	G	0.216698	0.999449	373037	-8.872	7.203e-19	--
rs2316763	17	43895530	T	C	0.216542	0.999623	373179	8.872	7.206e-19	++
rs56299858	17	43939659	A	G	0.216661	0.999207	372862	8.871	7.218e-19	++
rs62062769	17	44019643	A	G	0.216822	0.999806	373228	8.871	7.219e-19	++
rs17572147	17	44044985	A	G	0.216724	0.999611	373113	-8.871	7.265e-19	--
rs62063277	17	44036462	A	T	0.216929	0.998837	372689	8.871	7.268e-19	++
rs75944932	17	44072423	A	C	0.216932	0.999718	373143	-8.87	7.312e-19	--
rs62641967	17	44047216	T	G	0.21677	0.999756	373191	-8.87	7.316e-19	--
rs55929431	17	44000202	A	G	0.216891	0.999688	373193	8.87	7.318e-19	++
rs62062805	17	44030773	A	G	0.216603	0.998558	372515	-8.87	7.334e-19	--
rs62063262	17	44033002	T	C	0.216689	0.998375	372533	-8.87	7.339e-19	--
rs62063282	17	44039043	A	G	0.216705	0.998513	372677	8.869	7.371e-19	++
rs78555354	17	44032879	A	G	0.216665	0.998611	372641	-8.869	7.413e-19	--
rs4566212	17	43895751	A	G	0.216558	0.999729	373198	8.868	7.473e-19	++
rs62055546	17	43964567	A	C	0.214071	0.991004	370181	-8.868	7.477e-19	--
rs62062770	17	44019680	T	C	0.216822	0.999806	373227	-8.867	7.483e-19	--
rs62057114	17	43899401	T	C	0.216466	0.999526	373121	8.867	7.544e-19	++
rs62057115	17	43899417	C	G	0.216465	0.999519	373121	8.867	7.544e-19	++
rs9468	17	44101563	T	C	0.217362	0.998376	372323	-8.866	7.563e-19	--
rs17571781	17	44033802	T	C	0.216755	0.998227	372467	-8.866	7.59e-19	--
rs55719714	17	43939638	A	G	0.216663	0.999218	372866	8.866	7.607e-19	++
rs78917479	17	43899611	T	C	0.216466	0.999524	373122	8.865	7.628e-19	++
rs17650872	17	44039516	T	G	0.21674	0.998929	372831	8.864	7.693e-19	++
rs56227067	17	43939609	A	T	0.216656	0.999241	372874	-8.864	7.722e-19	--
rs62063856	17	44076466	A	G	0.216842	0.999247	372867	-8.863	7.807e-19	--
rs62055718	17	43766418	T	C	0.214991	0.995283	371119	8.863	7.818e-19	++
rs111370985	17	43852742	T	C	0.215763	0.996458	372032	-8.862	7.838e-19	--
rs62063263	17	44033394	C	G	0.215209	0.993492	370839	8.862	7.853e-19	++
rs62056841	17	43990041	A	C	0.216702	0.999334	373027	-8.861	7.914e-19	--
rs11079718	17	43839951	A	T	0.215984	0.99373	370814	-8.86	8.01e-19	--
rs80184151	17	43879308	A	G	0.216552	1	373299	-8.859	8.038e-19	--
rs62063854	17	44074619	A	G	0.215727	0.994935	371386	8.859	8.047e-19	++
rs79301522	17	44207932	A	G	0.217029	0.997142	372185	-8.859	8.056e-19	--
rs62063291	17	44043378	T	C	0.216867	1	373299	-8.859	8.095e-19	--
rs62063851	17	44074435	C	G	0.216894	0.999145	372922	-8.859	8.095e-19	--
rs56269136	17	43926992	T	C	0.216885	0.998816	372781	8.859	8.1e-19	++
rs17650818	17	44036787	T	C	0.216909	0.998802	372675	-8.858	8.111e-19	--
rs113201171	17	44082249	A	T	0.216814	0.999352	373067	-8.858	8.147e-19	--
rs62055717	17	43766415	A	G	0.215012	0.995383	371123	-8.857	8.201e-19	--
rs12185268	17	43923683	A	G	0.216664	1	373299	-8.856	8.261e-19	--
rs62063264	17	44033401	T	C	0.215184	0.993566	370881	8.856	8.263e-19	++
rs16940671	17	43908151	T	C	0.215703	0.997676	372568	8.855	8.334e-19	++
rs62057122	17	43901001	T	C	0.216542	0.999498	373090	8.855	8.401e-19	++
rs4340365	17	43930980	T	C	0.21647	0.998848	372842	8.853	8.503e-19	++
rs17571739	17	44032915	T	C	0.216147	0.996716	372051	-8.853	8.52e-19	--
rs55943044	17	43872228	A	G	0.215923	0.99969	373149	8.853	8.528e-19	++
rs62056850	17	43992581	T	C	0.217413	0.999434	373101	8.852	8.627e-19	++
rs17660228	17	44166500	A	G	0.21737	0.998893	372869	8.848	8.891e-19	++
rs77301847	17	43810902	A	G	0.212669	0.986545	367799	-8.847	8.988e-19	--
rs8712	17	44101871	A	G	0.21734	0.998237	372242	-8.846	9.065e-19	--
rs56189701	17	43987801	T	C	0.216408	0.999175	372920	-8.846	9.068e-19	--
rs62063786	17	44061023	A	G	0.217161	1	373299	8.845	9.158e-19	++
rs17651093	17	44049550	A	G	0.216915	0.999737	373195	8.844	9.232e-19	++
rs62063280	17	44037299	C	G	0.21638	0.997535	372190	8.843	9.277e-19	++
rs2873268	17	43930955	A	G	0.216539	0.999102	372903	8.843	9.295e-19	++
rs79065019	17	44124535	T	C	0.217183	1	373299	-8.843	9.345e-19	--
rs17652036	17	44073027	A	G	0.216822	0.998954	372729	8.842	9.362e-19	++
rs17571718	17	44032768	T	C	0.216724	0.998702	372670	-8.841	9.508e-19	--
rs62055933	17	43848461	A	G	0.216236	0.997969	372458	8.841	9.522e-19	++
rs1881193	17	44248769	T	C	0.21737	0.994412	371594	-8.841	9.528e-19	--
rs56026128	17	43931244	C	G	0.216519	0.998974	372819	8.839	9.647e-19	++
rs113871181	17	43852733	A	G	0.215688	0.996785	372178	8.839	9.653e-19	++
rs2532314	17	44217112	T	G	0.217303	0.996908	372148	8.839	9.683e-19	++
rs55900347	17	44176092	A	G	0.21713	0.99826	372451	8.839	9.692e-19	++
rs754513	17	44055638	A	T	0.216675	0.999388	373090	8.838	9.708e-19	++
rs12185233	17	43923654	C	G	0.21735	1	373299	8.838	9.743e-19	++
rs1528075	17	44220454	T	G	0.217303	0.996935	372185	-8.838	9.747e-19	--
rs2696600	17	44216226	A	G	0.217321	0.996898	372137	-8.837	9.818e-19	--
rs56042957	17	43992244	A	G	0.216127	0.997385	372440	8.837	9.85e-19	++
rs55810795	17	43992283	A	G	0.216129	0.997392	372440	-8.837	9.85e-19	--
rs754512	17	44055647	A	T	0.21675	0.999747	373178	-8.837	9.855e-19	--
rs62063163	17	44201865	T	C	0.217055	0.997587	372314	8.837	9.874e-19	++
rs62063164	17	44201887	T	C	0.217055	0.997587	372314	8.837	9.874e-19	++
rs62063165	17	44202147	A	G	0.217056	0.997589	372314	-8.837	9.874e-19	--
rs17769552	17	43927290	A	G	0.213903	0.995256	371265	8.836	9.913e-19	++
rs62061771	17	44169406	A	G	0.216442	0.998562	372799	8.836	9.947e-19	++
rs1918799	17	44218242	T	C	0.217302	0.996903	372148	8.835	9.965e-19	++
rs2532313	17	44217293	A	G	0.217317	0.996887	372136	8.835	9.997e-19	++
rs62063166	17	44202231	A	G	0.217058	0.9976	372315	-8.833	1.023e-18	--
rs2316784	17	44021699	T	G	0.215152	0.994155	371025	8.832	1.03e-18	++
rs2696603	17	44215823	A	G	0.217321	0.996916	372139	-8.832	1.031e-18	--
rs113793114	17	44037079	A	G	0.216848	0.998784	372706	8.831	1.034e-18	++
rs62061816	17	44182336	A	C	0.217104	0.998242	372406	8.831	1.035e-18	++
rs2532316	17	44213712	A	G	0.217338	0.996822	372109	8.83	1.044e-18	++
rs2532308	17	44220942	A	G	0.217315	0.996881	372138	8.83	1.048e-18	++
rs1406074	17	44222067	T	G	0.217315	0.996872	372138	-8.83	1.048e-18	--
rs55690782	17	44137311	A	G	0.216815	0.999684	373158	8.829	1.053e-18	++
rs76380490	17	44203413	T	C	0.217032	0.997431	372337	8.829	1.058e-18	++
rs1918802	17	44215045	T	C	0.217319	0.996937	372141	-8.829	1.061e-18	--
rs62062288	17	44096553	A	G	0.211505	0.980982	364323	8.828	1.062e-18	++
rs2696599	17	44217226	A	G	0.217318	0.996871	372136	-8.828	1.063e-18	--
rs56257094	17	44201667	A	G	0.217073	0.997674	372343	8.828	1.066e-18	++
rs55672516	17	44201680	A	C	0.217073	0.997674	372343	-8.828	1.066e-18	--
rs77044307	17	44172408	C	G	0.217116	0.998261	372428	-8.828	1.069e-18	--
rs740710	17	44214815	C	G	0.217321	0.996928	372140	-8.827	1.073e-18	--
rs4327091	17	44021717	A	G	0.215152	0.994153	371024	8.827	1.076e-18	++
rs62063172	17	44203366	T	C	0.21704	0.997457	372344	-8.826	1.083e-18	--
rs79348289	17	44172698	T	C	0.217172	0.998427	372461	-8.826	1.086e-18	--
rs62063171	17	44203311	T	C	0.217081	0.997695	372345	8.826	1.089e-18	++
rs113120855	17	44203520	T	C	0.217083	0.997678	372345	8.826	1.089e-18	++
rs56319902	17	43871982	T	C	0.215953	1	373299	8.825	1.093e-18	++
rs77095128	17	44204304	T	G	0.217096	0.997626	372319	-8.825	1.096e-18	--
rs1918798	17	44222335	A	G	0.217331	0.996842	372128	8.825	1.096e-18	++
rs4581739	17	44204739	T	C	0.217	0.997446	372212	-8.825	1.098e-18	--
rs113638513	17	44204749	A	G	0.217	0.997446	372212	-8.825	1.098e-18	--
rs75412750	17	44172773	T	C	0.217171	0.998423	372460	8.825	1.099e-18	++
rs62061795	17	44173179	A	C	0.217171	0.998418	372460	8.825	1.099e-18	++
rs1468241	17	44196153	A	G	0.217046	0.997624	372298	-8.824	1.101e-18	--
rs56273589	17	44203131	C	G	0.217038	0.997455	372344	-8.824	1.101e-18	--
rs56180212	17	43960911	A	G	0.217326	0.999072	372981	-8.824	1.102e-18	--
rs62064668	17	44082981	A	G	0.216946	0.998848	372808	8.824	1.104e-18	++
rs28439143	17	43987723	A	G	0.21616	1	373299	8.824	1.105e-18	++
rs62061802	17	44174351	A	T	0.217167	0.998384	372460	8.824	1.105e-18	++
rs2532278	17	44246405	A	C	0.217252	0.994632	371653	8.824	1.108e-18	++
rs2532275	17	44246997	A	G	0.217252	0.994632	371653	8.824	1.108e-18	++
rs62061803	17	44174513	A	C	0.217174	0.998421	372466	8.823	1.112e-18	++
rs55669501	17	44202564	A	G	0.217078	0.997699	372345	8.823	1.116e-18	++
rs55885063	17	44202952	C	G	0.217037	0.99746	372345	-8.823	1.116e-18	--
rs2696590	17	44221602	C	G	0.217302	0.99692	372160	8.823	1.119e-18	++
rs62062137	17	44118848	A	G	0.216474	1	373299	8.822	1.12e-18	++
rs12150320	17	44213204	T	C	0.217312	0.996986	372186	8.822	1.121e-18	++
rs2696660	17	44246211	A	G	0.217252	0.994635	371654	-8.822	1.123e-18	--
rs2106785	17	43919105	T	C	0.213768	0.990967	369123	8.822	1.124e-18	++
rs17576709	17	44173356	C	G	0.217175	0.998431	372469	-8.822	1.126e-18	--
rs62061796	17	44173408	A	G	0.217175	0.998431	372469	8.822	1.126e-18	++
rs2696659	17	44245876	A	G	0.217252	0.994637	371656	-8.822	1.128e-18	--
rs112073200	17	44201791	C	G	0.217053	0.997578	372302	8.822	1.129e-18	++
rs2532273	17	44247314	T	C	0.217253	0.994622	371651	8.821	1.134e-18	++
rs79589869	17	43930238	A	C	0.216481	0.998416	372502	8.821	1.135e-18	++
rs2532271	17	44248042	A	G	0.217244	0.994631	371665	8.821	1.135e-18	++
rs2668680	17	43659975	T	C	0.204694	1	373299	-8.819	1.15e-18	--
rs62061733	17	44018399	A	G	0.22111	0.993268	370708	-8.819	1.152e-18	--
rs62061791	17	44171024	T	C	0.217186	0.998527	372506	-8.819	1.153e-18	--
rs17576842	17	44179992	A	G	0.217179	0.998378	372482	-8.819	1.154e-18	--
rs55915917	17	43892784	T	G	0.214218	0.988763	369043	-8.819	1.156e-18	--
rs2532305	17	44223060	A	G	0.217319	0.996838	372137	8.818	1.162e-18	++
rs1918797	17	44223243	A	G	0.217319	0.996838	372135	8.818	1.163e-18	++
rs62063266	17	44033488	T	C	0.216609	0.997846	372509	8.818	1.166e-18	++
rs2532272	17	44247673	A	G	0.217247	0.994646	371666	8.818	1.167e-18	++
rs77635460	17	44186593	T	C	0.217101	0.997991	372385	-8.818	1.168e-18	--
rs112596352	17	44170238	A	G	0.217184	0.998532	372507	8.817	1.172e-18	++
rs62061790	17	44170414	A	G	0.217183	0.998529	372507	8.817	1.172e-18	++
rs112893440	17	44179969	A	G	0.217177	0.99839	372484	8.816	1.183e-18	++
rs62054823	17	43929029	A	G	0.216821	0.998679	372613	-8.816	1.184e-18	--
rs17576695	17	44172327	A	T	0.217171	0.998461	372486	8.816	1.184e-18	++
rs1406071	17	44225485	T	C	0.217317	0.996817	372136	-8.816	1.186e-18	--
rs1406070	17	44225802	T	C	0.217316	0.996809	372136	8.816	1.186e-18	++
rs2696585	17	44226030	A	G	0.217316	0.996808	372136	8.816	1.186e-18	++
rs2532304	17	44226126	A	C	0.217316	0.996808	372136	-8.816	1.186e-18	--
rs17585608	17	44243979	T	C	0.217252	0.994644	371656	8.816	1.189e-18	++
rs17585644	17	44244581	T	C	0.217252	0.994641	371656	-8.816	1.189e-18	--
rs17577369	17	44192923	A	G	0.2157	0.988744	369206	-8.815	1.193e-18	--
rs17577159	17	44188477	T	G	0.217151	0.998039	372436	-8.815	1.194e-18	--
rs62061853	17	44196125	T	C	0.217119	0.997799	372383	-8.815	1.196e-18	--
rs1918795	17	44224686	A	T	0.217317	0.996829	372137	-8.815	1.198e-18	--
rs4792844	17	44242969	T	C	0.217252	0.994656	371657	-8.815	1.2e-18	--
rs2696587	17	44222460	T	G	0.217309	0.996892	372152	-8.814	1.203e-18	--
rs62055544	17	43964539	A	G	0.216596	0.988124	368729	-8.814	1.204e-18	--
rs2696657	17	44244926	T	G	0.217249	0.994633	371654	-8.814	1.205e-18	--
rs1918796	17	44223387	T	C	0.217328	0.996783	372127	-8.814	1.206e-18	--
rs2532291	17	44238424	A	G	0.217285	0.99456	371642	8.814	1.208e-18	++
rs17662403	17	44238938	T	C	0.217285	0.994559	371642	-8.814	1.208e-18	--
rs17585426	17	44238966	T	C	0.217285	0.994559	371642	-8.814	1.208e-18	--
rs2532288	17	44239958	T	C	0.217281	0.994576	371642	8.814	1.208e-18	++
rs1918789	17	44240107	T	C	0.217281	0.994576	371642	-8.814	1.208e-18	--
rs112102887	17	44179749	A	G	0.217177	0.998384	372484	8.814	1.209e-18	++
rs76761511	17	44185245	A	C	0.217172	0.998276	372481	8.814	1.21e-18	++
rs2696575	17	44228824	A	G	0.217299	0.994559	371603	-8.814	1.211e-18	--
rs17576631	17	44170018	C	G	0.217188	0.998508	372504	8.813	1.213e-18	++
rs77924366	17	44182181	T	C	0.217172	0.998397	372488	-8.813	1.215e-18	--
rs4792843	17	44243179	A	G	0.217244	0.994666	371660	-8.813	1.217e-18	--
rs2141299	17	44240986	A	C	0.217275	0.994586	371641	8.813	1.218e-18	++
rs2696567	17	44241304	C	G	0.217275	0.994582	371641	-8.813	1.218e-18	--
rs1918792	17	44228529	A	G	0.217305	0.994545	371604	8.813	1.219e-18	++
rs1918791	17	44228609	C	G	0.217305	0.994544	371604	-8.813	1.219e-18	--
rs2696576	17	44228770	A	G	0.217294	0.994598	371604	-8.813	1.219e-18	--
rs62061809	17	44178839	T	C	0.217176	0.998413	372488	-8.813	1.221e-18	--
rs4597358	17	44110670	C	G	0.225876	0.997311	372569	-8.813	1.222e-18	--
rs62061811	17	44180173	T	G	0.217173	0.998414	372488	-8.812	1.224e-18	--
rs2696573	17	44230647	T	C	0.217283	0.994633	371611	8.812	1.228e-18	++
rs2532298	17	44231295	A	G	0.217288	0.994609	371611	8.812	1.228e-18	++
rs62061818	17	44182917	C	G	0.217173	0.998402	372489	-8.812	1.23e-18	--
rs111676341	17	44183403	A	G	0.217173	0.998386	372489	-8.812	1.23e-18	--
rs17576989	17	44183616	A	C	0.217173	0.998389	372489	8.812	1.23e-18	++
rs17660595	17	44180954	A	G	0.217173	0.998409	372487	-8.811	1.236e-18	--
rs62061812	17	44180997	T	C	0.217173	0.99841	372487	8.811	1.236e-18	++
rs2696604	17	44214094	A	G	0.217326	0.996946	372150	-8.811	1.237e-18	--
rs2532299	17	44231117	T	C	0.217287	0.994611	371610	-8.811	1.239e-18	--
rs2532297	17	44231326	A	G	0.217288	0.99461	371610	8.811	1.239e-18	++
rs2696572	17	44231617	A	T	0.217288	0.994604	371610	-8.811	1.239e-18	--
rs112058117	17	44041562	T	G	0.21231	0.986563	366600	8.811	1.242e-18	++
rs1406068	17	44234526	T	C	0.217268	0.994617	371614	8.811	1.242e-18	++
rs55933304	17	43992305	A	G	0.216221	0.997797	372625	8.811	1.244e-18	++
rs1052553	17	44073889	A	G	0.217176	0.999498	373036	-8.811	1.245e-18	--
rs12150087	17	44210988	C	G	0.217017	0.997493	372285	-8.811	1.245e-18	--
rs7350980	17	44110271	A	G	0.225869	0.99732	372583	8.81	1.248e-18	++
rs55780786	17	44209875	T	C	0.216999	0.997253	372326	-8.81	1.249e-18	--
rs56240678	17	44176170	C	G	0.217174	0.998436	372490	-8.81	1.252e-18	--
rs62061808	17	44177337	T	C	0.217174	0.998436	372490	8.81	1.252e-18	++
rs77604208	17	44177669	T	C	0.217177	0.998427	372486	8.81	1.252e-18	++
rs17660464	17	44177993	A	C	0.217175	0.998435	372490	8.81	1.252e-18	++
rs17576779	17	44178272	T	C	0.217175	0.998434	372490	8.81	1.252e-18	++
rs17660488	17	44178337	T	C	0.217175	0.998435	372490	-8.81	1.252e-18	--
rs17660907	17	44191085	A	G	0.217167	0.998079	372455	8.81	1.254e-18	++
rs17576870	17	44180442	A	G	0.217171	0.998413	372488	-8.81	1.255e-18	--
rs1078268	17	44075901	A	G	0.21695	0.997919	372512	-8.809	1.258e-18	--
rs4383188	17	44197603	T	C	0.217755	0.997065	372159	-8.809	1.258e-18	--
rs2532286	17	44241664	T	C	0.21726	0.994644	371649	-8.809	1.258e-18	--
rs10514901	17	44194735	T	G	0.217145	0.99794	372434	8.809	1.265e-18	++
rs62061815	17	44181681	A	G	0.217172	0.99841	372487	-8.809	1.267e-18	--
rs17576954	17	44181933	T	C	0.217172	0.998403	372487	-8.809	1.267e-18	--
rs80120913	17	44177755	C	G	0.217133	0.998211	372469	-8.809	1.268e-18	--
rs2532300	17	44229986	T	C	0.21728	0.994648	371613	-8.808	1.269e-18	--
rs2696684	17	44244397	A	G	0.217369	0.99436	371584	8.808	1.271e-18	++
rs3089	17	44209919	C	G	0.216997	0.997241	372322	-8.808	1.273e-18	--
rs62062813	17	44032956	A	G	0.21613	0.996866	372101	8.808	1.277e-18	++
rs62061847	17	44191682	A	G	0.217186	0.998041	372457	8.808	1.277e-18	++
rs62061851	17	44194891	T	C	0.217145	0.99794	372435	8.807	1.28e-18	++
rs17577496	17	44194835	T	C	0.217131	0.997864	372413	-8.807	1.281e-18	--
rs62061823	17	44188645	T	C	0.217179	0.997913	372432	8.807	1.284e-18	++
rs75652502	17	44200510	A	C	0.217154	0.997907	372433	8.807	1.287e-18	++
rs62061859	17	44201109	C	G	0.217155	0.997902	372433	-8.807	1.287e-18	--
rs62061849	17	44193882	T	C	0.217148	0.997878	372435	8.807	1.288e-18	++
rs3087534	17	44198806	T	C	0.217182	0.997803	372409	-8.807	1.288e-18	--
rs1122380	17	44206079	T	C	0.217088	0.997583	372311	8.807	1.288e-18	++
rs55686102	17	44202608	T	C	0.217028	0.997585	372287	8.806	1.292e-18	++
rs1528074	17	44234060	A	G	0.218321	0.993898	371576	-8.806	1.295e-18	--
rs2532293	17	44233589	T	C	0.217289	0.99457	371604	-8.806	1.296e-18	--
rs2109092	17	44232959	A	G	0.21729	0.994582	371606	8.806	1.299e-18	++
rs111678697	17	44197032	T	C	0.217153	0.997924	372432	-8.805	1.306e-18	--
rs2532294	17	44233433	C	G	0.217291	0.994561	371601	8.805	1.306e-18	++
rs62063281	17	44038785	A	G	0.212454	1	373299	-8.805	1.308e-18	--
rs1078269	17	44075837	T	C	0.21696	0.997846	372503	-8.804	1.315e-18	--
rs17661027	17	44193097	A	C	0.217013	0.997441	372160	8.804	1.315e-18	++
rs2696571	17	44237372	C	G	0.217302	0.994495	371594	8.804	1.315e-18	++
rs2696570	17	44237790	A	G	0.217302	0.994491	371594	8.804	1.315e-18	++
rs17662235	17	44233776	T	C	0.217288	0.994569	371603	-8.804	1.316e-18	--
rs17585214	17	44233811	T	C	0.217288	0.994569	371603	8.804	1.316e-18	++
rs17577447	17	44194381	A	T	0.217157	0.99795	372435	8.804	1.32e-18	++
rs1966345	17	44197806	T	C	0.217157	0.99793	372437	-8.804	1.32e-18	--
rs113909426	17	44196822	A	G	0.217125	0.997771	372420	8.804	1.321e-18	++
rs1468240	17	44196447	A	T	0.217153	0.997925	372433	8.804	1.324e-18	++
rs112813897	17	44196799	A	G	0.217154	0.997928	372433	8.804	1.324e-18	++
rs17661141	17	44196015	C	G	0.217156	0.997935	372435	-8.803	1.328e-18	--
rs17661428	17	44208144	C	G	0.217075	0.997597	372328	-8.803	1.33e-18	--
rs1528072	17	44236725	A	C	0.2173	0.994502	371597	8.803	1.33e-18	++
rs12373168	17	43924337	A	C	0.221996	0.998671	373042	-8.803	1.336e-18	--
rs17661045	17	44194152	A	T	0.217158	0.997953	372436	8.803	1.336e-18	++
rs62061850	17	44194519	T	C	0.217158	0.997953	372436	-8.803	1.336e-18	--
rs62061852	17	44195424	A	C	0.217158	0.99795	372436	-8.803	1.336e-18	--
rs727425	17	44195495	A	G	0.217158	0.99795	372436	8.803	1.336e-18	++
rs62061854	17	44198080	T	C	0.217157	0.997927	372436	8.803	1.336e-18	++
rs62063265	17	44033468	A	G	0.216539	0.99772	372473	8.803	1.337e-18	++
rs17660936	17	44191159	T	C	0.217174	0.998106	372467	8.803	1.337e-18	++
rs79923708	17	44183790	A	G	0.217167	0.998276	372483	8.802	1.338e-18	++
rs17577877	17	44208218	A	G	0.217077	0.997585	372327	-8.802	1.339e-18	--
rs112560196	17	44200078	A	T	0.217154	0.997911	372434	-8.802	1.34e-18	--
rs56240566	17	44062689	A	C	0.216334	0.996715	371712	-8.802	1.341e-18	--
rs10514903	17	44206646	C	G	0.217077	0.997616	372329	-8.802	1.345e-18	--
rs62061810	17	44178884	A	G	0.217235	0.998226	372457	8.802	1.347e-18	++
rs62060864	17	44235893	T	C	0.217281	0.994592	371605	8.802	1.347e-18	++
rs17577024	17	44186252	A	G	0.217172	0.998162	372468	8.801	1.353e-18	++
rs17577052	17	44186301	T	C	0.217172	0.998161	372468	-8.801	1.353e-18	--
rs62061822	17	44186894	A	C	0.217175	0.998136	372468	-8.801	1.353e-18	--
rs17577094	17	44187492	A	G	0.217173	0.998149	372468	-8.801	1.353e-18	--
rs62061824	17	44188755	T	C	0.217172	0.998145	372468	-8.801	1.353e-18	--
rs55794067	17	44188764	T	C	0.217172	0.998145	372468	-8.801	1.353e-18	--
rs4548919	17	44192395	T	G	0.217173	0.998087	372466	8.801	1.353e-18	++
rs55802590	17	44201344	C	G	0.217152	0.997888	372427	8.801	1.355e-18	++
rs17577650	17	44205500	A	G	0.217078	0.997632	372330	-8.801	1.36e-18	--
rs62063200	17	44206482	T	C	0.217078	0.997625	372330	8.801	1.36e-18	++
rs4606752	17	44192618	A	G	0.217179	0.998061	372467	-8.8	1.369e-18	--
rs17660847	17	44189373	T	C	0.217169	0.998133	372467	8.8	1.37e-18	++
rs17660865	17	44189408	T	C	0.217169	0.998137	372467	-8.8	1.37e-18	--
rs76924476	17	44199029	T	C	0.217577	0.996336	371880	-8.8	1.373e-18	--
rs2532292	17	44237068	A	T	0.217282	0.994582	371605	-8.8	1.373e-18	--
rs80020809	17	44172391	T	C	0.217138	0.998326	372453	8.797	1.408e-18	++
rs10445337	17	44067400	T	C	0.21735	1	373299	-8.795	1.428e-18	--
rs17577313	17	44191835	A	G	0.217072	0.997904	372370	-8.795	1.433e-18	--
rs75229280	17	44196653	A	G	0.21714	0.997688	372395	8.794	1.437e-18	++
rs56119705	17	44209985	T	C	0.217057	0.997552	372348	-8.794	1.441e-18	--
rs4792845	17	44242788	T	C	0.217328	0.994379	371522	8.793	1.453e-18	++
rs17665188	17	44357351	T	C	0.213949	0.965131	358197	-8.793	1.461e-18	--
rs1122381	17	44205839	A	G	0.217075	0.997574	372358	-8.792	1.466e-18	--
rs62063202	17	44208945	T	C	0.217103	0.997701	372371	8.792	1.468e-18	++
rs55787734	17	43799052	A	G	0.215338	0.994945	371249	-8.791	1.481e-18	--
rs62063203	17	44209313	T	C	0.217102	0.997692	372370	-8.791	1.481e-18	--
rs111724389	17	44209364	A	G	0.217106	0.997686	372370	8.791	1.481e-18	++
rs112401617	17	44209474	A	T	0.217103	0.997698	372370	-8.791	1.481e-18	--
rs55909047	17	44209957	A	G	0.21707	0.997559	372347	-8.791	1.482e-18	--
rs17661348	17	44207066	A	G	0.217103	0.997722	372372	-8.791	1.483e-18	--
rs62063174	17	44205122	C	G	0.217105	0.997744	372372	-8.791	1.484e-18	--
rs79772780	17	44189855	A	G	0.215542	0.991231	370115	8.79	1.502e-18	++
rs62063207	17	44211902	A	G	0.217104	0.997641	372369	-8.789	1.502e-18	--
rs111880194	17	44194621	C	G	0.217133	0.997841	372400	-8.789	1.513e-18	--
rs62063208	17	44212032	A	C	0.217104	0.997637	372368	8.788	1.518e-18	++
rs17661385	17	44207778	A	G	0.217088	0.997619	372346	-8.788	1.522e-18	--
rs2668617	17	44351285	A	G	0.214168	0.965172	357994	-8.788	1.525e-18	--
rs111424940	17	44211502	A	G	0.217106	0.997634	372365	8.788	1.529e-18	++
rs7220752	17	44138201	T	C	0.225806	0.997664	372645	-8.787	1.536e-18	--
rs17577975	17	44210442	T	C	0.216619	0.996933	372047	8.785	1.557e-18	++
rs2696524	17	44356793	A	G	0.213998	0.965034	358133	-8.785	1.568e-18	--
rs8077487	17	44115440	T	C	0.225959	0.997339	372563	-8.784	1.584e-18	--
rs62061793	17	44171565	A	C	0.216533	0.995691	371615	8.783	1.59e-18	++
rs9907738	17	44151546	T	G	0.225838	0.997688	372649	-8.782	1.602e-18	--
rs2066899	17	44155732	T	C	0.22582	0.997751	372678	8.782	1.611e-18	++
rs2668624	17	44352872	A	G	0.213967	0.965038	358154	-8.781	1.623e-18	--
rs2696497	17	44364649	T	C	0.21384	0.964759	358043	8.78	1.641e-18	++
rs17577954	17	44209628	T	C	0.217101	0.997573	372350	-8.779	1.646e-18	--
rs62063855	17	44075535	T	C	0.216951	0.997602	372375	-8.776	1.695e-18	--
rs75104593	17	43913557	T	G	0.213351	0.987162	367707	-8.776	1.696e-18	--
rs55974014	17	43757450	A	C	0.211288	0.99004	368291	8.776	1.701e-18	++
rs62061821	17	44186055	A	G	0.216535	0.995767	371793	8.775	1.706e-18	++
rs62061792	17	44171554	A	G	0.216563	0.99583	371642	8.775	1.71e-18	++
rs62061817	17	44182706	A	G	0.21699	0.99765	372005	-8.773	1.734e-18	--
rs7218319	17	44126365	T	C	0.22591	0.997566	372610	8.773	1.737e-18	++
rs2435204	17	43988205	A	G	0.223522	0.995741	371109	-8.771	1.769e-18	--
rs8080583	17	44162597	A	C	0.225808	0.99771	372656	8.769	1.803e-18	++
rs7221390	17	44116950	T	G	0.225935	0.997393	372572	-8.768	1.82e-18	--
rs62061814	17	44181508	T	G	0.217001	0.997666	372004	-8.765	1.864e-18	--
rs111952388	17	44181454	T	C	0.217002	0.997669	372004	8.765	1.866e-18	++
rs4479290	17	44021744	T	C	0.215532	0.995353	371533	-8.764	1.886e-18	--
rs62061813	17	44181118	A	G	0.217001	0.997669	372005	8.764	1.887e-18	++
rs74998289	17	43913558	T	G	0.213346	0.987079	367685	-8.764	1.891e-18	--
rs62061848	17	44192946	T	C	0.214987	0.989682	369498	8.763	1.895e-18	++
rs4327090	17	43902541	A	G	0.189888	0.976513	362319	-8.761	1.928e-18	--
rs1881194	17	44248814	A	G	0.216228	0.990473	369425	8.761	1.931e-18	++
rs10514904	17	44207887	T	C	0.217725	0.996584	371907	8.761	1.944e-18	++
rs2732686	17	44338735	T	C	0.216085	0.971693	361367	8.758	1.987e-18	++
rs55668363	17	43892788	A	G	0.21372	0.989531	369412	8.758	1.991e-18	++
rs2261201	17	44354549	C	G	0.214631	0.964872	358190	-8.757	2.013e-18	--
rs2668628	17	44353885	A	G	0.214037	0.96496	358121	8.755	2.034e-18	++
rs17650860	17	44039008	A	G	0.215884	0.996394	371695	8.755	2.041e-18	++
rs2097760	17	44168677	A	G	0.225834	0.997533	372626	-8.751	2.106e-18	--
rs78569719	17	44356949	T	C	0.213963	0.96501	358114	-8.751	2.109e-18	--
rs62054762	17	43909022	T	G	0.215072	0.994374	371176	8.748	2.168e-18	++
rs2696500	17	44363929	T	C	0.214048	0.964414	358049	8.744	2.254e-18	++
rs56226437	17	44042361	T	C	0.21555	0.996067	371767	-8.743	2.268e-18	--
rs62054761	17	43909008	T	C	0.21507	0.994431	371180	8.74	2.328e-18	++
rs55907036	17	44042366	A	G	0.21556	0.996103	371778	8.739	2.359e-18	++
rs2732708	17	44351387	T	C	0.214039	0.966047	358331	8.735	2.442e-18	++
rs62063279	17	44036936	A	G	0.215811	0.994844	371189	8.732	2.494e-18	++
rs77875796	17	44051612	A	G	0.213179	0.986536	367868	-8.732	2.512e-18	--
rs62063278	17	44036914	T	C	0.215789	0.994968	371244	8.73	2.554e-18	++
rs62057151	17	43903842	T	C	0.223812	0.995764	371313	8.727	2.615e-18	++
rs2696578	17	44227623	T	C	0.226413	0.99382	371389	-8.724	2.675e-18	--
rs55896111	17	43799048	A	G	0.214973	0.993508	370642	8.724	2.677e-18	++
rs62054760	17	43908989	T	C	0.215071	0.994435	371192	8.724	2.687e-18	++
rs12150229	17	44015446	A	G	0.215712	0.997107	371864	-8.722	2.739e-18	--
rs7207582	17	44210933	A	G	0.226057	0.995019	371548	-8.722	2.739e-18	--
rs12150230	17	44015464	A	G	0.215799	0.997242	371933	-8.719	2.804e-18	--
rs4630591	17	44192568	T	C	0.198844	0.980581	364130	8.719	2.807e-18	++
rs2668622	17	44352131	T	G	0.214246	0.965277	358094	8.717	2.852e-18	++
rs2696557	17	44347218	A	C	0.214201	0.965957	358299	8.717	2.857e-18	++
rs242559	17	44025888	A	C	0.233166	0.986284	369661	-8.717	2.862e-18	--
rs10221243	17	44212310	A	G	0.226088	0.995021	371558	8.716	2.87e-18	++
rs2532329	17	44350090	A	G	0.214045	0.966112	358360	8.714	2.943e-18	++
rs9303525	17	44187257	A	G	0.226229	0.99574	371738	-8.711	3.018e-18	--
rs6503457	17	44208312	T	G	0.226165	0.995264	371633	8.704	3.21e-18	++
rs8070942	17	44208674	T	G	0.226158	0.995281	371645	8.704	3.217e-18	++
rs2532274	17	44247164	A	G	0.224369	0.991692	370973	-8.7	3.318e-18	--
rs3912062	17	44165069	A	G	0.216079	0.997429	372469	-8.699	3.343e-18	--
rs2004674	17	44075110	A	T	0.216519	0.995311	371678	-8.698	3.366e-18	--
rs78556223	17	44026478	A	G	0.214959	0.994338	370790	-8.697	3.396e-18	--
rs3912063	17	44165049	A	G	0.216072	0.997398	372462	-8.696	3.436e-18	--
rs76640332	17	44189858	A	G	0.215929	0.993897	370994	8.691	3.601e-18	++
rs17661015	17	44192957	T	C	0.215131	0.988041	368558	-8.691	3.605e-18	--
rs4471723	17	44205690	T	C	0.219254	0.996746	371895	8.689	3.659e-18	++
rs2004673	17	44075099	T	C	0.216558	0.995482	371710	-8.686	3.758e-18	--
rs79412431	17	43940021	A	G	0.212192	0.984624	367001	8.683	3.839e-18	++
rs11079720	17	43840016	A	G	0.214197	0.990877	369815	8.682	3.875e-18	++
rs2696610	17	44291820	A	G	0.215526	0.977069	363804	-8.682	3.893e-18	--
rs2532289	17	44238571	C	G	0.224403	0.991606	370956	-8.681	3.907e-18	--
rs2532348	17	44340253	A	G	0.216176	0.971956	361404	-8.681	3.927e-18	--
rs2732601	17	44291479	A	G	0.215527	0.977082	363813	8.677	4.074e-18	++
rs2668670	17	44289628	A	C	0.215527	0.977144	363846	-8.674	4.176e-18	--
rs2668643	17	43671099	A	C	0.215886	0.995759	371220	8.673	4.2e-18	++
rs62063298	17	44048323	T	G	0.214659	0.992794	370707	8.67	4.327e-18	++
rs62063299	17	44048336	T	C	0.214648	0.992746	370693	-8.669	4.359e-18	--
rs2732706	17	44351686	T	C	0.21426	0.965661	358126	8.668	4.398e-18	++
rs2732629	17	44289101	A	G	0.215527	0.977158	363850	-8.667	4.42e-18	--
rs2668662	17	44290759	T	C	0.215523	0.977089	363821	-8.667	4.423e-18	--
rs2732705	17	44351929	T	G	0.214088	0.965767	358169	-8.667	4.433e-18	--
rs78929339	17	44189910	A	G	0.216194	0.994424	371193	-8.667	4.435e-18	--
rs55788678	17	43992233	T	C	0.215797	0.995883	371555	8.666	4.459e-18	++
rs1706731	17	43670696	C	G	0.207942	0.975734	361941	8.666	4.482e-18	++
rs2668665	17	44290047	A	G	0.215527	0.977128	363833	8.662	4.621e-18	++
rs2532404	17	44302881	T	C	0.215546	0.974872	362515	8.661	4.674e-18	++
rs2668694	17	44292319	T	C	0.215526	0.976663	363530	-8.659	4.748e-18	--
rs2696464	17	44287310	A	G	0.215531	0.977208	363865	-8.657	4.855e-18	--
rs2696463	17	44286128	A	G	0.215532	0.977236	363877	-8.657	4.861e-18	--
rs74944644	17	43940020	T	C	0.212321	0.984826	367068	-8.656	4.886e-18	--
rs2469933	17	44285531	A	G	0.215544	0.977197	363883	8.651	5.106e-18	++
rs2668692	17	44293020	A	G	0.215511	0.975408	362773	8.651	5.116e-18	++
rs1918793	17	44228169	T	C	0.227484	0.991887	370882	8.65	5.17e-18	++
rs62063300	17	44048350	T	C	0.214679	0.992879	370821	-8.644	5.438e-18	--
rs2532363	17	44333423	T	G	0.215902	0.972279	361470	8.639	5.66e-18	++
rs2696457	17	44284057	T	C	0.215657	0.976854	363782	8.637	5.795e-18	++
rs12373140	17	43924231	A	G	0.214995	0.994586	371180	8.636	5.803e-18	++
rs75210307	17	43940012	T	C	0.212308	0.984815	367050	-8.636	5.809e-18	--
rs2668656	17	44283022	A	G	0.215528	0.977383	363966	-8.636	5.82e-18	--
rs12373124	17	43924219	T	C	0.214995	0.994592	371180	-8.632	6.009e-18	--
rs3785884	17	44057595	A	G	0.221809	0.997088	372725	8.63	6.161e-18	++
rs75022332	17	43810873	A	T	0.213608	0.988695	368762	-8.628	6.231e-18	--
rs1358438	17	44279760	A	G	0.215514	0.977513	364064	8.626	6.357e-18	++
rs199441	17	44773783	A	G	0.217502	0.988917	371591	8.625	6.416e-18	++
rs2696532	17	44355602	A	G	0.212157	0.959683	355398	-8.624	6.458e-18	--
[truncated: 2,037 more rows]
