# Supplementary material for: Item-level analyses reveal genetic heterogeneity in neuroticism
Source: Nat Commun. 2018 Mar 2;9:905. doi: 10.1038/s41467-018-03242-8 (PMC5834468; doi:10.1038/s41467-018-03242-8)
Supplement: Supplementary file 13 — Supplementary Data 9 [file 41467_2018_3242_MOESM13_ESM.xlsx]

## Sheet: Supplementary Data 9
Supplementary Data 9. Genome-wide significant SNPs for FED-UP (UKB field ID: 1960)
rsID	CHR	BP	A1	A2	MAF	INFO	N	Z	P	DIR
rs4630591	17	44192568	T	C	0.198844	0.980581	365330	8.54	1.343e-17	++
rs56214516	17	43836953	A	C	0.189219	0.982587	367411	-8.271	1.325e-16	--
rs77804065	17	43810896	T	C	0.217158	0.983843	367853	8.221	2.014e-16	++
rs113434679	17	44126765	A	C	0.192257	0.977404	364377	8.216	2.096e-16	++
rs62057061	17	43856639	C	G	0.215963	1	374535	-8.215	2.127e-16	--
rs62062288	17	44096553	A	G	0.211505	0.980982	365542	8.211	2.198e-16	++
rs76761706	17	43776741	T	C	0.215553	0.995513	373137	-8.158	3.408e-16	--
rs80143279	17	43776742	T	C	0.215583	0.995723	373198	-8.136	4.1e-16	--
rs62055937	17	43848968	T	G	0.215937	0.996187	373318	8.12	4.651e-16	++
rs17652520	17	44098967	A	G	0.2216	0.993234	370775	8.106	5.217e-16	++
rs17334923	17	43827244	T	C	0.21773	0.999307	374258	8.103	5.367e-16	++
rs62055544	17	43964539	A	G	0.216596	0.988124	369949	-8.102	5.411e-16	--
rs62055888	17	43838720	T	C	0.212906	0.995592	372267	8.1	5.506e-16	++
rs1526128	17	43779624	T	C	0.215099	0.996398	373114	8.099	5.544e-16	++
rs2214258	17	43953719	C	G	0.215326	0.994752	372653	8.097	5.634e-16	++
rs17426195	17	43832367	A	G	0.216366	0.998631	374153	8.089	6.006e-16	++
rs3919455	17	43953707	T	C	0.215321	0.994705	372652	8.086	6.155e-16	++
rs62055701	17	43758787	A	G	0.214491	0.995244	372561	8.083	6.33e-16	++
rs2188888	17	43953695	T	C	0.215331	0.99469	372644	-8.082	6.358e-16	--
rs77807457	17	43810851	C	G	0.214741	0.992614	371876	8.079	6.515e-16	++
rs62062798	17	44027383	A	G	0.21493	0.994509	372271	-8.078	6.583e-16	--
rs62055702	17	43758790	T	C	0.214485	0.995211	372561	8.074	6.825e-16	++
rs35631660	17	43832337	A	G	0.216343	0.998635	374144	-8.073	6.846e-16	--
rs56280951	17	44041107	A	G	0.21432	0.992521	371419	8.072	6.93e-16	++
rs56062621	17	43798903	A	G	0.214864	0.993188	371632	-8.072	6.939e-16	--
rs8073146	17	43893751	A	G	0.216349	0.995552	372940	-8.071	6.954e-16	--
rs17688922	17	43779351	A	G	0.216467	0.999489	374271	8.071	6.958e-16	++
rs55709241	17	44041101	T	C	0.21432	0.99251	371416	-8.071	6.97e-16	--
rs62055546	17	43964567	A	C	0.214071	0.991004	371409	-8.067	7.218e-16	--
rs62062778	17	44022528	A	G	0.216604	0.999225	374222	-8.066	7.245e-16	--
rs12150455	17	43827508	A	G	0.217123	0.999558	374436	-8.066	7.272e-16	--
rs1526126	17	43812218	T	C	0.216963	0.999452	374364	8.066	7.276e-16	++
rs62054429	17	43823125	A	G	0.217066	0.999711	374417	8.066	7.281e-16	++
rs55838058	17	43798902	T	C	0.214868	0.993304	371674	8.065	7.31e-16	++
rs62062797	17	44027366	T	G	0.214985	0.99472	372336	-8.057	7.841e-16	--
rs17762361	17	43781778	A	G	0.216473	0.999508	374281	-8.054	8.032e-16	--
rs17563683	17	43811072	A	G	0.217015	0.999705	374465	-8.053	8.107e-16	--
rs12185233	17	43923654	C	G	0.21735	1	374535	8.052	8.154e-16	++
rs2004260	17	43822398	T	C	0.217083	0.999761	374449	-8.051	8.214e-16	--
rs62056879	17	43781426	T	C	0.2164	0.999386	374200	-8.051	8.217e-16	--
rs75643244	17	43823326	A	G	0.217091	0.999797	374451	-8.05	8.302e-16	--
rs62054426	17	43820741	A	T	0.217072	0.999752	374454	-8.05	8.305e-16	--
rs62054427	17	43821062	A	G	0.217075	0.999765	374454	-8.049	8.317e-16	--
rs74464991	17	43821685	A	C	0.217075	0.999765	374454	8.049	8.317e-16	++
rs241036	17	43731719	A	C	0.217056	1	374535	-8.049	8.357e-16	--
rs12150363	17	43826351	A	G	0.217081	0.999702	374453	-8.048	8.438e-16	--
rs12150672	17	43826637	A	G	0.217081	0.999694	374453	8.048	8.438e-16	++
rs17334894	17	43827209	A	G	0.217083	0.999693	374453	8.048	8.438e-16	++
rs1608955	17	43815713	T	C	0.217085	0.999701	374463	8.047	8.455e-16	++
rs1608956	17	43815820	A	T	0.217087	0.999697	374463	8.047	8.455e-16	++
rs62054431	17	43823880	T	C	0.217083	0.99978	374454	8.047	8.508e-16	++
rs62054432	17	43823889	A	C	0.217083	0.99978	374454	8.047	8.508e-16	++
rs111497072	17	43824201	A	G	0.217083	0.999779	374454	8.047	8.508e-16	++
rs62054433	17	43824348	T	C	0.217083	0.999779	374454	-8.047	8.508e-16	--
rs62054434	17	43824382	T	G	0.217083	0.999779	374454	-8.047	8.508e-16	--
rs12150683	17	43824848	A	G	0.217083	0.999779	374454	-8.047	8.508e-16	--
rs12150332	17	43824908	T	C	0.217083	0.999779	374454	8.047	8.508e-16	++
rs62054397	17	43811792	T	C	0.21703	0.999771	374474	8.046	8.532e-16	++
rs4569335	17	43811950	A	C	0.21703	0.999771	374474	-8.046	8.532e-16	--
rs1526125	17	43812177	T	C	0.21703	0.999771	374474	8.046	8.532e-16	++
rs62056913	17	43784994	T	C	0.21626	0.999035	374159	8.046	8.534e-16	++
rs12150658	17	43826305	A	G	0.217104	0.99962	374447	8.046	8.575e-16	++
rs75715199	17	43825478	A	G	0.217084	0.999777	374453	8.046	8.586e-16	++
rs62054438	17	43825711	A	C	0.217084	0.999777	374453	-8.046	8.586e-16	--
rs62054439	17	43825725	T	G	0.217084	0.999777	374453	8.046	8.586e-16	++
rs17334797	17	43825912	A	G	0.217084	0.999778	374453	-8.046	8.586e-16	--
rs12150604	17	43828221	A	T	0.217079	0.999669	374450	8.045	8.602e-16	++
rs62056905	17	43782693	A	G	0.216849	0.997052	373225	-8.045	8.622e-16	--
rs62054428	17	43822511	A	G	0.217071	0.999699	374434	8.045	8.636e-16	++
rs113756354	17	44013483	A	G	0.215583	0.995625	373132	-8.044	8.705e-16	--
rs12150048	17	43827471	C	G	0.217138	0.99948	374340	8.044	8.72e-16	++
rs17426106	17	43828935	C	G	0.217046	0.999642	374449	8.044	8.724e-16	++
rs79857651	17	44013475	A	G	0.215594	0.995559	373130	8.043	8.737e-16	++
rs62054435	17	43825339	C	G	0.217075	0.99973	374451	-8.043	8.769e-16	--
rs62061707	17	44006954	T	C	0.21511	0.995292	372947	-8.043	8.781e-16	--
rs56013908	17	43836920	T	C	0.216615	0.999218	374236	-8.043	8.802e-16	--
rs17563718	17	43811673	T	C	0.217025	0.999757	374472	8.042	8.803e-16	++
rs62056878	17	43780561	T	C	0.216501	0.999411	374251	8.042	8.813e-16	++
rs12150451	17	43827431	A	G	0.217154	0.999526	374366	-8.041	8.88e-16	--
rs17426064	17	43828698	T	C	0.217048	0.999654	374449	8.041	8.889e-16	++
rs78568882	17	43784935	C	G	0.216322	0.999134	374237	-8.041	8.928e-16	--
rs17334944	17	43828617	A	G	0.217049	0.999646	374449	8.041	8.93e-16	++
rs2902661	17	43807099	A	G	0.217123	0.999306	374197	8.04	8.991e-16	++
rs62055935	17	43848750	T	C	0.214475	0.99306	372183	-8.04	9.006e-16	--
rs62061708	17	44006956	A	G	0.215146	0.995344	372980	-8.039	9.036e-16	--
rs75986348	17	43809328	A	G	0.217032	0.999776	374478	-8.039	9.09e-16	--
rs62054394	17	43810608	A	T	0.217032	0.999777	374478	8.039	9.09e-16	++
rs113790915	17	43810782	C	G	0.217032	0.999777	374478	8.039	9.09e-16	++
rs62054395	17	43811060	T	G	0.217031	0.999776	374478	-8.039	9.09e-16	--
rs76669427	17	43836051	A	T	0.21679	0.99922	374309	8.038	9.12e-16	++
rs62057073	17	43861117	T	C	0.216269	1	374535	8.038	9.14e-16	++
rs77301847	17	43810902	A	G	0.212669	0.986545	369023	-8.038	9.146e-16	--
rs4617909	17	43806451	T	C	0.217038	0.999743	374467	8.038	9.148e-16	++
rs62054440	17	43827391	C	G	0.217152	0.99953	374365	8.038	9.148e-16	++
rs76728632	17	43818160	A	C	0.217034	0.99981	374487	-8.037	9.181e-16	--
rs62055878	17	43835854	A	C	0.21667	0.999474	374365	8.037	9.205e-16	++
rs62054396	17	43811510	T	C	0.217026	0.999758	374472	-8.037	9.228e-16	--
rs1880752	17	43806264	T	C	0.217031	0.999773	374477	8.037	9.231e-16	++
rs2902662	17	43806925	A	G	0.217031	0.999774	374477	8.037	9.231e-16	++
rs2864087	17	43807063	T	C	0.217038	0.999741	374477	8.037	9.231e-16	++
rs79226879	17	43807485	T	C	0.217031	0.999773	374477	-8.037	9.231e-16	--
rs17563599	17	43807955	A	C	0.217031	0.999774	374477	-8.037	9.231e-16	--
rs17649138	17	43808067	A	G	0.217031	0.999773	374477	8.037	9.231e-16	++
rs62054389	17	43808321	A	G	0.217031	0.999774	374477	8.037	9.231e-16	++
rs62054390	17	43808443	A	C	0.217031	0.999773	374477	-8.037	9.231e-16	--
rs55947210	17	43808763	A	G	0.217031	0.999773	374477	-8.037	9.231e-16	--
rs62054392	17	43808945	T	C	0.217031	0.999772	374477	8.037	9.231e-16	++
rs4390635	17	43809016	T	C	0.217031	0.999772	374477	8.037	9.231e-16	++
rs75022332	17	43810873	A	T	0.213608	0.988695	369986	-8.037	9.234e-16	--
rs62055936	17	43848761	A	T	0.214464	0.993319	372282	8.035	9.375e-16	++
rs62054393	17	43809264	T	G	0.217028	0.999761	374476	-8.035	9.382e-16	--
rs17649162	17	43810371	C	G	0.217028	0.999763	374476	8.035	9.382e-16	++
rs35879086	17	43830382	A	G	0.216641	0.999389	374364	8.034	9.425e-16	++
rs55840731	17	43769277	C	G	0.216569	0.99985	374444	-8.034	9.433e-16	--
rs35282504	17	43832618	A	G	0.216593	0.999445	374358	8.033	9.488e-16	++
rs75686108	17	44022376	T	C	0.216706	0.999308	374251	8.033	9.549e-16	++
rs78487840	17	43757161	T	C	0.216577	1	374535	8.032	9.567e-16	++
rs56298110	17	43815336	A	G	0.217029	0.999828	374500	-8.032	9.574e-16	--
rs55645418	17	43832115	A	G	0.21667	0.99958	374446	-8.031	9.646e-16	--
rs62054417	17	43815859	A	C	0.21703	0.999827	374499	-8.031	9.647e-16	--
rs62054419	17	43816605	A	C	0.21703	0.999826	374499	-8.031	9.647e-16	--
rs62054420	17	43816655	C	G	0.21703	0.999827	374499	-8.031	9.647e-16	--
rs62054421	17	43816657	A	G	0.21703	0.999827	374499	8.031	9.647e-16	++
rs17563800	17	43817459	T	C	0.21703	0.999827	374499	8.031	9.647e-16	++
rs56295996	17	43817557	T	C	0.21703	0.999827	374499	8.031	9.647e-16	++
rs56384960	17	43817608	A	G	0.21703	0.999827	374499	8.031	9.647e-16	++
rs56178230	17	43817832	A	G	0.217027	0.999808	374499	8.031	9.647e-16	++
rs80157557	17	43817898	A	G	0.217027	0.999808	374499	8.031	9.647e-16	++
rs17563827	17	43818222	A	C	0.21703	0.999827	374499	8.031	9.647e-16	++
rs76421814	17	43814427	T	C	0.21703	0.999827	374499	-8.031	9.66e-16	--
rs56006248	17	43815141	A	G	0.21703	0.999827	374499	-8.031	9.66e-16	--
rs62055868	17	43830640	T	C	0.216677	0.999452	374407	8.031	9.678e-16	++
rs968027	17	43781250	T	C	0.216205	0.998996	374069	8.031	9.689e-16	++
rs62055869	17	43830685	A	G	0.216645	0.999541	374424	8.03	9.728e-16	++
rs1526127	17	43812398	C	G	0.217034	0.999823	374498	-8.03	9.733e-16	--
rs62054398	17	43812599	A	G	0.217034	0.999823	374498	-8.03	9.733e-16	--
rs62054399	17	43812624	A	G	0.217034	0.999823	374498	8.03	9.733e-16	++
rs62054400	17	43812649	T	C	0.217034	0.999823	374498	-8.03	9.733e-16	--
rs62054411	17	43812684	A	G	0.217034	0.999823	374498	-8.03	9.733e-16	--
rs62054412	17	43813002	A	G	0.217035	0.999828	374498	8.03	9.733e-16	++
rs17563787	17	43813252	C	G	0.21703	0.999826	374498	-8.03	9.733e-16	--
rs62054413	17	43813370	C	G	0.21703	0.999826	374498	8.03	9.733e-16	++
rs62054414	17	43813415	A	G	0.21703	0.999826	374498	8.03	9.733e-16	++
rs17563923	17	43819450	A	G	0.217043	0.999751	374468	8.03	9.745e-16	++
rs56380663	17	43804619	T	C	0.216771	1	374535	8.03	9.756e-16	++
rs80072429	17	43818611	A	G	0.217031	0.999825	374499	8.029	9.814e-16	++
rs77114624	17	43818657	T	C	0.217031	0.999825	374499	-8.029	9.814e-16	--
rs76311426	17	43818690	T	G	0.217031	0.999825	374499	8.029	9.814e-16	++
rs17563861	17	43818906	A	G	0.217031	0.999825	374499	-8.029	9.814e-16	--
rs17563889	17	43818946	A	T	0.217032	0.999821	374499	-8.029	9.814e-16	--
rs76171147	17	43823229	T	C	0.217551	1	374535	-8.028	9.876e-16	--
rs62054424	17	43819384	A	G	0.217041	0.999758	374473	8.028	9.914e-16	++
rs62054425	17	43819480	T	C	0.217044	0.999748	374466	8.028	9.92e-16	++
rs436667	17	43709415	T	C	0.216619	1	374535	8.028	9.921e-16	++
rs79600142	17	43897722	T	C	0.21647	0.999921	374483	-8.028	9.94e-16	--
rs9897399	17	43804317	A	G	0.217975	0.998968	374416	8.026	1.008e-15	++
rs62054388	17	43805590	T	C	0.216957	0.999569	374389	8.025	1.014e-15	++
rs111739681	17	43898459	T	C	0.216389	0.999802	374401	8.024	1.025e-15	++
rs62055871	17	43831112	A	G	0.216653	0.999527	374423	8.024	1.026e-15	++
rs17426174	17	43830938	C	G	0.216653	0.999538	374424	8.024	1.027e-15	++
rs56108117	17	43757776	T	C	0.216519	0.999842	374475	-8.023	1.031e-15	--
rs4401083	17	43806015	A	G	0.217059	0.999667	374462	8.023	1.032e-15	++
rs55849973	17	43792418	T	C	0.215327	0.995554	372836	-8.023	1.033e-15	--
rs56378021	17	43757777	T	C	0.216519	0.99984	374475	8.023	1.035e-15	++
rs12948216	17	43836673	T	C	0.216662	0.99938	374306	8.023	1.036e-15	++
rs56205560	17	43804389	A	T	0.216693	0.999857	374499	8.022	1.04e-15	++
rs413917	17	43723189	A	G	0.216793	1	374535	8.021	1.046e-15	++
rs71375313	17	43839253	A	G	0.216302	0.99817	373662	8.021	1.05e-15	++
rs62055887	17	43838710	T	C	0.216335	0.998052	373752	-8.02	1.057e-15	--
rs62055714	17	43764796	T	G	0.216573	0.999907	374492	8.02	1.06e-15	++
rs62055715	17	43764847	A	G	0.216573	0.999907	374492	8.02	1.06e-15	++
rs78440279	17	43816052	T	C	0.217089	0.999518	374380	8.02	1.06e-15	++
rs17688944	17	43779419	A	T	0.216535	0.999758	374468	8.019	1.067e-15	++
rs11079717	17	43835351	T	C	0.216699	0.999444	374380	-8.019	1.067e-15	--
rs17688126	17	43765080	A	G	0.216547	0.999859	374471	-8.018	1.071e-15	--
rs7350923	17	43834970	T	C	0.216682	0.999517	374380	8.018	1.074e-15	++
rs62055886	17	43838678	A	G	0.216364	0.997992	373758	8.017	1.08e-15	++
rs74514268	17	43836191	A	G	0.216659	0.999426	374334	8.017	1.085e-15	++
rs12943085	17	43834482	A	G	0.216671	0.999549	374387	8.016	1.089e-15	++
rs28439278	17	43838071	T	C	0.216644	0.999238	374246	8.016	1.094e-15	++
rs62055875	17	43832864	T	C	0.216592	0.999446	374331	-8.015	1.098e-15	--
rs62055883	17	43837446	C	G	0.216565	0.999147	374195	-8.015	1.098e-15	--
rs55973918	17	43792252	A	C	0.216606	0.999736	374441	8.015	1.101e-15	++
rs62056928	17	43788782	T	C	0.216515	0.999499	374413	8.014	1.107e-15	++
rs62054387	17	43805525	A	C	0.216888	0.999671	374483	-8.014	1.114e-15	--
rs34195569	17	43833921	A	G	0.216673	0.99956	374388	8.014	1.114e-15	++
rs34008514	17	43834314	A	G	0.216673	0.999556	374388	-8.014	1.114e-15	--
rs4479288	17	43793828	A	G	0.216765	0.999148	374161	8.013	1.115e-15	++
rs56167560	17	43792411	A	G	0.21516	0.995565	372834	-8.013	1.119e-15	--
rs62057062	17	43856710	A	G	0.216297	0.999492	374263	8.013	1.119e-15	++
rs56280222	17	43803788	T	C	0.216673	0.999882	374504	-8.013	1.12e-15	--
rs34211253	17	43834074	C	G	0.216669	0.999522	374380	-8.012	1.126e-15	--
rs62056931	17	43789698	A	G	0.214773	1	374535	8.012	1.127e-15	++
rs36047693	17	43833824	C	G	0.216673	0.99956	374389	8.012	1.127e-15	++
rs62056946	17	43798401	A	G	0.216655	0.999762	374441	8.012	1.131e-15	++
rs34579278	17	43833981	A	G	0.216624	0.999347	374340	-8.012	1.132e-15	--
rs12150621	17	43838482	T	G	0.216643	0.999175	374218	8.011	1.134e-15	++
rs55801356	17	43837237	A	G	0.216635	0.999234	374233	-8.011	1.136e-15	--
rs17688056	17	43763241	T	C	0.216608	0.99991	374508	8.01	1.143e-15	++
rs56110538	17	43768727	A	G	0.216635	0.999889	374505	8.01	1.143e-15	++
rs17689116	17	43782558	T	C	0.216446	0.999574	374395	-8.01	1.146e-15	--
rs12150141	17	43775145	A	G	0.216564	0.999803	374470	8.01	1.148e-15	++
rs79882507	17	43837782	A	G	0.216627	0.999301	374248	-8.01	1.151e-15	--
rs56220242	17	43792326	T	C	0.216559	0.999393	374347	8.009	1.154e-15	++
rs757500	17	43756833	A	C	0.216584	0.999942	374515	8.009	1.155e-15	++
rs8072451	17	43893716	T	C	0.216505	0.996229	373231	8.009	1.155e-15	++
rs681485	17	43707619	A	C	0.216747	1	374535	8.008	1.163e-15	++
rs62055884	17	43837567	T	C	0.21664	0.999308	374276	8.008	1.166e-15	++
rs56100013	17	43768467	T	C	0.216569	0.999871	374492	8.007	1.172e-15	++
rs2040844	17	43767219	A	C	0.216586	0.999949	374525	-8.007	1.177e-15	--
rs10514879	17	43802971	T	C	0.216653	0.999765	374451	8.007	1.177e-15	++
rs55989971	17	43798160	A	G	0.216643	0.999805	374468	8.007	1.178e-15	++
rs55972157	17	43768703	T	C	0.216592	0.999942	374527	8.007	1.179e-15	++
rs75500942	17	43816106	A	C	0.21698	0.99978	374485	8.006	1.181e-15	++
rs62054418	17	43816306	A	G	0.21698	0.99978	374485	8.006	1.181e-15	++
rs55980621	17	43768496	T	C	0.216535	0.999761	374476	8.006	1.184e-15	++
rs75916678	17	43849366	T	C	0.21652	0.998912	374043	-8.006	1.184e-15	--
rs55669046	17	43768501	T	C	0.216521	0.999799	374479	8.006	1.186e-15	++
rs62056875	17	43778003	A	T	0.216583	0.999876	374487	8.006	1.189e-15	++
rs55938136	17	43798360	A	G	0.216643	0.999806	374469	-8.005	1.191e-15	--
rs75403953	17	43798546	A	G	0.216643	0.999806	374469	-8.005	1.191e-15	--
rs74765707	17	43770416	T	C	0.216588	0.99994	374529	-8.005	1.192e-15	--
rs62056861	17	43770443	T	C	0.216588	0.999939	374529	-8.005	1.192e-15	--
rs56400821	17	43760080	A	C	0.216512	0.99969	374427	8.005	1.199e-15	++
rs17761581	17	43769088	T	C	0.216589	0.999953	374530	-8.004	1.201e-15	--
rs56283089	17	43769321	A	C	0.216589	0.99995	374530	-8.004	1.201e-15	--
rs56312737	17	43769516	A	C	0.216589	0.999946	374530	8.004	1.201e-15	++
rs7502937	17	43793665	A	G	0.216635	0.999774	374451	-8.004	1.204e-15	--
rs62054383	17	43802907	T	C	0.216638	0.999669	374434	-8.004	1.206e-15	--
rs62055889	17	43838919	A	G	0.216548	0.998984	374113	8.004	1.206e-15	++
rs62056912	17	43784948	T	G	0.216419	0.999526	374370	8.004	1.209e-15	++
rs62056935	17	43790446	A	G	0.216625	0.999773	374441	-8.003	1.21e-15	--
rs62055712	17	43764565	A	G	0.216591	0.999995	374533	-8.003	1.211e-15	--
rs62055713	17	43764685	T	C	0.216591	0.999994	374533	8.003	1.211e-15	++
rs17688090	17	43764987	A	G	0.216591	0.99999	374533	8.003	1.211e-15	++
rs56167344	17	43797087	A	T	0.216642	0.999181	374078	-8.003	1.211e-15	--
rs55660209	17	43932173	A	G	0.21673	0.99462	372567	-8.003	1.211e-15	--
rs62055716	17	43765778	T	C	0.216595	0.999966	374531	8.003	1.212e-15	++
rs17688249	17	43766754	T	C	0.21659	0.999971	374531	8.003	1.212e-15	++
rs62055753	17	43767631	A	G	0.21659	0.999965	374531	8.003	1.212e-15	++
rs62055754	17	43768230	C	G	0.216589	0.999961	374531	-8.003	1.212e-15	--
rs17761207	17	43762255	T	C	0.216595	0.999979	374528	-8.003	1.214e-15	--
rs62056937	17	43791181	A	C	0.216631	0.999778	374444	-8.003	1.214e-15	--
rs12150608	17	43775402	T	C	0.216572	0.999769	374451	-8.003	1.218e-15	--
rs62056927	17	43788767	A	G	0.216482	0.999682	374431	8.002	1.22e-15	++
rs62056911	17	43784624	T	C	0.216472	0.999769	374413	-8.002	1.222e-15	--
rs62054442	17	43829353	A	G	0.217173	0.999232	374306	-8.002	1.222e-15	--
rs62056864	17	43770995	A	G	0.216588	0.999935	374517	8.002	1.224e-15	++
rs76453925	17	43759431	T	C	0.216659	0.999885	374524	8.002	1.227e-15	++
rs113661667	17	43791610	T	C	0.216632	0.999775	374448	-8.002	1.228e-15	--
rs74579538	17	43791652	A	G	0.216632	0.999775	374448	8.002	1.228e-15	++
rs56160448	17	43792358	A	G	0.216535	0.999318	374327	-8.001	1.229e-15	--
rs62063263	17	44033394	C	G	0.215209	0.993492	372070	8.001	1.23e-15	++
rs17688205	17	43766352	C	G	0.216589	0.999971	374530	8.001	1.231e-15	++
rs17688767	17	43777542	A	G	0.216583	0.999881	374491	-8.001	1.231e-15	--
rs62056874	17	43777578	T	C	0.216583	0.999881	374491	8.001	1.231e-15	++
rs17688773	17	43777710	T	C	0.216583	0.999881	374491	-8.001	1.231e-15	--
rs75076131	17	43790649	A	C	0.216626	0.999771	374443	8.001	1.231e-15	++
rs62056936	17	43790911	A	T	0.216626	0.99977	374443	-8.001	1.231e-15	--
rs17563433	17	43800351	A	C	0.21666	0.999812	374467	-8.001	1.232e-15	--
rs77370070	17	43800404	T	G	0.21666	0.999812	374467	-8.001	1.232e-15	--
rs62056863	17	43770595	A	G	0.216588	0.999938	374520	-8.001	1.233e-15	--
rs112570965	17	43801092	T	C	0.216661	0.999815	374471	-8.001	1.233e-15	--
rs17762165	17	43778602	T	C	0.216583	0.999854	374479	8.001	1.234e-15	++
rs62062805	17	44030773	A	G	0.216603	0.998558	373748	-8.001	1.234e-15	--
rs62056862	17	43770525	T	C	0.216592	0.999926	374523	8.001	1.235e-15	++
rs62053954	17	43749949	A	G	0.2166	0.999892	374512	8.001	1.236e-15	++
rs17761387	17	43765450	A	G	0.216627	0.999888	374524	8	1.24e-15	++
rs62056869	17	43773447	T	C	0.216584	0.999909	374500	-8	1.24e-15	--
rs17762308	17	43780948	T	C	0.216568	0.999231	374133	-8	1.24e-15	--
rs62056920	17	43787226	A	G	0.216507	0.999551	374429	8	1.24e-15	++
rs62056921	17	43787306	T	C	0.216502	0.999583	374429	-8	1.24e-15	--
rs17688296	17	43767815	T	C	0.216591	0.999954	374526	8	1.241e-15	++
rs56357543	17	43894547	T	C	0.216406	0.999678	374371	8	1.244e-15	++
rs62056865	17	43771193	T	C	0.216586	0.999934	374516	-8	1.245e-15	--
rs111273167	17	43740967	T	C	0.216589	0.99999	374531	8	1.246e-15	++
rs62056925	17	43788649	T	C	0.216453	0.999772	374441	-8	1.246e-15	--
rs62056926	17	43788666	C	G	0.216453	0.999772	374441	-8	1.246e-15	--
rs62056929	17	43789144	A	G	0.216481	0.999687	374433	7.999	1.25e-15	++
rs62056870	17	43773784	A	C	0.216583	0.999905	374497	7.999	1.252e-15	++
rs1105571	17	43793200	A	T	0.216634	0.999777	374450	-7.999	1.253e-15	--
rs62055693	17	43756910	T	C	0.216566	0.999925	374502	-7.999	1.255e-15	--
rs62055709	17	43762429	T	C	0.216593	0.999987	374534	7.999	1.255e-15	++
rs62055711	17	43762554	A	G	0.216591	0.999996	374534	-7.999	1.255e-15	--
rs17688002	17	43762594	A	T	0.21659	0.999996	374534	-7.999	1.255e-15	--
rs2040846	17	43762846	A	G	0.21659	0.999996	374534	-7.999	1.255e-15	--
rs4486953	17	43763007	T	C	0.21659	0.999997	374534	-7.999	1.255e-15	--
rs56397077	17	43788419	A	C	0.21646	0.999807	374442	7.999	1.256e-15	++
rs62056873	17	43776945	T	C	0.216586	0.999876	374494	-7.999	1.259e-15	--
rs17649019	17	43801593	A	G	0.216671	0.999788	374473	7.999	1.259e-15	++
rs12150610	17	43775479	T	C	0.216443	0.999753	374441	-7.998	1.262e-15	--
rs1706746	17	43721457	T	C	0.21659	0.999999	374535	7.998	1.263e-15	++
rs3418	17	43723462	T	C	0.216592	0.999993	374535	7.998	1.263e-15	++
rs56099546	17	43894609	A	G	0.216405	0.99968	374372	-7.998	1.263e-15	--
rs17761985	17	43776787	T	C	0.216589	0.999861	374493	7.998	1.268e-15	++
rs62053940	17	43741028	A	G	0.216588	0.999988	374533	-7.998	1.269e-15	--
rs62056922	17	43787563	C	G	0.216461	0.9998	374441	-7.998	1.27e-15	--
rs2158474	17	43761939	C	G	0.216594	0.999976	374527	7.997	1.271e-15	++
rs62054382	17	43802525	T	C	0.216636	0.999816	374475	7.997	1.274e-15	++
rs62055751	17	43767538	A	G	0.216587	0.999953	374527	-7.997	1.275e-15	--
rs1105570	17	43793342	A	G	0.216637	0.999768	374450	-7.997	1.276e-15	--
rs1105569	17	43793388	T	C	0.216637	0.999768	374450	7.997	1.276e-15	++
rs241022	17	43737730	T	C	0.216589	0.999976	374531	-7.997	1.277e-15	--
rs17688068	17	43763935	A	G	0.21659	0.999988	374531	-7.997	1.278e-15	--
rs366858	17	43726588	T	C	0.216584	0.999921	374513	7.996	1.28e-15	++
rs62057069	17	43859065	T	C	0.216407	0.999853	374480	-7.997	1.28e-15	--
rs757502	17	43756506	T	C	0.216582	0.999493	374323	7.996	1.281e-15	++
rs17762073	17	43777745	A	C	0.216586	0.999865	374488	7.996	1.283e-15	++
rs1880749	17	43792586	A	C	0.216611	0.999547	374383	-7.996	1.284e-15	--
rs77310586	17	43765381	C	G	0.216599	0.99995	374512	7.996	1.285e-15	++
rs62056939	17	43791332	T	C	0.21661	0.999759	374441	-7.996	1.286e-15	--
rs62056940	17	43791344	A	T	0.21661	0.999759	374441	7.996	1.286e-15	++
rs78803763	17	43791405	A	C	0.21661	0.999759	374441	7.996	1.286e-15	++
rs77387379	17	43791429	A	G	0.21661	0.999759	374441	7.996	1.286e-15	++
rs75990322	17	43791468	T	C	0.216611	0.999757	374441	-7.996	1.286e-15	--
rs1568949	17	43792975	A	G	0.216637	0.999767	374450	7.996	1.286e-15	++
rs1526129	17	43779657	T	C	0.216537	0.999836	374467	-7.996	1.287e-15	--
rs62057064	17	43857033	T	C	0.216301	0.999478	374248	7.996	1.287e-15	++
rs10491143	17	43773248	A	T	0.216586	0.999921	374503	-7.996	1.289e-15	--
rs17688511	17	43773607	T	G	0.216586	0.999917	374503	-7.996	1.289e-15	--
rs62055708	17	43761974	A	C	0.216593	0.999976	374526	7.995	1.291e-15	++
rs76927677	17	43761985	A	T	0.216593	0.999975	374526	-7.995	1.291e-15	--
rs17762535	17	43787130	T	C	0.216463	0.999795	374443	-7.995	1.294e-15	--
rs79765413	17	44022433	T	C	0.215596	0.995617	372940	-7.995	1.295e-15	--
rs56200760	17	43772018	T	G	0.216587	0.999929	374506	7.995	1.297e-15	++
rs62054384	17	43804306	T	C	0.216632	0.999576	374429	-7.995	1.298e-15	--
rs17687838	17	43759048	T	C	0.216587	0.999968	374528	-7.995	1.299e-15	--
rs455028	17	43726574	T	C	0.216594	0.99997	374535	-7.995	1.301e-15	--
rs17688534	17	43773877	A	T	0.216585	0.999916	374502	-7.994	1.304e-15	--
rs17688558	17	43773943	A	G	0.216585	0.999915	374502	-7.994	1.304e-15	--
rs1880750	17	43796541	A	T	0.216625	0.999764	374445	7.994	1.304e-15	++
rs385691	17	43726125	A	C	0.216592	0.999981	374533	-7.994	1.306e-15	--
rs12150464	17	43776371	T	C	0.216562	0.999799	374483	7.994	1.306e-15	++
rs12150435	17	43776391	C	G	0.216562	0.999799	374483	7.994	1.306e-15	++
rs56290582	17	43788371	T	C	0.216529	0.999682	374408	7.994	1.306e-15	++
rs62055885	17	43838014	A	G	0.216593	0.999093	374171	-7.994	1.306e-15	--
rs10451283	17	43814020	T	C	0.218742	0.998683	374358	-7.994	1.307e-15	--
rs3108317	17	43719870	A	G	0.216591	0.99999	374532	7.994	1.308e-15	++
rs434971	17	43725992	A	G	0.216616	0.999966	374533	7.994	1.308e-15	++
rs17688452	17	43773085	A	G	0.216587	0.99992	374504	7.994	1.308e-15	++
rs10491144	17	43773124	A	C	0.216586	0.999921	374504	-7.994	1.308e-15	--
rs81632	17	43710127	A	T	0.216557	0.9999	374495	7.994	1.309e-15	++
rs62053955	17	43749980	T	C	0.216607	0.999927	374517	-7.994	1.31e-15	--
rs17687625	17	43750238	A	G	0.216608	0.999925	374517	-7.994	1.31e-15	--
rs241024	17	43736763	T	C	0.216591	0.999978	374532	7.994	1.311e-15	++
rs241023	17	43737040	A	G	0.216591	0.999979	374532	7.994	1.311e-15	++
rs241021	17	43738627	T	G	0.21659	0.999984	374532	-7.994	1.311e-15	--
rs241020	17	43738676	A	C	0.21659	0.999984	374532	7.994	1.311e-15	++
rs76717812	17	43754010	T	C	0.216594	0.999966	374530	-7.993	1.312e-15	--
rs79073784	17	43754209	C	G	0.216594	0.999962	374530	7.993	1.312e-15	++
rs62063264	17	44033401	T	C	0.215184	0.993566	372112	7.993	1.313e-15	++
rs75115093	17	43761381	A	G	0.21659	0.999993	374533	-7.993	1.314e-15	--
rs62055707	17	43761482	T	C	0.21659	0.999993	374533	-7.993	1.314e-15	--
rs62056872	17	43775015	T	C	0.216585	0.999906	374501	-7.993	1.314e-15	--
rs79892630	17	43781505	T	C	0.216441	0.999602	374369	7.993	1.314e-15	++
rs2106785	17	43919105	T	C	0.213768	0.990967	370356	7.993	1.314e-15	++
rs74398257	17	43756340	T	C	0.216606	0.999899	374478	-7.993	1.316e-15	--
rs12150091	17	43776242	A	G	0.216562	0.9998	374484	-7.993	1.316e-15	--
rs4597358	17	44110670	C	G	0.225876	0.997311	373801	-7.993	1.316e-15	--
rs56323722	17	43798015	A	C	0.216638	0.999732	374440	-7.993	1.317e-15	--
rs62056866	17	43771493	A	G	0.216586	0.999932	374512	7.993	1.318e-15	++
rs594591	17	43707620	T	G	0.216588	1	374535	7.993	1.32e-15	++
rs62055661	17	43752039	T	C	0.21709	0.999749	374524	7.993	1.32e-15	++
rs62055662	17	43752566	T	C	0.216592	0.999978	374531	7.993	1.321e-15	++
rs62055663	17	43753454	A	G	0.216593	0.999971	374531	-7.993	1.321e-15	--
rs62055664	17	43753642	A	G	0.216593	0.999969	374531	-7.993	1.321e-15	--
rs448830	17	43725212	A	G	0.216591	0.999989	374534	7.993	1.322e-15	++
rs434428	17	43725684	A	G	0.216591	0.999989	374534	7.993	1.322e-15	++
rs434598	17	43725762	A	G	0.21659	0.999989	374534	7.993	1.322e-15	++
rs62053939	17	43740856	T	C	0.216648	1	374535	7.992	1.322e-15	++
rs17688391	17	43772109	A	C	0.216587	0.999929	374505	7.992	1.323e-15	++
rs55927630	17	43772407	T	C	0.216596	0.999895	374505	7.992	1.323e-15	++
rs17688434	17	43772540	A	G	0.216586	0.999922	374505	7.992	1.323e-15	++
rs1706748	17	43722509	C	G	0.216705	0.999671	374487	-7.992	1.325e-15	--
rs62056867	17	43771627	A	G	0.216588	0.999928	374510	-7.992	1.325e-15	--
rs241041	17	43713925	A	G	0.21659	0.999989	374534	-7.992	1.327e-15	--
rs241039	17	43714673	A	T	0.216591	0.999989	374534	-7.992	1.327e-15	--
rs389217	17	43717131	T	C	0.216589	0.999979	374534	7.992	1.327e-15	++
rs111415173	17	43795573	T	C	0.216625	0.999754	374443	7.992	1.328e-15	++
rs113991678	17	43795634	T	C	0.216625	0.999754	374443	7.992	1.328e-15	++
rs112995313	17	43795768	T	C	0.216625	0.999755	374443	-7.992	1.328e-15	--
rs17760577	17	43741452	T	C	0.216588	0.999982	374528	7.992	1.33e-15	++
rs2942164	17	43721283	C	G	0.216639	1	374535	7.992	1.331e-15	++
rs17687667	17	43754099	A	G	0.216602	0.99994	374528	7.992	1.331e-15	++
rs62056910	17	43784222	T	C	0.216595	0.999553	374367	-7.992	1.332e-15	--
rs76333921	17	43759426	T	C	0.21659	0.999989	374529	7.991	1.333e-15	++
rs17761100	17	43760389	A	G	0.216591	0.999985	374529	-7.991	1.333e-15	--
rs17761124	17	43760516	A	T	0.216592	0.999981	374529	-7.991	1.333e-15	--
rs62055704	17	43760577	A	G	0.216591	0.999986	374529	7.991	1.333e-15	++
rs62055705	17	43760599	A	C	0.216592	0.999981	374529	-7.991	1.333e-15	--
rs62055706	17	43760685	T	C	0.21659	0.999992	374529	-7.991	1.333e-15	--
rs241031	17	43734304	T	C	0.216592	0.99997	374531	-7.991	1.334e-15	--
rs241030	17	43734503	A	G	0.216593	0.999973	374531	-7.991	1.334e-15	--
rs241029	17	43734643	T	C	0.216589	0.999955	374531	-7.991	1.334e-15	--
rs241026	17	43735555	A	G	0.216592	0.999975	374531	7.991	1.334e-15	++
rs2049515	17	43761856	T	C	0.216589	0.999992	374532	7.991	1.335e-15	++
rs56162163	17	43774497	A	T	0.216583	0.999906	374500	-7.991	1.335e-15	--
rs56391096	17	43774845	T	C	0.216583	0.999905	374500	7.991	1.335e-15	++
rs17761838	17	43774959	T	C	0.216583	0.999904	374500	-7.991	1.335e-15	--
rs62056917	17	43786013	T	G	0.216454	0.99975	374397	7.991	1.335e-15	++
rs78917495	17	43858482	T	C	0.216479	0.999431	374224	7.991	1.337e-15	++
rs2942169	17	43711539	C	G	0.216589	0.999997	374535	7.991	1.338e-15	++
rs241045	17	43712337	T	C	0.21659	0.999992	374535	7.991	1.338e-15	++
rs241044	17	43712464	A	G	0.21659	0.999991	374535	7.991	1.338e-15	++
rs241042	17	43712657	T	C	0.21659	0.999991	374535	-7.991	1.338e-15	--
rs2942167	17	43715018	T	C	0.216591	0.99999	374535	-7.991	1.338e-15	--
rs2942165	17	43715619	C	G	0.216591	0.999989	374535	7.991	1.338e-15	++
rs117368197	17	43715924	A	G	0.2166	0.999973	374535	-7.991	1.338e-15	--
rs413778	17	43716885	A	G	0.216591	0.999989	374535	-7.991	1.338e-15	--
rs17689218	17	43785808	T	C	0.216455	0.999751	374395	-7.991	1.34e-15	--
rs62056916	17	43785938	T	C	0.216454	0.99975	374395	7.991	1.34e-15	++
rs4479289	17	43793951	A	G	0.21662	0.999747	374436	7.991	1.34e-15	++
rs389978	17	43717415	A	G	0.216728	0.999858	374496	-7.991	1.342e-15	--
rs872972	17	43756458	A	G	0.215782	0.996865	373471	7.991	1.342e-15	++
rs449501	17	43724555	A	G	0.216601	0.999954	374533	7.991	1.343e-15	++
rs383241	17	43705356	A	G	0.216588	0.999996	374534	7.991	1.344e-15	++
rs376120	17	43705518	A	G	0.216588	0.999997	374534	-7.991	1.344e-15	--
rs112155389	17	43758078	A	G	0.216581	0.999955	374525	7.99	1.345e-15	++
rs4605208	17	43794209	C	G	0.216621	0.999747	374437	7.99	1.349e-15	++
rs62057068	17	43858629	A	G	0.216401	0.999767	374409	-7.99	1.35e-15	--
rs241035	17	43731896	T	C	0.216595	0.999973	374531	7.99	1.352e-15	++
rs241027	17	43735478	A	G	0.216595	0.999966	374529	-7.99	1.352e-15	--
rs55651627	17	43758011	C	G	0.216584	0.999964	374528	7.99	1.354e-15	++
rs241034	17	43733048	A	T	0.216594	0.999973	374529	-7.989	1.357e-15	--
rs17688875	17	43778406	A	G	0.216713	0.999406	374182	-7.989	1.357e-15	--
rs56323832	17	43768633	A	G	0.216598	0.999852	374491	7.989	1.358e-15	++
rs55962674	17	43799033	T	C	0.21656	0.999382	374323	7.989	1.358e-15	++
rs17688410	17	43772251	T	C	0.216591	0.999917	374503	7.989	1.359e-15	++
rs393675	17	43723605	T	C	0.216589	0.999991	374534	-7.989	1.36e-15	--
rs62053952	17	43749261	T	C	0.216589	0.999991	374532	-7.989	1.36e-15	--
rs17687534	17	43749579	T	C	0.21659	0.999994	374532	-7.989	1.36e-15	--
rs62054380	17	43800987	A	C	0.216632	0.999702	374402	7.989	1.364e-15	++
rs79322350	17	43790401	A	G	0.21662	0.999744	374417	-7.988	1.366e-15	--
rs62055689	17	43754569	A	G	0.216635	0.999786	374493	7.988	1.367e-15	++
rs76007856	17	43795238	A	G	0.216624	0.999753	374441	7.988	1.369e-15	++
rs62054378	17	43799667	A	C	0.21658	0.99941	374322	7.988	1.369e-15	++
rs62057071	17	43859691	C	G	0.21641	0.999864	374501	-7.988	1.37e-15	--
rs2942168	17	43714850	A	G	0.216594	0.999979	374532	7.988	1.371e-15	++
rs76839282	17	44029178	C	G	0.216705	0.999079	374092	7.988	1.371e-15	++
rs241028	17	43735276	T	C	0.216574	0.999942	374531	7.988	1.373e-15	++
rs4471726	17	43807134	T	C	0.21686	0.999239	374303	-7.988	1.374e-15	--
rs17687571	17	43750010	A	G	0.216591	0.99999	374532	7.987	1.377e-15	++
rs17760817	17	43750137	C	G	0.216591	0.99999	374532	7.987	1.377e-15	++
rs9891103	17	44091886	T	C	0.227158	0.996277	373338	7.988	1.377e-15	++
rs62053951	17	43749168	C	G	0.216587	0.999985	374531	7.987	1.381e-15	++
rs1568951	17	43792895	T	G	0.216585	0.999663	374439	-7.987	1.381e-15	--
rs1568950	17	43792896	T	C	0.216585	0.999663	374439	-7.987	1.381e-15	--
rs17689378	17	43881790	T	C	0.216568	1	374535	7.987	1.381e-15	++
rs62057070	17	43859640	A	G	0.216411	0.999868	374502	-7.987	1.383e-15	--
rs17689471	17	43892973	T	C	0.216643	0.999682	374374	-7.987	1.385e-15	--
rs62053956	17	43750315	A	G	0.216616	0.99989	374498	-7.986	1.389e-15	--
rs62055665	17	43754505	A	C	0.216595	0.999947	374507	-7.986	1.39e-15	--
rs62055697	17	43758148	T	C	0.216589	0.999954	374526	7.986	1.39e-15	++
rs78834738	17	44022434	A	G	0.215565	0.995555	372924	7.986	1.39e-15	++
rs17760631	17	43743045	T	C	0.216587	0.999966	374520	-7.986	1.392e-15	--
rs17761046	17	43758382	T	C	0.216596	0.999971	374525	-7.986	1.392e-15	--
rs62055717	17	43766415	A	G	0.215012	0.995383	372361	-7.986	1.392e-15	--
rs12150547	17	43775546	A	G	0.216592	0.999871	374482	-7.986	1.393e-15	--
rs17563501	17	43801695	T	C	0.216633	0.999706	374404	7.986	1.393e-15	++
rs77819001	17	43799804	A	C	0.21658	0.999409	374322	7.986	1.394e-15	++
rs76667867	17	43799810	C	G	0.216578	0.9994	374322	7.986	1.394e-15	++
rs62055698	17	43758238	T	C	0.216647	0.999864	374492	7.986	1.395e-15	++
rs12150454	17	43776061	T	C	0.21657	0.99977	374465	7.986	1.396e-15	++
rs241033	17	43733983	A	G	0.216607	0.999934	374530	7.986	1.397e-15	++
rs17760733	17	43746276	T	G	0.216586	0.999958	374514	7.986	1.398e-15	++
rs62055691	17	43754850	T	C	0.216597	0.999946	374504	-7.986	1.399e-15	--
rs444071	17	43707951	T	C	0.216578	0.999983	374525	7.985	1.4e-15	++
rs396593	17	43707955	A	C	0.216578	0.999983	374525	7.985	1.4e-15	++
rs62055690	17	43754576	C	G	0.216596	0.999951	374506	-7.985	1.402e-15	--
rs17688032	17	43763202	A	G	0.216635	1	374535	7.985	1.402e-15	++
rs62056915	17	43785627	A	T	0.216463	0.999716	374385	-7.985	1.403e-15	--
rs62055545	17	43964561	T	C	0.214641	0.989132	370376	7.985	1.404e-15	++
rs62053945	17	43746839	T	C	0.216588	0.999963	374517	-7.985	1.407e-15	--
rs4327090	17	43902541	A	G	0.189888	0.976513	363515	-7.985	1.407e-15	--
rs17690679	17	43924803	A	G	0.21657	0.999897	374494	-7.985	1.409e-15	--
rs62055718	17	43766418	T	C	0.214991	0.995283	372357	7.985	1.41e-15	++
rs7350980	17	44110271	A	G	0.225869	0.99732	373814	7.985	1.41e-15	++
rs56046792	17	43797246	T	C	0.216443	0.999747	374445	7.985	1.411e-15	++
rs79675109	17	43746418	A	T	0.216586	0.999959	374515	7.984	1.413e-15	++
rs17687849	17	43759719	A	G	0.216598	0.999957	374510	-7.984	1.413e-15	--
rs17688682	17	43775929	C	G	0.216592	0.999867	374481	-7.984	1.415e-15	--
rs56168907	17	43837091	T	C	0.216589	0.999089	374222	-7.984	1.416e-15	--
rs62056918	17	43786676	T	G	0.216337	0.999281	374280	-7.984	1.421e-15	--
rs76294809	17	43849327	A	G	0.216429	0.999423	374292	7.984	1.422e-15	++
rs62053953	17	43749454	A	G	0.216644	1	374535	7.983	1.423e-15	++
rs17687504	17	43746721	A	G	0.216586	0.999961	374516	-7.983	1.429e-15	--
rs112572874	17	44072984	A	G	0.218526	0.997166	373356	-7.983	1.43e-15	--
rs4609898	17	43794182	A	G	0.216456	0.999743	374432	7.983	1.433e-15	++
rs757501	17	43756685	A	G	0.216568	0.999828	374453	-7.982	1.434e-15	--
rs28364025	17	43894102	T	C	0.216718	0.999474	374465	-7.983	1.434e-15	--
rs55876817	17	43958139	A	C	0.216548	0.998987	374145	-7.983	1.434e-15	--
rs62053949	17	43748101	A	G	0.216587	0.999973	374521	-7.982	1.435e-15	--
rs434805	17	43718336	T	C	0.227654	0.999838	374496	-7.982	1.437e-15	--
rs62056919	17	43786698	T	C	0.216333	0.999281	374280	7.982	1.437e-15	++
rs62055955	17	43854340	A	G	0.216677	0.999213	374299	-7.982	1.437e-15	--
rs424243	17	43727887	A	T	0.216587	0.999917	374505	-7.982	1.439e-15	--
rs650927	17	43709867	T	G	0.216567	0.999958	374521	-7.982	1.442e-15	--
rs671740	17	43709893	A	G	0.216567	0.999958	374521	-7.982	1.442e-15	--
rs2942170	17	43711312	T	C	0.216568	0.999956	374521	7.982	1.442e-15	++
rs77220413	17	43764378	A	G	0.216608	1	374535	7.982	1.442e-15	++
rs62053946	17	43747677	T	C	0.216586	0.999968	374517	7.982	1.444e-15	++
rs62053947	17	43747683	A	G	0.216586	0.999968	374517	7.982	1.444e-15	++
rs55747440	17	43837115	A	G	0.216623	0.999189	374230	-7.982	1.444e-15	--
rs56070245	17	43847868	T	C	0.216432	0.999434	374282	-7.981	1.446e-15	--
rs79406732	17	43940497	T	C	0.216399	0.999282	374104	7.981	1.446e-15	++
rs453997	17	43727061	T	C	0.216576	0.999961	374515	7.981	1.452e-15	++
rs422112	17	43728137	A	G	0.216577	0.999961	374515	7.981	1.452e-15	++
rs413844	17	43729384	A	G	0.216578	0.999956	374515	7.981	1.452e-15	++
rs62055946	17	43851971	A	C	0.216386	0.99951	374302	7.981	1.453e-15	++
rs112169475	17	43760192	A	G	0.216592	0.999923	374497	-7.98	1.458e-15	--
rs77849344	17	43840864	A	G	0.216441	0.999135	374151	7.98	1.46e-15	++
rs17690176	17	43916773	A	C	0.216665	0.999635	374388	-7.98	1.461e-15	--
rs7502718	17	43793651	A	G	0.216628	0.999693	374404	7.98	1.462e-15	++
rs62053957	17	43750939	T	C	0.2166	0.999951	374511	-7.98	1.463e-15	--
rs113728380	17	43760199	T	C	0.216603	0.999888	374490	7.979	1.471e-15	++
rs2532274	17	44247164	A	G	0.224369	0.991692	372208	-7.979	1.471e-15	--
rs17687740	17	43756376	C	G	0.21666	0.999673	374379	7.979	1.472e-15	++
rs647483	17	43729432	T	C	0.216581	0.999942	374512	7.979	1.474e-15	++
rs75310534	17	43794286	T	C	0.216459	0.999764	374436	7.979	1.476e-15	++
rs62053950	17	43748412	A	G	0.216589	0.999966	374522	-7.979	1.477e-15	--
rs241038	17	43730598	A	G	0.216579	0.999952	374515	7.979	1.478e-15	++
rs241037	17	43730636	T	G	0.216579	0.999952	374515	7.979	1.478e-15	++
rs75839508	17	44022319	A	G	0.216756	0.999434	374333	7.979	1.48e-15	++
rs11079723	17	43841729	T	C	0.216351	0.999062	374068	-7.978	1.485e-15	--
rs62621252	17	43922942	T	C	0.21737	1	374535	-7.978	1.485e-15	--
rs968028	17	43781105	A	G	0.216379	0.99895	374040	-7.978	1.488e-15	--
rs61667602	17	43785349	T	C	0.217675	0.998549	374306	-7.978	1.489e-15	--
rs62055957	17	43854536	A	C	0.216697	0.999144	374287	7.978	1.49e-15	++
rs55653963	17	43799509	A	C	0.216404	0.999386	374325	-7.978	1.492e-15	--
rs62062781	17	44022632	A	G	0.216556	0.999063	374272	7.977	1.496e-15	++
rs241032	17	43734145	T	C	0.216716	0.999726	374461	-7.977	1.499e-15	--
rs76830096	17	43857129	A	C	0.216399	0.999484	374289	-7.977	1.502e-15	--
rs62054832	17	43933579	A	C	0.216644	0.998465	373936	7.977	1.503e-15	++
rs17686610	17	43710384	A	C	0.216559	0.999929	374516	-7.977	1.504e-15	--
rs62055893	17	43842494	A	G	0.216373	0.997965	373926	-7.976	1.507e-15	--
rs62056934	17	43790005	A	G	0.215687	0.99742	373756	-7.976	1.513e-15	--
rs62055945	17	43851851	A	G	0.216383	0.999513	374307	7.976	1.515e-15	++
rs56043078	17	43853235	T	G	0.216382	0.999538	374307	-7.976	1.515e-15	--
rs77965652	17	43853457	A	G	0.216381	0.999541	374307	-7.976	1.515e-15	--
rs55849949	17	43853526	A	G	0.216381	0.999543	374307	-7.976	1.515e-15	--
rs55991914	17	43854267	T	C	0.21638	0.999553	374307	7.976	1.515e-15	++
rs62053948	17	43748046	T	C	0.216604	0.999916	374488	7.976	1.516e-15	++
rs55721252	17	43958099	T	C	0.216579	0.999118	374173	-7.975	1.518e-15	--
rs17650579	17	44030115	T	C	0.216738	0.998901	374006	7.975	1.525e-15	++
rs4609899	17	43807113	T	C	0.216874	0.999212	374290	7.975	1.527e-15	++
rs62055956	17	43854449	T	C	0.217125	0.997888	373822	7.974	1.535e-15	++
rs62054825	17	43930033	A	G	0.216681	0.999334	374229	7.974	1.536e-15	++
rs62054824	17	43929992	T	C	0.216652	0.999298	374231	7.974	1.537e-15	++
rs62057065	17	43858187	T	G	0.21632	0.999539	374260	7.974	1.54e-15	++
rs2942166	17	43715427	T	C	0.219253	0.999119	374508	-7.973	1.543e-15	--
rs28364023	17	43894159	T	C	0.216564	0.999666	374466	7.973	1.544e-15	++
rs12373168	17	43924337	A	C	0.221996	0.998671	374282	-7.973	1.55e-15	--
rs62062779	17	44022577	A	C	0.216169	0.997688	373766	-7.973	1.55e-15	--
rs34303488	17	43848181	T	C	0.216435	0.99943	374287	7.973	1.552e-15	++
rs62055950	17	43853133	T	C	0.216379	0.999529	374300	-7.973	1.552e-15	--
rs62055942	17	43850966	A	G	0.216402	0.999455	374294	-7.972	1.555e-15	--
rs2532289	17	44238571	C	G	0.224403	0.991606	372192	-7.972	1.557e-15	--
rs62054815	17	43923266	A	G	0.216528	1	374535	7.972	1.564e-15	++
rs393838	17	43705756	C	G	0.227688	0.999939	374519	7.972	1.565e-15	++
rs62054381	17	43801185	A	G	0.217008	0.999558	374433	-7.972	1.566e-15	--
rs56387266	17	43847912	T	C	0.216435	0.999447	374288	-7.972	1.566e-15	--
rs2316769	17	43930798	A	G	0.216698	0.999442	374274	-7.972	1.566e-15	--
rs17762769	17	43893403	A	G	0.216608	0.999845	374470	7.971	1.568e-15	++
rs440778	17	43686420	A	G	0.21533	0.994839	372615	-7.971	1.57e-15	--
rs62055876	17	43832940	A	G	0.216051	0.99783	373608	-7.971	1.571e-15	--
rs117646503	17	43893260	T	C	0.21661	0.99985	374472	-7.971	1.571e-15	--
rs62055943	17	43851018	T	C	0.216403	0.999462	374295	-7.971	1.572e-15	--
rs62056880	17	43782304	T	C	0.216509	0.999678	374449	-7.971	1.575e-15	--
rs8077487	17	44115440	T	C	0.225959	0.997339	373794	-7.971	1.577e-15	--
rs62054831	17	43932381	T	C	0.216492	0.998972	374032	7.971	1.58e-15	++
rs439558	17	43717803	T	C	0.21777	0.999747	374512	-7.97	1.583e-15	--
rs62055939	17	43849787	A	T	0.216405	0.999446	374296	-7.97	1.583e-15	--
rs62055940	17	43849896	A	G	0.216404	0.999446	374296	-7.97	1.583e-15	--
rs76885724	17	43850519	T	C	0.216404	0.999455	374296	7.97	1.583e-15	++
rs62057112	17	43897202	A	T	0.216591	0.999872	374475	7.97	1.583e-15	++
rs56268325	17	43847741	T	C	0.216435	0.999446	374280	-7.97	1.586e-15	--
rs62056841	17	43990041	A	C	0.216702	0.999334	374262	-7.97	1.586e-15	--
rs17687462	17	43744990	T	C	0.216537	0.999817	374439	7.97	1.587e-15	++
rs17689104	17	43782492	A	G	0.216451	0.999589	374432	-7.969	1.594e-15	--
rs62054803	17	43914728	T	G	0.216578	0.999817	374474	7.969	1.601e-15	++
rs62056906	17	43782708	T	C	0.216576	0.99921	374306	-7.969	1.604e-15	--
rs62057067	17	43858326	T	C	0.216397	0.999703	374357	7.969	1.605e-15	++
rs62054436	17	43825568	T	C	0.215896	0.996546	373178	7.968	1.607e-15	++
rs62054437	17	43825576	T	C	0.215892	0.996525	373178	-7.968	1.607e-15	--
rs62055894	17	43843943	A	G	0.216431	0.999349	374181	7.968	1.608e-15	++
rs17762954	17	43899786	T	C	0.216342	0.999535	374332	7.968	1.609e-15	++
rs62056876	17	43778752	T	C	0.216478	0.999111	374172	7.968	1.612e-15	++
rs56369036	17	43841571	A	T	0.21644	0.999239	374181	7.968	1.614e-15	++
rs62055901	17	43845041	A	G	0.216502	0.999183	374150	7.968	1.614e-15	++
rs55779147	17	43894510	A	G	0.216596	0.999873	374464	7.968	1.614e-15	++
rs16940633	17	43710371	A	G	0.216557	0.999922	374513	7.968	1.615e-15	++
rs17650597	17	44030195	A	T	0.216719	0.99895	374030	-7.968	1.615e-15	--
rs7221390	17	44116950	T	G	0.225935	0.997393	373802	-7.968	1.617e-15	--
rs41457044	17	43911424	T	C	0.216561	0.999812	374434	7.968	1.618e-15	++
rs757503	17	43756466	T	C	0.215865	0.996923	373437	-7.967	1.619e-15	--
rs62057101	17	43885291	A	G	0.216593	0.999789	374430	7.967	1.621e-15	++
rs62057156	17	43904948	C	G	0.21658	0.999931	374509	7.967	1.621e-15	++
rs62055700	17	43758742	T	C	0.216564	0.999899	374510	-7.967	1.627e-15	--
rs78872653	17	43905134	A	G	0.21658	0.999921	374504	7.967	1.631e-15	++
rs62057157	17	43905313	C	G	0.216579	0.999928	374508	7.966	1.636e-15	++
rs62062780	17	44022593	T	C	0.216157	0.997696	373748	7.966	1.643e-15	++
rs62056909	17	43783803	A	G	0.217322	0.994922	372652	-7.965	1.646e-15	--
rs77875796	17	44051612	A	G	0.213179	0.986536	369101	-7.965	1.646e-15	--
rs62055938	17	43849656	A	C	0.216397	0.999416	374288	7.965	1.647e-15	++
rs10445362	17	43914554	A	C	0.216586	0.999857	374488	7.965	1.649e-15	++
rs10445363	17	43914558	A	G	0.216586	0.999856	374488	7.965	1.649e-15	++
rs11079724	17	43841912	T	C	0.216609	0.998964	374144	7.965	1.651e-15	++
rs62057111	17	43897130	A	G	0.216664	0.999693	374408	-7.965	1.652e-15	--
rs10445333	17	43916509	A	G	0.216583	0.999852	374482	-7.965	1.654e-15	--
rs79545140	17	43840935	T	C	0.216426	0.998698	374076	-7.965	1.658e-15	--
rs62057144	17	43901558	A	G	0.216609	1	374535	-7.964	1.66e-15	--
rs739645	17	43894990	T	G	0.216589	0.999853	374479	-7.964	1.661e-15	--
rs62057118	17	43899727	A	G	0.216263	0.999161	374215	-7.964	1.661e-15	--
rs62054802	17	43914598	C	G	0.216585	0.999873	374485	7.964	1.665e-15	++
rs62054805	17	43915054	A	G	0.216586	0.999874	374485	-7.964	1.665e-15	--
rs2696578	17	44227623	T	C	0.226413	0.99382	372615	-7.964	1.668e-15	--
rs62054806	17	43915312	T	C	0.216586	0.999874	374484	7.963	1.676e-15	++
rs17650633	17	44030231	T	C	0.216724	0.998974	374029	-7.963	1.676e-15	--
rs3885074	17	43902738	A	C	0.216582	0.999936	374523	7.963	1.682e-15	++
rs78587102	17	43897246	A	G	0.216573	0.999895	374476	-7.963	1.683e-15	--
rs78471340	17	43768346	A	G	0.215423	0.994972	372644	7.963	1.686e-15	++
rs62057158	17	43907143	A	G	0.21657	0.999903	374491	7.962	1.692e-15	++
rs74918686	17	43840899	C	G	0.216388	0.998908	374086	7.962	1.695e-15	++
rs2316772	17	43946423	A	C	0.216828	0.998745	373934	-7.961	1.703e-15	--
rs56323304	17	43932129	T	C	0.217032	0.997445	373385	7.961	1.707e-15	++
rs62056930	17	43789640	A	C	0.21679	0.999136	374220	-7.961	1.709e-15	--
rs56082319	17	43844798	A	G	0.216529	0.999297	374163	7.96	1.715e-15	++
rs112137135	17	43900817	A	G	0.216522	0.999803	374442	-7.96	1.72e-15	--
rs17763086	17	43905481	T	G	0.216609	0.999844	374496	-7.96	1.721e-15	--
rs74903707	17	44028707	A	G	0.216797	0.99922	374182	7.96	1.721e-15	++
rs62056881	17	43782455	T	G	0.21639	0.999256	374343	7.959	1.733e-15	++
rs739644	17	43895008	C	G	0.216595	0.999884	374484	-7.959	1.734e-15	--
rs8070723	17	44081064	A	G	0.220031	1	374535	-7.959	1.735e-15	--
rs55787105	17	43853109	A	G	0.216327	0.999399	374242	7.959	1.737e-15	++
rs62057113	17	43897449	A	T	0.216512	0.999796	374400	-7.958	1.745e-15	--
rs16940677	17	43911898	T	C	0.216539	0.999576	374464	7.958	1.745e-15	++
rs9303525	17	44187257	A	G	0.226229	0.99574	372962	-7.958	1.745e-15	--
rs34283254	17	43902861	A	C	0.216581	0.99993	374526	7.958	1.753e-15	++
rs41280118	17	43903089	T	C	0.216585	0.999874	374506	7.958	1.755e-15	++
rs11079725	17	43923934	T	C	0.216587	0.99998	374534	-7.957	1.756e-15	--
rs62057108	17	43896616	T	C	0.216512	0.999784	374399	-7.957	1.758e-15	--
rs62057109	17	43896637	T	C	0.216512	0.999784	374399	-7.957	1.758e-15	--
rs62055895	17	43844044	A	G	0.216433	0.999364	374193	-7.957	1.76e-15	--
rs62055896	17	43844201	T	C	0.216433	0.999367	374193	7.957	1.76e-15	++
rs55725840	17	43844486	A	T	0.216433	0.999368	374193	7.957	1.76e-15	++
rs62057143	17	43901528	T	C	0.216587	0.999996	374534	-7.957	1.761e-15	--
rs62055928	17	43847374	A	G	0.216428	0.999408	374225	7.957	1.763e-15	++
rs56971664	17	43918613	T	C	0.217222	0.9991	374411	-7.957	1.763e-15	--
rs17689824	17	43904397	T	C	0.21658	0.999939	374520	7.957	1.765e-15	++
rs1396862	17	43902997	A	G	0.216583	0.999902	374524	7.957	1.767e-15	++
rs62057153	17	43904528	T	C	0.21658	0.999931	374518	-7.957	1.768e-15	--
rs62057154	17	43904610	T	C	0.216592	0.999915	374518	7.957	1.768e-15	++
rs62057155	17	43904673	T	C	0.216581	0.999934	374518	7.957	1.768e-15	++
rs56109643	17	43844859	A	G	0.216432	0.999373	374197	-7.956	1.771e-15	--
rs3885075	17	43902799	A	G	0.216582	0.999933	374527	-7.956	1.772e-15	--
rs41280116	17	43902842	T	C	0.216582	0.999932	374527	7.956	1.772e-15	++
rs2316765	17	43912454	T	C	0.216575	0.999866	374478	-7.956	1.776e-15	--
rs17650651	17	44030311	T	G	0.216717	0.998934	374012	-7.956	1.776e-15	--
rs12150390	17	43896228	T	C	0.216588	0.999925	374486	-7.956	1.777e-15	--
rs62057152	17	43904110	C	G	0.21658	0.999943	374521	7.956	1.778e-15	++
rs17763050	17	43903336	A	G	0.215747	0.997659	373214	7.956	1.78e-15	++
rs117365970	17	43893259	A	G	0.215998	0.997578	373713	7.956	1.782e-15	++
rs79501144	17	43900697	T	C	0.216513	0.999843	374447	7.956	1.783e-15	++
rs62063262	17	44033002	T	C	0.216689	0.998375	373764	-7.956	1.784e-15	--
rs77692262	17	43917086	A	G	0.216584	0.999834	374486	-7.955	1.786e-15	--
rs78506181	17	43897480	A	G	0.216642	0.999877	374465	-7.955	1.791e-15	--
rs62055900	17	43845002	C	G	0.216375	0.999134	374094	-7.955	1.797e-15	--
rs17689608	17	43896528	C	G	0.216511	0.999783	374399	-7.954	1.799e-15	--
rs62057110	17	43896734	T	C	0.216511	0.999785	374399	-7.954	1.799e-15	--
rs62057123	17	43901238	A	G	0.216516	0.999827	374446	-7.954	1.8e-15	--
rs55943825	17	43924776	T	C	0.21659	0.999935	374500	7.954	1.802e-15	++
rs62055932	17	43848412	A	G	0.216684	0.998628	374086	-7.954	1.807e-15	--
rs56127111	17	43913315	T	C	0.216581	0.999884	374479	7.954	1.807e-15	++
rs10445364	17	43916356	A	G	0.216585	0.999869	374490	7.954	1.807e-15	++
rs55763795	17	43908773	C	G	0.216579	0.999891	374492	7.954	1.808e-15	++
rs55865707	17	43908826	T	G	0.216579	0.99989	374492	-7.954	1.808e-15	--
rs2873269	17	43931122	T	C	0.216678	0.999306	374213	7.954	1.808e-15	++
rs878886	17	43912490	C	G	0.216578	0.999886	374479	-7.954	1.809e-15	--
rs62054804	17	43914809	T	C	0.216835	0.999745	374436	7.954	1.809e-15	++
rs62057063	17	43856730	T	C	0.216083	0.998458	373885	7.953	1.814e-15	++
rs1876831	17	43907745	T	C	0.216578	0.999905	374495	7.953	1.814e-15	++
rs16940665	17	43907896	T	C	0.216578	0.999904	374495	-7.953	1.814e-15	--
rs7220752	17	44138201	T	C	0.225806	0.997664	373874	-7.953	1.815e-15	--
rs16940676	17	43911036	A	G	0.216569	0.999849	374465	7.953	1.816e-15	++
rs4335809	17	43902216	T	C	0.216586	0.99998	374529	7.953	1.817e-15	++
rs4341787	17	43902505	T	C	0.21658	0.999948	374529	7.953	1.817e-15	++
rs78555354	17	44032879	A	G	0.216665	0.998611	373875	-7.953	1.819e-15	--
rs62057107	17	43896032	T	C	0.216557	0.999711	374368	7.953	1.82e-15	++
rs62057150	17	43903548	T	C	0.216586	0.999884	374508	7.953	1.82e-15	++
rs111962225	17	43934016	C	G	0.216801	0.999485	374213	7.953	1.824e-15	++
rs4523962	17	43902522	A	G	0.216581	0.999945	374528	7.953	1.825e-15	++
rs62055890	17	43840681	T	C	0.216507	0.998735	373972	7.953	1.826e-15	++
rs62057119	17	43899736	A	G	0.216303	0.99933	374267	7.953	1.826e-15	++
rs55718212	17	43920411	T	C	0.21659	0.999852	374485	-7.953	1.826e-15	--
rs16940668	17	43907966	A	G	0.216567	0.99985	374455	7.953	1.828e-15	++
rs62057149	17	43903546	A	G	0.216587	0.999881	374507	-7.952	1.829e-15	--
rs17660228	17	44166500	A	G	0.21737	0.998893	374105	7.952	1.83e-15	++
rs62054814	17	43921572	A	T	0.2166	0.999891	374486	7.952	1.831e-15	++
rs62057148	17	43903485	C	G	0.216587	0.999894	374509	7.952	1.837e-15	++
rs1912151	17	43902944	T	C	0.216589	0.999853	374509	7.952	1.838e-15	++
rs112583797	17	43918418	A	G	0.216583	0.999847	374490	-7.952	1.84e-15	--
rs74922289	17	43918524	A	G	0.216589	0.99987	374493	-7.952	1.84e-15	--
rs393152	17	43719143	A	G	0.227907	1	374535	-7.952	1.842e-15	--
rs56233672	17	43920300	T	C	0.216595	0.99987	374487	-7.951	1.846e-15	--
rs56354807	17	43920378	T	C	0.216595	0.999868	374487	7.951	1.846e-15	++
rs56288604	17	43931380	A	G	0.216726	0.999122	374199	-7.951	1.847e-15	--
rs1876830	17	43911352	T	C	0.216578	0.999895	374475	7.951	1.848e-15	++
rs1876829	17	43911443	T	C	0.216578	0.999895	374475	-7.951	1.848e-15	--
rs17571781	17	44033802	T	C	0.216755	0.998227	373702	-7.951	1.853e-15	--
rs17763634	17	43921754	T	C	0.216525	0.99975	374399	-7.951	1.854e-15	--
rs17690326	17	43920974	T	C	0.216599	0.999889	374487	-7.951	1.856e-15	--
rs113934115	17	43847039	T	C	0.216436	0.999438	374229	7.95	1.86e-15	++
rs17690314	17	43919884	T	G	0.216594	0.999871	374490	-7.95	1.862e-15	--
rs62055899	17	43844977	A	T	0.216364	0.99913	374088	7.95	1.864e-15	++
rs1876828	17	43911525	T	C	0.216578	0.999894	374476	7.95	1.864e-15	++
rs62054834	17	43934314	T	C	0.216804	0.999562	374248	-7.95	1.866e-15	--
rs17763515	17	43917818	A	G	0.21659	0.999798	374465	7.95	1.867e-15	++
rs112915466	17	43958744	A	G	0.216496	0.999165	374127	-7.95	1.869e-15	--
rs16940674	17	43910507	T	C	0.216578	0.9999	374476	7.95	1.873e-15	++
rs62062776	17	44022043	A	C	0.216795	0.999542	374388	-7.949	1.876e-15	--
rs12373139	17	43924130	A	G	0.216584	0.999981	374532	7.949	1.877e-15	++
rs62054763	17	43910262	C	G	0.216577	0.999899	374478	-7.949	1.879e-15	--
rs62057103	17	43887480	T	C	0.217203	0.997358	373277	-7.949	1.882e-15	--
rs55944735	17	43958172	A	G	0.216869	0.998749	374067	-7.949	1.882e-15	--
rs62055903	17	43846668	A	C	0.216437	0.999435	374230	7.949	1.883e-15	++
rs111374028	17	43846820	A	G	0.216437	0.999434	374230	7.949	1.883e-15	++
rs17571857	17	44035706	A	G	0.216849	0.998579	373792	-7.949	1.886e-15	--
rs17690661	17	43924521	A	G	0.216594	0.999933	374500	7.948	1.89e-15	++
rs17763596	17	43921210	T	G	0.216606	0.999865	374477	7.948	1.894e-15	++
rs885639	17	43928614	T	G	0.219762	0.997267	374115	-7.948	1.895e-15	--
rs1876827	17	43911832	T	C	0.216579	0.999893	374476	-7.948	1.897e-15	--
rs28364021	17	43912282	T	C	0.216532	0.999887	374476	7.948	1.897e-15	++
rs77017444	17	44028796	T	C	0.216663	0.998809	373980	-7.947	1.908e-15	--
rs17763533	17	43918190	T	C	0.216587	0.999871	374492	-7.947	1.909e-15	--
rs56150806	17	43919301	T	C	0.216589	0.999855	374489	-7.947	1.91e-15	--
rs62062774	17	44021463	T	C	0.216781	0.999839	374444	-7.947	1.912e-15	--
rs4074462	17	43855228	T	G	0.217559	0.998185	374244	7.947	1.914e-15	++
rs17689918	17	43910088	A	G	0.216566	0.999288	374409	7.947	1.917e-15	++
rs56023973	17	43917776	T	G	0.216579	0.999823	374471	7.947	1.918e-15	++
rs78052495	17	43768347	T	C	0.215445	0.994979	372618	7.946	1.921e-15	++
rs2316784	17	44021699	T	G	0.215152	0.994155	372247	7.946	1.927e-15	++
rs55657917	17	43844560	T	G	0.213403	0.991275	370975	-7.946	1.929e-15	--
rs56303031	17	43853922	A	G	0.216665	0.999215	374287	7.946	1.934e-15	++
rs17762912	17	43899161	A	C	0.216373	0.999361	374375	-7.945	1.938e-15	--
rs62054809	17	43918239	T	C	0.216552	0.999745	374452	7.945	1.939e-15	++
rs62054833	17	43933673	T	C	0.216701	0.999346	374159	-7.945	1.943e-15	--
rs56319902	17	43871982	T	C	0.215953	1	374535	7.944	1.952e-15	++
rs62063271	17	44036047	A	G	0.21729	0.99798	373782	7.944	1.956e-15	++
rs9944484	17	43990662	A	G	0.217095	0.999597	374424	7.944	1.96e-15	++
rs365825	17	43705601	A	G	0.227756	1	374535	-7.943	1.969e-15	--
rs62055525	17	43958736	A	G	0.21652	0.999114	374097	7.943	1.969e-15	++
rs2066899	17	44155732	T	C	0.22582	0.997751	373907	7.943	1.971e-15	++
rs16940681	17	43912159	C	G	0.216485	0.99953	374322	7.943	1.977e-15	++
rs77426526	17	43962982	A	G	0.216826	1	374535	7.943	1.979e-15	++
rs62062777	17	44022068	A	G	0.216808	0.99967	374427	7.942	1.984e-15	++
rs17571809	17	44034859	A	G	0.216669	0.998094	373633	-7.942	1.988e-15	--
rs17571718	17	44032768	T	C	0.216724	0.998702	373905	-7.942	1.991e-15	--
rs62063849	17	44073062	T	G	0.217183	0.998877	374123	-7.942	1.993e-15	--
rs17770186	17	43964191	A	C	0.216769	0.999921	374497	7.942	1.994e-15	++
rs56194509	17	43844559	T	G	0.213406	0.991294	370978	-7.942	1.996e-15	--
rs113856644	17	43932277	A	G	0.216676	0.999325	374225	7.942	1.997e-15	++
rs17650771	17	44035367	A	G	0.216839	0.998631	373818	-7.941	2.003e-15	--
rs56329743	17	43931245	A	G	0.216658	0.999227	374172	7.941	2.005e-15	++
rs4327091	17	44021717	A	G	0.215152	0.994153	372246	7.941	2.012e-15	++
rs62057147	17	43903298	A	G	0.21743	0.998451	374019	7.94	2.019e-15	++
rs8080583	17	44162597	A	C	0.225808	0.99771	373885	7.94	2.024e-15	++
rs62064667	17	44082528	A	T	0.217211	1	374535	-7.939	2.031e-15	--
rs62060768	17	44134984	A	G	0.216782	0.999766	374405	7.939	2.033e-15	++
rs62054811	17	43918651	C	G	0.216558	0.999758	374462	-7.939	2.036e-15	--
rs55780945	17	44040120	T	C	0.216756	0.999416	374266	7.939	2.039e-15	++
rs4564621	17	43895501	C	G	0.216571	0.999758	374429	7.939	2.046e-15	++
rs118087478	17	44051589	T	G	0.210828	0.982285	366528	-7.938	2.048e-15	--
rs4566211	17	43895696	A	G	0.21656	0.999597	374412	7.938	2.053e-15	++
rs79301522	17	44207932	A	G	0.217029	0.997142	373416	-7.938	2.053e-15	--
rs878888	17	43912635	A	G	0.216556	0.999774	374434	-7.938	2.056e-15	--
rs4525537	17	43912723	T	C	0.216556	0.999764	374434	-7.938	2.056e-15	--
rs4640231	17	43912786	C	G	0.216552	0.999788	374434	7.938	2.056e-15	++
rs4482334	17	43912830	T	C	0.216552	0.999788	374434	-7.938	2.056e-15	--
rs79346219	17	44184375	A	G	0.216909	0.997476	373384	-7.937	2.069e-15	--
rs1052590	17	44102638	A	G	0.216662	0.999669	374441	-7.937	2.076e-15	--
rs4309444	17	43895797	T	C	0.216484	0.999595	374347	-7.936	2.08e-15	--
rs1918793	17	44228169	T	C	0.227484	0.991887	372114	7.936	2.082e-15	++
rs17690987	17	43931626	T	C	0.216707	0.999071	374160	-7.936	2.083e-15	--
rs62062795	17	44027090	T	C	0.216767	0.999423	374258	7.936	2.084e-15	++
rs77555455	17	44035516	A	G	0.216827	0.998535	373762	7.936	2.09e-15	++
rs4277389	17	43895653	A	G	0.216494	0.999624	374343	-7.936	2.091e-15	--
rs878887	17	43912582	T	C	0.216557	0.999798	374435	7.936	2.095e-15	++
rs79959255	17	44077708	T	G	0.21695	0.99949	374415	7.935	2.1e-15	++
rs62062770	17	44019680	T	C	0.216822	0.999806	374463	-7.935	2.101e-15	--
rs9907738	17	44151546	T	G	0.225838	0.997688	373879	-7.935	2.103e-15	--
rs62062794	17	44026394	A	G	0.216759	0.999541	374348	-7.935	2.106e-15	--
rs55638417	17	43900434	A	G	0.216448	0.999695	374412	-7.935	2.107e-15	--
rs2316764	17	43895602	T	G	0.216464	0.999484	374325	-7.935	2.108e-15	--
rs79115768	17	44021061	T	C	0.216784	0.999853	374454	7.935	2.109e-15	++
rs2316763	17	43895530	T	C	0.216542	0.999623	374411	7.934	2.116e-15	++
rs62062768	17	44019479	C	G	0.216795	0.999809	374474	-7.934	2.117e-15	--
rs9468	17	44101563	T	C	0.217362	0.998376	373564	-7.934	2.118e-15	--
rs76563578	17	43933879	C	G	0.216712	0.999402	374206	-7.934	2.123e-15	--
rs17573907	17	44099082	T	C	0.216725	0.999707	374384	7.934	2.128e-15	++
rs55707339	17	43842462	T	C	0.216298	0.997999	373902	-7.933	2.133e-15	--
rs62062773	17	44020545	A	G	0.216783	0.999877	374463	-7.933	2.133e-15	--
rs62062783	17	44023520	T	G	0.216763	0.999815	374427	-7.933	2.133e-15	--
rs62055752	17	43767628	A	G	0.216555	0.99974	374441	7.933	2.134e-15	++
rs62062782	17	44023087	A	G	0.216725	0.999779	374424	7.933	2.142e-15	++
rs78328427	17	43916932	A	G	0.21655	0.999717	374406	7.932	2.15e-15	++
rs17762882	17	43898887	T	C	0.216531	0.999685	374390	-7.932	2.151e-15	--
rs62063269	17	44034833	A	G	0.216701	0.998066	373582	7.932	2.153e-15	++
rs62062771	17	44020282	A	G	0.216812	0.999812	374418	7.932	2.157e-15	++
rs4340365	17	43930980	T	C	0.21647	0.998848	374078	7.932	2.163e-15	++
rs62057146	17	43903106	A	G	0.216577	0.999837	374472	-7.932	2.164e-15	--
rs17689653	17	43898963	A	T	0.216533	0.999694	374391	-7.931	2.169e-15	--
rs78074121	17	43896690	T	C	0.216659	0.999586	374310	-7.931	2.173e-15	--
rs62054822	17	43927708	A	G	0.218209	0.99899	374358	-7.931	2.175e-15	--
rs62062769	17	44019643	A	G	0.216822	0.999806	374464	7.931	2.175e-15	++
rs62062772	17	44020314	T	C	0.216792	0.999843	374461	7.931	2.175e-15	++
rs1724411	17	43669931	T	C	0.230877	0.995432	372431	-7.931	2.179e-15	--
rs78962882	17	44084844	C	G	0.216728	0.999861	374478	7.93	2.187e-15	++
rs78229689	17	44106806	A	G	0.216792	0.999785	374466	7.93	2.191e-15	++
rs6503457	17	44208312	T	G	0.226165	0.995264	372860	7.93	2.191e-15	++
rs17650842	17	44037491	A	G	0.21663	0.997961	373707	-7.93	2.199e-15	--
rs2097760	17	44168677	A	G	0.225834	0.997533	373855	-7.93	2.199e-15	--
rs12373123	17	43924073	T	C	0.216609	1	374535	-7.93	2.2e-15	--
rs28416808	17	44021218	T	C	0.217156	0.999205	374409	7.929	2.202e-15	++
rs62063291	17	44043378	T	C	0.216867	1	374535	-7.929	2.205e-15	--
rs62057151	17	43903842	T	C	0.223812	0.995764	372538	7.929	2.208e-15	++
rs8070942	17	44208674	T	G	0.226158	0.995281	372872	7.929	2.212e-15	++
rs4566212	17	43895751	A	G	0.216558	0.999729	374431	7.929	2.213e-15	++
rs753235	17	43946223	A	G	0.220218	0.996235	373902	7.929	2.213e-15	++
rs418891	17	43693538	T	G	0.216727	0.999352	374287	7.928	2.225e-15	++
rs12185268	17	43923683	A	G	0.216664	1	374535	-7.928	2.227e-15	--
rs17652036	17	44073027	A	G	0.216822	0.998954	373959	7.928	2.231e-15	++
rs62062793	17	44026321	T	C	0.216759	0.999554	374359	-7.927	2.237e-15	--
rs17649553	17	43994648	T	C	0.21707	0.999205	374203	7.927	2.245e-15	++
rs111447859	17	43987184	T	C	0.216871	0.999594	374357	-7.927	2.247e-15	--
rs12150125	17	43986432	A	G	0.216929	0.998608	373915	7.927	2.248e-15	++
rs8712	17	44101871	A	G	0.21734	0.998237	373479	-7.926	2.254e-15	--
rs17691328	17	43955487	T	C	0.217014	0.999712	374426	7.926	2.261e-15	++
rs62062801	17	44028011	T	G	0.216774	0.999333	374235	-7.926	2.261e-15	--
rs17577369	17	44192923	A	G	0.2157	0.988744	370446	-7.926	2.264e-15	--
rs80184151	17	43879308	A	G	0.216552	1	374535	-7.926	2.268e-15	--
rs112916880	17	44036129	T	C	0.216846	0.998662	373858	7.925	2.273e-15	++
rs56347602	17	43939255	T	C	0.216818	0.99988	374473	-7.925	2.277e-15	--
rs56317731	17	44032073	A	G	0.216831	0.998952	374003	-7.925	2.281e-15	--
rs62062800	17	44027753	A	G	0.216774	0.999381	374247	-7.925	2.284e-15	--
rs77924424	17	44012915	T	C	0.216837	0.999739	374447	-7.925	2.286e-15	--
rs767058	17	43998767	T	C	0.216939	0.999287	374203	-7.925	2.288e-15	--
rs112431991	17	43758885	A	G	0.214845	0.992846	371570	-7.924	2.297e-15	--
rs12185235	17	43923703	T	C	0.216457	0.999547	374391	7.923	2.316e-15	++
rs62063275	17	44036287	A	G	0.216855	0.998689	373856	-7.923	2.316e-15	--
rs17650901	17	44039691	A	G	0.216779	0.999206	374139	-7.923	2.316e-15	--
rs7218319	17	44126365	T	C	0.22591	0.997566	373838	7.923	2.318e-15	++
rs62062806	17	44031420	A	G	0.216824	0.998976	374054	7.923	2.326e-15	++
rs111327992	17	44126691	A	G	0.216926	0.999156	374175	7.922	2.332e-15	++
rs34043286	17	44117119	A	G	0.216741	1	374535	-7.922	2.336e-15	--
rs12150506	17	44090536	A	G	0.21675	0.9999	374494	7.922	2.343e-15	++
rs11079718	17	43839951	A	T	0.215984	0.99373	372050	-7.921	2.348e-15	--
rs62062799	17	44027521	T	G	0.216778	0.999356	374245	7.921	2.348e-15	++
rs62054835	17	43934672	A	C	0.21681	0.99965	374396	-7.921	2.36e-15	--
rs62061713	17	44010405	A	G	0.216775	0.999856	374498	-7.92	2.372e-15	--
rs62061714	17	44010452	A	C	0.216775	0.999857	374498	7.92	2.372e-15	++
rs17770296	17	43969136	T	C	0.216784	0.999868	374483	7.92	2.374e-15	++
rs55978005	17	44031540	T	G	0.216826	0.998967	374041	7.92	2.375e-15	++
rs62056784	17	43974889	C	G	0.216789	0.999974	374526	-7.92	2.379e-15	--
rs113796169	17	44005254	A	T	0.216808	0.999895	374493	7.92	2.381e-15	++
rs55821155	17	44032470	C	G	0.216838	0.998892	373986	-7.919	2.385e-15	--
rs112454267	17	44005329	A	G	0.21681	0.999883	374490	7.919	2.389e-15	++
rs76618565	17	44068481	A	G	0.216767	0.999623	374447	7.919	2.389e-15	++
rs55823844	17	43978320	A	G	0.216788	1	374535	7.919	2.39e-15	++
rs17649635	17	43995990	A	G	0.216812	0.999889	374484	-7.919	2.399e-15	--
rs17564983	17	44011825	A	C	0.216812	0.999843	374452	-7.919	2.399e-15	--
rs56080482	17	44032597	A	G	0.216867	0.998805	373979	7.919	2.4e-15	++
rs62062785	17	44024562	T	G	0.216738	0.999932	374493	7.919	2.401e-15	++
rs55895732	17	43968937	T	C	0.216774	0.999905	374507	-7.919	2.403e-15	--
rs17650417	17	44013103	T	G	0.216813	0.999875	374502	7.918	2.408e-15	++
rs56338487	17	43960812	A	T	0.2168	0.999935	374518	-7.918	2.411e-15	--
rs62055538	17	43960997	T	C	0.2168	0.999938	374518	-7.918	2.411e-15	--
rs62055540	17	43961142	T	C	0.216797	0.999923	374518	-7.918	2.411e-15	--
rs62056837	17	43988884	T	C	0.216771	0.999808	374434	-7.918	2.412e-15	--
rs112746008	17	44126650	T	C	0.216722	0.999934	374507	7.918	2.413e-15	++
rs56301449	17	43960918	T	C	0.216729	0.99948	374329	-7.918	2.414e-15	--
rs113347741	17	43973408	T	C	0.216782	0.999927	374531	7.918	2.417e-15	++
rs78720789	17	43973413	A	G	0.216782	0.999927	374531	-7.918	2.417e-15	--
rs79580365	17	43960172	T	C	0.216798	0.999935	374507	7.918	2.418e-15	++
rs111520035	17	44039410	A	G	0.216794	0.999128	374115	-7.918	2.418e-15	--
rs7502888	17	43986992	C	G	0.216803	0.99985	374467	7.918	2.419e-15	++
rs2696497	17	44364649	T	C	0.21384	0.964759	359214	7.917	2.428e-15	++
rs55787734	17	43799052	A	G	0.215338	0.994945	372480	-7.917	2.431e-15	--
rs62056835	17	43988623	A	G	0.216802	0.999851	374478	7.917	2.431e-15	++
rs56194412	17	43960600	T	C	0.216805	0.999907	374514	-7.917	2.439e-15	--
rs56385754	17	43927255	T	G	0.217186	0.999685	374389	7.917	2.44e-15	++
rs77084869	17	43982903	A	G	0.216774	0.999914	374496	-7.917	2.442e-15	--
rs10221243	17	44212310	A	G	0.226088	0.995021	372784	7.917	2.442e-15	++
rs17660132	17	44165803	T	C	0.216702	0.99954	374451	-7.916	2.445e-15	--
rs17770108	17	43961292	T	G	0.216795	0.999965	374528	7.916	2.446e-15	++
rs62056803	17	43982159	A	G	0.216795	1	374535	-7.916	2.448e-15	--
rs17649571	17	43994952	A	G	0.216783	0.999822	374453	-7.916	2.448e-15	--
rs17564829	17	44006601	T	C	0.216806	0.999873	374497	-7.916	2.448e-15	--
rs739642	17	43946838	A	C	0.216799	0.999859	374478	7.916	2.449e-15	++
rs62062792	17	44025347	T	C	0.216761	0.999747	374476	-7.916	2.45e-15	--
rs62055539	17	43961044	A	G	0.216809	0.999908	374518	-7.916	2.451e-15	--
rs62055529	17	43960020	A	G	0.216796	0.999945	374505	-7.916	2.455e-15	--
rs17573858	17	44090796	T	C	0.216733	0.999949	374526	-7.916	2.456e-15	--
rs62063670	17	44123248	T	C	0.216726	0.999948	374523	-7.916	2.456e-15	--
rs74571696	17	44123685	A	G	0.216726	0.99995	374523	7.916	2.456e-15	++
rs79698033	17	44123717	T	C	0.216726	0.99995	374523	7.916	2.456e-15	++
rs17564153	17	43995098	A	G	0.216737	0.999737	374394	7.916	2.457e-15	++
rs62062791	17	44025273	A	G	0.216759	0.999759	374476	7.916	2.458e-15	++
rs62056791	17	43976064	T	C	0.216777	0.999946	374527	-7.916	2.46e-15	--
rs62064665	17	44081527	T	C	0.216756	0.999743	374453	-7.916	2.461e-15	--
rs55960528	17	43968994	T	C	0.216706	0.999745	374395	-7.916	2.462e-15	--
rs55877243	17	43969019	T	C	0.216706	0.999745	374395	-7.916	2.462e-15	--
rs62061764	17	44166197	A	G	0.216703	0.999546	374452	-7.915	2.465e-15	--
rs62061709	17	44007493	T	C	0.216812	0.999905	374499	7.915	2.466e-15	++
rs62063280	17	44037299	C	G	0.21638	0.997535	373423	7.915	2.466e-15	++
rs62064669	17	44084676	T	C	0.216736	0.999893	374501	7.915	2.467e-15	++
rs4255816	17	44010364	C	G	0.216791	0.999887	374498	-7.915	2.471e-15	--
rs62062803	17	44028183	T	C	0.216917	0.99864	374008	-7.915	2.472e-15	--
rs62062268	17	44090858	T	C	0.21674	0.999915	374524	7.915	2.473e-15	++
rs62061705	17	44006252	T	C	0.216809	0.999867	374491	-7.915	2.475e-15	--
rs17689882	17	43906828	A	G	0.216259	1	374535	7.915	2.476e-15	++
rs113952577	17	44010661	A	G	0.216701	0.999701	374411	-7.915	2.477e-15	--
rs62056838	17	43989087	A	G	0.216791	0.999898	374479	-7.915	2.479e-15	--
rs62056839	17	43989221	T	C	0.216791	0.999897	374479	-7.915	2.479e-15	--
rs55937610	17	43960283	A	G	0.216796	0.999948	374507	-7.915	2.48e-15	--
rs2006305	17	43959752	A	T	0.216796	0.999943	374502	-7.915	2.481e-15	--
rs62062290	17	44099129	A	C	0.216666	0.999937	374501	7.915	2.481e-15	++
rs17763199	17	43910183	A	G	0.216516	0.999696	374341	7.915	2.482e-15	++
rs62057116	17	43899655	T	C	0.216418	0.99933	374271	-7.914	2.483e-15	--
rs2019822	17	43959918	A	T	0.216796	0.999945	374504	7.914	2.485e-15	++
rs3912060	17	44165435	T	C	0.216703	0.999552	374453	7.914	2.488e-15	++
rs77138434	17	44159555	A	C	0.216733	0.999989	374528	7.914	2.489e-15	++
rs111913701	17	44159631	T	G	0.216733	0.999989	374528	-7.914	2.489e-15	--
rs111519055	17	44159672	A	G	0.216733	0.999989	374528	-7.914	2.489e-15	--
rs77925835	17	44159695	T	C	0.216733	0.999989	374528	7.914	2.489e-15	++
rs17659953	17	44159725	T	C	0.216733	0.999989	374528	7.914	2.489e-15	++
rs17576165	17	44159849	T	C	0.216733	0.999989	374528	-7.914	2.489e-15	--
rs73984689	17	44184404	A	G	0.217585	0.996673	373250	7.914	2.49e-15	++
rs77561671	17	43976627	T	G	0.216787	0.999974	374529	7.914	2.493e-15	++
rs62059007	17	44005615	A	G	0.216793	0.999874	374498	-7.914	2.493e-15	--
rs62057114	17	43899401	T	C	0.216466	0.999526	374351	7.914	2.494e-15	++
rs62057115	17	43899417	C	G	0.216465	0.999519	374351	7.914	2.494e-15	++
rs62056932	17	43789971	C	G	0.215193	0.995262	372951	7.914	2.495e-15	++
rs62062267	17	44090854	T	C	0.216732	0.999946	374525	7.914	2.497e-15	++
rs62056785	17	43975263	T	C	0.216795	0.999959	374517	-7.914	2.498e-15	--
rs62056786	17	43975285	T	C	0.216795	0.999959	374517	-7.914	2.498e-15	--
rs62056789	17	43975415	A	C	0.216786	0.999908	374517	-7.914	2.498e-15	--
rs62056790	17	43975417	A	G	0.216786	0.999908	374517	7.914	2.498e-15	++
rs62055948	17	43852621	T	C	0.215531	0.996884	373212	-7.914	2.502e-15	--
rs112647192	17	43994623	A	G	0.216805	0.99975	374458	7.913	2.504e-15	++
rs62055933	17	43848461	A	G	0.216236	0.997969	373688	7.913	2.506e-15	++
rs78590209	17	44098862	A	G	0.216684	1	374535	-7.913	2.51e-15	--
rs78917479	17	43899611	T	C	0.216466	0.999524	374352	7.913	2.511e-15	++
rs62062788	17	44024906	A	G	0.216778	0.99982	374474	-7.913	2.511e-15	--
rs2261201	17	44354549	C	G	0.214631	0.964872	359366	-7.913	2.511e-15	--
rs62062802	17	44028045	T	G	0.216795	0.999241	374179	7.913	2.512e-15	++
rs113395365	17	44025650	T	C	0.216763	0.999698	374465	-7.913	2.513e-15	--
rs55691306	17	43978295	C	G	0.216789	0.999985	374530	7.913	2.518e-15	++
rs62063683	17	44131717	A	G	0.21674	0.999925	374501	7.913	2.518e-15	++
rs74829364	17	44084533	T	C	0.216736	0.999887	374498	-7.913	2.52e-15	--
rs2873268	17	43930955	A	G	0.216539	0.999102	374139	7.913	2.521e-15	++
rs55996632	17	43935888	T	C	0.216806	1	374535	7.913	2.522e-15	++
rs17564780	17	44005413	A	G	0.216813	0.999887	374492	-7.913	2.522e-15	--
rs74496580	17	43974065	A	C	0.216793	0.999987	374532	7.912	2.526e-15	++
rs62056782	17	43974230	T	C	0.216791	0.999974	374530	7.912	2.526e-15	++
rs80346216	17	43974476	T	G	0.21679	0.999974	374530	7.912	2.526e-15	++
rs76632685	17	43974477	A	T	0.21679	0.999974	374530	-7.912	2.526e-15	--
rs62056783	17	43974549	C	G	0.21679	0.999974	374530	7.912	2.526e-15	++
rs62056805	17	43983363	A	G	0.216774	0.999903	374492	7.912	2.526e-15	++
rs10445369	17	43934776	A	G	0.216803	0.999642	374404	-7.912	2.527e-15	--
rs62056804	17	43982286	T	C	0.216793	0.999993	374535	7.912	2.527e-15	++
rs77129180	17	43963046	A	G	0.216794	0.999991	374531	7.912	2.529e-15	++
rs80254317	17	43963282	C	G	0.216794	0.999991	374531	-7.912	2.529e-15	--
rs112425426	17	43963416	C	G	0.216794	0.99999	374531	-7.912	2.529e-15	--
rs62059005	17	44004472	A	G	0.216811	0.999898	374494	-7.912	2.529e-15	--
rs55893711	17	44119320	T	C	0.216727	0.999954	374518	7.912	2.532e-15	++
rs62064672	17	44086521	A	G	0.216735	0.999954	374528	7.912	2.533e-15	++
rs62060760	17	44132887	T	C	0.216733	0.999955	374519	7.912	2.534e-15	++
rs62062269	17	44091092	C	G	0.216737	0.999972	374531	7.912	2.535e-15	++
rs62057117	17	43899657	C	G	0.216405	0.999272	374250	-7.912	2.536e-15	--
rs78729125	17	43970108	A	C	0.216809	0.999255	374337	7.912	2.539e-15	++
rs1467962	17	43978604	A	G	0.216792	0.999996	374534	-7.912	2.54e-15	--
rs1560311	17	43978625	T	C	0.216792	0.999996	374534	-7.912	2.54e-15	--
rs62055947	17	43852605	T	C	0.215535	0.996891	373230	7.912	2.541e-15	++
rs74573628	17	43982961	T	C	0.216772	0.999901	374490	-7.912	2.542e-15	--
rs78026984	17	44025592	C	G	0.216762	0.999708	374466	7.912	2.542e-15	++
rs76324150	17	43973233	T	C	0.216793	0.999991	374533	7.912	2.543e-15	++
rs62056780	17	43973652	T	C	0.216793	0.999989	374533	7.912	2.543e-15	++
rs62056781	17	43973899	T	C	0.216793	0.999988	374533	-7.912	2.543e-15	--
rs62056800	17	43979468	A	T	0.216792	0.999993	374533	7.911	2.544e-15	++
rs113834264	17	43979622	A	G	0.216792	0.999992	374533	7.911	2.544e-15	++
rs2099151	17	43979822	A	T	0.216792	0.999991	374533	-7.911	2.544e-15	--
rs2082068	17	43979971	T	C	0.216789	0.999973	374533	7.911	2.544e-15	++
rs1984937	17	43980530	A	C	0.216793	0.999993	374533	-7.911	2.544e-15	--
rs62056802	17	43980762	A	G	0.216792	0.999993	374533	-7.911	2.544e-15	--
rs79252344	17	44120608	A	G	0.216736	0.999945	374516	-7.911	2.544e-15	--
rs62063296	17	44046202	T	C	0.216803	0.999789	374437	7.911	2.547e-15	++
rs62059008	17	44006085	A	G	0.216811	0.999857	374489	-7.911	2.548e-15	--
rs74977736	17	44126977	C	G	0.216731	0.999947	374514	7.911	2.548e-15	++
rs17565025	17	44012463	T	C	0.217166	0.99937	374305	-7.911	2.549e-15	--
rs10445335	17	43934896	A	T	0.216838	0.999656	374413	7.911	2.551e-15	++
rs10514898	17	44119636	A	C	0.216727	0.999947	374517	-7.911	2.551e-15	--
rs17573447	17	44079567	T	C	0.216918	0.999624	374322	7.911	2.554e-15	++
rs79180862	17	44131798	T	C	0.216755	0.999892	374495	7.911	2.554e-15	++
rs74548327	17	43973080	A	G	0.21681	0.999908	374506	-7.911	2.556e-15	--
rs16940671	17	43908151	T	C	0.215703	0.997676	373797	7.911	2.557e-15	++
rs62056792	17	43976644	A	G	0.21679	0.999997	374535	7.911	2.558e-15	++
rs62056793	17	43977018	A	G	0.216791	0.999996	374535	-7.911	2.558e-15	--
rs62056794	17	43977049	A	G	0.216791	0.999996	374535	-7.911	2.558e-15	--
rs1864325	17	43977827	T	C	0.21679	0.999988	374535	7.911	2.558e-15	++
rs62056795	17	43978041	T	C	0.21679	0.999988	374535	7.911	2.558e-15	++
rs62056796	17	43978120	A	G	0.216792	0.999999	374535	-7.911	2.558e-15	--
rs62054857	17	43939936	A	G	0.216807	0.999896	374475	7.911	2.559e-15	++
rs62055542	17	43963844	T	C	0.216794	0.999989	374532	7.911	2.559e-15	++
rs17770120	17	43963943	A	C	0.216794	0.999989	374532	7.911	2.559e-15	++
rs17770150	17	43964163	A	G	0.216794	0.999986	374532	7.911	2.559e-15	++
rs17691449	17	43964283	C	G	0.216794	0.999988	374532	7.911	2.559e-15	++
rs62055548	17	43964899	A	G	0.216794	0.999988	374532	-7.911	2.559e-15	--
rs113327263	17	43965063	T	C	0.216794	0.999988	374532	-7.911	2.559e-15	--
rs62055553	17	43966178	A	C	0.216794	0.999984	374532	7.911	2.559e-15	++
rs62055554	17	43966260	A	G	0.216794	0.999984	374532	-7.911	2.559e-15	--
rs62055555	17	43966282	T	G	0.216794	0.999984	374532	7.911	2.559e-15	++
rs111941646	17	43966608	A	T	0.216794	0.999984	374532	-7.911	2.559e-15	--
rs62055556	17	43966749	T	C	0.216794	0.999984	374532	-7.911	2.559e-15	--
rs62055557	17	43966795	A	C	0.216794	0.999987	374532	7.911	2.559e-15	++
rs62055558	17	43966955	A	G	0.216794	0.999984	374532	-7.911	2.559e-15	--
rs62055559	17	43967138	T	G	0.216793	0.999985	374532	-7.911	2.559e-15	--
rs62056801	17	43979504	A	G	0.2168	0.99997	374528	7.911	2.561e-15	++
rs41399444	17	44121469	T	C	0.216731	0.999966	374519	7.911	2.561e-15	++
rs55888391	17	43938107	A	G	0.216809	0.99992	374500	-7.911	2.562e-15	--
rs76329216	17	43938499	A	G	0.216809	0.999917	374500	7.911	2.562e-15	++
rs62054846	17	43938634	A	G	0.216809	0.999917	374500	-7.911	2.562e-15	--
rs55646970	17	43938796	A	G	0.216809	0.999916	374500	-7.911	2.562e-15	--
rs78136862	17	44085743	T	C	0.216735	0.999946	374525	-7.911	2.563e-15	--
rs62064670	17	44085852	A	T	0.216735	0.99995	374525	7.911	2.563e-15	++
rs17691556	17	43969168	A	T	0.216804	0.999952	374511	7.91	2.565e-15	++
rs62056877	17	43778828	T	G	0.217099	0.998114	373776	-7.91	2.568e-15	--
rs112275277	17	43981958	T	C	0.216837	0.999898	374533	7.91	2.569e-15	++
rs62062275	17	44093496	A	G	0.216733	0.999994	374534	-7.91	2.569e-15	--
rs62062276	17	44093627	A	G	0.216733	0.999993	374534	-7.91	2.569e-15	--
rs62062278	17	44093860	A	G	0.216733	0.999992	374534	-7.91	2.569e-15	--
rs56318865	17	44147411	A	G	0.216731	0.999963	374521	7.91	2.569e-15	++
rs56041778	17	44147511	C	G	0.216731	0.999963	374521	7.91	2.569e-15	++
rs55947022	17	44147574	A	G	0.216731	0.999963	374521	7.91	2.569e-15	++
rs55929190	17	44147599	C	G	0.216731	0.999963	374521	7.91	2.569e-15	++
rs56323408	17	44147721	T	C	0.216731	0.999965	374521	7.91	2.569e-15	++
rs62061719	17	44012989	T	C	0.21682	0.999855	374499	7.91	2.57e-15	++
rs17650381	17	44013024	T	C	0.21682	0.999855	374499	-7.91	2.57e-15	--
rs62060785	17	44136634	A	G	0.216731	0.999948	374516	7.91	2.572e-15	++
rs17654016	17	44137925	T	C	0.216731	0.999951	374516	-7.91	2.572e-15	--
rs2316951	17	44139083	C	G	0.21673	0.999953	374516	7.91	2.572e-15	++
rs17575683	17	44139662	T	C	0.21673	0.999953	374516	7.91	2.572e-15	++
rs112411928	17	44139762	C	G	0.21673	0.999953	374516	-7.91	2.572e-15	--
rs62062796	17	44027316	A	G	0.21655	0.999192	374130	7.91	2.573e-15	++
rs1467963	17	43978934	T	G	0.216792	0.999997	374534	-7.91	2.574e-15	--
rs62058964	17	43999406	A	G	0.216802	0.99991	374490	-7.91	2.575e-15	--
rs28768976	17	43688317	A	G	0.227887	0.998552	373960	-7.91	2.576e-15	--
rs62054844	17	43937333	T	G	0.216809	0.999926	374502	-7.91	2.577e-15	--
rs62062266	17	44090704	A	G	0.216736	0.999969	374530	-7.91	2.577e-15	--
rs112116311	17	43989898	T	G	0.216793	0.999708	374416	-7.91	2.578e-15	--
rs78209533	17	43989909	A	G	0.216793	0.999708	374416	-7.91	2.578e-15	--
rs17573266	17	44072881	C	G	0.216947	0.999712	374432	-7.91	2.578e-15	--
rs62060850	17	44157982	A	T	0.216733	0.999983	374532	-7.91	2.578e-15	--
rs62060851	17	44157992	T	C	0.216744	0.999922	374532	-7.91	2.578e-15	--
rs62055549	17	43965595	C	G	0.216794	0.999984	374530	7.91	2.579e-15	++
rs111972148	17	43973121	C	G	0.216792	0.999985	374532	7.91	2.579e-15	++
rs62056851	17	43992806	A	G	0.216789	0.99987	374489	-7.91	2.582e-15	--
rs62063277	17	44036462	A	T	0.216929	0.998837	373922	7.91	2.583e-15	++
rs747152	17	44090339	T	C	0.216734	0.999991	374533	-7.91	2.583e-15	--
rs2316953	17	44140341	A	G	0.216733	0.999951	374518	7.91	2.583e-15	++
rs62062293	17	44100553	A	C	0.216709	0.999881	374499	7.91	2.584e-15	++
rs12150627	17	44149537	C	G	0.216729	0.999939	374514	-7.91	2.584e-15	--
rs79772576	17	44106220	A	G	0.217442	1	374535	-7.909	2.586e-15	--
rs62059009	17	44006130	T	C	0.216809	0.999863	374490	-7.909	2.587e-15	--
rs17573245	17	44072854	T	C	0.216894	0.999805	374474	-7.909	2.587e-15	--
rs62063681	17	44131592	A	G	0.21674	0.9999	374500	-7.909	2.59e-15	--
rs62063682	17	44131622	A	G	0.21674	0.9999	374500	7.909	2.59e-15	++
rs62063783	17	44059215	T	C	0.216874	0.999945	374510	7.909	2.591e-15	++
rs62056760	17	43968572	A	G	0.216859	0.99969	374385	7.909	2.592e-15	++
rs62054817	17	43925966	A	G	0.217208	0.999593	374372	7.909	2.593e-15	++
rs62061712	17	44009876	A	C	0.216798	0.999922	374509	7.909	2.594e-15	++
rs7501759	17	44009921	A	G	0.216798	0.999922	374509	-7.909	2.594e-15	--
rs62061731	17	44017666	A	C	0.216792	0.999945	374512	7.909	2.594e-15	++
rs733967	17	44089690	T	C	0.216738	0.999977	374528	-7.909	2.594e-15	--
rs62055552	17	43965955	A	G	0.216794	0.999983	374531	-7.909	2.595e-15	--
rs62060853	17	44160592	A	G	0.216737	0.999946	374511	7.909	2.595e-15	++
rs17660017	17	44160674	C	G	0.216736	0.999944	374511	7.909	2.595e-15	++
rs17691466	17	43968219	A	G	0.216794	0.999988	374535	-7.909	2.597e-15	--
rs17691508	17	43968463	C	G	0.216794	0.999989	374535	-7.909	2.597e-15	--
rs55943606	17	43968874	A	G	0.216794	0.999989	374535	-7.909	2.597e-15	--
rs17691610	17	43970662	T	G	0.216793	0.999993	374535	7.909	2.597e-15	++
rs76594404	17	43971457	C	G	0.216794	0.999992	374535	7.909	2.597e-15	++
rs80233201	17	43971481	T	C	0.216794	0.999992	374535	-7.909	2.597e-15	--
rs11575895	17	43971785	A	G	0.216793	0.999995	374535	-7.909	2.597e-15	--
rs62056779	17	43971937	A	C	0.216793	0.999995	374535	7.909	2.597e-15	++
rs11575896	17	43972142	A	G	0.216793	0.999995	374535	7.909	2.597e-15	++
rs62062286	17	44096486	T	C	0.217047	0.999169	373992	7.909	2.597e-15	++
rs113589236	17	43981795	A	G	0.216788	0.999972	374535	7.909	2.598e-15	++
rs113029914	17	43981831	A	T	0.216788	0.999972	374535	-7.909	2.598e-15	--
rs55673092	17	43938882	A	G	0.216808	0.999915	374499	7.909	2.599e-15	++
rs4371195	17	43986420	A	G	0.216663	0.999549	374384	-7.909	2.599e-15	--
rs17575437	17	44133031	A	T	0.216731	0.999954	374519	7.909	2.599e-15	++
rs17653889	17	44133070	A	T	0.216731	0.999954	374519	-7.909	2.599e-15	--
rs62060761	17	44133162	A	C	0.216731	0.999954	374519	-7.909	2.599e-15	--
rs17575507	17	44134095	A	G	0.216732	0.999954	374515	-7.909	2.599e-15	--
rs876944	17	44134391	T	G	0.216732	0.999954	374515	7.909	2.599e-15	++
rs62060767	17	44134910	A	G	0.216732	0.999954	374515	7.909	2.599e-15	++
rs62060769	17	44135026	C	G	0.216732	0.999954	374515	7.909	2.599e-15	++
rs1107820	17	44135359	T	C	0.216732	0.999954	374515	-7.909	2.599e-15	--
rs62056807	17	43984253	C	G	0.216792	0.999947	374523	7.909	2.604e-15	++
rs12150254	17	44090455	T	C	0.216711	0.999912	374496	-7.908	2.606e-15	--
rs55946323	17	44031946	A	G	0.216813	0.998862	373935	-7.908	2.607e-15	--
rs78938131	17	44157622	T	G	0.216736	0.999997	374533	-7.908	2.607e-15	--
rs16940799	17	44102933	T	C	0.216693	0.999802	374473	-7.908	2.609e-15	--
rs62063668	17	44122484	T	C	0.216728	0.999961	374517	7.908	2.61e-15	++
rs2838	17	44141347	A	G	0.216729	0.999957	374519	-7.908	2.61e-15	--
rs12150127	17	44141732	A	G	0.216727	0.999945	374519	7.908	2.61e-15	++
rs62060792	17	44141955	A	T	0.216727	0.999945	374519	7.908	2.61e-15	++
rs76307183	17	44142121	A	G	0.216727	0.999942	374519	7.908	2.61e-15	++
rs62060795	17	44142663	T	C	0.216729	0.999957	374519	7.908	2.61e-15	++
rs17575773	17	44142879	T	C	0.21673	0.999957	374519	7.908	2.61e-15	++
rs62060797	17	44143344	A	G	0.21673	0.999958	374519	7.908	2.61e-15	++
rs12150344	17	44143484	A	G	0.216729	0.999956	374519	7.908	2.61e-15	++
rs62060798	17	44144152	T	C	0.216729	0.999957	374519	-7.908	2.61e-15	--
rs62060799	17	44144251	T	G	0.216729	0.999957	374519	7.908	2.61e-15	++
rs111295615	17	44184428	T	C	0.216865	0.997239	373317	-7.908	2.61e-15	--
rs733968	17	44089715	T	C	0.216735	0.999992	374534	7.908	2.612e-15	++
rs4283261	17	44089921	T	C	0.216734	0.999991	374534	7.908	2.612e-15	++
rs75666751	17	44090148	A	C	0.216734	0.999991	374534	-7.908	2.612e-15	--
rs4306559	17	44090236	T	C	0.216734	0.999988	374534	-7.908	2.612e-15	--
rs62062281	17	44094112	A	G	0.216733	0.99999	374529	-7.908	2.612e-15	--
rs62062282	17	44094374	A	G	0.216733	0.999988	374529	-7.908	2.612e-15	--
rs2316948	17	44094667	C	G	0.216733	0.999986	374529	-7.908	2.612e-15	--
rs62062283	17	44095055	A	C	0.216733	0.999985	374529	7.908	2.612e-15	++
rs111976319	17	44095335	A	C	0.216738	0.999968	374529	7.908	2.612e-15	++
rs62062284	17	44095570	A	G	0.216733	0.999983	374529	7.908	2.612e-15	++
rs62062285	17	44095661	T	G	0.216733	0.999983	374529	-7.908	2.612e-15	--
rs2316783	17	44010118	C	G	0.216796	0.999914	374507	7.908	2.613e-15	++
rs62062786	17	44024660	C	G	0.216777	0.999862	374478	7.908	2.615e-15	++
rs2316952	17	44139190	C	G	0.216729	0.999948	374515	7.908	2.616e-15	++
rs62060794	17	44142566	T	C	0.216738	0.999914	374508	7.908	2.616e-15	++
rs62062270	17	44091195	T	C	0.216743	0.999966	374530	-7.908	2.617e-15	--
rs62056933	17	43789978	A	G	0.215212	0.995398	373001	7.908	2.618e-15	++
rs12150515	17	44090685	T	G	0.216741	0.99995	374521	7.908	2.618e-15	++
rs62060796	17	44143029	T	G	0.216736	0.999923	374503	7.908	2.618e-15	++
rs74863825	17	43963120	T	C	0.21672	0.999842	374443	7.908	2.622e-15	++
rs55682376	17	43991888	A	G	0.216794	0.999896	374491	7.908	2.622e-15	++
rs16940672	17	43908152	T	C	0.215765	0.997768	373815	7.908	2.623e-15	++
rs80348388	17	43952634	A	T	0.216799	0.99989	374484	-7.908	2.623e-15	--
rs1467966	17	43984399	T	C	0.216792	0.999945	374519	7.908	2.623e-15	++
rs79492906	17	43984864	T	C	0.216791	0.999936	374519	7.908	2.623e-15	++
rs55662347	17	44070545	A	G	0.216854	0.999921	374495	7.908	2.623e-15	++
rs111259120	17	44133534	T	C	0.216733	0.999954	374516	7.908	2.623e-15	++
rs62060764	17	44133633	A	G	0.216733	0.999954	374516	-7.908	2.623e-15	--
rs62060765	17	44133648	A	C	0.216733	0.999954	374516	-7.908	2.623e-15	--
rs2019816	17	43959661	A	G	0.216796	0.999942	374500	7.907	2.63e-15	++
rs78681971	17	44106219	T	C	0.216679	0.999935	374502	7.907	2.63e-15	++
rs41374248	17	44120442	A	G	0.216738	0.999943	374520	-7.907	2.631e-15	--
rs62055541	17	43962017	C	G	0.216801	0.999953	374529	7.907	2.632e-15	++
rs733966	17	44089563	T	C	0.216762	0.999913	374513	7.907	2.633e-15	++
rs62062784	17	44024552	C	G	0.21674	1	374535	-7.907	2.634e-15	--
rs1467968	17	43986396	T	C	0.216678	0.999568	374383	7.907	2.636e-15	++
rs17575556	17	44135827	A	G	0.21673	0.999953	374516	7.907	2.636e-15	++
rs17653998	17	44135985	A	G	0.216729	0.999951	374516	-7.907	2.636e-15	--
rs62061732	17	44017941	T	G	0.216781	0.999919	374508	7.907	2.637e-15	++
rs62056848	17	43992456	A	G	0.21678	0.999819	374488	7.907	2.638e-15	++
rs62056849	17	43992463	C	G	0.21678	0.999819	374488	7.907	2.638e-15	++
rs62062265	17	44090035	C	G	0.216729	0.99997	374531	-7.907	2.638e-15	--
rs56387391	17	43959261	A	G	0.216796	0.999936	374495	7.907	2.641e-15	++
rs62056778	17	43971604	C	G	0.216801	0.999953	374533	-7.907	2.641e-15	--
rs17564223	17	43997520	T	C	0.216802	0.999871	374486	7.907	2.641e-15	++
rs17653906	17	44133142	A	G	0.216755	0.999818	374491	7.907	2.641e-15	++
rs56180212	17	43960911	A	G	0.217326	0.999072	374216	-7.907	2.642e-15	--
rs62064662	17	44079721	A	G	0.21685	0.999844	374493	-7.907	2.642e-15	--
rs62064674	17	44088772	A	C	0.216736	0.999992	374533	7.907	2.642e-15	++
rs56343551	17	43959092	T	G	0.216721	0.999787	374405	7.907	2.645e-15	++
rs17576200	17	44159988	A	G	0.216738	0.99996	374515	7.907	2.645e-15	++
rs62060852	17	44160050	A	G	0.216691	0.999954	374515	7.907	2.645e-15	++
rs75945623	17	43937505	T	C	0.216893	0.999785	374437	7.907	2.646e-15	++
rs75534191	17	44091724	A	G	0.216736	0.99999	374533	7.907	2.646e-15	++
rs62641967	17	44047216	T	G	0.21677	0.999756	374427	-7.906	2.647e-15	--
rs62060793	17	44142427	A	G	0.216728	0.999951	374518	-7.906	2.647e-15	--
rs56398500	17	43947488	A	G	0.216804	0.999883	374484	-7.906	2.649e-15	--
rs62055483	17	43948040	T	C	0.216803	0.999882	374484	7.906	2.649e-15	++
rs78238042	17	43948159	A	G	0.216803	0.999882	374484	7.906	2.649e-15	++
rs62055502	17	43954284	A	G	0.216799	0.999892	374483	7.906	2.65e-15	++
rs767056	17	43998910	T	C	0.216798	0.999909	374488	7.906	2.65e-15	++
rs62060855	17	44161860	T	C	0.216736	0.999951	374513	7.906	2.65e-15	++
rs62060856	17	44161875	A	C	0.216736	0.999951	374513	-7.906	2.65e-15	--
rs2316955	17	44161985	T	G	0.216736	0.999951	374513	-7.906	2.65e-15	--
rs17660065	17	44162284	T	C	0.216735	0.999947	374513	-7.906	2.65e-15	--
rs10445336	17	43934948	A	G	0.216845	0.999698	374426	-7.906	2.651e-15	--
rs17563965	17	43990919	A	G	0.216837	0.999792	374489	-7.906	2.651e-15	--
rs75617973	17	43983159	T	C	0.216792	0.999971	374527	-7.906	2.653e-15	--
rs75046472	17	43997499	A	T	0.216795	0.999885	374493	-7.906	2.654e-15	--
rs62055493	17	43952944	T	C	0.216794	0.999864	374485	-7.906	2.656e-15	--
rs62055495	17	43953043	A	C	0.216794	0.999865	374485	-7.906	2.656e-15	--
rs117124984	17	44051588	C	G	0.21078	0.982305	366531	-7.906	2.656e-15	--
rs17661027	17	44193097	A	C	0.217013	0.997441	373391	7.906	2.657e-15	++
rs1560310	17	43978534	A	G	0.216808	0.999958	374532	7.906	2.658e-15	++
rs62064671	17	44086100	T	C	0.216738	0.999945	374525	-7.906	2.66e-15	--
rs17652502	17	44094471	A	G	0.216737	0.99998	374529	7.906	2.66e-15	++
rs12150064	17	44128407	A	C	0.216732	0.999949	374520	7.906	2.663e-15	++
rs62063677	17	44129885	T	C	0.216733	0.999953	374520	7.906	2.663e-15	++
rs62063678	17	44129949	C	G	0.216733	0.999953	374520	-7.906	2.663e-15	--
rs79649865	17	44130587	T	G	0.216734	0.999959	374520	-7.906	2.663e-15	--
rs111853996	17	44130878	A	G	0.216733	0.999955	374520	-7.906	2.663e-15	--
rs112674766	17	44130924	A	T	0.216733	0.999955	374520	-7.906	2.663e-15	--
rs62061715	17	44011526	A	G	0.216797	0.999925	374509	-7.906	2.664e-15	--
rs17564948	17	44011749	A	G	0.216797	0.999926	374509	-7.906	2.664e-15	--
rs62061716	17	44012096	A	G	0.216797	0.999926	374511	-7.906	2.667e-15	--
rs113788190	17	44161302	A	G	0.216736	0.999944	374508	-7.906	2.667e-15	--
rs112364920	17	44161360	A	T	0.216736	0.999944	374508	-7.906	2.667e-15	--
rs112197756	17	44154105	A	G	0.216735	0.999993	374535	-7.906	2.668e-15	--
rs62060845	17	44154393	A	G	0.216735	0.999993	374535	-7.906	2.668e-15	--
rs62060846	17	44154461	A	C	0.216735	0.999993	374535	-7.906	2.668e-15	--
rs74481389	17	44154607	T	C	0.216735	0.999993	374535	-7.906	2.668e-15	--
rs62060847	17	44154946	T	C	0.216736	0.999996	374535	7.906	2.668e-15	++
rs56100031	17	44155157	T	C	0.216736	0.999996	374535	7.906	2.668e-15	++
rs1864324	17	43977702	T	C	0.21681	0.999912	374524	7.905	2.671e-15	++
rs62058968	17	44001228	A	G	0.216804	0.999893	374488	7.905	2.672e-15	++
rs12150576	17	44015624	A	G	0.216793	0.999955	374518	7.905	2.673e-15	++
rs76723223	17	44089108	T	C	0.216736	0.999995	374534	-7.905	2.675e-15	--
rs75975083	17	44146357	T	C	0.216678	0.999755	374430	-7.905	2.675e-15	--
rs62055498	17	43953814	A	G	0.216798	0.999896	374484	7.905	2.677e-15	++
rs62055499	17	43953991	C	G	0.216798	0.999897	374484	-7.905	2.677e-15	--
rs62055500	17	43954134	A	G	0.216798	0.999897	374484	7.905	2.677e-15	++
rs62055501	17	43954227	A	G	0.216798	0.999898	374484	7.905	2.677e-15	++
rs916793	17	43954686	A	G	0.216797	0.9999	374484	7.905	2.677e-15	++
rs4441322	17	43955030	A	G	0.216797	0.999902	374484	-7.905	2.677e-15	--
rs113414067	17	43955093	T	C	0.216797	0.999902	374484	-7.905	2.677e-15	--
rs55905252	17	43955365	A	C	0.216797	0.999904	374484	7.905	2.677e-15	++
rs17650872	17	44039516	T	G	0.21674	0.998929	374060	7.905	2.677e-15	++
rs7207582	17	44210933	A	G	0.226057	0.995019	372774	-7.905	2.677e-15	--
rs739643	17	43946707	T	C	0.217097	0.999535	374456	-7.905	2.678e-15	--
rs17653836	17	44128876	A	T	0.216733	0.99995	374519	7.905	2.678e-15	++
rs55894109	17	43957221	T	C	0.2168	0.999898	374486	7.905	2.68e-15	++
rs56249780	17	43957328	T	C	0.2168	0.999897	374486	7.905	2.68e-15	++
rs76090253	17	44002969	A	C	0.216801	0.999902	374503	-7.905	2.68e-15	--
rs55788597	17	44003397	A	T	0.216801	0.999901	374503	7.905	2.68e-15	++
rs56197117	17	44003446	A	G	0.216801	0.999901	374503	-7.905	2.68e-15	--
rs56249311	17	44003599	T	C	0.216801	0.999902	374503	7.905	2.68e-15	++
rs62059004	17	44003893	A	G	0.216801	0.999902	374503	-7.905	2.68e-15	--
rs12150570	17	44126218	A	G	0.216763	0.999888	374478	7.905	2.681e-15	++
rs62056811	17	43985247	T	C	0.216791	0.99993	374517	7.905	2.683e-15	++
rs74509629	17	43985597	T	C	0.216793	0.999909	374517	7.905	2.683e-15	++
rs79290980	17	43985662	T	C	0.216793	0.999912	374517	-7.905	2.683e-15	--
rs78077519	17	44010984	A	G	0.216798	0.999921	374508	7.905	2.683e-15	++
rs62061706	17	44006896	T	C	0.216726	0.999747	374448	-7.905	2.685e-15	--
rs62054858	17	43940188	T	C	0.216808	0.999908	374478	-7.905	2.687e-15	--
rs62063680	17	44131559	A	C	0.216736	0.999881	374489	7.905	2.687e-15	++
rs62063684	17	44132269	T	C	0.216736	0.999942	374516	-7.905	2.687e-15	--
rs62063685	17	44132379	A	G	0.216736	0.999942	374516	-7.905	2.687e-15	--
rs62063687	17	44132592	A	G	0.216736	0.999942	374516	-7.905	2.687e-15	--
rs62062289	17	44097235	C	G	0.216714	0.999913	374483	7.905	2.688e-15	++
rs62056806	17	43983801	A	G	0.216792	0.999957	374526	-7.905	2.69e-15	--
rs62063304	17	44049900	A	G	0.216722	0.999799	374461	-7.904	2.691e-15	--
rs28439143	17	43987723	A	G	0.21616	1	374535	7.904	2.692e-15	++
rs62056761	17	43969686	A	T	0.216719	0.999842	374447	7.904	2.693e-15	++
rs17770337	17	43969779	T	G	0.216719	0.999842	374447	7.904	2.693e-15	++
rs62056773	17	43969833	A	G	0.216719	0.999842	374447	-7.904	2.693e-15	--
rs62056774	17	43969901	A	G	0.216719	0.999842	374447	7.904	2.693e-15	++
rs62056777	17	43970303	A	G	0.216719	0.999843	374447	7.904	2.693e-15	++
rs62055462	17	43941476	A	C	0.216809	0.999897	374477	-7.904	2.695e-15	--
rs62055463	17	43941491	A	G	0.216811	0.999884	374477	-7.904	2.695e-15	--
rs77652965	17	43941608	C	G	0.216809	0.999896	374477	-7.904	2.695e-15	--
rs62055488	17	43950394	T	C	0.216801	0.999883	374483	7.904	2.695e-15	++
rs62055490	17	43950533	A	G	0.216801	0.999884	374483	-7.904	2.695e-15	--
rs10491140	17	43950976	T	G	0.216801	0.999882	374483	7.904	2.695e-15	++
rs62055491	17	43951120	T	C	0.2168	0.999885	374483	-7.904	2.695e-15	--
rs34416056	17	43951220	T	G	0.216801	0.999882	374483	-7.904	2.695e-15	--
rs111541901	17	43994358	T	C	0.216577	0.999275	374250	7.904	2.695e-15	++
rs17649918	17	44001621	A	G	0.216799	0.999914	374490	-7.904	2.696e-15	--
rs62055515	17	43956370	T	G	0.216658	0.999377	374265	7.904	2.697e-15	++
rs62055516	17	43956390	T	C	0.216658	0.999378	374265	-7.904	2.697e-15	--
rs62055517	17	43956425	T	C	0.216658	0.999378	374265	7.904	2.697e-15	++
rs62058965	17	43999529	C	G	0.2168	0.999915	374492	7.904	2.698e-15	++
rs2316782	17	44010040	A	G	0.216822	0.999872	374507	-7.904	2.699e-15	--
rs55864131	17	44163411	T	C	0.216734	0.999933	374513	-7.904	2.699e-15	--
rs1078830	17	43946112	T	C	0.216818	0.999783	374478	-7.904	2.7e-15	--
rs76627340	17	43937460	A	G	0.216826	0.999887	374489	7.904	2.701e-15	++
rs79889833	17	43937633	A	G	0.216826	0.999886	374489	-7.904	2.701e-15	--
rs77625338	17	43937671	T	C	0.216826	0.999886	374489	7.904	2.701e-15	++
rs2163130	17	44056434	A	G	0.216812	0.999978	374533	7.904	2.701e-15	++
rs17650258	17	44011073	A	G	0.216795	0.999914	374506	7.904	2.702e-15	++
rs62063859	17	44078616	A	G	0.216839	0.999865	374476	7.904	2.702e-15	++
rs12150242	17	44015816	A	G	0.21677	0.999826	374519	-7.904	2.703e-15	--
rs12150104	17	44015929	A	G	0.216793	0.99996	374519	7.904	2.703e-15	++
rs55913645	17	44070956	A	T	0.216859	0.999939	374499	7.904	2.703e-15	++
rs17573175	17	44071089	C	G	0.216859	0.999943	374499	-7.904	2.703e-15	--
rs62063845	17	44071294	T	C	0.216859	0.999943	374499	-7.904	2.703e-15	--
rs55886080	17	44072041	A	T	0.216859	0.999943	374499	7.904	2.703e-15	++
rs12150170	17	44090646	A	G	0.216739	0.999965	374530	-7.904	2.709e-15	--
rs767059	17	43999100	C	G	0.216799	0.999914	374490	7.904	2.711e-15	++
rs12150336	17	44125704	T	C	0.216753	0.99977	374445	7.904	2.711e-15	++
rs62057122	17	43901001	T	C	0.216542	0.999498	374324	7.903	2.712e-15	++
rs17575423	17	44129253	T	C	0.216736	0.999945	374520	-7.904	2.712e-15	--
rs62063673	17	44125484	T	G	0.216761	0.999891	374476	-7.903	2.713e-15	--
rs62054859	17	43940685	A	G	0.216808	0.999906	374479	7.903	2.714e-15	++
rs62055460	17	43940825	C	G	0.216808	0.999905	374479	7.903	2.714e-15	++
rs62055461	17	43941350	T	C	0.216807	0.999903	374479	7.903	2.714e-15	++
rs62055464	17	43941858	T	G	0.216807	0.999901	374479	-7.903	2.714e-15	--
rs62055465	17	43942046	A	T	0.216807	0.9999	374479	7.903	2.714e-15	++
rs62055466	17	43942656	A	G	0.216807	0.999898	374479	7.903	2.714e-15	++
rs62055467	17	43942820	T	C	0.216807	0.999897	374479	-7.903	2.714e-15	--
rs55975673	17	43959113	A	G	0.216721	0.999787	374406	-7.903	2.714e-15	--
rs62061725	17	44016157	C	G	0.216794	0.999967	374522	7.903	2.714e-15	++
rs74373419	17	44047609	T	C	0.216791	0.999826	374453	7.903	2.714e-15	++
rs62063297	17	44047802	A	T	0.216791	0.999826	374453	-7.903	2.714e-15	--
rs113894932	17	44080408	C	G	0.216931	0.999826	374481	7.903	2.714e-15	++
rs17650335	17	44012343	A	G	0.216797	0.999927	374513	7.903	2.719e-15	++
rs62061720	17	44013189	T	C	0.216798	0.999926	374513	7.903	2.719e-15	++
rs12150195	17	44014263	T	C	0.216804	0.999917	374509	-7.903	2.719e-15	--
rs113537106	17	44016462	A	G	0.216793	0.999972	374524	-7.903	2.72e-15	--
rs2055795	17	43951995	T	C	0.216726	0.999736	374396	7.903	2.721e-15	++
rs2055796	17	43952191	A	T	0.216725	0.99974	374396	-7.903	2.721e-15	--
rs77513497	17	44045474	A	G	0.216785	0.999821	374449	-7.903	2.722e-15	--
rs55736025	17	44072017	A	C	0.216859	0.999941	374498	7.903	2.722e-15	++
rs62063850	17	44073739	A	G	0.216859	0.999932	374498	7.903	2.722e-15	++
rs12150551	17	44150920	T	C	0.216731	0.99996	374527	-7.903	2.723e-15	--
rs12150558	17	44151156	T	C	0.216731	0.99996	374527	-7.903	2.723e-15	--
rs62060812	17	44151667	A	G	0.216731	0.999961	374527	-7.903	2.723e-15	--
rs62060834	17	44151697	A	T	0.216731	0.999965	374527	-7.903	2.723e-15	--
rs1967981	17	43999785	C	G	0.216799	0.999915	374491	-7.903	2.725e-15	--
rs1476127	17	43999793	A	G	0.216799	0.999915	374491	7.903	2.725e-15	++
rs8079501	17	44000234	A	T	0.216799	0.999915	374491	-7.903	2.725e-15	--
rs56002706	17	44000505	T	C	0.216799	0.999915	374491	7.903	2.725e-15	++
rs8078495	17	44000610	A	G	0.216799	0.999915	374491	7.903	2.725e-15	++
rs17649866	17	44000914	T	C	0.216799	0.999915	374491	-7.903	2.725e-15	--
rs17564493	17	44001379	T	C	0.216799	0.999915	374491	7.903	2.725e-15	++
rs17649954	17	44001661	A	G	0.216799	0.999915	374491	-7.903	2.725e-15	--
rs62059003	17	44002431	T	C	0.216799	0.999913	374491	7.903	2.725e-15	++
rs17650063	17	44002555	A	G	0.216799	0.999913	374491	-7.903	2.725e-15	--
rs17564703	17	44002595	T	C	0.216799	0.999913	374491	7.903	2.725e-15	++
rs55726761	17	44099669	A	G	0.216764	0.999894	374530	7.903	2.725e-15	++
rs112578465	17	44125066	T	C	0.216757	0.999878	374474	7.903	2.725e-15	++
rs77489223	17	43937736	T	C	0.216827	0.99988	374488	7.903	2.726e-15	++
rs62055476	17	43945495	A	G	0.216802	0.999886	374479	-7.903	2.726e-15	--
rs62063279	17	44036936	A	G	0.215811	0.994844	372429	7.903	2.727e-15	++
rs62062292	17	44099809	A	C	0.216733	0.999992	374530	-7.903	2.729e-15	--
rs77747656	17	44099827	C	G	0.216733	0.999992	374530	-7.903	2.729e-15	--
rs77009866	17	44110888	A	T	0.216735	0.999993	374535	-7.903	2.729e-15	--
rs17653162	17	44111827	A	C	0.216735	0.999995	374535	7.903	2.729e-15	++
rs62062322	17	44112385	A	G	0.216735	0.999995	374535	-7.903	2.729e-15	--
rs17653255	17	44112743	A	C	0.216735	0.999996	374535	7.903	2.729e-15	++
rs12150162	17	44114218	T	C	0.216735	0.999998	374535	-7.903	2.729e-15	--
rs17574796	17	44115074	T	C	0.216735	0.999998	374535	-7.903	2.729e-15	--
rs17574824	17	44115107	T	C	0.216735	0.999998	374535	7.903	2.729e-15	++
rs11079729	17	44115569	A	C	0.216735	0.999998	374535	7.903	2.729e-15	++
rs12150542	17	44115730	A	G	0.216735	0.999999	374535	7.903	2.729e-15	++
rs12150090	17	44115886	T	C	0.216735	0.999999	374535	7.903	2.729e-15	++
rs41437445	17	44116238	A	G	0.216735	0.999999	374535	7.903	2.729e-15	++
rs62062136	17	44116312	T	C	0.216735	0.999999	374535	-7.903	2.729e-15	--
rs10514897	17	44117397	A	G	0.216735	1	374535	-7.903	2.729e-15	--
rs62054843	17	43937184	T	C	0.216856	0.999796	374497	-7.903	2.73e-15	--
rs62055547	17	43964755	T	C	0.216812	0.99993	374501	7.903	2.73e-15	++
rs62055468	17	43943000	A	C	0.216817	0.999866	374449	-7.903	2.731e-15	--
rs62063676	17	44129800	A	G	0.216731	0.999954	374520	7.903	2.731e-15	++
rs112074397	17	44131022	T	C	0.216731	0.999958	374520	-7.903	2.731e-15	--
rs12150111	17	44013938	A	G	0.216797	0.999931	374516	-7.903	2.732e-15	--
rs55831516	17	44148267	T	C	0.216736	0.999969	374523	7.903	2.733e-15	++
rs62060809	17	44148613	A	G	0.216735	0.999966	374523	7.903	2.733e-15	++
rs62060810	17	44148674	A	G	0.216735	0.999966	374523	-7.903	2.733e-15	--
rs12150625	17	44149448	C	G	0.216736	0.999971	374523	-7.903	2.733e-15	--
rs12150628	17	44149581	T	C	0.216735	0.999968	374523	7.903	2.733e-15	++
rs12150611	17	44149741	A	G	0.216735	0.999968	374523	7.903	2.733e-15	++
rs12150469	17	44092497	T	C	0.216714	0.999895	374502	-7.902	2.734e-15	--
rs17574361	17	44108202	A	G	0.216737	0.999998	374534	-7.902	2.734e-15	--
rs62063846	17	44071674	A	G	0.216861	0.999932	374497	-7.902	2.736e-15	--
rs113871181	17	43852733	A	G	0.215688	0.996785	373416	7.902	2.738e-15	++
rs55886302	17	43936011	A	G	0.21681	0.999936	374501	-7.902	2.738e-15	--
rs56136075	17	43936298	A	C	0.21681	0.999934	374501	7.902	2.738e-15	++
rs62062787	17	44024865	T	C	0.216776	0.999813	374469	-7.902	2.739e-15	--
rs62064660	17	44078832	A	G	0.216839	0.999869	374479	7.902	2.739e-15	++
rs12150223	17	43944204	T	C	0.2168	0.999871	374473	-7.902	2.741e-15	--
rs62061728	17	44017180	T	G	0.216792	0.999979	374525	-7.902	2.741e-15	--
rs1052587	17	44102604	T	C	0.216714	0.999915	374484	-7.902	2.741e-15	--
rs1052594	17	44102689	C	G	0.216714	0.999915	374484	7.902	2.741e-15	++
rs62063671	17	44124837	A	G	0.216757	0.999883	374477	-7.902	2.741e-15	--
rs1467970	17	43998574	T	G	0.216726	0.999765	374402	-7.902	2.742e-15	--
rs17574425	17	44109188	C	G	0.216726	0.999887	374495	-7.902	2.742e-15	--
rs78104015	17	44052733	A	G	0.216882	0.999777	374443	-7.902	2.744e-15	--
rs7687	17	44103296	T	C	0.216734	0.999987	374529	-7.902	2.747e-15	--
rs17652748	17	44103616	T	C	0.216734	0.999987	374529	7.902	2.747e-15	++
rs62055518	17	43956505	A	C	0.216662	0.999399	374266	-7.902	2.748e-15	--
rs56364632	17	43956642	T	C	0.216662	0.9994	374266	-7.902	2.748e-15	--
rs767057	17	43998822	A	G	0.216724	0.999759	374400	-7.902	2.749e-15	--
rs62060838	17	44153144	A	G	0.216735	0.999989	374529	-7.902	2.75e-15	--
rs62060839	17	44153227	A	G	0.216744	0.999958	374529	-7.902	2.75e-15	--
rs62060841	17	44153386	A	T	0.216736	0.99999	374529	-7.902	2.75e-15	--
rs62060842	17	44153607	A	T	0.216735	0.99999	374529	7.902	2.75e-15	++
rs2163129	17	44056433	T	C	0.216809	0.999974	374531	-7.902	2.751e-15	--
rs56249080	17	43939432	T	G	0.216823	0.99985	374468	7.902	2.754e-15	++
rs62055494	17	43953016	T	C	0.21672	0.999716	374397	7.902	2.754e-15	++
rs62055496	17	43953307	T	C	0.216725	0.999741	374397	7.902	2.754e-15	++
rs62055497	17	43953529	A	G	0.216724	0.999743	374397	-7.902	2.754e-15	--
rs74850776	17	44150042	T	C	0.216736	0.999973	374524	-7.902	2.754e-15	--
rs2055794	17	43951717	A	G	0.216726	0.999733	374396	7.901	2.767e-15	++
rs76500077	17	44004076	T	C	0.216768	0.999725	374498	-7.901	2.767e-15	--
rs17652121	17	44073973	T	C	0.216858	0.999928	374497	-7.901	2.77e-15	--
rs41384744	17	44137070	A	G	0.216731	0.999845	374488	-7.901	2.772e-15	--
rs75145092	17	44044823	A	T	0.216789	0.999844	374450	7.901	2.773e-15	++
rs113857334	17	44044940	T	C	0.216789	0.999843	374450	-7.901	2.773e-15	--
rs2158257	17	44104343	A	C	0.216733	0.999971	374522	-7.901	2.773e-15	--
rs62060835	17	44152390	T	C	0.216735	0.999987	374528	7.901	2.774e-15	++
rs62060836	17	44152447	A	G	0.216735	0.999987	374528	7.901	2.774e-15	++
rs62060843	17	44153626	T	C	0.216735	0.999991	374530	7.901	2.774e-15	++
rs36076725	17	44110532	A	G	0.216734	0.999989	374534	7.901	2.776e-15	++
rs35833914	17	44110541	A	G	0.216734	0.999989	374534	7.901	2.776e-15	++
rs62062321	17	44111109	A	G	0.216734	0.99999	374534	-7.901	2.776e-15	--
rs17574604	17	44111613	A	G	0.216734	0.999991	374534	-7.901	2.776e-15	--
rs17653193	17	44112441	A	G	0.216734	0.999991	374534	7.901	2.776e-15	++
rs17653211	17	44112638	T	C	0.216734	0.999992	374534	-7.901	2.776e-15	--
rs4608377	17	44113359	T	C	0.216734	0.999993	374534	-7.901	2.776e-15	--
rs12185225	17	44113491	T	C	0.216734	0.999993	374534	-7.901	2.776e-15	--
rs12150438	17	44113963	T	C	0.216734	0.999993	374534	7.901	2.776e-15	++
rs62062134	17	44114432	A	C	0.216734	0.999994	374534	-7.901	2.776e-15	--
rs12185243	17	44115351	T	C	0.216734	0.999994	374534	-7.901	2.776e-15	--
rs77768866	17	44121917	T	C	0.216761	0.999905	374478	7.901	2.776e-15	++
rs12150447	17	44128125	A	C	0.21673	0.999947	374519	-7.9	2.778e-15	--
rs111372048	17	44136577	A	C	0.21666	0.999787	374431	-7.9	2.778e-15	--
rs56101773	17	43957269	T	C	0.216816	0.999853	374474	-7.9	2.78e-15	--
rs62062296	17	44100916	T	C	0.216731	0.999983	374528	7.9	2.78e-15	++
rs62062297	17	44101004	A	G	0.216733	0.999971	374528	-7.9	2.78e-15	--
rs79860128	17	43990072	A	G	0.216795	0.999877	374478	-7.9	2.782e-15	--
rs17564871	17	44011018	A	G	0.216724	0.999771	374420	-7.9	2.782e-15	--
rs974295	17	44150152	A	T	0.216736	0.999974	374525	-7.9	2.782e-15	--
rs974293	17	44150233	A	G	0.216736	0.999974	374525	7.9	2.782e-15	++
rs974292	17	44150464	T	C	0.216735	0.999965	374525	-7.9	2.782e-15	--
rs974291	17	44150480	A	T	0.216736	0.999974	374525	-7.9	2.782e-15	--
rs17652961	17	44108355	A	G	0.216741	0.999989	374534	7.9	2.784e-15	++
rs55881134	17	44109248	A	G	0.216736	0.999949	374524	7.9	2.784e-15	++
rs12150460	17	44014137	T	G	0.216801	0.999902	374507	7.9	2.786e-15	++
rs77926909	17	43994252	T	C	0.217084	0.999083	374193	-7.9	2.788e-15	--
rs17572893	17	44064208	A	G	0.216885	0.999903	374484	7.9	2.789e-15	++
rs62063788	17	44061696	T	C	0.216857	0.999972	374530	7.9	2.79e-15	++
rs55685451	17	44001957	T	G	0.216798	0.999914	374491	-7.9	2.793e-15	--
rs17564591	17	44002062	A	C	0.216798	0.999913	374491	-7.9	2.793e-15	--
rs17574228	17	44104509	T	C	0.216735	0.999987	374527	-7.9	2.793e-15	--
rs17649700	17	43997901	C	G	0.216727	0.999753	374403	7.9	2.796e-15	++
rs62060800	17	44145592	A	G	0.216659	0.999802	374435	-7.9	2.796e-15	--
rs62060801	17	44145860	A	G	0.21666	0.999799	374435	-7.9	2.796e-15	--
rs17659743	17	44146165	C	G	0.21666	0.999798	374435	-7.9	2.796e-15	--
rs62060802	17	44146336	A	C	0.21666	0.999802	374435	-7.9	2.796e-15	--
rs77950913	17	44146451	T	C	0.21666	0.999802	374435	-7.9	2.796e-15	--
rs79782347	17	44146567	T	C	0.21666	0.999802	374435	-7.9	2.796e-15	--
rs17650991	17	44044508	A	C	0.216789	0.999845	374449	-7.9	2.797e-15	--
rs17572169	17	44045974	T	C	0.216791	0.999832	374449	7.9	2.797e-15	++
rs62060786	17	44136763	T	C	0.21672	0.999896	374502	7.9	2.799e-15	++
rs62060787	17	44136803	T	G	0.21672	0.999896	374502	7.9	2.799e-15	++
rs55714296	17	44137189	A	T	0.21672	0.999896	374502	-7.9	2.799e-15	--
rs55874169	17	44014384	A	G	0.216801	0.999894	374514	7.9	2.8e-15	++
rs10445334	17	43934826	T	G	0.216838	0.999679	374416	-7.899	2.801e-15	--
rs62055492	17	43951345	A	C	0.216807	0.999861	374475	7.899	2.801e-15	++
rs62063266	17	44033488	T	C	0.216609	0.997846	373745	7.899	2.801e-15	++
rs17563986	17	43991272	A	G	0.216789	0.999883	374487	-7.899	2.804e-15	--
rs56036719	17	43943974	T	C	0.216805	0.999883	374475	7.899	2.805e-15	++
rs55781174	17	43944158	T	C	0.216805	0.999886	374475	7.899	2.805e-15	++
rs17769490	17	43925605	A	G	0.217123	0.999891	374478	7.899	2.807e-15	++
rs77063768	17	43925729	A	G	0.217126	0.99987	374478	-7.899	2.807e-15	--
rs611351	17	43692935	A	G	0.216731	0.999104	374179	-7.899	2.808e-15	--
rs62056840	17	43989689	T	C	0.216815	0.999844	374448	-7.899	2.809e-15	--
rs62063799	17	44069180	C	G	0.216859	0.999967	374523	-7.899	2.81e-15	--
rs62063800	17	44069198	T	C	0.216868	0.999962	374523	7.899	2.81e-15	++
rs17651857	17	44069687	A	G	0.216859	0.999967	374523	-7.899	2.81e-15	--
rs17574040	17	44102865	A	C	0.216711	0.99991	374481	-7.899	2.811e-15	--
rs62064675	17	44088926	T	C	0.216822	1	374535	7.899	2.812e-15	++
rs62062295	17	44100906	A	G	0.216732	0.999973	374524	-7.899	2.813e-15	--
rs62063293	17	44043819	A	G	0.216789	0.999848	374448	7.899	2.816e-15	++
rs62055475	17	43945106	T	C	0.216794	0.999874	374471	-7.899	2.82e-15	--
rs17575822	17	44144345	A	G	0.216658	0.999795	374434	-7.899	2.821e-15	--
rs17575850	17	44144387	A	C	0.216658	0.999795	374434	7.899	2.821e-15	++
rs17659731	17	44144634	A	G	0.216659	0.999797	374434	7.899	2.821e-15	++
rs75641221	17	44145373	T	C	0.216659	0.999797	374434	-7.899	2.821e-15	--
rs62061726	17	44016341	A	G	0.216845	0.999938	374512	7.899	2.822e-15	++
rs10445338	17	44067682	A	G	0.216883	0.999933	374527	7.899	2.822e-15	++
rs55768605	17	43956734	A	C	0.216978	0.999185	374254	7.898	2.824e-15	++
rs17572495	17	44054596	T	G	0.216808	0.999957	374534	-7.898	2.825e-15	--
rs62063779	17	44054671	T	C	0.216809	0.999969	374534	7.898	2.825e-15	++
rs1981997	17	44056767	A	G	0.21681	0.999983	374534	7.898	2.825e-15	++
rs1981998	17	44056833	A	G	0.21681	0.999983	374534	7.898	2.825e-15	++
rs1076222	17	44109769	C	G	0.216715	0.999859	374469	-7.898	2.83e-15	--
rs62058962	17	43998151	T	C	0.216725	0.999765	374403	7.898	2.831e-15	++
rs55760800	17	43996908	T	G	0.216822	0.999855	374463	-7.898	2.833e-15	--
rs56303672	17	43996960	A	G	0.216822	0.999856	374463	-7.898	2.833e-15	--
rs62063278	17	44036914	T	C	0.215789	0.994968	372485	7.898	2.833e-15	++
rs75690239	17	43941710	T	C	0.216813	0.999884	374470	7.898	2.837e-15	++
rs62063292	17	44043636	T	C	0.216789	0.999849	374447	7.898	2.837e-15	++
rs55900347	17	44176092	A	G	0.21713	0.99826	373681	7.898	2.837e-15	++
rs60814418	17	43850645	T	C	0.222885	0.995538	373927	7.898	2.841e-15	++
rs1467969	17	43998328	T	C	0.216716	0.999711	374401	7.898	2.845e-15	++
rs17650973	17	44044220	A	T	0.216785	0.999843	374448	-7.898	2.845e-15	--
rs62063295	17	44044431	T	C	0.216785	0.999843	374448	7.898	2.845e-15	++
rs733969	17	44089727	A	G	0.216742	0.999964	374524	7.898	2.845e-15	++
rs41382552	17	44118999	A	G	0.216761	0.999923	374484	-7.897	2.847e-15	--
rs62060840	17	44153258	A	G	0.216794	0.999881	374467	-7.897	2.847e-15	--
rs62056775	17	43969952	T	C	0.216703	0.999758	374435	-7.897	2.848e-15	--
rs62056776	17	43969995	T	C	0.216703	0.999758	374435	7.897	2.848e-15	++
rs17770343	17	43970154	T	C	0.216703	0.999759	374435	-7.897	2.848e-15	--
rs62063790	17	44062915	T	G	0.216849	0.999923	374525	7.897	2.85e-15	++
rs62063294	17	44044157	A	G	0.216784	0.999842	374446	7.897	2.855e-15	++
rs62060858	17	44164090	C	G	0.216757	0.999803	374488	7.897	2.855e-15	++
rs62061729	17	44017283	A	G	0.216797	0.999952	374522	-7.897	2.856e-15	--
rs62063778	17	44053989	A	G	0.216806	0.999921	374501	7.897	2.857e-15	++
rs62061772	17	44169437	T	C	0.216427	0.99852	374090	-7.897	2.857e-15	--
rs74759276	17	44069768	A	G	0.216856	0.999962	374521	-7.897	2.861e-15	--
rs17651887	17	44069840	A	G	0.216856	0.999962	374521	7.897	2.861e-15	++
rs78599197	17	44069970	C	G	0.216856	0.999962	374521	-7.897	2.861e-15	--
rs62063842	17	44070111	C	G	0.216856	0.999962	374521	7.897	2.861e-15	++
rs1117253	17	44149297	A	C	0.21674	0.999945	374516	-7.897	2.861e-15	--
rs17572467	17	44054388	T	C	0.216807	0.999932	374507	-7.897	2.862e-15	--
rs62060762	17	44133396	A	G	0.216679	0.999934	374499	7.897	2.864e-15	++
rs62060763	17	44133403	T	C	0.216679	0.999932	374499	-7.897	2.864e-15	--
rs62062294	17	44100666	A	C	0.216725	0.999953	374526	-7.897	2.867e-15	--
rs62061721	17	44013346	T	C	0.216802	0.999908	374511	-7.896	2.87e-15	--
rs2316774	17	43946642	T	C	0.216844	0.999725	374398	-7.896	2.873e-15	--
rs1529534	17	44063140	A	G	0.216857	0.999985	374533	-7.896	2.873e-15	--
rs62063784	17	44059775	A	G	0.216861	0.999993	374534	-7.896	2.874e-15	--
rs62063787	17	44061036	T	C	0.216861	0.999993	374534	-7.896	2.874e-15	--
rs56363731	17	44062337	A	G	0.216861	0.999993	374534	7.896	2.874e-15	++
rs17572795	17	44063393	A	G	0.216861	0.999991	374534	7.896	2.874e-15	++
rs17572823	17	44063563	T	C	0.216861	0.999991	374534	-7.896	2.874e-15	--
rs17572851	17	44063766	A	G	0.216861	0.999991	374534	-7.896	2.874e-15	--
rs62063792	17	44063787	A	G	0.216861	0.999991	374534	-7.896	2.874e-15	--
rs62063793	17	44064334	T	C	0.216861	0.999991	374534	-7.896	2.874e-15	--
rs1529535	17	44064759	A	C	0.216861	0.999991	374534	-7.896	2.874e-15	--
rs12150516	17	43944519	T	C	0.216796	0.999878	374471	7.896	2.875e-15	++
rs62055470	17	43943657	A	G	0.21684	0.999813	374419	-7.896	2.876e-15	--
rs62055471	17	43943755	T	C	0.21684	0.999813	374419	-7.896	2.876e-15	--
rs62061730	17	44017342	A	G	0.216829	0.999828	374461	-7.896	2.876e-15	--
rs62063780	17	44056238	A	G	0.216807	0.999977	374532	-7.896	2.876e-15	--
rs62063789	17	44061898	T	C	0.217059	0.999315	374398	-7.896	2.876e-15	--
rs62060859	17	44164133	A	G	0.216762	0.99979	374484	7.896	2.877e-15	++
rs111364350	17	44168508	T	C	0.216747	0.999713	374480	7.896	2.878e-15	++
rs56294117	17	44042783	A	G	0.216721	0.999832	374448	7.896	2.879e-15	++
rs1881193	17	44248769	T	C	0.21737	0.994412	372828	-7.896	2.881e-15	--
rs17564619	17	44002138	A	G	0.216797	0.999908	374490	-7.896	2.883e-15	--
rs17650818	17	44036787	T	C	0.216909	0.998802	373907	-7.896	2.884e-15	--
rs62061727	17	44017124	T	G	0.216805	1	374535	7.896	2.886e-15	++
rs17651285	17	44054237	A	G	0.216806	0.999924	374502	7.896	2.888e-15	++
rs17660167	17	44166311	T	C	0.216761	0.999808	374488	7.896	2.889e-15	++
rs55692232	17	44164323	A	G	0.216758	0.999801	374489	7.895	2.895e-15	++
rs112415880	17	44042868	A	G	0.216785	0.999834	374447	7.895	2.9e-15	++
rs62063276	17	44036408	T	G	0.218924	0.995312	373575	-7.895	2.902e-15	--
rs62055477	17	43945687	A	C	0.2168	0.999878	374475	7.895	2.907e-15	++
rs78637438	17	43945855	A	G	0.2168	0.999877	374475	7.895	2.907e-15	++
rs2316771	17	43945931	T	C	0.2168	0.999877	374475	-7.895	2.907e-15	--
rs62055478	17	43945938	T	C	0.2168	0.999877	374475	7.895	2.907e-15	++
rs17652449	17	44088937	C	G	0.216712	0.999948	374514	7.895	2.908e-15	++
rs55972730	17	44155707	T	C	0.216738	1	374535	7.895	2.908e-15	++
rs62064661	17	44078892	A	G	0.216833	0.999825	374469	7.895	2.91e-15	++
rs1476554	17	44159102	T	C	0.216729	1	374535	7.895	2.912e-15	++
rs62061770	17	44169377	C	G	0.216761	0.999753	374483	7.894	2.916e-15	++
rs111970616	17	44169581	T	C	0.216761	0.999758	374483	-7.894	2.916e-15	--
rs55711941	17	44040823	T	C	0.216755	0.999695	374425	7.894	2.917e-15	++
rs62054841	17	43937104	A	G	0.216793	0.999861	374486	7.894	2.918e-15	++
rs62054842	17	43937162	T	C	0.216793	0.99986	374486	7.894	2.918e-15	++
rs62063794	17	44066088	A	T	0.216856	0.999988	374530	7.894	2.919e-15	++
rs112385572	17	44066172	A	G	0.216856	0.999988	374530	-7.894	2.919e-15	--
rs17651700	17	44066634	C	G	0.216856	0.999988	374530	-7.894	2.919e-15	--
rs76357066	17	44067046	A	G	0.216856	0.999988	374530	7.894	2.919e-15	++
rs79447161	17	44067508	A	G	0.216856	0.999988	374530	-7.894	2.919e-15	--
rs17651754	17	44067546	T	C	0.216856	0.999988	374530	-7.894	2.919e-15	--
rs111652694	17	44067831	T	C	0.216856	0.999988	374530	-7.894	2.919e-15	--
rs75743061	17	44068112	C	G	0.216856	0.999988	374530	-7.894	2.919e-15	--
rs62063795	17	44068238	T	C	0.216856	0.999988	374530	7.894	2.919e-15	++
rs62063796	17	44068289	A	G	0.216856	0.999988	374530	7.894	2.919e-15	++
rs62063797	17	44068294	C	G	0.216856	0.999988	374530	7.894	2.919e-15	++
rs77290642	17	44068480	T	C	0.216856	0.999988	374530	-7.894	2.919e-15	--
rs62063798	17	44068543	A	G	0.216856	0.999988	374530	7.894	2.919e-15	++
rs17571739	17	44032915	T	C	0.216147	0.996716	373280	-7.894	2.921e-15	--
rs17425752	17	43906726	A	C	0.216524	0.998839	374092	-7.894	2.922e-15	--
rs55653657	17	43956778	A	G	0.216698	0.999449	374271	-7.894	2.922e-15	--
rs62054820	17	43926755	A	G	0.217101	0.99972	374432	-7.894	2.929e-15	--
rs62064664	17	44081462	T	C	0.216764	0.99961	374428	-7.894	2.93e-15	--
rs112206871	17	44041817	A	G	0.216775	0.999549	374372	-7.894	2.932e-15	--
rs10445370	17	43935118	A	G	0.216796	0.999881	374482	7.894	2.934e-15	++
rs919462	17	44065740	T	C	0.216856	0.999982	374528	7.894	2.934e-15	++
rs17660398	17	44170612	T	C	0.216758	0.999757	374485	7.894	2.935e-15	++
rs10445371	17	44065410	A	G	0.216857	0.999985	374529	7.893	2.939e-15	++
rs56026128	17	43931244	C	G	0.216519	0.998974	374053	7.893	2.944e-15	++
rs62061771	17	44169406	A	G	0.216442	0.998562	374037	7.893	2.947e-15	++
rs17572147	17	44044985	A	G	0.216724	0.999611	374348	-7.893	2.951e-15	--
rs63750417	17	44060775	T	C	0.21685	0.999957	374523	7.893	2.952e-15	++
rs17651483	17	44058861	A	C	0.216844	0.999978	374534	7.893	2.953e-15	++
rs56327054	17	43943957	C	G	0.216828	0.999836	374445	7.893	2.955e-15	++
rs1800547	17	44051846	A	G	0.216808	0.999902	374495	-7.893	2.955e-15	--
rs12150527	17	43986462	A	G	0.216489	0.999444	374266	-7.893	2.956e-15	--
rs113134013	17	44066995	T	C	0.216858	0.999976	374527	7.893	2.956e-15	++
rs74348235	17	44165852	A	G	0.216761	0.999811	374488	-7.893	2.956e-15	--
rs17649518	17	43994386	A	C	0.216639	0.999352	374267	7.893	2.961e-15	++
rs17660294	17	44167101	T	C	0.216759	0.999802	374488	-7.892	2.962e-15	--
rs62061766	17	44167464	A	G	0.216759	0.999787	374488	7.892	2.962e-15	++
rs79923630	17	44167661	T	G	0.216759	0.999785	374488	7.892	2.962e-15	++
rs62061767	17	44167729	A	G	0.216759	0.999785	374488	-7.892	2.962e-15	--
rs56289364	17	43947928	A	G	0.216788	0.999856	374466	-7.892	2.964e-15	--
rs111370985	17	43852742	T	C	0.215763	0.996458	373269	-7.892	2.965e-15	--
rs7350928	17	44108100	T	C	0.216742	1	374535	7.892	2.967e-15	++
rs919461	17	44065669	A	T	0.216856	0.999985	374529	-7.892	2.968e-15	--
rs56234850	17	44060248	A	G	0.216764	0.999905	374517	7.892	2.969e-15	++
rs62062274	17	44093319	A	G	0.216747	1	374535	7.892	2.972e-15	++
rs62054819	17	43926149	A	G	0.216992	0.999601	374310	-7.892	2.98e-15	--
rs62063777	17	44053171	A	G	0.216806	0.999918	374500	-7.892	2.981e-15	--
rs2217394	17	44053448	A	G	0.216806	0.999919	374500	-7.892	2.981e-15	--
rs17651213	17	44051924	A	G	0.216807	0.999908	374496	7.892	2.984e-15	++
rs17572361	17	44052009	T	C	0.216807	0.999908	374496	-7.892	2.984e-15	--
rs17659881	17	44157597	A	G	0.216788	1	374535	-7.891	2.986e-15	--
rs56166491	17	44042221	A	G	0.216771	0.999785	374440	-7.891	2.987e-15	--
rs62063265	17	44033468	A	G	0.216539	0.99772	373707	7.891	2.988e-15	++
rs919464	17	44065901	T	C	0.216856	0.999982	374528	7.891	2.988e-15	++
rs17651134	17	44050340	A	G	0.216806	0.999911	374498	7.891	2.989e-15	++
rs62063306	17	44050395	A	C	0.216806	0.999911	374498	7.891	2.989e-15	++
rs62063774	17	44050463	T	C	0.216806	0.999911	374498	-7.891	2.989e-15	--
rs62063775	17	44050823	T	G	0.216806	0.999912	374498	7.891	2.989e-15	++
rs62063776	17	44050850	A	G	0.216806	0.999912	374498	-7.891	2.989e-15	--
rs17651243	17	44052284	A	G	0.216806	0.999918	374498	7.891	2.989e-15	++
rs3912061	17	44165098	T	C	0.216761	0.999819	374489	7.891	2.989e-15	++
rs62055469	17	43943655	A	C	0.216839	0.999811	374418	-7.891	2.996e-15	--
rs12150235	17	44015745	A	G	0.216775	0.999901	374488	-7.891	3e-15	--
rs62054818	17	43926056	A	C	0.217127	0.99986	374474	-7.891	3.001e-15	--
rs56042957	17	43992244	A	G	0.216127	0.997385	373674	7.891	3.003e-15	++
rs55810795	17	43992283	A	G	0.216129	0.997392	373674	-7.891	3.003e-15	--
rs77044307	17	44172408	C	G	0.217116	0.998261	373660	-7.891	3.003e-15	--
rs17572627	17	44058629	A	T	0.216841	0.999974	374532	7.891	3.006e-15	++
rs17649641	17	43997372	T	C	0.216848	0.999587	374343	-7.89	3.01e-15	--
rs55673340	17	43948733	T	C	0.216788	0.999852	374465	7.89	3.015e-15	++
rs77092481	17	43949008	T	C	0.216787	0.999855	374465	7.89	3.015e-15	++
rs2158072	17	43950195	T	C	0.216786	0.999856	374465	-7.89	3.015e-15	--
rs74457229	17	43972581	T	C	0.216784	1	374535	7.89	3.019e-15	++
rs1052551	17	44068924	A	G	0.21669	0.999977	374529	7.89	3.026e-15	++
rs17572248	17	44049867	A	G	0.216806	0.999895	374493	-7.889	3.036e-15	--
rs17651549	17	44061278	T	C	0.216677	1	374535	7.889	3.037e-15	++
rs75242405	17	44049329	T	C	0.216801	0.999838	374447	7.889	3.045e-15	++
rs2732708	17	44351387	T	C	0.214039	0.966047	359504	7.889	3.052e-15	++
rs62063305	17	44050282	A	G	0.216743	0.999893	374498	7.888	3.072e-15	++
rs62061853	17	44196125	T	C	0.217119	0.997799	373613	-7.888	3.082e-15	--
rs17577159	17	44188477	T	G	0.217151	0.998039	373664	-7.887	3.086e-15	--
rs75944932	17	44072423	A	C	0.216932	0.999718	374377	-7.887	3.101e-15	--
rs62063303	17	44049133	T	C	0.216788	0.999755	374423	-7.886	3.112e-15	--
rs62061791	17	44171024	T	C	0.217186	0.998527	373737	-7.886	3.112e-15	--
rs2106784	17	43949892	T	C	0.21679	0.999838	374453	7.886	3.118e-15	++
rs17572613	17	44058004	A	G	0.216848	0.999936	374519	-7.886	3.123e-15	--
rs17660251	17	44166646	T	C	0.21669	0.999645	374403	7.886	3.123e-15	++
rs79193046	17	43967562	T	C	0.216731	0.999938	374522	-7.886	3.126e-15	--
rs17576631	17	44170018	C	G	0.217188	0.998508	373734	7.885	3.139e-15	++
rs17660337	17	44169605	T	C	0.216759	0.999748	374482	-7.885	3.149e-15	--
rs2696500	17	44363929	T	C	0.214048	0.964414	359218	7.884	3.165e-15	++
rs62061788	17	44169759	A	G	0.216756	0.99976	374484	7.884	3.169e-15	++
rs62061789	17	44169769	T	C	0.216756	0.999757	374484	7.884	3.169e-15	++
rs242561	17	44026548	T	C	0.217932	0.997904	374247	7.884	3.174e-15	++
rs79065019	17	44124535	T	C	0.217183	1	374535	-7.884	3.179e-15	--
rs17576695	17	44172327	A	T	0.217171	0.998461	373716	7.884	3.183e-15	++
rs2732705	17	44351929	T	G	0.214088	0.965767	359344	-7.883	3.185e-15	--
rs62056859	17	43994435	A	G	0.216787	0.999515	374297	-7.883	3.188e-15	--
rs112596352	17	44170238	A	G	0.217184	0.998532	373737	7.883	3.191e-15	++
rs62061790	17	44170414	A	G	0.217183	0.998529	373737	7.883	3.191e-15	++
rs62061823	17	44188645	T	C	0.217179	0.997913	373660	7.883	3.198e-15	++
rs9901937	17	44063723	A	C	0.216862	0.999855	374479	-7.883	3.201e-15	--
rs2696524	17	44356793	A	G	0.213998	0.965034	359309	-7.883	3.205e-15	--
rs62063791	17	44062993	A	G	0.216855	0.999863	374474	-7.882	3.209e-15	--
rs62055551	17	43965687	C	G	0.217335	0.999756	374383	-7.882	3.212e-15	--
rs77527347	17	44058017	T	G	0.216849	0.999981	374530	7.882	3.212e-15	++
rs2696425	17	43666906	C	G	0.216981	0.997831	373218	7.882	3.232e-15	++
rs62055550	17	43965680	A	G	0.217336	0.999752	374382	7.881	3.249e-15	++
rs75257002	17	43843395	T	C	0.21615	0.997473	373391	7.881	3.251e-15	++
rs62062813	17	44032956	A	G	0.21613	0.996866	373331	7.881	3.255e-15	++
rs56040418	17	43958079	T	C	0.219474	0.997662	374286	7.88	3.268e-15	++
rs62064666	17	44082514	T	C	0.216421	0.999322	374165	-7.88	3.275e-15	--
rs62056850	17	43992581	T	C	0.217413	0.999434	374340	7.879	3.291e-15	++
rs79589869	17	43930238	A	C	0.216481	0.998416	373737	7.879	3.306e-15	++
rs55943044	17	43872228	A	G	0.215923	0.99969	374384	7.878	3.315e-15	++
rs62061818	17	44182917	C	G	0.217173	0.998402	373719	-7.878	3.331e-15	--
rs111676341	17	44183403	A	G	0.217173	0.998386	373719	-7.878	3.331e-15	--
rs17576989	17	44183616	A	C	0.217173	0.998389	373719	7.878	3.331e-15	++
rs2532278	17	44246405	A	C	0.217252	0.994632	372887	7.878	3.334e-15	++
rs2532275	17	44246997	A	G	0.217252	0.994632	372887	7.878	3.334e-15	++
rs17576842	17	44179992	A	G	0.217179	0.998378	373712	-7.878	3.337e-15	--
rs62063856	17	44076466	A	G	0.216842	0.999247	374100	-7.877	3.352e-15	--
rs80020809	17	44172391	T	C	0.217138	0.998326	373684	7.877	3.353e-15	++
rs80120913	17	44177755	C	G	0.217133	0.998211	373698	-7.877	3.357e-15	--
rs112893440	17	44179969	A	G	0.217177	0.99839	373714	7.877	3.359e-15	++
rs754513	17	44055638	A	T	0.216675	0.999388	374326	7.877	3.36e-15	++
rs17564020	17	43991781	T	G	0.216895	0.999801	374477	7.876	3.369e-15	++
rs62061809	17	44178839	T	C	0.217176	0.998413	373718	-7.876	3.37e-15	--
rs2696660	17	44246211	A	G	0.217252	0.994635	372888	-7.876	3.374e-15	--
rs76761511	17	44185245	A	C	0.217172	0.998276	373711	7.876	3.376e-15	++
rs2532271	17	44248042	A	G	0.217244	0.994631	372898	7.876	3.376e-15	++
rs77924366	17	44182181	T	C	0.217172	0.998397	373718	-7.876	3.378e-15	--
rs17577313	17	44191835	A	G	0.217072	0.997904	373599	-7.876	3.378e-15	--
rs2316773	17	43946536	T	C	0.216953	0.999638	374391	7.876	3.392e-15	++
rs62063857	17	44076665	A	G	0.216791	1	374535	-7.876	3.392e-15	--
rs56240678	17	44176170	C	G	0.217174	0.998436	373720	-7.876	3.392e-15	--
rs62061808	17	44177337	T	C	0.217174	0.998436	373720	7.876	3.392e-15	++
rs17660464	17	44177993	A	C	0.217175	0.998435	373720	7.876	3.392e-15	++
rs17576779	17	44178272	T	C	0.217175	0.998434	373720	7.876	3.392e-15	++
rs17660488	17	44178337	T	C	0.217175	0.998435	373720	-7.876	3.392e-15	--
rs77604208	17	44177669	T	C	0.217177	0.998427	373716	7.875	3.399e-15	++
rs2696659	17	44245876	A	G	0.217252	0.994637	372890	-7.875	3.4e-15	--
rs2532273	17	44247314	T	C	0.217253	0.994622	372885	7.875	3.401e-15	++
rs112102887	17	44179749	A	G	0.217177	0.998384	373714	7.875	3.402e-15	++
rs3912063	17	44165049	A	G	0.216072	0.997398	373702	-7.875	3.407e-15	--
rs62061811	17	44180173	T	G	0.217173	0.998414	373718	-7.875	3.41e-15	--
rs17660907	17	44191085	A	G	0.217167	0.998079	373685	7.875	3.412e-15	++
rs56146262	17	43931907	A	C	0.216574	0.998882	374012	7.874	3.434e-15	++
rs17660595	17	44180954	A	G	0.217173	0.998409	373717	-7.874	3.438e-15	--
rs62061812	17	44180997	T	C	0.217173	0.99841	373717	7.874	3.438e-15	++
rs62055486	17	43949092	T	G	0.2168	0.999761	374415	-7.874	3.444e-15	--
rs113793114	17	44037079	A	G	0.216848	0.998784	373939	7.874	3.446e-15	++
rs75412750	17	44172773	T	C	0.217171	0.998423	373693	7.872	3.48e-15	++
rs62061795	17	44173179	A	C	0.217171	0.998418	373693	7.872	3.48e-15	++
rs55929431	17	44000202	A	G	0.216891	0.999688	374434	7.872	3.481e-15	++
rs2696684	17	44244397	A	G	0.217369	0.99436	372817	7.872	3.488e-15	++
rs2668622	17	44352131	T	G	0.214246	0.965277	359271	7.872	3.488e-15	++
rs17576870	17	44180442	A	G	0.217171	0.998413	373718	-7.872	3.497e-15	--
rs62061847	17	44191682	A	G	0.217186	0.998041	373685	7.872	3.5e-15	++
rs17652337	17	44083323	T	C	0.218096	0.99502	372207	7.871	3.51e-15	++
rs62061816	17	44182336	A	C	0.217104	0.998242	373634	7.871	3.511e-15	++
rs2532272	17	44247673	A	G	0.217247	0.994646	372899	7.871	3.524e-15	++
rs62061815	17	44181681	A	G	0.217172	0.99841	373717	-7.871	3.525e-15	--
rs17576954	17	44181933	T	C	0.217172	0.998403	373717	-7.871	3.525e-15	--
rs79348289	17	44172698	T	C	0.217172	0.998427	373694	-7.871	3.53e-15	--
rs62063852	17	44074581	A	G	0.216837	0.997975	373694	-7.87	3.536e-15	--
rs2668628	17	44353885	A	G	0.214037	0.96496	359291	7.87	3.547e-15	++
rs1468241	17	44196153	A	G	0.217046	0.997624	373526	-7.87	3.549e-15	--
rs17585608	17	44243979	T	C	0.217252	0.994644	372890	7.869	3.582e-15	++
rs17585644	17	44244581	T	C	0.217252	0.994641	372890	-7.869	3.582e-15	--
rs55751924	17	43932155	A	G	0.216628	0.997839	373570	-7.869	3.584e-15	--
rs3087534	17	44198806	T	C	0.217182	0.997803	373639	-7.869	3.587e-15	--
rs113201171	17	44082249	A	T	0.216814	0.999352	374303	-7.868	3.59e-15	--
rs754512	17	44055647	A	T	0.21675	0.999747	374412	-7.868	3.594e-15	--
rs4792843	17	44243179	A	G	0.217244	0.994666	372894	-7.868	3.594e-15	--
rs17651093	17	44049550	A	G	0.216915	0.999737	374430	7.868	3.598e-15	++
rs34739559	17	43949342	A	G	0.217008	0.993631	371550	7.868	3.599e-15	++
rs17573607	17	44083081	A	G	0.21673	0.999043	374245	7.868	3.601e-15	++
rs17652066	17	44073145	C	G	0.216696	0.999422	374342	7.868	3.603e-15	++
rs62063282	17	44039043	A	G	0.216705	0.998513	373912	7.868	3.605e-15	++
rs4792844	17	44242969	T	C	0.217252	0.994656	372891	-7.868	3.611e-15	--
rs17576709	17	44173356	C	G	0.217175	0.998431	373702	-7.868	3.613e-15	--
rs62061796	17	44173408	A	G	0.217175	0.998431	373702	7.868	3.613e-15	++
rs56189701	17	43987801	T	C	0.216408	0.999175	374155	-7.868	3.615e-15	--
rs79923708	17	44183790	A	G	0.217167	0.998276	373713	7.867	3.621e-15	++
rs4479290	17	44021744	T	C	0.215532	0.995353	372757	-7.867	3.624e-15	--
rs17577024	17	44186252	A	G	0.217172	0.998162	373697	7.867	3.624e-15	++
rs17577052	17	44186301	T	C	0.217172	0.998161	373697	-7.867	3.624e-15	--
rs62061822	17	44186894	A	C	0.217175	0.998136	373697	-7.867	3.624e-15	--
rs17577094	17	44187492	A	G	0.217173	0.998149	373697	-7.867	3.624e-15	--
rs62061824	17	44188755	T	C	0.217172	0.998145	373697	-7.867	3.624e-15	--
rs55794067	17	44188764	T	C	0.217172	0.998145	373697	-7.867	3.624e-15	--
rs62061810	17	44178884	A	G	0.217235	0.998226	373688	7.867	3.636e-15	++
rs2668617	17	44351285	A	G	0.214168	0.965172	359172	-7.867	3.636e-15	--
rs34579536	17	44108906	A	G	0.217949	1	374535	-7.867	3.645e-15	--
rs62063851	17	44074435	C	G	0.216894	0.999145	374157	-7.866	3.648e-15	--
rs12149995	17	44092801	A	G	0.216942	0.999833	374466	7.866	3.648e-15	++
rs2696657	17	44244926	T	G	0.217249	0.994633	372888	-7.866	3.649e-15	--
rs2696575	17	44228824	A	G	0.217299	0.994559	372837	-7.866	3.655e-15	--
rs4606752	17	44192618	A	G	0.217179	0.998061	373696	-7.866	3.661e-15	--
rs62061803	17	44174513	A	C	0.217174	0.998421	373699	7.866	3.664e-15	++
rs1918792	17	44228529	A	G	0.217305	0.994545	372838	7.866	3.666e-15	++
rs1918791	17	44228609	C	G	0.217305	0.994544	372838	-7.866	3.666e-15	--
rs2696576	17	44228770	A	G	0.217294	0.994598	372838	-7.866	3.666e-15	--
rs112333322	17	44126673	A	G	0.214965	0.993386	372293	-7.866	3.668e-15	--
rs17660936	17	44191159	T	C	0.217174	0.998106	373696	7.866	3.674e-15	++
rs11079721	17	43840107	A	C	0.21651	0.998199	373767	7.865	3.681e-15	++
rs62061802	17	44174351	A	T	0.217167	0.998384	373693	7.865	3.684e-15	++
rs34097347	17	43949448	A	C	0.215168	0.993585	371658	7.865	3.687e-15	++
rs4548919	17	44192395	T	G	0.217173	0.998087	373695	7.864	3.712e-15	++
rs2532291	17	44238424	A	G	0.217285	0.99456	372877	7.864	3.713e-15	++
rs17662403	17	44238938	T	C	0.217285	0.994559	372877	-7.864	3.713e-15	--
rs17585426	17	44238966	T	C	0.217285	0.994559	372877	-7.864	3.713e-15	--
rs2532288	17	44239958	T	C	0.217281	0.994576	372877	7.864	3.713e-15	++
rs1918789	17	44240107	T	C	0.217281	0.994576	372877	-7.864	3.713e-15	--
rs62061849	17	44193882	T	C	0.217148	0.997878	373666	7.864	3.714e-15	++
rs2696573	17	44230647	T	C	0.217283	0.994633	372845	7.864	3.733e-15	++
rs2532298	17	44231295	A	G	0.217288	0.994609	372845	7.864	3.733e-15	++
rs62062789	17	44025033	T	C	0.2154	0.994713	372712	-7.863	3.737e-15	--
rs62062790	17	44025045	T	C	0.2154	0.994709	372712	7.863	3.737e-15	++
rs2141299	17	44240986	A	C	0.217275	0.994586	372876	7.863	3.737e-15	++
rs2696567	17	44241304	C	G	0.217275	0.994582	372876	-7.863	3.737e-15	--
rs78569719	17	44356949	T	C	0.213963	0.96501	359287	-7.863	3.738e-15	--
rs111880194	17	44194621	C	G	0.217133	0.997841	373631	-7.863	3.749e-15	--
rs2532286	17	44241664	T	C	0.21726	0.994644	372883	-7.863	3.755e-15	--
rs2532299	17	44231117	T	C	0.217287	0.994611	372844	-7.863	3.759e-15	--
rs2532297	17	44231326	A	G	0.217288	0.99461	372844	7.863	3.759e-15	++
rs2696572	17	44231617	A	T	0.217288	0.994604	372844	-7.863	3.759e-15	--
rs17660847	17	44189373	T	C	0.217169	0.998133	373696	7.862	3.767e-15	++
rs17660865	17	44189408	T	C	0.217169	0.998137	373696	-7.862	3.767e-15	--
rs17573593	17	44082603	A	C	0.216753	0.999713	374405	-7.862	3.772e-15	--
rs1406068	17	44234526	T	C	0.217268	0.994617	372848	7.862	3.773e-15	++
rs3912062	17	44165069	A	G	0.216079	0.997429	373709	-7.862	3.774e-15	--
rs2532300	17	44229986	T	C	0.21728	0.994648	372847	-7.862	3.776e-15	--
rs17577496	17	44194835	T	C	0.217131	0.997864	373644	-7.862	3.781e-15	--
rs1966345	17	44197806	T	C	0.217157	0.99793	373668	-7.862	3.788e-15	--
rs17661141	17	44196015	C	G	0.217156	0.997935	373666	-7.861	3.811e-15	--
rs1528074	17	44234060	A	G	0.218321	0.993898	372810	-7.861	3.812e-15	--
rs17661045	17	44194152	A	T	0.217158	0.997953	373667	7.86	3.826e-15	++
rs62061850	17	44194519	T	C	0.217158	0.997953	373667	-7.86	3.826e-15	--
rs62061852	17	44195424	A	C	0.217158	0.99795	373667	-7.86	3.826e-15	--
rs727425	17	44195495	A	G	0.217158	0.99795	373667	7.86	3.826e-15	++
rs62061854	17	44198080	T	C	0.217157	0.997927	373667	7.86	3.827e-15	++
rs2532316	17	44213712	A	G	0.217338	0.996822	373338	7.86	3.828e-15	++
rs1528075	17	44220454	T	G	0.217303	0.996935	373414	-7.86	3.828e-15	--
rs62056809	17	43984669	A	G	0.215741	0.996136	373106	-7.859	3.857e-15	--
rs17769552	17	43927290	A	G	0.213903	0.995256	372497	7.859	3.87e-15	++
rs757055	17	43946875	T	C	0.216754	0.999638	374354	7.859	3.87e-15	++
rs2732706	17	44351686	T	C	0.21426	0.965661	359301	7.859	3.873e-15	++
rs55690782	17	44137311	A	G	0.216815	0.999684	374391	7.859	3.877e-15	++
rs17577447	17	44194381	A	T	0.217157	0.99795	373666	7.859	3.878e-15	++
rs111678697	17	44197032	T	C	0.217153	0.997924	373663	-7.859	3.887e-15	--
rs4792845	17	44242788	T	C	0.217328	0.994379	372758	7.858	3.896e-15	++
rs111324579	17	44082181	A	G	0.216944	0.999262	374244	-7.858	3.897e-15	--
rs55933304	17	43992305	A	G	0.216221	0.997797	373861	7.858	3.91e-15	++
rs62061851	17	44194891	T	C	0.217145	0.99794	373666	7.858	3.914e-15	++
rs77635460	17	44186593	T	C	0.217101	0.997991	373612	-7.858	3.916e-15	--
rs1468240	17	44196447	A	T	0.217153	0.997925	373664	7.857	3.925e-15	++
rs112813897	17	44196799	A	G	0.217154	0.997928	373664	7.857	3.925e-15	++
rs62056812	17	43987154	A	G	0.216575	0.998936	374071	7.856	3.952e-15	++
rs10514901	17	44194735	T	G	0.217145	0.99794	373665	7.856	3.968e-15	++
rs62063163	17	44201865	T	C	0.217055	0.997587	373542	7.856	3.969e-15	++
rs62063164	17	44201887	T	C	0.217055	0.997587	373542	7.856	3.969e-15	++
rs62063165	17	44202147	A	G	0.217056	0.997589	373542	-7.856	3.969e-15	--
rs2532293	17	44233589	T	C	0.217289	0.99457	372838	-7.856	3.981e-15	--
rs75229280	17	44196653	A	G	0.21714	0.997688	373625	7.855	3.988e-15	++
rs2109092	17	44232959	A	G	0.21729	0.994582	372840	7.855	3.989e-15	++
rs55942528	17	43932028	A	G	0.217325	0.998086	373883	-7.855	4.009e-15	--
rs113909426	17	44196822	A	G	0.217125	0.997771	373651	7.855	4.012e-15	++
rs2532294	17	44233433	C	G	0.217291	0.994561	372835	7.854	4.016e-15	++
rs112560196	17	44200078	A	T	0.217154	0.997911	373665	-7.854	4.031e-15	--
rs17662235	17	44233776	T	C	0.217288	0.994569	372837	-7.854	4.041e-15	--
rs17585214	17	44233811	T	C	0.217288	0.994569	372837	7.854	4.041e-15	++
rs2532313	17	44217293	A	G	0.217317	0.996887	373364	7.854	4.045e-15	++
rs17665188	17	44357351	T	C	0.213949	0.965131	359371	-7.853	4.046e-15	--
rs1122380	17	44206079	T	C	0.217088	0.997583	373541	7.853	4.064e-15	++
rs62063166	17	44202231	A	G	0.217058	0.9976	373543	-7.852	4.087e-15	--
rs79772780	17	44189855	A	G	0.215542	0.991231	371335	7.852	4.09e-15	++
rs2696571	17	44237372	C	G	0.217302	0.994495	372829	7.852	4.099e-15	++
rs2696570	17	44237790	A	G	0.217302	0.994491	372829	7.852	4.099e-15	++
rs55896111	17	43799048	A	G	0.214973	0.993508	371869	7.852	4.1e-15	++
rs56299858	17	43939659	A	G	0.216661	0.999207	374100	7.852	4.103e-15	++
rs62060864	17	44235893	T	C	0.217281	0.994592	372839	7.851	4.116e-15	++
rs62061821	17	44186055	A	G	0.216535	0.995767	373031	7.851	4.122e-15	++
rs2696600	17	44216226	A	G	0.217321	0.996898	373365	-7.851	4.139e-15	--
rs62061792	17	44171554	A	G	0.216563	0.99583	372871	7.85	4.149e-15	++
rs55802590	17	44201344	C	G	0.217152	0.997888	373659	7.85	4.149e-15	++
rs1528072	17	44236725	A	C	0.2173	0.994502	372832	7.85	4.159e-15	++
rs62061817	17	44182706	A	G	0.21699	0.99765	373236	-7.85	4.161e-15	--
rs75652502	17	44200510	A	C	0.217154	0.997907	373664	7.85	4.165e-15	++
rs62061859	17	44201109	C	G	0.217155	0.997902	373664	-7.85	4.165e-15	--
rs55719714	17	43939638	A	G	0.216663	0.999218	374104	7.85	4.168e-15	++
rs2532292	17	44237068	A	T	0.217282	0.994582	372839	-7.849	4.178e-15	--
rs12150320	17	44213204	T	C	0.217312	0.996986	373415	7.849	4.185e-15	++
rs17661428	17	44208144	C	G	0.217075	0.997597	373560	-7.849	4.201e-15	--
rs2532308	17	44220942	A	G	0.217315	0.996881	373366	7.849	4.203e-15	++
rs1406074	17	44222067	T	G	0.217315	0.996872	373366	-7.849	4.203e-15	--
rs62056810	17	43984672	T	C	0.215768	0.996235	373160	-7.849	4.21e-15	--
rs56254732	17	43932049	T	C	0.216801	0.998519	373879	7.848	4.215e-15	++
rs17577877	17	44208218	A	G	0.217077	0.997585	373559	-7.848	4.225e-15	--
rs17577650	17	44205500	A	G	0.217078	0.997632	373561	-7.848	4.238e-15	--
rs62063200	17	44206482	T	C	0.217078	0.997625	373561	7.848	4.238e-15	++
rs2696603	17	44215823	A	G	0.217321	0.996916	373367	-7.848	4.242e-15	--
rs62061813	17	44181118	A	G	0.217001	0.997669	373236	7.847	4.245e-15	++
rs2668624	17	44352872	A	G	0.213967	0.965038	359327	-7.847	4.248e-15	--
rs62061848	17	44192946	T	C	0.214987	0.989682	370735	7.847	4.249e-15	++
rs2696587	17	44222460	T	G	0.217309	0.996892	373380	-7.847	4.257e-15	--
rs1918802	17	44215045	T	C	0.217319	0.996937	373369	-7.847	4.261e-15	--
rs62061793	17	44171565	A	C	0.216533	0.995691	372844	7.847	4.265e-15	++
rs740710	17	44214815	C	G	0.217321	0.996928	373368	-7.846	4.305e-15	--
rs62061814	17	44181508	T	G	0.217001	0.997666	373235	-7.846	4.307e-15	--
rs10514903	17	44206646	C	G	0.217077	0.997616	373560	-7.846	4.311e-15	--
rs111952388	17	44181454	T	C	0.217002	0.997669	373235	7.845	4.318e-15	++
rs1918797	17	44223243	A	G	0.217319	0.996838	373363	7.844	4.36e-15	++
rs2532305	17	44223060	A	G	0.217319	0.996838	373365	7.844	4.37e-15	++
rs56273589	17	44203131	C	G	0.217038	0.997455	373573	-7.844	4.379e-15	--
rs2696604	17	44214094	A	G	0.217326	0.996946	373378	-7.843	4.389e-15	--
rs62063172	17	44203366	T	C	0.21704	0.997457	373573	-7.843	4.409e-15	--
rs56227067	17	43939609	A	T	0.216656	0.999241	374113	-7.842	4.427e-15	--
rs62063171	17	44203311	T	C	0.217081	0.997695	373574	7.842	4.437e-15	++
rs113120855	17	44203520	T	C	0.217083	0.997678	373574	7.842	4.437e-15	++
rs1918798	17	44222335	A	G	0.217331	0.996842	373356	7.842	4.447e-15	++
rs2532329	17	44350090	A	G	0.214045	0.966112	359533	7.842	4.448e-15	++
rs1406071	17	44225485	T	C	0.217317	0.996817	373364	-7.841	4.457e-15	--
rs1406070	17	44225802	T	C	0.217316	0.996809	373364	7.841	4.457e-15	++
rs2696585	17	44226030	A	G	0.217316	0.996808	373364	7.841	4.457e-15	++
rs2532304	17	44226126	A	C	0.217316	0.996808	373364	-7.841	4.457e-15	--
rs2696590	17	44221602	C	G	0.217302	0.99692	373387	7.841	4.466e-15	++
rs56257094	17	44201667	A	G	0.217073	0.997674	373572	7.84	4.495e-15	++
rs55672516	17	44201680	A	C	0.217073	0.997674	373572	-7.84	4.495e-15	--
rs1918795	17	44224686	A	T	0.217317	0.996829	373365	-7.84	4.499e-15	--
rs62056808	17	43984646	T	C	0.215754	0.996207	373146	-7.84	4.507e-15	--
rs112073200	17	44201791	C	G	0.217053	0.997578	373530	7.84	4.513e-15	++
rs55907036	17	44042366	A	G	0.21556	0.996103	373012	7.84	4.519e-15	++
rs1918796	17	44223387	T	C	0.217328	0.996783	373355	-7.84	4.521e-15	--
rs10445337	17	44067400	T	C	0.21735	1	374535	-7.839	4.526e-15	--
rs77095128	17	44204304	T	G	0.217096	0.997626	373548	-7.839	4.542e-15	--
rs55669501	17	44202564	A	G	0.217078	0.997699	373574	7.839	4.549e-15	++
rs55885063	17	44202952	C	G	0.217037	0.99746	373574	-7.839	4.549e-15	--
rs76380490	17	44203413	T	C	0.217032	0.997431	373566	7.837	4.605e-15	++
rs2532314	17	44217112	T	G	0.217303	0.996908	373376	7.837	4.609e-15	++
rs1918799	17	44218242	T	C	0.217302	0.996903	373376	7.837	4.625e-15	++
rs55780786	17	44209875	T	C	0.216999	0.997253	373559	-7.836	4.635e-15	--
rs62064663	17	44080039	T	G	0.217178	0.999242	374289	-7.836	4.646e-15	--
rs76924476	17	44199029	T	C	0.217577	0.996336	373113	-7.836	4.665e-15	--
rs56226437	17	44042361	T	C	0.21555	0.996067	373001	-7.835	4.706e-15	--
rs2696599	17	44217226	A	G	0.217318	0.996871	373364	-7.835	4.707e-15	--
rs3089	17	44209919	C	G	0.216997	0.997241	373555	-7.833	4.746e-15	--
rs62054823	17	43929029	A	G	0.216821	0.998679	373852	-7.833	4.777e-15	--
rs4383188	17	44197603	T	C	0.217755	0.997065	373389	-7.831	4.828e-15	--
rs10514904	17	44207887	T	C	0.217725	0.996584	373139	7.83	4.887e-15	++
rs62063207	17	44211902	A	G	0.217104	0.997641	373600	-7.829	4.901e-15	--
rs62063208	17	44212032	A	C	0.217104	0.997637	373599	7.828	4.942e-15	++
rs62063174	17	44205122	C	G	0.217105	0.997744	373603	-7.828	4.97e-15	--
rs1052553	17	44073889	A	G	0.217176	0.999498	374269	-7.827	4.98e-15	--
rs17577954	17	44209628	T	C	0.217101	0.997573	373583	-7.827	4.995e-15	--
rs111424940	17	44211502	A	G	0.217106	0.997634	373596	7.827	5.008e-15	++
rs55909047	17	44209957	A	G	0.21707	0.997559	373580	-7.826	5.018e-15	--
rs62063202	17	44208945	T	C	0.217103	0.997701	373602	7.826	5.056e-15	++
rs62063203	17	44209313	T	C	0.217102	0.997692	373601	-7.825	5.091e-15	--
rs111724389	17	44209364	A	G	0.217106	0.997686	373601	7.825	5.091e-15	++
rs112401617	17	44209474	A	T	0.217103	0.997698	373601	-7.825	5.091e-15	--
rs62063298	17	44048323	T	G	0.214659	0.992794	371933	7.824	5.109e-15	++
rs17661348	17	44207066	A	G	0.217103	0.997722	373603	-7.824	5.11e-15	--
rs17661385	17	44207778	A	G	0.217088	0.997619	373577	-7.824	5.121e-15	--
rs753236	17	43946318	T	C	0.218846	0.989725	369274	-7.823	5.142e-15	--
rs1122381	17	44205839	A	G	0.217075	0.997574	373589	-7.823	5.166e-15	--
rs62063299	17	44048336	T	C	0.214648	0.992746	371919	-7.822	5.19e-15	--
rs56119705	17	44209985	T	C	0.217057	0.997552	373581	-7.819	5.34e-15	--
rs62064668	17	44082981	A	G	0.216946	0.998848	374041	7.816	5.463e-15	++
rs4627402	17	43932741	T	C	0.213134	0.987811	368704	7.815	5.496e-15	++
rs62063853	17	44074613	A	G	0.215769	0.995027	372637	-7.813	5.579e-15	--
rs55686102	17	44202608	T	C	0.217028	0.997585	373516	7.813	5.594e-15	++
rs75010486	17	44103825	T	C	0.213636	0.989535	370385	-7.811	5.654e-15	--
rs2732686	17	44338735	T	C	0.216085	0.971693	362558	7.811	5.654e-15	++
rs62063281	17	44038785	A	G	0.212454	1	374535	-7.811	5.683e-15	--
rs12150087	17	44210988	C	G	0.217017	0.997493	373514	-7.81	5.711e-15	--
rs12373142	17	43924200	C	G	0.215082	0.994954	372550	-7.809	5.766e-15	--
rs4581739	17	44204739	T	C	0.217	0.997446	373441	-7.808	5.804e-15	--
rs113638513	17	44204749	A	G	0.217	0.997446	373441	-7.808	5.804e-15	--
rs12373140	17	43924231	A	G	0.214995	0.994586	372392	7.808	5.82e-15	++
rs56269136	17	43926992	T	C	0.216885	0.998816	374018	7.804	6.007e-15	++
rs62063300	17	44048350	T	C	0.214679	0.992879	372046	-7.804	6.01e-15	--
rs62061733	17	44018399	A	G	0.22111	0.993268	371930	-7.803	6.023e-15	--
rs12373124	17	43924219	T	C	0.214995	0.994592	372392	-7.803	6.028e-15	--
rs62063854	17	44074619	A	G	0.215727	0.994935	372615	7.803	6.04e-15	++
rs7210219	17	44018519	T	C	0.220395	0.961924	359609	-7.799	6.258e-15	--
rs62054761	17	43909008	T	C	0.21507	0.994431	372413	7.798	6.268e-15	++
rs62054762	17	43909022	T	G	0.215072	0.994374	372409	7.797	6.343e-15	++
rs2696557	17	44347218	A	C	0.214201	0.965957	359473	7.797	6.355e-15	++
rs62054760	17	43908989	T	C	0.215071	0.994435	372425	7.787	6.874e-15	++
rs78929339	17	44189910	A	G	0.216194	0.994424	372410	-7.783	7.087e-15	--
rs79730878	17	43849415	T	C	0.220873	0.994426	371845	-7.782	7.142e-15	--
rs16940904	17	44186063	T	C	0.22506	0.991899	371502	7.782	7.157e-15	++
rs2668643	17	43671099	A	C	0.215886	0.995759	372449	7.781	7.19e-15	++
rs78556223	17	44026478	A	G	0.214959	0.994338	372018	-7.779	7.301e-15	--
rs1991556	17	44083402	A	G	0.218138	0.985237	368187	7.779	7.33e-15	++
rs1706731	17	43670696	C	G	0.207942	0.975734	363160	7.773	7.674e-15	++
rs76640332	17	44189858	A	G	0.215929	0.993897	372209	7.772	7.726e-15	++
rs17577975	17	44210442	T	C	0.216619	0.996933	373277	7.771	7.789e-15	++
rs56113217	17	43926948	A	G	0.216818	0.998664	373981	-7.771	7.809e-15	--
rs1078268	17	44075901	A	G	0.21695	0.997919	373750	-7.767	8.032e-15	--
rs4471723	17	44205690	T	C	0.219254	0.996746	373120	7.767	8.053e-15	++
rs56240566	17	44062689	A	C	0.216334	0.996715	372939	-7.766	8.079e-15	--
rs16940806	17	44103826	A	G	0.213572	0.989396	370304	7.766	8.108e-15	++
rs2004673	17	44075099	T	C	0.216558	0.995482	372946	-7.765	8.159e-15	--
rs55788678	17	43992233	T	C	0.215797	0.995883	372790	7.765	8.171e-15	++
rs2435204	17	43988205	A	G	0.223522	0.995741	372352	-7.765	8.191e-15	--
rs79412431	17	43940021	A	G	0.212192	0.984624	368223	7.764	8.217e-15	++
rs17661015	17	44192957	T	C	0.215131	0.988041	369796	-7.763	8.281e-15	--
rs413519	17	43685826	A	G	0.216047	0.995717	373051	-7.763	8.299e-15	--
rs1078269	17	44075837	T	C	0.21696	0.997846	373741	-7.759	8.582e-15	--
rs2004674	17	44075110	A	T	0.216519	0.995311	372915	-7.759	8.591e-15	--
rs12150230	17	44015464	A	G	0.215799	0.997242	373161	-7.756	8.789e-15	--
rs1881194	17	44248814	A	G	0.216228	0.990473	370651	7.753	8.95e-15	++
rs12150229	17	44015446	A	G	0.215712	0.997107	373090	-7.752	9.068e-15	--
rs2532404	17	44302881	T	C	0.215546	0.974872	363709	7.749	9.289e-15	++
rs74944644	17	43940020	T	C	0.212321	0.984826	368288	-7.748	9.333e-15	--
rs2532348	17	44340253	A	G	0.216176	0.971956	362596	-7.745	9.522e-15	--
rs62063855	17	44075535	T	C	0.216951	0.997602	373613	-7.744	9.597e-15	--
rs55915917	17	43892784	T	G	0.214218	0.988763	370269	-7.744	9.653e-15	--
rs62062137	17	44118848	A	G	0.216474	1	374535	7.74	9.914e-15	++
rs62063786	17	44061023	A	G	0.217161	1	374535	7.736	1.026e-14	++
rs1724390	17	43663247	A	C	0.218194	1	374535	7.735	1.035e-14	++
rs75210307	17	43940012	T	C	0.212308	0.984815	368270	-7.732	1.057e-14	--
rs55974014	17	43757450	A	C	0.211288	0.99004	369519	7.731	1.069e-14	++
rs2668692	17	44293020	A	G	0.215511	0.975408	363967	7.73	1.077e-14	++
rs2696532	17	44355602	A	G	0.212157	0.959683	356581	-7.73	1.08e-14	--
rs55668363	17	43892788	A	G	0.21372	0.989531	370637	7.728	1.089e-14	++
rs56365901	17	43960323	A	G	0.214515	0.991766	371124	-7.718	1.185e-14	--
rs55767267	17	43960325	T	C	0.214536	0.991797	371139	-7.715	1.209e-14	--
rs2696610	17	44291820	A	G	0.215526	0.977069	364998	-7.714	1.215e-14	--
rs112058117	17	44041562	T	G	0.21231	0.986563	367826	7.713	1.227e-14	++
rs11079720	17	43840016	A	G	0.214197	0.990877	371045	7.713	1.23e-14	++
rs2668662	17	44290759	T	C	0.215523	0.977089	365014	-7.712	1.235e-14	--
rs2732601	17	44291479	A	G	0.215527	0.977082	365006	7.71	1.254e-14	++
rs2668665	17	44290047	A	G	0.215527	0.977128	365026	7.709	1.268e-14	++
rs58879558	17	44095467	T	C	0.224208	0.998358	374230	-7.709	1.269e-14	--
rs2668670	17	44289628	A	C	0.215527	0.977144	365039	-7.707	1.291e-14	--
rs3785884	17	44057595	A	G	0.221809	0.997088	373961	7.705	1.304e-14	++
rs2732629	17	44289101	A	G	0.215527	0.977158	365043	-7.701	1.355e-14	--
rs56127309	17	43960341	A	G	0.214555	0.991837	371148	7.7	1.359e-14	++
rs2696464	17	44287310	A	G	0.215531	0.977208	365058	-7.697	1.396e-14	--
[truncated: 2,152 more rows]
