# Supplementary material for: Item-level analyses reveal genetic heterogeneity in neuroticism
Source: Nat Commun. 2018 Mar 2;9:905. doi: 10.1038/s41467-018-03242-8 (PMC5834468; doi:10.1038/s41467-018-03242-8)
Supplement: Supplementary file 14 — Supplementary Data 10 [file 41467_2018_3242_MOESM14_ESM.xlsx]

## Sheet: Supplementary Data 10
Supplementary Data 10. Genome-wide significant SNPs for NERV-FEEL (UKB field ID: 1970)
rsID	CHR	BP	A1	A2	MAF	INFO	N	Z	P	DIR
rs62062288	17	44096553	A	G	0.211505	0.980982	363742	7.981	1.453e-15	++
rs62055935	17	43848750	T	C	0.214475	0.99306	370339	-7.966	1.642e-15	--
rs62055936	17	43848761	A	T	0.214464	0.993319	370438	7.964	1.661e-15	++
rs62057061	17	43856639	C	G	0.215963	1	372679	-7.919	2.394e-15	--
rs62055948	17	43852621	T	C	0.215531	0.996884	371369	-7.914	2.483e-15	--
rs62062789	17	44025033	T	C	0.2154	0.994713	370863	-7.909	2.585e-15	--
rs62062790	17	44025045	T	C	0.2154	0.994709	370863	7.909	2.585e-15	++
rs62055888	17	43838720	T	C	0.212906	0.995592	370436	7.906	2.663e-15	++
rs2696557	17	44347218	A	C	0.214201	0.965957	357703	7.906	2.669e-15	++
rs1375545	3	85604320	T	G	0.384246	0.995415	369373	7.904	2.698e-15	++
rs62055947	17	43852605	T	C	0.215535	0.996891	371386	7.904	2.704e-15	++
rs79857651	17	44013475	A	G	0.215594	0.995559	371286	7.899	2.801e-15	++
rs2696497	17	44364649	T	C	0.21384	0.964759	357449	7.897	2.863e-15	++
rs113756354	17	44013483	A	G	0.215583	0.995625	371289	-7.895	2.902e-15	--
rs62061733	17	44018399	A	G	0.22111	0.993268	370089	-7.889	3.043e-15	--
rs757503	17	43756466	T	C	0.215865	0.996923	371582	-7.888	3.061e-15	--
rs78471340	17	43768346	A	G	0.215423	0.994972	370779	7.888	3.07e-15	++
rs2696500	17	44363929	T	C	0.214048	0.964414	357461	7.885	3.135e-15	++
rs2668617	17	44351285	A	G	0.214168	0.965172	357397	-7.883	3.2e-15	--
rs2732708	17	44351387	T	C	0.214039	0.966047	357738	7.882	3.231e-15	++
rs17665188	17	44357351	T	C	0.213949	0.965131	357604	-7.879	3.288e-15	--
rs872972	17	43756458	A	G	0.215782	0.996865	371615	7.875	3.401e-15	++
rs2732671	17	44283139	A	C	0.215589	0.97728	363341	7.873	3.452e-15	++
rs78052495	17	43768347	T	C	0.215445	0.994979	370753	7.873	3.464e-15	++
rs2668622	17	44352131	T	G	0.214246	0.965277	357504	7.868	3.61e-15	++
rs2668624	17	44352872	A	G	0.213967	0.965038	357562	-7.865	3.693e-15	--
rs2532269	17	44250108	T	C	0.217273	0.976749	363398	-7.864	3.73e-15	--
rs17460541	3	85618112	T	G	0.385555	0.995066	368677	7.861	3.821e-15	++
rs1881194	17	44248814	A	G	0.216228	0.990473	368811	7.859	3.872e-15	++
rs2261201	17	44354549	C	G	0.214631	0.964872	357597	-7.856	3.971e-15	--
rs2732705	17	44351929	T	G	0.214088	0.965767	357576	-7.854	4.034e-15	--
rs2668628	17	44353885	A	G	0.214037	0.96496	357529	7.853	4.052e-15	++
rs2732595	17	44267227	A	G	0.215597	0.977579	363578	-7.853	4.058e-15	--
rs2696524	17	44356793	A	G	0.213998	0.965034	357540	-7.853	4.07e-15	--
rs2696440	17	44274560	T	C	0.21549	0.977605	363551	-7.852	4.079e-15	--
rs73133800	3	85605183	T	C	0.384469	0.995494	369692	7.85	4.145e-15	++
rs58889493	3	85622699	A	T	0.384358	0.996253	369953	7.85	4.173e-15	++
rs79301522	17	44207932	A	G	0.217029	0.997142	371560	-7.849	4.2e-15	--
rs1449386	3	85619079	T	G	0.378258	0.995592	369896	-7.848	4.212e-15	--
rs4327091	17	44021717	A	G	0.215152	0.994153	370395	7.847	4.265e-15	++
rs2532329	17	44350090	A	G	0.214045	0.966112	357766	7.847	4.27e-15	++
rs2732587	17	44261137	T	C	0.215532	0.97809	363847	7.846	4.282e-15	++
rs740707	17	44258231	A	G	0.215524	0.978162	363833	-7.846	4.283e-15	--
rs724304	3	85608139	A	C	0.384245	0.996267	370004	-7.845	4.318e-15	--
rs2532241	17	44265702	A	T	0.215542	0.977844	363670	-7.845	4.341e-15	--
rs2316784	17	44021699	T	G	0.215152	0.994155	370396	7.844	4.363e-15	++
rs2141302	17	44259040	C	G	0.21553	0.978152	363833	7.844	4.381e-15	++
rs2532243	17	44265328	A	G	0.215541	0.977857	363697	-7.843	4.39e-15	--
rs2141301	17	44258954	C	G	0.215527	0.978163	363834	7.843	4.391e-15	++
rs740706	17	44258354	C	G	0.215528	0.978179	363846	7.843	4.397e-15	++
rs758523	17	44258422	T	G	0.215528	0.978179	363846	7.843	4.397e-15	++
rs4856590	3	85612528	A	G	0.384298	0.996093	369972	7.843	4.408e-15	++
rs12639564	3	85619783	A	G	0.379897	0.995971	369966	-7.843	4.408e-15	--
rs2696708	17	44264943	T	C	0.215541	0.97787	363717	-7.843	4.409e-15	--
rs2732658	17	44271152	A	G	0.21557	0.977564	363560	7.843	4.412e-15	++
rs2696666	17	44251972	A	G	0.215527	0.978284	363880	7.842	4.424e-15	++
rs956329	17	44251230	T	C	0.215526	0.978299	363882	-7.842	4.429e-15	--
rs80143279	17	43776742	T	C	0.215583	0.995723	371346	-7.842	4.447e-15	--
rs2732589	17	44266022	A	G	0.215541	0.977845	363670	-7.842	4.447e-15	--
rs2532265	17	44252197	T	G	0.21553	0.978264	363879	7.841	4.461e-15	++
rs2732665	17	44277691	T	C	0.215524	0.977525	363533	-7.841	4.479e-15	--
rs2696707	17	44264717	A	C	0.215541	0.977873	363718	-7.84	4.488e-15	--
rs2696665	17	44251769	A	G	0.21553	0.978268	363880	-7.84	4.49e-15	--
rs28439143	17	43987723	A	G	0.21616	1	372679	7.84	4.492e-15	++
rs1918788	17	44267617	A	G	0.215552	0.977754	363626	-7.84	4.495e-15	--
rs2696696	17	44255777	A	G	0.21553	0.978225	363864	7.84	4.496e-15	++
rs2668656	17	44283022	A	G	0.215528	0.977383	363368	-7.84	4.517e-15	--
rs2696442	17	44275035	T	G	0.215516	0.977641	363574	-7.84	4.519e-15	--
rs62060916	17	44251582	T	C	0.21553	0.978272	363881	-7.839	4.525e-15	--
rs2532255	17	44255532	T	C	0.215528	0.978237	363866	-7.839	4.551e-15	--
rs2532267	17	44250616	A	G	0.215549	0.978228	363857	7.838	4.561e-15	++
rs2532264	17	44252416	C	G	0.215527	0.978275	363882	7.838	4.561e-15	++
rs2732644	17	44252098	T	C	0.215541	0.978212	363876	7.838	4.586e-15	++
rs62250491	3	85616009	T	G	0.384401	0.996064	369945	7.837	4.602e-15	++
rs2532259	17	44253364	A	G	0.215527	0.978259	363881	7.837	4.604e-15	++
rs2696443	17	44276821	A	G	0.215514	0.977577	363551	7.837	4.612e-15	++
rs2696662	17	44249621	A	G	0.215541	0.978207	363874	-7.836	4.648e-15	--
rs62063849	17	44073062	T	G	0.217183	0.998877	372269	-7.836	4.663e-15	--
rs2732646	17	44254379	T	C	0.215527	0.978268	363872	7.836	4.664e-15	++
rs2732647	17	44254413	A	G	0.215527	0.978268	363872	-7.836	4.664e-15	--
rs2532257	17	44254494	T	C	0.215528	0.97826	363872	-7.836	4.664e-15	--
rs2532225	17	44277923	A	G	0.215597	0.977314	363464	7.835	4.681e-15	++
rs62063291	17	44043378	T	C	0.216867	1	372679	-7.834	4.714e-15	--
rs2696463	17	44286128	A	G	0.215532	0.977236	363278	-7.834	4.73e-15	--
rs76761706	17	43776741	T	C	0.215553	0.995513	371284	-7.834	4.734e-15	--
rs9891103	17	44091886	T	C	0.227158	0.996277	371497	7.834	4.744e-15	++
rs2696526	17	44267863	A	G	0.215554	0.977751	363628	7.833	4.747e-15	++
rs2167043	3	85609072	T	C	0.38428	0.996165	369987	-7.833	4.767e-15	--
rs2167044	3	85609095	T	C	0.384278	0.996173	369987	7.833	4.767e-15	++
rs59073108	3	85609289	A	G	0.384278	0.996173	369987	-7.833	4.767e-15	--
rs62250467	3	85609303	T	C	0.384278	0.996173	369987	-7.833	4.767e-15	--
rs2532235	17	44272000	A	G	0.215537	0.977672	363596	7.833	4.78e-15	++
rs67999244	3	85614670	A	T	0.384233	0.996233	369988	7.832	4.789e-15	++
rs7629091	3	85615298	T	G	0.384233	0.996233	369988	-7.832	4.789e-15	--
rs1449382	3	85612053	A	G	0.38423	0.996228	369990	7.832	4.802e-15	++
rs62250472	3	85612748	A	C	0.38423	0.996228	369990	7.832	4.802e-15	++
rs4856593	3	85612767	T	C	0.38423	0.996228	369990	-7.832	4.802e-15	--
rs2326320	3	85613473	T	C	0.38423	0.996228	369990	7.832	4.802e-15	++
rs1449383	3	85613831	A	G	0.38423	0.996228	369990	-7.832	4.802e-15	--
rs17688922	17	43779351	A	G	0.216467	0.999489	372414	7.832	4.804e-15	++
rs1918785	17	44276330	T	C	0.215512	0.977606	363555	-7.831	4.839e-15	--
rs67277278	3	85606962	A	C	0.384273	0.996186	370013	7.831	4.843e-15	++
rs4543024	3	85607003	T	C	0.384273	0.996186	370013	-7.831	4.843e-15	--
rs1449370	3	85607161	T	C	0.384273	0.996186	370013	7.831	4.843e-15	++
rs8070723	17	44081064	A	G	0.220031	1	372679	-7.831	4.845e-15	--
rs6780346	3	85593584	T	C	0.389499	0.996258	370651	7.831	4.848e-15	++
rs2532228	17	44277818	A	G	0.215523	0.977536	363534	-7.831	4.858e-15	--
rs2696702	17	44260416	T	C	0.215527	0.978137	363868	-7.83	4.871e-15	--
rs17652337	17	44083323	T	C	0.218096	0.99502	370366	7.83	4.884e-15	++
rs59211082	3	85619644	T	C	0.384165	0.996235	369989	-7.83	4.884e-15	--
rs2696523	17	44267904	T	C	0.215567	0.977731	363621	-7.83	4.895e-15	--
rs2532226	17	44277867	A	G	0.215524	0.977539	363535	7.83	4.896e-15	++
rs2696464	17	44287310	A	G	0.215531	0.977208	363267	-7.829	4.899e-15	--
rs1530740	3	85610487	A	G	0.384249	0.996282	370019	7.829	4.902e-15	++
rs2122233	3	85611068	A	G	0.384248	0.996282	370019	7.829	4.902e-15	++
rs4856588	3	85611420	A	G	0.384249	0.996282	370019	7.829	4.902e-15	++
rs1900914	3	85611791	A	G	0.384249	0.996282	370019	7.829	4.902e-15	++
rs1449380	3	85611903	T	C	0.384249	0.996282	370019	7.829	4.902e-15	++
rs17459563	3	85609365	A	G	0.384274	0.996186	369995	7.829	4.904e-15	++
rs4856589	3	85611560	A	G	0.384249	0.99628	370018	-7.829	4.912e-15	--
rs62250496	3	85620621	T	G	0.384164	0.996237	369990	7.829	4.914e-15	++
rs2696700	17	44259792	A	G	0.215527	0.978147	363868	7.829	4.918e-15	++
rs2668670	17	44289628	A	C	0.215527	0.977144	363249	-7.829	4.937e-15	--
rs66499081	3	85607285	A	G	0.384256	0.996259	370017	-7.828	4.948e-15	--
rs1449371	3	85607323	T	C	0.384256	0.996259	370017	-7.828	4.948e-15	--
rs62055887	17	43838710	T	C	0.216335	0.998052	371903	-7.828	4.95e-15	--
rs17663792	17	44272552	T	C	0.215547	0.977628	363568	7.828	4.952e-15	++
rs2532270	17	44249800	A	G	0.215532	0.978292	363886	7.828	4.957e-15	++
rs2732660	17	44272679	C	G	0.215546	0.97762	363563	7.828	4.961e-15	++
rs2696438	17	44272928	A	C	0.215546	0.977617	363563	7.828	4.961e-15	++
rs6549040	3	85606061	T	G	0.384248	0.996281	370018	7.827	4.983e-15	++
rs7653790	3	85607605	T	G	0.384248	0.99628	370018	7.827	4.983e-15	++
rs1449373	3	85608461	A	G	0.384248	0.99628	370018	7.827	4.983e-15	++
rs1449374	3	85608487	T	C	0.384248	0.99628	370018	7.827	4.983e-15	++
rs1530738	3	85610083	A	G	0.384248	0.99628	370018	-7.827	4.983e-15	--
rs17519241	3	85610649	T	C	0.384248	0.996281	370018	7.827	4.983e-15	++
rs2732629	17	44289101	A	G	0.215527	0.977158	363253	-7.827	5.011e-15	--
rs59835020	3	85621205	A	G	0.384183	0.996291	370019	-7.826	5.017e-15	--
rs111520035	17	44039410	A	G	0.216794	0.999128	372258	-7.825	5.071e-15	--
rs17518584	3	85604923	T	C	0.384297	0.996078	369987	7.825	5.075e-15	++
rs2732596	17	44269546	T	C	0.215582	0.977595	363560	7.825	5.081e-15	++
rs1449378	3	85609795	T	C	0.38424	0.996254	370009	7.824	5.109e-15	++
rs62061817	17	44182706	A	G	0.21699	0.99765	371376	-7.824	5.125e-15	--
rs62061814	17	44181508	T	G	0.217001	0.997666	371375	-7.824	5.13e-15	--
rs62055714	17	43764796	T	G	0.216573	0.999907	372636	7.824	5.132e-15	++
rs62055715	17	43764847	A	G	0.216573	0.999907	372636	7.824	5.132e-15	++
rs62060921	17	44263479	T	C	0.215541	0.977965	363768	-7.824	5.132e-15	--
rs1918787	17	44279252	A	G	0.21551	0.977541	363468	-7.824	5.134e-15	--
rs111952388	17	44181454	T	C	0.217002	0.997669	371375	7.824	5.135e-15	++
rs2696704	17	44261753	T	C	0.215526	0.978104	363844	-7.824	5.136e-15	--
rs62061813	17	44181118	A	G	0.217001	0.997669	371376	7.823	5.161e-15	++
rs17688126	17	43765080	A	G	0.216547	0.999859	372616	-7.823	5.164e-15	--
rs2668665	17	44290047	A	G	0.215527	0.977128	363236	7.823	5.173e-15	++
rs17688875	17	43778406	A	G	0.216713	0.999406	372321	-7.823	5.176e-15	--
rs62064666	17	44082514	T	C	0.216421	0.999322	372312	-7.822	5.197e-15	--
rs2696610	17	44291820	A	G	0.215526	0.977069	363206	-7.822	5.202e-15	--
rs55840731	17	43769277	C	G	0.216569	0.99985	372589	-7.822	5.209e-15	--
rs62060922	17	44263729	C	G	0.215543	0.97794	363756	-7.822	5.218e-15	--
rs1526128	17	43779624	T	C	0.215099	0.996398	371260	7.821	5.238e-15	++
rs62063282	17	44039043	A	G	0.216705	0.998513	372061	7.821	5.246e-15	++
rs17650842	17	44037491	A	G	0.21663	0.997961	371852	-7.82	5.264e-15	--
rs17650901	17	44039691	A	G	0.216779	0.999206	372281	-7.82	5.293e-15	--
rs78569719	17	44356949	T	C	0.213963	0.96501	357523	-7.819	5.33e-15	--
rs62063786	17	44061023	A	G	0.217161	1	372679	7.819	5.337e-15	++
rs6783137	3	85599918	T	C	0.384818	0.998713	372534	7.818	5.353e-15	++
rs62055886	17	43838678	A	G	0.216364	0.997992	371909	7.818	5.355e-15	++
rs2732601	17	44291479	A	G	0.215527	0.977082	363215	7.818	5.363e-15	++
rs17762361	17	43781778	A	G	0.216473	0.999508	372427	-7.818	5.384e-15	--
rs62250465	3	85605437	T	C	0.384222	0.996218	369999	7.818	5.385e-15	++
rs62054436	17	43825568	T	C	0.215896	0.996546	371333	7.817	5.411e-15	++
rs62054437	17	43825576	T	C	0.215892	0.996525	371333	-7.817	5.411e-15	--
rs2668662	17	44290759	T	C	0.215523	0.977089	363223	-7.817	5.431e-15	--
rs2696439	17	44273264	A	G	0.215564	0.977606	363557	7.816	5.442e-15	++
rs66631011	3	85605046	A	G	0.384306	0.996091	369995	7.816	5.465e-15	++
rs68049270	3	85605061	T	C	0.384306	0.996091	369995	7.816	5.465e-15	++
rs62063263	17	44033394	C	G	0.215209	0.993492	370216	7.816	5.47e-15	++
rs2029133	3	85602808	A	G	0.384346	0.997029	370976	7.815	5.48e-15	++
rs1358438	17	44279760	A	G	0.215514	0.977513	363466	7.815	5.483e-15	++
rs2469933	17	44285531	A	G	0.215544	0.977197	363284	7.815	5.503e-15	++
rs2029132	3	85602746	A	C	0.384348	0.997036	370978	7.814	5.525e-15	++
rs1449410	3	85603219	C	G	0.384348	0.997035	370977	-7.814	5.536e-15	--
rs62056878	17	43780561	T	C	0.216501	0.999411	372400	7.814	5.539e-15	++
rs444071	17	43707951	T	C	0.216578	0.999983	372669	7.814	5.544e-15	++
rs396593	17	43707955	A	C	0.216578	0.999983	372669	7.814	5.544e-15	++
rs2532234	17	44272266	A	G	0.215566	0.977628	363580	-7.814	5.546e-15	--
rs62056876	17	43778752	T	C	0.216478	0.999111	372317	7.814	5.548e-15	++
rs56062621	17	43798903	A	G	0.214864	0.993188	369786	-7.814	5.559e-15	--
rs2696706	17	44264045	T	C	0.215117	0.97912	364474	-7.813	5.582e-15	--
rs1052553	17	44073889	A	G	0.217176	0.999498	372411	-7.813	5.594e-15	--
rs1918786	17	44279101	A	G	0.215517	0.977539	363467	-7.813	5.604e-15	--
rs62065453	17	43573419	T	C	0.217174	0.993222	369776	7.813	5.605e-15	++
rs62063281	17	44038785	A	G	0.212454	1	372679	-7.812	5.612e-15	--
rs56189701	17	43987801	T	C	0.216408	0.999175	372301	-7.811	5.664e-15	--
rs2696453	17	44281722	T	C	0.215527	0.977421	363428	-7.81	5.709e-15	--
rs1375566	3	85642479	A	G	0.380239	0.99397	369646	7.81	5.717e-15	++
rs4471723	17	44205690	T	C	0.219254	0.996746	371263	7.81	5.718e-15	++
rs2532314	17	44217112	T	G	0.217303	0.996908	371521	7.81	5.726e-15	++
rs79406732	17	43940497	T	C	0.216399	0.999282	372250	7.81	5.737e-15	++
rs55787734	17	43799052	A	G	0.215338	0.994945	370638	-7.809	5.744e-15	--
rs436667	17	43709415	T	C	0.216619	1	372679	7.809	5.759e-15	++
rs55996632	17	43935888	T	C	0.216806	1	372679	7.809	5.778e-15	++
rs79772780	17	44189855	A	G	0.215542	0.991231	369487	7.808	5.796e-15	++
rs2696599	17	44217226	A	G	0.217318	0.996871	371509	-7.808	5.82e-15	--
rs2696705	17	44263965	T	C	0.215121	0.979098	364474	-7.808	5.833e-15	--
rs56323832	17	43768633	A	G	0.216598	0.999852	372633	7.807	5.849e-15	++
rs77044307	17	44172408	C	G	0.217116	0.998261	371798	-7.806	5.883e-15	--
rs79346219	17	44184375	A	G	0.216909	0.997476	371529	-7.806	5.887e-15	--
rs17650872	17	44039516	T	G	0.21674	0.998929	372205	7.806	5.893e-15	++
rs17573593	17	44082603	A	C	0.216753	0.999713	372551	-7.806	5.909e-15	--
rs2696451	17	44281588	T	C	0.215513	0.977453	363440	-7.806	5.92e-15	--
rs6783138	3	85599920	C	G	0.384846	0.998674	372503	-7.805	5.933e-15	--
rs2732673	17	44280902	C	G	0.215511	0.977481	363450	7.805	5.938e-15	++
rs1918799	17	44218242	T	C	0.217302	0.996903	371521	7.805	5.95e-15	++
rs62063789	17	44061898	T	C	0.217059	0.999315	372548	-7.805	5.969e-15	--
rs55838058	17	43798902	T	C	0.214868	0.993304	369826	7.803	6.022e-15	++
rs2732675	17	44280188	A	T	0.215511	0.977511	363456	7.803	6.031e-15	++
rs62057064	17	43857033	T	C	0.216301	0.999478	372393	7.803	6.035e-15	++
rs62621252	17	43922942	T	C	0.21737	1	372679	-7.802	6.085e-15	--
rs17577975	17	44210442	T	C	0.216619	0.996933	371416	7.802	6.087e-15	++
rs55780945	17	44040120	T	C	0.216756	0.999416	372407	7.802	6.09e-15	++
rs2942168	17	43714850	A	G	0.216594	0.999979	372676	7.802	6.091e-15	++
rs1918784	17	44276013	A	G	0.215545	0.977592	363537	7.802	6.099e-15	++
rs2696604	17	44214094	A	G	0.217326	0.996946	371523	-7.802	6.106e-15	--
rs2942169	17	43711539	C	G	0.216589	0.999997	372679	7.801	6.124e-15	++
rs241045	17	43712337	T	C	0.21659	0.999992	372679	7.801	6.124e-15	++
rs241044	17	43712464	A	G	0.21659	0.999991	372679	7.801	6.124e-15	++
rs241042	17	43712657	T	C	0.21659	0.999991	372679	-7.801	6.124e-15	--
rs2942167	17	43715018	T	C	0.216591	0.99999	372679	-7.801	6.124e-15	--
rs2942165	17	43715619	C	G	0.216591	0.999989	372679	7.801	6.124e-15	++
rs117368197	17	43715924	A	G	0.2166	0.999973	372679	-7.801	6.124e-15	--
rs413778	17	43716885	A	G	0.216591	0.999989	372679	-7.801	6.124e-15	--
rs17573607	17	44083081	A	G	0.21673	0.999043	372393	7.801	6.14e-15	++
rs62054384	17	43804306	T	C	0.216632	0.999576	372573	-7.801	6.143e-15	--
rs2532316	17	44213712	A	G	0.217338	0.996822	371483	7.801	6.144e-15	++
rs62056930	17	43789640	A	C	0.21679	0.999136	372368	-7.801	6.162e-15	--
rs111327992	17	44126691	A	G	0.216926	0.999156	372321	7.8	6.17e-15	++
rs2696590	17	44221602	C	G	0.217302	0.99692	371532	7.8	6.182e-15	++
rs62060768	17	44134984	A	G	0.216782	0.999766	372551	7.8	6.187e-15	++
rs62055751	17	43767538	A	G	0.216587	0.999953	372671	-7.8	6.194e-15	--
rs55801356	17	43837237	A	G	0.216635	0.999234	372379	-7.8	6.204e-15	--
rs62056837	17	43988884	T	C	0.216771	0.999808	372577	-7.799	6.221e-15	--
rs2696603	17	44215823	A	G	0.217321	0.996916	371512	-7.799	6.223e-15	--
rs2668660	17	44280523	A	G	0.215513	0.977499	363456	-7.799	6.24e-15	--
rs1918802	17	44215045	T	C	0.217319	0.996937	371514	-7.799	6.241e-15	--
rs241036	17	43731719	A	C	0.217056	1	372679	-7.799	6.242e-15	--
rs2696457	17	44284057	T	C	0.215657	0.976854	363185	7.799	6.245e-15	++
rs241041	17	43713925	A	G	0.21659	0.999989	372678	-7.799	6.246e-15	--
rs241039	17	43714673	A	T	0.216591	0.999989	372678	-7.799	6.246e-15	--
rs389217	17	43717131	T	C	0.216589	0.999979	372678	7.799	6.246e-15	++
rs55946323	17	44031946	A	G	0.216813	0.998862	372081	-7.799	6.25e-15	--
rs62055701	17	43758787	A	G	0.214491	0.995244	370718	7.799	6.264e-15	++
rs62063668	17	44122484	T	C	0.216728	0.999961	372661	7.798	6.283e-15	++
rs740710	17	44214815	C	G	0.217321	0.996928	371513	-7.798	6.283e-15	--
rs75916678	17	43849366	T	C	0.21652	0.998912	372193	-7.798	6.286e-15	--
rs2040844	17	43767219	A	C	0.216586	0.999949	372670	-7.798	6.292e-15	--
rs2696600	17	44216226	A	G	0.217321	0.996898	371510	-7.798	6.308e-15	--
rs389978	17	43717415	A	G	0.216728	0.999858	372639	-7.797	6.317e-15	--
rs3089	17	44209919	C	G	0.216997	0.997241	371693	-7.797	6.337e-15	--
rs62057062	17	43856710	A	G	0.216297	0.999492	372408	7.797	6.338e-15	++
rs2532313	17	44217293	A	G	0.217317	0.996887	371509	7.797	6.339e-15	++
rs17565025	17	44012463	T	C	0.217166	0.99937	372445	-7.797	6.343e-15	--
rs2696587	17	44222460	T	G	0.217309	0.996892	371525	-7.797	6.345e-15	--
rs17688056	17	43763241	T	C	0.216608	0.99991	372652	7.797	6.348e-15	++
rs12150320	17	44213204	T	C	0.217312	0.996986	371557	7.797	6.35e-15	++
rs73984689	17	44184404	A	G	0.217585	0.996673	371399	7.797	6.352e-15	++
rs62056841	17	43990041	A	C	0.216702	0.999334	372407	-7.797	6.353e-15	--
rs77426526	17	43962982	A	G	0.216826	1	372679	7.797	6.354e-15	++
rs594591	17	43707620	T	G	0.216588	1	372679	7.797	6.361e-15	++
rs1706746	17	43721457	T	C	0.21659	0.999999	372679	7.796	6.376e-15	++
rs3418	17	43723462	T	C	0.216592	0.999993	372679	7.796	6.376e-15	++
rs17571739	17	44032915	T	C	0.216147	0.996716	371428	-7.796	6.385e-15	--
rs55962674	17	43799033	T	C	0.21656	0.999382	372471	7.796	6.397e-15	++
rs78556223	17	44026478	A	G	0.214959	0.994338	370171	-7.796	6.401e-15	--
rs55780786	17	44209875	T	C	0.216999	0.997253	371697	-7.795	6.419e-15	--
rs3108317	17	43719870	A	G	0.216591	0.99999	372676	7.795	6.421e-15	++
rs2942164	17	43721283	C	G	0.216639	1	372679	7.795	6.439e-15	++
rs62054378	17	43799667	A	C	0.21658	0.99941	372470	7.795	6.44e-15	++
rs62056879	17	43781426	T	C	0.2164	0.999386	372348	-7.794	6.473e-15	--
rs62056862	17	43770525	T	C	0.216592	0.999926	372667	7.794	6.493e-15	++
rs2532308	17	44220942	A	G	0.217315	0.996881	371511	7.794	6.504e-15	++
rs1406074	17	44222067	T	G	0.217315	0.996872	371511	-7.794	6.504e-15	--
rs62063670	17	44123248	T	C	0.216726	0.999948	372667	-7.793	6.524e-15	--
rs74571696	17	44123685	A	G	0.216726	0.99995	372667	7.793	6.524e-15	++
rs79698033	17	44123717	T	C	0.216726	0.99995	372667	7.793	6.524e-15	++
rs55876817	17	43958139	A	C	0.216548	0.998987	372295	-7.793	6.525e-15	--
rs2532382	17	44319369	T	C	0.215607	0.973777	361585	-7.793	6.529e-15	--
rs413917	17	43723189	A	G	0.216793	1	372679	7.793	6.539e-15	++
rs56100013	17	43768467	T	C	0.216569	0.999871	372638	7.793	6.542e-15	++
rs1918798	17	44222335	A	G	0.217331	0.996842	371501	7.793	6.547e-15	++
rs17688205	17	43766352	C	G	0.216589	0.999971	372674	7.793	6.562e-15	++
rs17688296	17	43767815	T	C	0.216591	0.999954	372670	7.793	6.568e-15	++
rs241035	17	43731896	T	C	0.216595	0.999973	372675	7.792	6.574e-15	++
rs2668632	17	44319366	T	C	0.215614	0.973775	361584	7.792	6.574e-15	++
rs241022	17	43737730	T	C	0.216589	0.999976	372675	-7.792	6.577e-15	--
rs111295615	17	44184428	T	C	0.216865	0.997239	371463	-7.792	6.579e-15	--
rs77819001	17	43799804	A	C	0.21658	0.999409	372470	7.792	6.586e-15	++
rs76667867	17	43799810	C	G	0.216578	0.9994	372470	7.792	6.586e-15	++
rs62055712	17	43764565	A	G	0.216591	0.999995	372677	-7.792	6.596e-15	--
rs62055713	17	43764685	T	C	0.216591	0.999994	372677	7.792	6.596e-15	++
rs17688090	17	43764987	A	G	0.216591	0.99999	372677	7.792	6.596e-15	++
rs241028	17	43735276	T	C	0.216574	0.999942	372675	7.792	6.598e-15	++
rs62055716	17	43765778	T	C	0.216595	0.999966	372675	7.792	6.609e-15	++
rs17688249	17	43766754	T	C	0.21659	0.999971	372675	7.792	6.609e-15	++
rs62055753	17	43767631	A	G	0.21659	0.999965	372675	7.792	6.609e-15	++
rs62055754	17	43768230	C	G	0.216589	0.999961	372675	-7.792	6.609e-15	--
rs77310586	17	43765381	C	G	0.216599	0.99995	372657	7.791	6.622e-15	++
rs455028	17	43726574	T	C	0.216594	0.99997	372679	-7.791	6.644e-15	--
rs383241	17	43705356	A	G	0.216588	0.999996	372678	7.791	6.657e-15	++
rs376120	17	43705518	A	G	0.216588	0.999997	372678	-7.791	6.657e-15	--
rs62057073	17	43861117	T	C	0.216269	1	372679	7.791	6.658e-15	++
rs241034	17	43733048	A	T	0.216594	0.999973	372673	-7.791	6.661e-15	--
rs757501	17	43756685	A	G	0.216568	0.999828	372600	-7.791	6.665e-15	--
rs241031	17	43734304	T	C	0.216592	0.99997	372675	-7.79	6.683e-15	--
rs241030	17	43734503	A	G	0.216593	0.999973	372675	-7.79	6.683e-15	--
rs241029	17	43734643	T	C	0.216589	0.999955	372675	-7.79	6.683e-15	--
rs241026	17	43735555	A	G	0.216592	0.999975	372675	7.79	6.683e-15	++
rs17577954	17	44209628	T	C	0.217101	0.997573	371721	-7.79	6.683e-15	--
rs62061707	17	44006954	T	C	0.21511	0.995292	371098	-7.79	6.684e-15	--
rs10514898	17	44119636	A	C	0.216727	0.999947	372661	-7.79	6.689e-15	--
rs17761387	17	43765450	A	G	0.216627	0.999888	372668	7.79	6.694e-15	++
rs111273167	17	43740967	T	C	0.216589	0.99999	372675	7.79	6.703e-15	++
rs62055937	17	43848968	T	G	0.215937	0.996187	371476	7.79	6.706e-15	++
rs393675	17	43723605	T	C	0.216589	0.999991	372678	-7.79	6.71e-15	--
rs241024	17	43736763	T	C	0.216591	0.999978	372676	7.79	6.718e-15	++
rs241023	17	43737040	A	G	0.216591	0.999979	372676	7.79	6.718e-15	++
rs241021	17	43738627	T	G	0.21659	0.999984	372676	-7.79	6.718e-15	--
rs241020	17	43738676	A	C	0.21659	0.999984	372676	7.79	6.718e-15	++
rs62056866	17	43771493	A	G	0.216586	0.999932	372655	7.79	6.72e-15	++
rs41399444	17	44121469	T	C	0.216731	0.999966	372663	7.789	6.736e-15	++
rs241027	17	43735478	A	G	0.216595	0.999966	372673	-7.789	6.744e-15	--
rs385691	17	43726125	A	C	0.216592	0.999981	372677	-7.789	6.746e-15	--
rs17761581	17	43769088	T	C	0.216589	0.999953	372674	-7.789	6.748e-15	--
rs56283089	17	43769321	A	C	0.216589	0.99995	372674	-7.789	6.748e-15	--
rs56312737	17	43769516	A	C	0.216589	0.999946	372674	7.789	6.748e-15	++
rs111447859	17	43987184	T	C	0.216871	0.999594	372499	-7.789	6.76e-15	--
rs1375557	3	85635126	T	G	0.384388	0.995977	369873	7.789	6.769e-15	++
rs62056870	17	43773784	A	C	0.216583	0.999905	372640	7.789	6.773e-15	++
rs62053951	17	43749168	C	G	0.216587	0.999985	372674	7.789	6.775e-15	++
rs74765707	17	43770416	T	C	0.216588	0.99994	372673	-7.789	6.778e-15	--
rs62056861	17	43770443	T	C	0.216588	0.999939	372673	-7.789	6.778e-15	--
rs9468	17	44101563	T	C	0.217362	0.998376	371711	-7.788	6.781e-15	--
rs62055702	17	43758790	T	C	0.214485	0.995211	370718	7.788	6.786e-15	++
rs16940633	17	43710371	A	G	0.216557	0.999922	372658	7.788	6.787e-15	++
rs62053940	17	43741028	A	G	0.216588	0.999988	372677	-7.788	6.794e-15	--
rs448830	17	43725212	A	G	0.216591	0.999989	372678	7.788	6.796e-15	++
rs434428	17	43725684	A	G	0.216591	0.999989	372678	7.788	6.796e-15	++
rs434598	17	43725762	A	G	0.21659	0.999989	372678	7.788	6.796e-15	++
rs62055661	17	43752039	T	C	0.21709	0.999749	372667	7.788	6.807e-15	++
rs55893711	17	44119320	T	C	0.216727	0.999954	372662	7.788	6.815e-15	++
rs434971	17	43725992	A	G	0.216616	0.999966	372677	7.788	6.816e-15	++
rs62053949	17	43748101	A	G	0.216587	0.999973	372664	-7.788	6.816e-15	--
rs62053952	17	43749261	T	C	0.216589	0.999991	372675	-7.788	6.823e-15	--
rs17687534	17	43749579	T	C	0.21659	0.999994	372675	-7.788	6.823e-15	--
rs41374248	17	44120442	A	G	0.216738	0.999943	372664	-7.787	6.836e-15	--
rs1375558	3	85635190	A	G	0.38438	0.995973	369872	-7.787	6.836e-15	--
rs650927	17	43709867	T	G	0.216567	0.999958	372666	-7.787	6.838e-15	--
rs671740	17	43709893	A	G	0.216567	0.999958	372666	-7.787	6.838e-15	--
rs2942170	17	43711312	T	C	0.216568	0.999956	372666	7.787	6.838e-15	++
rs12150464	17	43776371	T	C	0.216562	0.999799	372624	7.787	6.838e-15	++
rs12150435	17	43776391	C	G	0.216562	0.999799	372624	7.787	6.838e-15	++
rs62056875	17	43778003	A	T	0.216583	0.999876	372629	7.787	6.847e-15	++
rs55972157	17	43768703	T	C	0.216592	0.999942	372671	7.787	6.85e-15	++
rs17761985	17	43776787	T	C	0.216589	0.999861	372635	7.787	6.865e-15	++
rs77555455	17	44035516	A	G	0.216827	0.998535	371901	7.787	6.866e-15	++
rs12150091	17	43776242	A	G	0.216562	0.9998	372625	-7.787	6.874e-15	--
rs17687667	17	43754099	A	G	0.216602	0.99994	372671	7.787	6.875e-15	++
rs62056946	17	43798401	A	G	0.216655	0.999762	372586	7.787	6.878e-15	++
rs79252344	17	44120608	A	G	0.216736	0.999945	372660	-7.787	6.879e-15	--
rs55989971	17	43798160	A	G	0.216643	0.999805	372613	7.787	6.88e-15	++
rs62055689	17	43754569	A	G	0.216635	0.999786	372636	7.787	6.883e-15	++
rs17687571	17	43750010	A	G	0.216591	0.99999	372675	7.787	6.884e-15	++
rs17760817	17	43750137	C	G	0.216591	0.99999	372675	7.787	6.884e-15	++
rs17688068	17	43763935	A	G	0.21659	0.999988	372675	-7.787	6.886e-15	--
rs12150454	17	43776061	T	C	0.21657	0.99977	372607	7.787	6.886e-15	++
rs1052590	17	44102638	A	G	0.216662	0.999669	372589	-7.786	6.891e-15	--
rs12150610	17	43775479	T	C	0.216443	0.999753	372586	-7.786	6.892e-15	--
rs62053957	17	43750939	T	C	0.2166	0.999951	372655	-7.786	6.894e-15	--
rs55900347	17	44176092	A	G	0.21713	0.99826	371821	7.786	6.897e-15	++
rs62056873	17	43776945	T	C	0.216586	0.999876	372636	-7.786	6.899e-15	--
rs17688767	17	43777542	A	G	0.216583	0.999881	372633	-7.786	6.9e-15	--
rs62056874	17	43777578	T	C	0.216583	0.999881	372633	7.786	6.9e-15	++
rs17688773	17	43777710	T	C	0.216583	0.999881	372633	-7.786	6.9e-15	--
rs1375546	3	85604405	A	G	0.38427	0.998936	371750	7.786	6.9e-15	++
rs112572874	17	44072984	A	G	0.218526	0.997166	371506	-7.786	6.904e-15	--
rs1918797	17	44223243	A	G	0.217319	0.996838	371508	7.786	6.907e-15	++
rs17760577	17	43741452	T	C	0.216588	0.999982	372672	7.786	6.91e-15	++
rs62056865	17	43771193	T	C	0.216586	0.999934	372659	-7.786	6.913e-15	--
rs62064668	17	44082981	A	G	0.216946	0.998848	372183	7.786	6.922e-15	++
rs55938136	17	43798360	A	G	0.216643	0.999806	372614	-7.786	6.929e-15	--
rs75403953	17	43798546	A	G	0.216643	0.999806	372614	-7.786	6.929e-15	--
rs81632	17	43710127	A	T	0.216557	0.9999	372639	7.786	6.93e-15	++
rs55721252	17	43958099	T	C	0.216579	0.999118	372325	-7.786	6.934e-15	--
rs1528075	17	44220454	T	G	0.217303	0.996935	371556	-7.786	6.944e-15	--
rs56110538	17	43768727	A	G	0.216635	0.999889	372649	7.785	6.948e-15	++
rs449501	17	43724555	A	G	0.216601	0.999954	372677	7.785	6.95e-15	++
rs76717812	17	43754010	T	C	0.216594	0.999966	372673	-7.785	6.952e-15	--
rs79073784	17	43754209	C	G	0.216594	0.999962	372673	7.785	6.952e-15	++
rs2532305	17	44223060	A	G	0.217319	0.996838	371510	7.785	6.957e-15	++
rs77768866	17	44121917	T	C	0.216761	0.999905	372621	7.785	6.961e-15	++
rs112915466	17	43958744	A	G	0.216496	0.999165	372277	-7.785	6.969e-15	--
rs17687504	17	43746721	A	G	0.216586	0.999961	372659	-7.785	6.983e-15	--
rs62055662	17	43752566	T	C	0.216592	0.999978	372674	7.785	6.985e-15	++
rs62055663	17	43753454	A	G	0.216593	0.999971	372674	-7.785	6.985e-15	--
rs62055664	17	43753642	A	G	0.216593	0.999969	372674	-7.785	6.985e-15	--
rs62056863	17	43770595	A	G	0.216588	0.999938	372664	-7.785	6.988e-15	--
rs56119705	17	44209985	T	C	0.217057	0.997552	371719	-7.785	6.99e-15	--
rs1918796	17	44223387	T	C	0.217328	0.996783	371500	-7.785	6.991e-15	--
rs62060794	17	44142566	T	C	0.216738	0.999914	372651	7.785	6.996e-15	++
rs67955391	3	85640136	C	G	0.384383	0.995977	369872	-7.784	7.001e-15	--
rs76839282	17	44029178	C	G	0.216705	0.999079	372236	7.784	7.011e-15	++
rs62056867	17	43771627	A	G	0.216588	0.999928	372653	-7.784	7.015e-15	--
rs62053948	17	43748046	T	C	0.216604	0.999916	372631	7.784	7.023e-15	++
rs62053950	17	43748412	A	G	0.216589	0.999966	372665	-7.784	7.023e-15	--
rs62063671	17	44124837	A	G	0.216757	0.999883	372620	-7.784	7.027e-15	--
rs62053945	17	43746839	T	C	0.216588	0.999963	372660	-7.784	7.034e-15	--
rs439558	17	43717803	T	C	0.21777	0.999747	372656	-7.784	7.038e-15	--
rs55980621	17	43768496	T	C	0.216535	0.999761	372622	7.784	7.038e-15	++
rs62053946	17	43747677	T	C	0.216586	0.999968	372660	7.784	7.039e-15	++
rs62053947	17	43747683	A	G	0.216586	0.999968	372660	7.784	7.039e-15	++
rs17761207	17	43762255	T	C	0.216595	0.999979	372672	-7.784	7.043e-15	--
rs7634761	3	85636421	A	G	0.384382	0.99598	369873	7.784	7.049e-15	++
rs6794866	3	85639548	A	T	0.384382	0.995979	369873	7.784	7.049e-15	++
rs17686610	17	43710384	A	C	0.216559	0.999929	372661	-7.784	7.052e-15	--
rs1706748	17	43722509	C	G	0.216705	0.999671	372630	-7.784	7.054e-15	--
rs62056864	17	43770995	A	G	0.216588	0.999935	372660	7.783	7.055e-15	++
rs62056877	17	43778828	T	G	0.217099	0.998114	371921	-7.783	7.058e-15	--
rs62056881	17	43782455	T	G	0.21639	0.999256	372489	7.783	7.058e-15	++
rs1449391	3	85554582	T	G	0.384392	0.998883	371927	7.783	7.062e-15	++
rs17688452	17	43773085	A	G	0.216587	0.99992	372646	7.783	7.069e-15	++
rs10491144	17	43773124	A	C	0.216586	0.999921	372646	-7.783	7.069e-15	--
rs62055709	17	43762429	T	C	0.216593	0.999987	372678	7.783	7.079e-15	++
rs62055711	17	43762554	A	G	0.216591	0.999996	372678	-7.783	7.079e-15	--
rs17688002	17	43762594	A	T	0.21659	0.999996	372678	-7.783	7.079e-15	--
rs2040846	17	43762846	A	G	0.21659	0.999996	372678	-7.783	7.079e-15	--
rs4486953	17	43763007	T	C	0.21659	0.999997	372678	-7.783	7.079e-15	--
rs241033	17	43733983	A	G	0.216607	0.999934	372674	7.783	7.08e-15	++
rs17653906	17	44133142	A	G	0.216755	0.999818	372638	7.783	7.082e-15	++
rs17688410	17	43772251	T	C	0.216591	0.999917	372645	7.783	7.093e-15	++
rs17760733	17	43746276	T	G	0.216586	0.999958	372657	7.783	7.094e-15	++
rs968027	17	43781250	T	C	0.216205	0.998996	372219	7.783	7.094e-15	++
rs17573266	17	44072881	C	G	0.216947	0.999712	372577	-7.783	7.094e-15	--
rs55653963	17	43799509	A	C	0.216404	0.999386	372473	-7.783	7.096e-15	--
rs6772956	3	85631845	C	G	0.384553	0.995894	369847	7.783	7.096e-15	++
rs1918795	17	44224686	A	T	0.217317	0.996829	371510	-7.783	7.099e-15	--
rs56400821	17	43760080	A	C	0.216512	0.99969	372574	7.783	7.102e-15	++
rs647483	17	43729432	T	C	0.216581	0.999942	372656	7.783	7.105e-15	++
rs62063271	17	44036047	A	G	0.21729	0.99798	371921	7.783	7.106e-15	++
rs17762165	17	43778602	T	C	0.216583	0.999854	372621	7.783	7.108e-15	++
rs62063859	17	44078616	A	G	0.216839	0.999865	372618	7.783	7.108e-15	++
rs17688391	17	43772109	A	C	0.216587	0.999929	372647	7.783	7.109e-15	++
rs55927630	17	43772407	T	C	0.216596	0.999895	372647	7.783	7.109e-15	++
rs17688434	17	43772540	A	G	0.216586	0.999922	372647	7.783	7.109e-15	++
rs12150125	17	43986432	A	G	0.216929	0.998608	372059	7.783	7.109e-15	++
rs10491143	17	43773248	A	T	0.216586	0.999921	372645	-7.782	7.115e-15	--
rs17688511	17	43773607	T	G	0.216586	0.999917	372645	-7.782	7.115e-15	--
rs74977736	17	44126977	C	G	0.216731	0.999947	372658	7.782	7.115e-15	++
rs17760631	17	43743045	T	C	0.216587	0.999966	372664	-7.782	7.117e-15	--
rs55669046	17	43768501	T	C	0.216521	0.999799	372625	7.782	7.117e-15	++
rs62062286	17	44096486	T	C	0.217047	0.999169	372139	7.782	7.135e-15	++
rs112169475	17	43760192	A	G	0.216592	0.999923	372643	-7.782	7.143e-15	--
rs17575437	17	44133031	A	T	0.216731	0.999954	372663	7.782	7.143e-15	++
rs17653889	17	44133070	A	T	0.216731	0.999954	372663	-7.782	7.143e-15	--
rs62060761	17	44133162	A	C	0.216731	0.999954	372663	-7.782	7.143e-15	--
rs17688944	17	43779419	A	T	0.216535	0.999758	372609	7.782	7.144e-15	++
rs440778	17	43686420	A	G	0.21533	0.994839	370758	-7.782	7.145e-15	--
rs1406071	17	44225485	T	C	0.217317	0.996817	371509	-7.782	7.145e-15	--
rs1406070	17	44225802	T	C	0.217316	0.996809	371509	7.782	7.145e-15	++
rs2696585	17	44226030	A	G	0.217316	0.996808	371509	7.782	7.145e-15	++
rs2532304	17	44226126	A	C	0.217316	0.996808	371509	-7.782	7.145e-15	--
rs79675109	17	43746418	A	T	0.216586	0.999959	372658	7.782	7.146e-15	++
rs56200760	17	43772018	T	G	0.216587	0.999929	372648	7.782	7.148e-15	++
rs55651627	17	43758011	C	G	0.216584	0.999964	372673	7.782	7.156e-15	++
rs62250463	3	85603872	T	G	0.384395	0.999634	372494	-7.782	7.157e-15	--
rs62055718	17	43766418	T	C	0.214991	0.995283	370508	7.782	7.159e-15	++
rs56162163	17	43774497	A	T	0.216583	0.999906	372642	-7.782	7.162e-15	--
rs56391096	17	43774845	T	C	0.216583	0.999905	372642	7.782	7.162e-15	++
rs17761838	17	43774959	T	C	0.216583	0.999904	372642	-7.782	7.162e-15	--
rs62055955	17	43854340	A	G	0.216677	0.999213	372447	-7.782	7.163e-15	--
rs62063683	17	44131717	A	G	0.21674	0.999925	372645	7.782	7.163e-15	++
rs17762073	17	43777745	A	C	0.216586	0.999865	372630	7.782	7.164e-15	++
rs17688534	17	43773877	A	T	0.216585	0.999916	372644	-7.782	7.165e-15	--
rs17688558	17	43773943	A	G	0.216585	0.999915	372644	-7.782	7.165e-15	--
rs17563433	17	43800351	A	C	0.21666	0.999812	372612	-7.781	7.173e-15	--
rs77370070	17	43800404	T	G	0.21666	0.999812	372612	-7.781	7.173e-15	--
rs112578465	17	44125066	T	C	0.216757	0.999878	372617	7.781	7.176e-15	++
rs17688682	17	43775929	C	G	0.216592	0.999867	372624	-7.781	7.179e-15	--
rs62056928	17	43788782	T	C	0.216515	0.999499	372557	7.781	7.18e-15	++
rs62063264	17	44033401	T	C	0.215184	0.993566	370258	7.781	7.182e-15	++
rs62053954	17	43749949	A	G	0.2166	0.999892	372654	7.781	7.185e-15	++
rs424243	17	43727887	A	T	0.216587	0.999917	372649	-7.781	7.188e-15	--
rs62060786	17	44136763	T	C	0.21672	0.999896	372647	7.781	7.19e-15	++
rs62060787	17	44136803	T	G	0.21672	0.999896	372647	7.781	7.19e-15	++
rs55714296	17	44137189	A	T	0.21672	0.999896	372647	-7.781	7.19e-15	--
rs62053955	17	43749980	T	C	0.216607	0.999927	372659	-7.781	7.201e-15	--
rs17687625	17	43750238	A	G	0.216608	0.999925	372659	-7.781	7.201e-15	--
rs62055665	17	43754505	A	C	0.216595	0.999947	372650	-7.781	7.201e-15	--
rs113728380	17	43760199	T	C	0.216603	0.999888	372636	7.781	7.206e-15	++
rs62056872	17	43775015	T	C	0.216585	0.999906	372643	-7.781	7.212e-15	--
rs62053956	17	43750315	A	G	0.216616	0.99989	372641	-7.781	7.214e-15	--
rs62063673	17	44125484	T	G	0.216761	0.999891	372619	-7.781	7.218e-15	--
rs1568951	17	43792895	T	G	0.216585	0.999663	372585	-7.781	7.221e-15	--
rs1568950	17	43792896	T	C	0.216585	0.999663	372585	-7.781	7.221e-15	--
rs241038	17	43730598	A	G	0.216579	0.999952	372659	7.78	7.225e-15	++
rs241037	17	43730636	T	G	0.216579	0.999952	372659	7.78	7.225e-15	++
rs12150547	17	43775546	A	G	0.216592	0.999871	372625	-7.78	7.226e-15	--
rs17687838	17	43759048	T	C	0.216587	0.999968	372673	-7.78	7.236e-15	--
rs453997	17	43727061	T	C	0.216576	0.999961	372659	7.78	7.238e-15	++
rs422112	17	43728137	A	G	0.216577	0.999961	372659	7.78	7.238e-15	++
rs413844	17	43729384	A	G	0.216578	0.999956	372659	7.78	7.238e-15	++
rs62055691	17	43754850	T	C	0.216597	0.999946	372647	-7.78	7.238e-15	--
rs79065019	17	44124535	T	C	0.217183	1	372679	-7.78	7.24e-15	--
rs41384744	17	44137070	A	G	0.216731	0.999845	372633	-7.78	7.241e-15	--
rs62060760	17	44132887	T	C	0.216733	0.999955	372663	7.78	7.249e-15	++
rs55909047	17	44209957	A	G	0.21707	0.997559	371718	-7.78	7.249e-15	--
rs62055690	17	43754576	C	G	0.216596	0.999951	372649	-7.78	7.251e-15	--
rs754513	17	44055638	A	T	0.216675	0.999388	372474	7.78	7.252e-15	++
rs17689378	17	43881790	T	C	0.216568	1	372679	7.78	7.263e-15	++
rs62063296	17	44046202	T	C	0.216803	0.999789	372582	7.78	7.274e-15	++
rs62055717	17	43766415	A	G	0.215012	0.995383	370512	-7.78	7.276e-15	--
rs6762733	3	85628865	A	G	0.384419	0.995958	369861	7.779	7.284e-15	++
rs113201171	17	44082249	A	T	0.216814	0.999352	372447	-7.779	7.311e-15	--
rs12150336	17	44125704	T	C	0.216753	0.99977	372586	7.779	7.315e-15	++
rs12150447	17	44128125	A	C	0.21673	0.999947	372663	-7.779	7.32e-15	--
rs62063684	17	44132269	T	C	0.216736	0.999942	372660	-7.779	7.32e-15	--
rs62063685	17	44132379	A	G	0.216736	0.999942	372660	-7.779	7.32e-15	--
rs62063687	17	44132592	A	G	0.216736	0.999942	372660	-7.779	7.32e-15	--
rs62063857	17	44076665	A	G	0.216791	1	372679	-7.779	7.329e-15	--
rs62061853	17	44196125	T	C	0.217119	0.997799	371751	-7.778	7.35e-15	--
rs62063676	17	44129800	A	G	0.216731	0.999954	372664	7.778	7.361e-15	++
rs112074397	17	44131022	T	C	0.216731	0.999958	372664	-7.778	7.361e-15	--
rs55944735	17	43958172	A	G	0.216869	0.998749	372217	-7.778	7.368e-15	--
rs62064660	17	44078832	A	G	0.216839	0.999869	372621	7.778	7.368e-15	++
rs62064664	17	44081462	T	C	0.216764	0.99961	372570	-7.778	7.37e-15	--
rs41382552	17	44118999	A	G	0.216761	0.999923	372627	-7.778	7.37e-15	--
rs62055957	17	43854536	A	C	0.216697	0.999144	372435	7.778	7.387e-15	++
rs62055525	17	43958736	A	G	0.21652	0.999114	372246	7.778	7.388e-15	++
rs62060840	17	44153258	A	G	0.216794	0.999881	372610	-7.778	7.388e-15	--
rs6762535	3	85628688	A	G	0.384424	0.99596	369860	7.778	7.389e-15	++
rs76333921	17	43759426	T	C	0.21659	0.999989	372674	7.778	7.391e-15	++
rs17761100	17	43760389	A	G	0.216591	0.999985	372674	-7.778	7.391e-15	--
rs17761124	17	43760516	A	T	0.216592	0.999981	372674	-7.778	7.391e-15	--
rs62055704	17	43760577	A	G	0.216591	0.999986	372674	7.778	7.391e-15	++
rs62055705	17	43760599	A	C	0.216592	0.999981	372674	-7.778	7.391e-15	--
rs62055706	17	43760685	T	C	0.21659	0.999992	372674	-7.778	7.391e-15	--
rs7502937	17	43793665	A	G	0.216635	0.999774	372596	-7.778	7.391e-15	--
rs78962882	17	44084844	C	G	0.216728	0.999861	372622	7.778	7.391e-15	++
rs12150627	17	44149537	C	G	0.216729	0.999939	372658	-7.778	7.393e-15	--
rs79180862	17	44131798	T	C	0.216755	0.999892	372639	7.778	7.394e-15	++
rs2696532	17	44355602	A	G	0.212157	0.959683	354819	-7.777	7.397e-15	--
rs17575556	17	44135827	A	G	0.21673	0.999953	372660	7.777	7.401e-15	++
rs17653998	17	44135985	A	G	0.216729	0.999951	372660	-7.777	7.401e-15	--
rs2942166	17	43715427	T	C	0.219253	0.999119	372651	-7.777	7.403e-15	--
rs111259120	17	44133534	T	C	0.216733	0.999954	372660	7.777	7.403e-15	++
rs62060764	17	44133633	A	G	0.216733	0.999954	372660	-7.777	7.403e-15	--
rs62060765	17	44133648	A	C	0.216733	0.999954	372660	-7.777	7.403e-15	--
rs62063681	17	44131592	A	G	0.21674	0.9999	372644	-7.777	7.405e-15	--
rs62063682	17	44131622	A	G	0.21674	0.9999	372644	7.777	7.405e-15	++
rs17687849	17	43759719	A	G	0.216598	0.999957	372656	-7.777	7.406e-15	--
rs62056935	17	43790446	A	G	0.216625	0.999773	372585	-7.777	7.407e-15	--
rs76563578	17	43933879	C	G	0.216712	0.999402	372353	-7.777	7.415e-15	--
rs1900918	3	85592342	A	C	0.384456	1	372679	7.777	7.416e-15	++
rs112155389	17	43758078	A	G	0.216581	0.999955	372670	7.777	7.417e-15	++
rs75076131	17	43790649	A	C	0.216626	0.999771	372587	7.777	7.424e-15	++
rs77220413	17	43764378	A	G	0.216608	1	372679	7.777	7.43e-15	++
rs1449405	3	85600077	T	C	0.384398	0.999825	372600	-7.777	7.445e-15	--
rs62055708	17	43761974	A	C	0.216593	0.999976	372670	7.777	7.451e-15	++
rs76927677	17	43761985	A	T	0.216593	0.999975	372670	-7.777	7.451e-15	--
rs112570965	17	43801092	T	C	0.216661	0.999815	372616	-7.776	7.463e-15	--
rs2316952	17	44139190	C	G	0.216729	0.999948	372659	7.776	7.466e-15	++
rs12150064	17	44128407	A	C	0.216732	0.999949	372664	7.776	7.467e-15	++
rs62063677	17	44129885	T	C	0.216733	0.999953	372664	7.776	7.467e-15	++
rs62063678	17	44129949	C	G	0.216733	0.999953	372664	-7.776	7.467e-15	--
rs79649865	17	44130587	T	G	0.216734	0.999959	372664	-7.776	7.467e-15	--
rs111853996	17	44130878	A	G	0.216733	0.999955	372664	-7.776	7.467e-15	--
rs112674766	17	44130924	A	T	0.216733	0.999955	372664	-7.776	7.467e-15	--
rs1724390	17	43663247	A	C	0.218194	1	372679	7.776	7.47e-15	++
rs1122381	17	44205839	A	G	0.217075	0.997574	371729	-7.776	7.471e-15	--
rs74398257	17	43756340	T	C	0.216606	0.999899	372623	-7.776	7.474e-15	--
rs2435204	17	43988205	A	G	0.223522	0.995741	370510	-7.776	7.48e-15	--
rs62055697	17	43758148	T	C	0.216589	0.999954	372671	7.776	7.481e-15	++
rs366858	17	43726588	T	C	0.216584	0.999921	372657	7.776	7.482e-15	++
rs56080482	17	44032597	A	G	0.216867	0.998805	372126	7.776	7.485e-15	++
rs2049515	17	43761856	T	C	0.216589	0.999992	372676	7.776	7.488e-15	++
rs12150570	17	44126218	A	G	0.216763	0.999888	372621	7.776	7.488e-15	++
rs80020809	17	44172391	T	C	0.217138	0.998326	371823	7.776	7.489e-15	++
rs56318865	17	44147411	A	G	0.216731	0.999963	372665	7.776	7.494e-15	++
rs56041778	17	44147511	C	G	0.216731	0.999963	372665	7.776	7.494e-15	++
rs55947022	17	44147574	A	G	0.216731	0.999963	372665	7.776	7.494e-15	++
rs55929190	17	44147599	C	G	0.216731	0.999963	372665	7.776	7.494e-15	++
rs56323408	17	44147721	T	C	0.216731	0.999965	372665	7.776	7.494e-15	++
rs17653836	17	44128876	A	T	0.216733	0.99995	372663	7.776	7.5e-15	++
rs56323722	17	43798015	A	C	0.216638	0.999732	372585	-7.776	7.501e-15	--
rs2158474	17	43761939	C	G	0.216594	0.999976	372671	7.776	7.505e-15	++
rs62060785	17	44136634	A	G	0.216731	0.999948	372660	7.776	7.506e-15	++
rs17654016	17	44137925	T	C	0.216731	0.999951	372660	-7.776	7.506e-15	--
rs2316951	17	44139083	C	G	0.21673	0.999953	372660	7.776	7.506e-15	++
rs17575683	17	44139662	T	C	0.21673	0.999953	372660	7.776	7.506e-15	++
rs112411928	17	44139762	C	G	0.21673	0.999953	372660	-7.776	7.506e-15	--
rs62250500	3	85627691	T	C	0.384422	0.99596	369862	7.776	7.514e-15	++
rs6549041	3	85629183	C	G	0.384422	0.995966	369862	-7.776	7.514e-15	--
rs6549042	3	85629255	A	G	0.384422	0.995966	369862	-7.776	7.514e-15	--
rs62056936	17	43790911	A	T	0.216626	0.99977	372588	-7.775	7.524e-15	--
rs62060793	17	44142427	A	G	0.216728	0.999951	372662	-7.775	7.528e-15	--
rs80120913	17	44177755	C	G	0.217133	0.998211	371839	-7.775	7.536e-15	--
rs17576695	17	44172327	A	T	0.217171	0.998461	371856	7.775	7.538e-15	++
rs17649019	17	43801593	A	G	0.216671	0.999788	372618	7.775	7.539e-15	++
rs12150141	17	43775145	A	G	0.216564	0.999803	372613	7.775	7.54e-15	++
rs75115093	17	43761381	A	G	0.21659	0.999993	372677	-7.775	7.542e-15	--
rs62055707	17	43761482	T	C	0.21659	0.999993	372677	-7.775	7.542e-15	--
rs62063207	17	44211902	A	G	0.217104	0.997641	371740	-7.775	7.545e-15	--
rs17575507	17	44134095	A	G	0.216732	0.999954	372659	-7.775	7.549e-15	--
rs876944	17	44134391	T	G	0.216732	0.999954	372659	7.775	7.549e-15	++
rs62060767	17	44134910	A	G	0.216732	0.999954	372659	7.775	7.549e-15	++
rs62060769	17	44135026	C	G	0.216732	0.999954	372659	7.775	7.549e-15	++
rs1107820	17	44135359	T	C	0.216732	0.999954	372659	-7.775	7.549e-15	--
rs12150608	17	43775402	T	C	0.216572	0.999769	372595	-7.775	7.552e-15	--
rs17573447	17	44079567	T	C	0.216918	0.999624	372466	7.775	7.558e-15	++
rs78681971	17	44106219	T	C	0.216679	0.999935	372647	7.775	7.561e-15	++
rs62054380	17	43800987	A	C	0.216632	0.999702	372545	7.775	7.565e-15	++
rs17575423	17	44129253	T	C	0.216736	0.999945	372664	-7.775	7.565e-15	--
rs12150048	17	43827471	C	G	0.217138	0.99948	372485	7.775	7.566e-15	++
rs62055946	17	43851971	A	C	0.216386	0.99951	372450	7.775	7.569e-15	++
rs62056937	17	43791181	A	C	0.216631	0.999778	372589	-7.775	7.573e-15	--
rs2838	17	44141347	A	G	0.216729	0.999957	372663	-7.775	7.573e-15	--
rs12150127	17	44141732	A	G	0.216727	0.999945	372663	7.775	7.573e-15	++
rs62060792	17	44141955	A	T	0.216727	0.999945	372663	7.775	7.573e-15	++
rs76307183	17	44142121	A	G	0.216727	0.999942	372663	7.775	7.573e-15	++
rs62060795	17	44142663	T	C	0.216729	0.999957	372663	7.775	7.573e-15	++
rs17575773	17	44142879	T	C	0.21673	0.999957	372663	7.775	7.573e-15	++
rs62060797	17	44143344	A	G	0.21673	0.999958	372663	7.775	7.573e-15	++
rs12150344	17	44143484	A	G	0.216729	0.999956	372663	7.775	7.573e-15	++
rs62060798	17	44144152	T	C	0.216729	0.999957	372663	-7.775	7.573e-15	--
rs62060799	17	44144251	T	G	0.216729	0.999957	372663	7.775	7.573e-15	++
rs17761046	17	43758382	T	C	0.216596	0.999971	372670	-7.774	7.584e-15	--
rs62056869	17	43773447	T	C	0.216584	0.999909	372642	-7.774	7.584e-15	--
rs62055938	17	43849656	A	C	0.216397	0.999416	372436	7.774	7.585e-15	++
rs17518082	3	85599825	T	C	0.384575	0.999117	372565	7.774	7.589e-15	++
rs62063208	17	44212032	A	C	0.217104	0.997637	371739	7.774	7.593e-15	++
rs1880750	17	43796541	A	T	0.216625	0.999764	372590	7.774	7.601e-15	++
rs2316953	17	44140341	A	G	0.216733	0.999951	372662	7.774	7.606e-15	++
rs1122380	17	44206079	T	C	0.217088	0.997583	371681	7.774	7.612e-15	++
rs111424940	17	44211502	A	G	0.217106	0.997634	371736	7.774	7.615e-15	++
rs55662347	17	44070545	A	G	0.216854	0.999921	372639	7.774	7.622e-15	++
rs9901937	17	44063723	A	C	0.216862	0.999855	372623	-7.774	7.628e-15	--
rs2668659	17	44281452	A	G	0.216296	0.975015	362877	-7.774	7.631e-15	--
rs76294809	17	43849327	A	G	0.216429	0.999423	372440	7.773	7.638e-15	++
rs76830096	17	43857129	A	C	0.216399	0.999484	372439	-7.773	7.639e-15	--
rs62063202	17	44208945	T	C	0.217103	0.997701	371742	7.773	7.64e-15	++
rs17563501	17	43801695	T	C	0.216633	0.999706	372547	7.773	7.642e-15	++
rs9944484	17	43990662	A	G	0.217095	0.999597	372565	7.773	7.644e-15	++
rs2163129	17	44056433	T	C	0.216809	0.999974	372676	-7.773	7.647e-15	--
rs76453925	17	43759431	T	C	0.216659	0.999885	372669	7.773	7.65e-15	++
rs62060796	17	44143029	T	G	0.216736	0.999923	372648	7.773	7.654e-15	++
rs10514903	17	44206646	C	G	0.217077	0.997616	371700	-7.773	7.665e-15	--
rs62056911	17	43784624	T	C	0.216472	0.999769	372556	-7.773	7.668e-15	--
rs17458609	3	85599977	T	C	0.384589	0.997414	371934	7.773	7.668e-15	++
rs7350928	17	44108100	T	C	0.216742	1	372679	7.773	7.679e-15	++
rs62063203	17	44209313	T	C	0.217102	0.997692	371741	-7.773	7.679e-15	--
rs111724389	17	44209364	A	G	0.217106	0.997686	371741	7.773	7.679e-15	++
rs112401617	17	44209474	A	T	0.217103	0.997698	371741	-7.773	7.679e-15	--
rs12150469	17	44092497	T	C	0.216714	0.999895	372644	-7.773	7.682e-15	--
rs62063174	17	44205122	C	G	0.217105	0.997744	371743	-7.773	7.684e-15	--
rs4856596	3	85624386	T	G	0.38439	0.995988	369862	7.773	7.693e-15	++
rs757500	17	43756833	A	C	0.216584	0.999942	372659	7.772	7.696e-15	++
rs62061706	17	44006896	T	C	0.216726	0.999747	372590	-7.772	7.696e-15	--
rs2732686	17	44338735	T	C	0.216085	0.971693	360767	7.772	7.697e-15	++
rs67904150	3	85625231	A	G	0.384416	0.995965	369860	-7.772	7.7e-15	--
rs17577650	17	44205500	A	G	0.217078	0.997632	371701	-7.772	7.705e-15	--
rs62063200	17	44206482	T	C	0.217078	0.997625	371701	7.772	7.705e-15	++
rs2732706	17	44351686	T	C	0.21426	0.965661	357532	7.772	7.705e-15	++
rs8712	17	44101871	A	G	0.21734	0.998237	371629	-7.772	7.706e-15	--
rs56280222	17	43803788	T	C	0.216673	0.999882	372648	-7.772	7.712e-15	--
rs36076725	17	44110532	A	G	0.216734	0.999989	372678	7.772	7.712e-15	++
rs35833914	17	44110541	A	G	0.216734	0.999989	372678	7.772	7.712e-15	++
rs62062321	17	44111109	A	G	0.216734	0.99999	372678	-7.772	7.712e-15	--
rs17574604	17	44111613	A	G	0.216734	0.999991	372678	-7.772	7.712e-15	--
rs17653193	17	44112441	A	G	0.216734	0.999991	372678	7.772	7.712e-15	++
rs17653211	17	44112638	T	C	0.216734	0.999992	372678	-7.772	7.712e-15	--
rs4608377	17	44113359	T	C	0.216734	0.999993	372678	-7.772	7.712e-15	--
rs12185225	17	44113491	T	C	0.216734	0.999993	372678	-7.772	7.712e-15	--
rs12150438	17	44113963	T	C	0.216734	0.999993	372678	7.772	7.712e-15	++
rs62062134	17	44114432	A	C	0.216734	0.999994	372678	-7.772	7.712e-15	--
rs12185243	17	44115351	T	C	0.216734	0.999994	372678	-7.772	7.712e-15	--
rs1076222	17	44109769	C	G	0.216715	0.999859	372615	-7.772	7.724e-15	--
rs62055945	17	43851851	A	G	0.216383	0.999513	372455	7.772	7.725e-15	++
rs56043078	17	43853235	T	G	0.216382	0.999538	372455	-7.772	7.725e-15	--
rs77965652	17	43853457	A	G	0.216381	0.999541	372455	-7.772	7.725e-15	--
rs55849949	17	43853526	A	G	0.216381	0.999543	372455	-7.772	7.725e-15	--
rs55991914	17	43854267	T	C	0.21638	0.999553	372455	7.772	7.725e-15	++
rs2668694	17	44292319	T	C	0.215526	0.976663	362935	-7.772	7.734e-15	--
rs62062265	17	44090035	C	G	0.216729	0.99997	372675	-7.772	7.75e-15	--
rs77009866	17	44110888	A	T	0.216735	0.999993	372679	-7.772	7.753e-15	--
rs17653162	17	44111827	A	C	0.216735	0.999995	372679	7.772	7.753e-15	++
rs62062322	17	44112385	A	G	0.216735	0.999995	372679	-7.772	7.753e-15	--
rs17653255	17	44112743	A	C	0.216735	0.999996	372679	7.772	7.753e-15	++
rs12150162	17	44114218	T	C	0.216735	0.999998	372679	-7.772	7.753e-15	--
rs17574796	17	44115074	T	C	0.216735	0.999998	372679	-7.772	7.753e-15	--
rs17574824	17	44115107	T	C	0.216735	0.999998	372679	7.772	7.753e-15	++
rs11079729	17	44115569	A	C	0.216735	0.999998	372679	7.772	7.753e-15	++
rs12150542	17	44115730	A	G	0.216735	0.999999	372679	7.772	7.753e-15	++
rs12150090	17	44115886	T	C	0.216735	0.999999	372679	7.772	7.753e-15	++
rs41437445	17	44116238	A	G	0.216735	0.999999	372679	7.772	7.753e-15	++
rs62062136	17	44116312	T	C	0.216735	0.999999	372679	-7.772	7.753e-15	--
rs10514897	17	44117397	A	G	0.216735	1	372679	-7.772	7.753e-15	--
rs62056912	17	43784948	T	G	0.216419	0.999526	372515	7.772	7.754e-15	++
rs17458574	3	85599868	T	G	0.384646	0.998835	372545	-7.772	7.756e-15	--
rs4383188	17	44197603	T	C	0.217755	0.997065	371527	-7.771	7.757e-15	--
rs56317731	17	44032073	A	G	0.216831	0.998952	372149	-7.771	7.758e-15	--
rs17661348	17	44207066	A	G	0.217103	0.997722	371743	-7.771	7.758e-15	--
rs62061764	17	44166197	A	G	0.216703	0.999546	372596	-7.771	7.759e-15	--
rs113661667	17	43791610	T	C	0.216632	0.999775	372593	-7.771	7.762e-15	--
rs74579538	17	43791652	A	G	0.216632	0.999775	372593	7.771	7.762e-15	++
rs62062295	17	44100906	A	G	0.216732	0.999973	372669	-7.771	7.768e-15	--
rs62064675	17	44088926	T	C	0.216822	1	372679	7.771	7.775e-15	++
rs62064661	17	44078892	A	G	0.216833	0.999825	372611	7.771	7.776e-15	++
rs78487840	17	43757161	T	C	0.216577	1	372679	7.771	7.781e-15	++
rs56220242	17	43792326	T	C	0.216559	0.999393	372493	7.771	7.781e-15	++
rs17660132	17	44165803	T	C	0.216702	0.99954	372595	-7.771	7.787e-15	--
rs55973918	17	43792252	A	C	0.216606	0.999736	372587	7.771	7.79e-15	++
rs62055939	17	43849787	A	T	0.216405	0.999446	372444	-7.771	7.793e-15	--
rs62055940	17	43849896	A	G	0.216404	0.999446	372444	-7.771	7.793e-15	--
rs76885724	17	43850519	T	C	0.216404	0.999455	372444	7.771	7.793e-15	++
rs55831516	17	44148267	T	C	0.216736	0.999969	372667	7.771	7.796e-15	++
rs62060809	17	44148613	A	G	0.216735	0.999966	372667	7.771	7.796e-15	++
rs62060810	17	44148674	A	G	0.216735	0.999966	372667	-7.771	7.796e-15	--
rs12150625	17	44149448	C	G	0.216736	0.999971	372667	-7.771	7.796e-15	--
rs12150628	17	44149581	T	C	0.216735	0.999968	372667	7.771	7.796e-15	++
rs12150611	17	44149741	A	G	0.216735	0.999968	372667	7.771	7.796e-15	++
rs55821155	17	44032470	C	G	0.216838	0.998892	372132	-7.771	7.803e-15	--
rs112206871	17	44041817	A	G	0.216775	0.999549	372515	-7.771	7.805e-15	--
rs62063294	17	44044157	A	G	0.216784	0.999842	372590	7.771	7.806e-15	++
rs74903707	17	44028707	A	G	0.216797	0.99922	372326	7.771	7.807e-15	++
rs78104015	17	44052733	A	G	0.216882	0.999777	372588	-7.771	7.808e-15	--
rs3912060	17	44165435	T	C	0.216703	0.999552	372597	7.771	7.811e-15	++
rs78229689	17	44106806	A	G	0.216792	0.999785	372611	7.771	7.813e-15	++
rs76007856	17	43795238	A	G	0.216624	0.999753	372586	7.77	7.818e-15	++
rs34043286	17	44117119	A	G	0.216741	1	372679	-7.77	7.818e-15	--
rs17661428	17	44208144	C	G	0.217075	0.997597	371699	-7.77	7.821e-15	--
rs62060843	17	44153626	T	C	0.216735	0.999991	372674	7.77	7.822e-15	++
rs62056838	17	43989087	A	G	0.216791	0.999898	372622	-7.77	7.825e-15	--
rs62063304	17	44049900	A	G	0.216722	0.999799	372603	-7.77	7.825e-15	--
rs62055890	17	43840681	T	C	0.216507	0.998735	372121	7.77	7.838e-15	++
rs74850776	17	44150042	T	C	0.216736	0.999973	372668	-7.77	7.841e-15	--
rs17577877	17	44208218	A	G	0.217077	0.997585	371698	-7.77	7.845e-15	--
rs17652449	17	44088937	C	G	0.216712	0.999948	372658	7.77	7.85e-15	++
rs62062274	17	44093319	A	G	0.216747	1	372679	7.77	7.853e-15	++
rs75412750	17	44172773	T	C	0.217171	0.998423	371832	7.77	7.855e-15	++
rs62061795	17	44173179	A	C	0.217171	0.998418	371832	7.77	7.855e-15	++
rs17576631	17	44170018	C	G	0.217188	0.998508	371875	7.77	7.857e-15	++
rs62062802	17	44028045	T	G	0.216795	0.999241	372327	7.77	7.86e-15	++
rs55711941	17	44040823	T	C	0.216755	0.999695	372568	7.77	7.863e-15	++
rs62056839	17	43989221	T	C	0.216791	0.999897	372621	-7.77	7.878e-15	--
rs62064667	17	44082528	A	T	0.217211	1	372679	-7.769	7.88e-15	--
rs62056835	17	43988623	A	G	0.216802	0.999851	372621	7.769	7.888e-15	++
rs62055942	17	43850966	A	G	0.216402	0.999455	372442	-7.769	7.901e-15	--
rs55913645	17	44070956	A	T	0.216859	0.999939	372643	7.769	7.902e-15	++
rs17573175	17	44071089	C	G	0.216859	0.999943	372643	-7.769	7.902e-15	--
rs62063845	17	44071294	T	C	0.216859	0.999943	372643	-7.769	7.902e-15	--
rs55886080	17	44072041	A	T	0.216859	0.999943	372643	7.769	7.902e-15	++
rs77513497	17	44045474	A	G	0.216785	0.999821	372593	-7.769	7.908e-15	--
rs12150551	17	44150920	T	C	0.216731	0.99996	372671	-7.769	7.908e-15	--
rs12150558	17	44151156	T	C	0.216731	0.99996	372671	-7.769	7.908e-15	--
rs62060812	17	44151667	A	G	0.216731	0.999961	372671	-7.769	7.908e-15	--
rs62060834	17	44151697	A	T	0.216731	0.999965	372671	-7.769	7.908e-15	--
rs62055876	17	43832940	A	G	0.216051	0.99783	371763	-7.769	7.91e-15	--
rs17650973	17	44044220	A	T	0.216785	0.999843	372592	-7.769	7.911e-15	--
rs62063295	17	44044431	T	C	0.216785	0.999843	372592	7.769	7.911e-15	++
rs62055932	17	43848412	A	G	0.216684	0.998628	372235	-7.769	7.914e-15	--
rs55787105	17	43853109	A	G	0.216327	0.999399	372391	7.769	7.917e-15	++
rs79348289	17	44172698	T	C	0.217172	0.998427	371833	-7.769	7.924e-15	--
rs17572147	17	44044985	A	G	0.216724	0.999611	372493	-7.769	7.928e-15	--
rs62063277	17	44036462	A	T	0.216929	0.998837	372068	7.769	7.93e-15	++
rs111415173	17	43795573	T	C	0.216625	0.999754	372588	7.769	7.933e-15	++
rs113991678	17	43795634	T	C	0.216625	0.999754	372588	7.769	7.933e-15	++
rs112995313	17	43795768	T	C	0.216625	0.999755	372588	-7.769	7.933e-15	--
rs55736025	17	44072017	A	C	0.216859	0.999941	372642	7.769	7.936e-15	++
rs62063850	17	44073739	A	G	0.216859	0.999932	372642	7.769	7.936e-15	++
rs62250754	3	85557571	T	G	0.384318	0.999574	372314	7.769	7.936e-15	++
rs17574425	17	44109188	C	G	0.216726	0.999887	372639	-7.769	7.938e-15	--
rs62064665	17	44081527	T	C	0.216756	0.999743	372596	-7.768	7.942e-15	--
rs112647192	17	43994623	A	G	0.216805	0.99975	372599	7.768	7.944e-15	++
rs4856581	3	85577166	A	G	0.384325	0.999134	372326	7.768	7.949e-15	++
rs62062296	17	44100916	T	C	0.216731	0.999983	372673	7.768	7.952e-15	++
rs62062297	17	44101004	A	G	0.216733	0.999971	372673	-7.768	7.952e-15	--
rs62063780	17	44056238	A	G	0.216807	0.999977	372676	-7.768	7.955e-15	--
rs17572613	17	44058004	A	G	0.216848	0.999936	372664	-7.768	7.958e-15	--
rs62253969	3	85599792	A	G	0.384568	0.999123	372565	7.768	7.958e-15	++
rs62056909	17	43783803	A	G	0.217322	0.994922	370800	-7.768	7.959e-15	--
rs974295	17	44150152	A	T	0.216736	0.999974	372669	-7.768	7.961e-15	--
rs974293	17	44150233	A	G	0.216736	0.999974	372669	7.768	7.961e-15	++
rs974292	17	44150464	T	C	0.216735	0.999965	372669	-7.768	7.961e-15	--
rs974291	17	44150480	A	T	0.216736	0.999974	372669	-7.768	7.961e-15	--
rs62055943	17	43851018	T	C	0.216403	0.999462	372443	-7.768	7.963e-15	--
rs62063846	17	44071674	A	G	0.216861	0.999932	372641	-7.768	7.964e-15	--
rs17573245	17	44072854	T	C	0.216894	0.999805	372618	-7.768	7.972e-15	--
rs62055950	17	43853133	T	C	0.216379	0.999529	372448	-7.768	7.975e-15	--
rs62060838	17	44153144	A	G	0.216735	0.999989	372673	-7.768	7.987e-15	--
rs62060839	17	44153227	A	G	0.216744	0.999958	372673	-7.768	7.987e-15	--
rs62060841	17	44153386	A	T	0.216736	0.99999	372673	-7.768	7.987e-15	--
rs62060842	17	44153607	A	T	0.216735	0.99999	372673	7.768	7.987e-15	++
rs56294117	17	44042783	A	G	0.216721	0.999832	372592	7.768	7.989e-15	++
rs17574040	17	44102865	A	C	0.216711	0.99991	372628	-7.768	7.993e-15	--
rs1105571	17	43793200	A	T	0.216634	0.999777	372595	-7.768	7.995e-15	--
rs74373419	17	44047609	T	C	0.216791	0.999826	372597	7.768	8e-15	++
rs62063297	17	44047802	A	T	0.216791	0.999826	372597	-7.768	8e-15	--
rs17572169	17	44045974	T	C	0.216791	0.999832	372593	7.768	8.004e-15	++
rs112596352	17	44170238	A	G	0.217184	0.998532	371878	7.768	8.004e-15	++
rs62061790	17	44170414	A	G	0.217183	0.998529	371878	7.768	8.004e-15	++
rs55881134	17	44109248	A	G	0.216736	0.999949	372668	7.767	8.005e-15	++
rs112746008	17	44126650	T	C	0.216722	0.999934	372650	7.767	8.008e-15	++
rs62056922	17	43787563	C	G	0.216461	0.9998	372585	-7.767	8.009e-15	--
rs17762535	17	43787130	T	C	0.216463	0.999795	372587	-7.767	8.013e-15	--
rs62054832	17	43933579	A	C	0.216644	0.998465	372088	7.767	8.016e-15	++
rs75145092	17	44044823	A	T	0.216789	0.999844	372594	7.767	8.022e-15	++
rs113857334	17	44044940	T	C	0.216789	0.999843	372594	-7.767	8.022e-15	--
rs62060835	17	44152390	T	C	0.216735	0.999987	372672	7.767	8.024e-15	++
rs62060836	17	44152447	A	G	0.216735	0.999987	372672	7.767	8.024e-15	++
rs112415880	17	44042868	A	G	0.216785	0.999834	372591	7.767	8.028e-15	++
rs113793114	17	44037079	A	G	0.216848	0.998784	372084	7.767	8.041e-15	++
rs17660907	17	44191085	A	G	0.217167	0.998079	371824	7.767	8.05e-15	++
rs2532404	17	44302881	T	C	0.215546	0.974872	361919	7.767	8.055e-15	++
rs1117253	17	44149297	A	C	0.21674	0.999945	372660	-7.767	8.056e-15	--
rs55939743	3	85578077	A	G	0.384405	0.999081	372318	7.767	8.066e-15	++
rs17650991	17	44044508	A	C	0.216789	0.999845	372593	-7.766	8.075e-15	--
rs2668692	17	44293020	A	G	0.215511	0.975408	362177	7.766	8.096e-15	++
rs1105570	17	43793342	A	G	0.216637	0.999768	372595	-7.766	8.097e-15	--
rs1105569	17	43793388	T	C	0.216637	0.999768	372595	7.766	8.097e-15	++
rs17576870	17	44180442	A	G	0.217171	0.998413	371858	-7.766	8.097e-15	--
rs56397077	17	43788419	A	C	0.21646	0.999807	372586	7.766	8.102e-15	++
rs62056910	17	43784222	T	C	0.216595	0.999553	372510	-7.766	8.108e-15	--
rs62063293	17	44043819	A	G	0.216789	0.999848	372592	7.766	8.111e-15	++
rs62056851	17	43992806	A	G	0.216789	0.99987	372630	-7.766	8.116e-15	--
rs77926909	17	43994252	T	C	0.217084	0.999083	372339	-7.766	8.116e-15	--
rs17652121	17	44073973	T	C	0.216858	0.999928	372641	-7.766	8.116e-15	--
rs56166491	17	44042221	A	G	0.216771	0.999785	372584	-7.766	8.122e-15	--
rs62062270	17	44091195	T	C	0.216743	0.999966	372674	-7.766	8.13e-15	--
rs62061815	17	44181681	A	G	0.217172	0.99841	371857	-7.766	8.13e-15	--
rs17576954	17	44181933	T	C	0.217172	0.998403	371857	-7.766	8.13e-15	--
rs4548919	17	44192395	T	G	0.217173	0.998087	371835	7.766	8.131e-15	++
rs1449407	3	85600384	A	G	0.384369	0.998409	371961	-7.765	8.134e-15	--
rs62056927	17	43788767	A	G	0.216482	0.999682	372575	7.765	8.137e-15	++
rs35608699	3	85581105	A	T	0.382312	0.998277	372207	7.765	8.137e-15	++
rs62057069	17	43859065	T	C	0.216407	0.999853	372625	-7.765	8.148e-15	--
rs17458504	3	85599711	A	G	0.384979	0.999666	372560	7.765	8.151e-15	++
rs62063292	17	44043636	T	C	0.216789	0.999849	372591	7.765	8.154e-15	++
rs1880749	17	43792586	A	C	0.216611	0.999547	372529	-7.765	8.155e-15	--
rs62056848	17	43992456	A	G	0.21678	0.999819	372629	7.765	8.158e-15	++
rs62056849	17	43992463	C	G	0.21678	0.999819	372629	7.765	8.158e-15	++
rs17574361	17	44108202	A	G	0.216737	0.999998	372678	-7.765	8.159e-15	--
rs62061791	17	44171024	T	C	0.217186	0.998527	371877	-7.765	8.159e-15	--
rs62061708	17	44006956	A	G	0.215146	0.995344	371129	-7.765	8.16e-15	--
rs17660847	17	44189373	T	C	0.217169	0.998133	371836	7.765	8.16e-15	++
rs17660865	17	44189408	T	C	0.217169	0.998137	371836	-7.765	8.16e-15	--
rs62062266	17	44090704	A	G	0.216736	0.999969	372675	-7.765	8.163e-15	--
rs74918686	17	43840899	C	G	0.216388	0.998908	372232	7.765	8.164e-15	++
rs62063680	17	44131559	A	C	0.216736	0.999881	372633	7.765	8.164e-15	++
rs56380663	17	43804619	T	C	0.216771	1	372679	7.765	8.177e-15	++
rs4606752	17	44192618	A	G	0.217179	0.998061	371836	-7.765	8.179e-15	--
rs62064662	17	44079721	A	G	0.21685	0.999844	372636	-7.765	8.181e-15	--
rs17573907	17	44099082	T	C	0.216725	0.999707	372530	7.765	8.181e-15	++
rs17659881	17	44157597	A	G	0.216788	1	372679	-7.765	8.192e-15	--
rs17687740	17	43756376	C	G	0.21666	0.999673	372524	7.765	8.193e-15	++
rs56240566	17	44062689	A	C	0.216334	0.996715	371104	-7.765	8.195e-15	--
rs2163130	17	44056434	A	G	0.216812	0.999978	372678	7.764	8.202e-15	++
rs62061811	17	44180173	T	G	0.217173	0.998414	371858	-7.764	8.213e-15	--
rs7502888	17	43986992	C	G	0.216803	0.99985	372610	7.764	8.218e-15	++
rs4479289	17	43793951	A	G	0.21662	0.999747	372581	7.764	8.219e-15	++
rs77604208	17	44177669	T	C	0.217177	0.998427	371856	7.764	8.22e-15	++
rs62062269	17	44091092	C	G	0.216737	0.999972	372676	7.764	8.222e-15	++
rs62061809	17	44178839	T	C	0.217176	0.998413	371858	-7.764	8.223e-15	--
rs62060850	17	44157982	A	T	0.216733	0.999983	372676	-7.764	8.224e-15	--
rs62060851	17	44157992	T	C	0.216744	0.999922	372676	-7.764	8.224e-15	--
rs62056812	17	43987154	A	G	0.216575	0.998936	372219	7.764	8.227e-15	++
rs17689218	17	43785808	T	C	0.216455	0.999751	372538	-7.764	8.231e-15	--
rs62056916	17	43785938	T	C	0.216454	0.99975	372538	7.764	8.231e-15	++
rs74759276	17	44069768	A	G	0.216856	0.999962	372665	-7.764	8.234e-15	--
rs17651887	17	44069840	A	G	0.216856	0.999962	372665	7.764	8.234e-15	++
rs78599197	17	44069970	C	G	0.216856	0.999962	372665	-7.764	8.234e-15	--
rs62063842	17	44070111	C	G	0.216856	0.999962	372665	7.764	8.234e-15	++
rs56290582	17	43788371	T	C	0.216529	0.999682	372552	7.764	8.236e-15	++
rs75229280	17	44196653	A	G	0.21714	0.997688	371764	7.764	8.241e-15	++
rs17660595	17	44180954	A	G	0.217173	0.998409	371857	-7.764	8.246e-15	--
rs62061812	17	44180997	T	C	0.217173	0.99841	371857	7.764	8.246e-15	++
rs17563986	17	43991272	A	G	0.216789	0.999883	372629	-7.764	8.251e-15	--
rs34579536	17	44108906	A	G	0.217949	1	372679	-7.764	8.252e-15	--
rs62056929	17	43789144	A	G	0.216481	0.999687	372577	7.764	8.253e-15	++
rs17652961	17	44108355	A	G	0.216741	0.999989	372678	7.763	8.263e-15	++
rs112102887	17	44179749	A	G	0.217177	0.998384	371854	7.763	8.263e-15	++
rs4605208	17	43794209	C	G	0.216621	0.999747	372582	7.763	8.264e-15	++
rs62062275	17	44093496	A	G	0.216733	0.999994	372678	-7.763	8.266e-15	--
rs62062276	17	44093627	A	G	0.216733	0.999993	372678	-7.763	8.266e-15	--
rs62062278	17	44093860	A	G	0.216733	0.999992	372678	-7.763	8.266e-15	--
rs56167344	17	43797087	A	T	0.216642	0.999181	372229	-7.763	8.268e-15	--
rs113909426	17	44196822	A	G	0.217125	0.997771	371789	7.763	8.273e-15	++
rs17576842	17	44179992	A	G	0.217179	0.998378	371852	-7.763	8.274e-15	--
rs55802590	17	44201344	C	G	0.217152	0.997888	371796	7.763	8.274e-15	++
rs17571857	17	44035706	A	G	0.216849	0.998579	371932	-7.763	8.278e-15	--
rs733967	17	44089690	T	C	0.216738	0.999977	372672	-7.763	8.278e-15	--
rs17660936	17	44191159	T	C	0.217174	0.998106	371836	7.763	8.279e-15	++
rs1568949	17	43792975	A	G	0.216637	0.999767	372595	7.763	8.283e-15	++
rs10514901	17	44194735	T	G	0.217145	0.99794	371803	7.763	8.283e-15	++
rs62056925	17	43788649	T	C	0.216453	0.999772	372585	-7.763	8.284e-15	--
rs62056926	17	43788666	C	G	0.216453	0.999772	372585	-7.763	8.284e-15	--
rs17572893	17	44064208	A	G	0.216885	0.999903	372631	7.763	8.29e-15	++
rs62062294	17	44100666	A	C	0.216725	0.999953	372671	-7.763	8.291e-15	--
rs78938131	17	44157622	T	G	0.216736	0.999997	372677	-7.763	8.291e-15	--
rs62061823	17	44188645	T	C	0.217179	0.997913	371801	7.763	8.298e-15	++
rs747152	17	44090339	T	C	0.216734	0.999991	372677	-7.763	8.301e-15	--
rs77924366	17	44182181	T	C	0.217172	0.998397	371858	-7.763	8.301e-15	--
rs62062281	17	44094112	A	G	0.216733	0.99999	372674	-7.763	8.31e-15	--
rs62062282	17	44094374	A	G	0.216733	0.999988	372674	-7.763	8.31e-15	--
rs2316948	17	44094667	C	G	0.216733	0.999986	372674	-7.763	8.31e-15	--
rs62062283	17	44095055	A	C	0.216733	0.999985	372674	7.763	8.31e-15	++
rs111976319	17	44095335	A	C	0.216738	0.999968	372674	7.763	8.31e-15	++
rs62062284	17	44095570	A	G	0.216733	0.999983	372674	7.763	8.31e-15	++
rs62062285	17	44095661	T	G	0.216733	0.999983	372674	-7.763	8.31e-15	--
rs55682376	17	43991888	A	G	0.216794	0.999896	372632	7.763	8.312e-15	++
rs17576709	17	44173356	C	G	0.217175	0.998431	371841	-7.763	8.316e-15	--
rs62061796	17	44173408	A	G	0.217175	0.998431	371841	7.763	8.316e-15	++
rs12150451	17	43827431	A	G	0.217154	0.999526	372510	-7.763	8.321e-15	--
rs62056918	17	43786676	T	G	0.216337	0.999281	372424	-7.763	8.324e-15	--
rs56240678	17	44176170	C	G	0.217174	0.998436	371860	-7.763	8.324e-15	--
rs62061808	17	44177337	T	C	0.217174	0.998436	371860	7.763	8.324e-15	++
rs17660464	17	44177993	A	C	0.217175	0.998435	371860	7.763	8.324e-15	++
rs17576779	17	44178272	T	C	0.217175	0.998434	371860	7.763	8.324e-15	++
rs17660488	17	44178337	T	C	0.217175	0.998435	371860	-7.763	8.324e-15	--
rs17577024	17	44186252	A	G	0.217172	0.998162	371837	7.762	8.328e-15	++
rs17577052	17	44186301	T	C	0.217172	0.998161	371837	-7.762	8.328e-15	--
rs62061822	17	44186894	A	C	0.217175	0.998136	371837	-7.762	8.328e-15	--
rs17577094	17	44187492	A	G	0.217173	0.998149	371837	-7.762	8.328e-15	--
rs62061824	17	44188755	T	C	0.217172	0.998145	371837	-7.762	8.328e-15	--
rs55794067	17	44188764	T	C	0.217172	0.998145	371837	-7.762	8.328e-15	--
rs62061851	17	44194891	T	C	0.217145	0.99794	371804	7.762	8.333e-15	++
rs35701422	3	85575775	T	C	0.384738	0.998487	372120	-7.762	8.333e-15	--
rs62252496	3	85578180	A	G	0.384402	0.999131	372339	7.762	8.34e-15	++
rs62061818	17	44182917	C	G	0.217173	0.998402	371859	-7.762	8.35e-15	--
rs111676341	17	44183403	A	G	0.217173	0.998386	371859	-7.762	8.35e-15	--
rs17576989	17	44183616	A	C	0.217173	0.998389	371859	7.762	8.35e-15	++
rs733968	17	44089715	T	C	0.216735	0.999992	372678	7.762	8.355e-15	++
rs4283261	17	44089921	T	C	0.216734	0.999991	372678	7.762	8.355e-15	++
rs75666751	17	44090148	A	C	0.216734	0.999991	372678	-7.762	8.355e-15	--
rs4306559	17	44090236	T	C	0.216734	0.999988	372678	-7.762	8.355e-15	--
rs62056917	17	43786013	T	G	0.216454	0.99975	372540	7.762	8.356e-15	++
rs17661027	17	44193097	A	C	0.217013	0.997441	371533	7.762	8.364e-15	++
rs17564829	17	44006601	T	C	0.216806	0.999873	372637	-7.762	8.366e-15	--
rs17577159	17	44188477	T	G	0.217151	0.998039	371804	-7.762	8.366e-15	--
rs62061803	17	44174513	A	C	0.217174	0.998421	371838	7.762	8.37e-15	++
rs112893440	17	44179969	A	G	0.217177	0.99839	371854	7.762	8.376e-15	++
rs62061849	17	44193882	T	C	0.217148	0.997878	371804	7.762	8.384e-15	++
rs76761511	17	44185245	A	C	0.217172	0.998276	371851	7.762	8.386e-15	++
rs62056915	17	43785627	A	T	0.216463	0.999716	372528	-7.762	8.387e-15	--
rs113796169	17	44005254	A	T	0.216808	0.999895	372633	7.762	8.387e-15	++
rs12150170	17	44090646	A	G	0.216739	0.999965	372675	-7.762	8.392e-15	--
rs62063788	17	44061696	T	C	0.216857	0.999972	372674	7.761	8.394e-15	++
rs1526126	17	43812218	T	C	0.216963	0.999452	372509	7.761	8.395e-15	++
rs12150515	17	44090685	T	G	0.216741	0.99995	372666	7.761	8.397e-15	++
rs62061771	17	44169406	A	G	0.216442	0.998562	372181	7.761	8.397e-15	++
rs79860128	17	43990072	A	G	0.216795	0.999877	372620	-7.761	8.398e-15	--
rs4255816	17	44010364	C	G	0.216791	0.999887	372638	-7.761	8.409e-15	--
rs79322350	17	43790401	A	G	0.21662	0.999744	372562	-7.761	8.411e-15	--
rs62056919	17	43786698	T	C	0.216333	0.999281	372424	7.761	8.413e-15	++
rs17652502	17	44094471	A	G	0.216737	0.99998	372674	7.761	8.418e-15	++
rs55978005	17	44031540	T	G	0.216826	0.998967	372187	7.761	8.425e-15	++
rs1449389	3	85577537	A	G	0.384402	0.99915	372340	-7.761	8.426e-15	--
rs17572627	17	44058629	A	T	0.216841	0.999974	372676	7.761	8.431e-15	++
rs16940799	17	44102933	T	C	0.216693	0.999802	372620	-7.761	8.435e-15	--
rs112197756	17	44154105	A	G	0.216735	0.999993	372679	-7.761	8.435e-15	--
rs62060845	17	44154393	A	G	0.216735	0.999993	372679	-7.761	8.435e-15	--
rs62060846	17	44154461	A	C	0.216735	0.999993	372679	-7.761	8.435e-15	--
rs74481389	17	44154607	T	C	0.216735	0.999993	372679	-7.761	8.435e-15	--
rs62060847	17	44154946	T	C	0.216736	0.999996	372679	7.761	8.435e-15	++
rs56100031	17	44155157	T	C	0.216736	0.999996	372679	7.761	8.435e-15	++
rs55685451	17	44001957	T	G	0.216798	0.999914	372631	-7.761	8.442e-15	--
rs17564591	17	44002062	A	C	0.216798	0.999913	372631	-7.761	8.442e-15	--
rs75534191	17	44091724	A	G	0.216736	0.99999	372677	7.761	8.449e-15	++
rs62055693	17	43756910	T	C	0.216566	0.999925	372648	-7.761	8.452e-15	--
rs7502718	17	43793651	A	G	0.216628	0.999693	372548	7.761	8.459e-15	++
rs1468240	17	44196447	A	T	0.217153	0.997925	371802	7.76	8.465e-15	++
rs112813897	17	44196799	A	G	0.217154	0.997928	371802	7.76	8.465e-15	++
rs62056920	17	43787226	A	G	0.216507	0.999551	372573	7.76	8.466e-15	++
rs62056921	17	43787306	T	C	0.216502	0.999583	372573	-7.76	8.466e-15	--
rs62062289	17	44097235	C	G	0.216714	0.999913	372630	7.76	8.469e-15	++
rs767059	17	43999100	C	G	0.216799	0.999914	372631	7.76	8.482e-15	++
rs17649635	17	43995990	A	G	0.216812	0.999889	372625	-7.76	8.49e-15	--
rs11127899	3	85594562	A	G	0.384299	0.99856	372044	-7.76	8.498e-15	--
rs17649918	17	44001621	A	G	0.216799	0.999914	372630	-7.76	8.501e-15	--
rs76723223	17	44089108	T	C	0.216736	0.999995	372678	-7.76	8.507e-15	--
rs17577447	17	44194381	A	T	0.217157	0.99795	371804	7.76	8.516e-15	++
rs62063783	17	44059215	T	C	0.216874	0.999945	372654	7.76	8.518e-15	++
rs757502	17	43756506	T	C	0.216582	0.999493	372470	7.76	8.52e-15	++
rs56234850	17	44060248	A	G	0.216764	0.999905	372661	7.76	8.523e-15	++
rs62056840	17	43989689	T	C	0.216815	0.999844	372589	-7.76	8.526e-15	--
rs62062292	17	44099809	A	C	0.216733	0.999992	372675	-7.76	8.526e-15	--
rs77747656	17	44099827	C	G	0.216733	0.999992	372675	-7.76	8.526e-15	--
rs17572495	17	44054596	T	G	0.216808	0.999957	372678	-7.759	8.531e-15	--
rs62063779	17	44054671	T	C	0.216809	0.999969	372678	7.759	8.531e-15	++
rs1981997	17	44056767	A	G	0.21681	0.999983	372678	7.759	8.531e-15	++
rs1981998	17	44056833	A	G	0.21681	0.999983	372678	7.759	8.531e-15	++
rs62064672	17	44086521	A	G	0.216735	0.999954	372672	7.759	8.531e-15	++
rs17516470	3	85583882	C	G	0.384331	0.998533	372024	-7.759	8.531e-15	--
rs17516504	3	85583945	T	C	0.384331	0.998532	372024	-7.759	8.531e-15	--
rs1052587	17	44102604	T	C	0.216714	0.999915	372631	-7.759	8.537e-15	--
rs1052594	17	44102689	C	G	0.216714	0.999915	372631	7.759	8.537e-15	++
rs17516683	3	85585431	A	G	0.384373	0.998766	372095	7.759	8.539e-15	++
rs73133799	3	85605180	T	C	0.384604	0.998777	372049	-7.759	8.544e-15	--
rs62252464	3	85574694	A	G	0.384349	0.999704	372421	-7.759	8.546e-15	--
rs62064674	17	44088772	A	C	0.216736	0.999992	372677	7.759	8.547e-15	++
rs75652502	17	44200510	A	C	0.217154	0.997907	371802	7.759	8.549e-15	++
rs62061859	17	44201109	C	G	0.217155	0.997902	371802	-7.759	8.549e-15	--
rs111678697	17	44197032	T	C	0.217153	0.997924	371801	-7.759	8.553e-15	--
rs112916880	17	44036129	T	C	0.216846	0.998662	371998	7.759	8.555e-15	++
rs12150254	17	44090455	T	C	0.216711	0.999912	372640	-7.759	8.556e-15	--
rs7687	17	44103296	T	C	0.216734	0.999987	372674	-7.759	8.558e-15	--
rs17652748	17	44103616	T	C	0.216734	0.999987	372674	7.759	8.558e-15	++
rs62056939	17	43791332	T	C	0.21661	0.999759	372586	-7.759	8.561e-15	--
rs62056940	17	43791344	A	T	0.21661	0.999759	372586	7.759	8.561e-15	++
rs78803763	17	43791405	A	C	0.21661	0.999759	372586	7.759	8.561e-15	++
rs77387379	17	43791429	A	G	0.21661	0.999759	372586	7.759	8.561e-15	++
rs75990322	17	43791468	T	C	0.216611	0.999757	372586	-7.759	8.561e-15	--
rs12150235	17	44015745	A	G	0.216775	0.999901	372628	-7.759	8.561e-15	--
rs55726761	17	44099669	A	G	0.216764	0.999894	372674	7.759	8.562e-15	++
rs62061709	17	44007493	T	C	0.216812	0.999905	372639	7.759	8.563e-15	++
rs4479288	17	43793828	A	G	0.216765	0.999148	372308	7.759	8.564e-15	++
rs17564493	17	44001379	T	C	0.216799	0.999915	372631	7.759	8.566e-15	++
rs17649954	17	44001661	A	G	0.216799	0.999915	372631	-7.759	8.566e-15	--
rs62059003	17	44002431	T	C	0.216799	0.999913	372631	7.759	8.566e-15	++
rs17650063	17	44002555	A	G	0.216799	0.999913	372631	-7.759	8.566e-15	--
rs17564703	17	44002595	T	C	0.216799	0.999913	372631	7.759	8.566e-15	++
rs17661045	17	44194152	A	T	0.217158	0.997953	371805	7.759	8.566e-15	++
rs62061850	17	44194519	T	C	0.217158	0.997953	371805	-7.759	8.566e-15	--
rs62061852	17	44195424	A	C	0.217158	0.99795	371805	-7.759	8.566e-15	--
rs727425	17	44195495	A	G	0.217158	0.99795	371805	7.759	8.566e-15	++
rs733966	17	44089563	T	C	0.216762	0.999913	372658	7.759	8.57e-15	++
rs62055889	17	43838919	A	G	0.216548	0.998984	372259	7.759	8.576e-15	++
rs56046792	17	43797246	T	C	0.216443	0.999747	372590	7.759	8.584e-15	++
rs75046472	17	43997499	A	T	0.216795	0.999885	372634	-7.758	8.601e-15	--
rs17564983	17	44011825	A	C	0.216812	0.999843	372595	-7.758	8.604e-15	--
rs77138434	17	44159555	A	C	0.216733	0.999989	372672	7.758	8.609e-15	++
rs111913701	17	44159631	T	G	0.216733	0.999989	372672	-7.758	8.609e-15	--
rs111519055	17	44159672	A	G	0.216733	0.999989	372672	-7.758	8.609e-15	--
rs77925835	17	44159695	T	C	0.216733	0.999989	372672	7.758	8.609e-15	++
rs17659953	17	44159725	T	C	0.216733	0.999989	372672	7.758	8.609e-15	++
rs17576165	17	44159849	T	C	0.216733	0.999989	372672	-7.758	8.609e-15	--
rs62060762	17	44133396	A	G	0.216679	0.999934	372643	7.758	8.613e-15	++
rs62060763	17	44133403	T	C	0.216679	0.999932	372643	-7.758	8.613e-15	--
rs62054381	17	43801185	A	G	0.217008	0.999558	372580	-7.758	8.616e-15	--
rs56082319	17	43844798	A	G	0.216529	0.999297	372311	7.758	8.62e-15	++
rs56205560	17	43804389	A	T	0.216693	0.999857	372642	7.758	8.627e-15	++
rs77527347	17	44058017	T	G	0.216849	0.999981	372674	7.758	8.627e-15	++
rs62252512	3	85584478	A	T	0.384311	0.998659	372052	-7.758	8.643e-15	--
rs11127900	3	85594599	A	G	0.384296	0.998571	372046	-7.758	8.643e-15	--
rs62057071	17	43859691	C	G	0.21641	0.999864	372646	-7.758	8.645e-15	--
rs62054382	17	43802525	T	C	0.216636	0.999816	372620	7.758	8.646e-15	++
rs17574228	17	44104509	T	C	0.216735	0.999987	372672	-7.758	8.646e-15	--
rs17563965	17	43990919	A	G	0.216837	0.999792	372631	-7.758	8.653e-15	--
rs62058965	17	43999529	C	G	0.2168	0.999915	372633	7.758	8.659e-15	++
rs62061726	17	44016341	A	G	0.216845	0.999938	372655	7.758	8.659e-15	++
rs10514879	17	43802971	T	C	0.216653	0.999765	372596	7.757	8.666e-15	++
rs79545140	17	43840935	T	C	0.216426	0.998698	372222	-7.757	8.666e-15	--
rs76669427	17	43836051	A	T	0.21679	0.99922	372454	7.757	8.667e-15	++
rs17650651	17	44030311	T	G	0.216717	0.998934	372157	-7.757	8.672e-15	--
rs17650633	17	44030231	T	C	0.216724	0.998974	372174	-7.757	8.676e-15	--
rs62062267	17	44090854	T	C	0.216732	0.999946	372670	7.757	8.682e-15	++
rs62063303	17	44049133	T	C	0.216788	0.999755	372565	-7.757	8.684e-15	--
rs17564223	17	43997520	T	C	0.216802	0.999871	372627	7.757	8.69e-15	++
rs733969	17	44089727	A	G	0.216742	0.999964	372667	7.757	8.693e-15	++
rs112560196	17	44200078	A	T	0.217154	0.997911	371803	-7.757	8.694e-15	--
rs62057067	17	43858326	T	C	0.216397	0.999703	372504	7.757	8.695e-15	++
rs6549036	3	85600590	T	G	0.384298	0.998556	372042	7.757	8.696e-15	++
rs62063784	17	44059775	A	G	0.216861	0.999993	372678	-7.757	8.701e-15	--
rs62063787	17	44061036	T	C	0.216861	0.999993	372678	-7.757	8.701e-15	--
rs56363731	17	44062337	A	G	0.216861	0.999993	372678	7.757	8.701e-15	++
rs17572795	17	44063393	A	G	0.216861	0.999991	372678	7.757	8.701e-15	++
rs17572823	17	44063563	T	C	0.216861	0.999991	372678	-7.757	8.701e-15	--
rs17572851	17	44063766	A	G	0.216861	0.999991	372678	-7.757	8.701e-15	--
rs62063792	17	44063787	A	G	0.216861	0.999991	372678	-7.757	8.701e-15	--
rs62063793	17	44064334	T	C	0.216861	0.999991	372678	-7.757	8.701e-15	--
rs1529535	17	44064759	A	C	0.216861	0.999991	372678	-7.757	8.701e-15	--
rs17650771	17	44035367	A	G	0.216839	0.998631	371958	-7.757	8.702e-15	--
rs62059005	17	44004472	A	G	0.216811	0.999898	372634	-7.757	8.704e-15	--
rs112454267	17	44005329	A	G	0.21681	0.999883	372629	7.757	8.706e-15	++
rs62057070	17	43859640	A	G	0.216411	0.999868	372647	-7.757	8.711e-15	--
rs55972730	17	44155707	T	C	0.216738	1	372679	7.757	8.712e-15	++
rs1967981	17	43999785	C	G	0.216799	0.999915	372632	-7.757	8.717e-15	--
rs1476127	17	43999793	A	G	0.216799	0.999915	372632	7.757	8.717e-15	++
rs8079501	17	44000234	A	T	0.216799	0.999915	372632	-7.757	8.717e-15	--
rs56002706	17	44000505	T	C	0.216799	0.999915	372632	7.757	8.717e-15	++
rs8078495	17	44000610	A	G	0.216799	0.999915	372632	7.757	8.717e-15	++
rs17649866	17	44000914	T	C	0.216799	0.999915	372632	-7.757	8.717e-15	--
rs62061810	17	44178884	A	G	0.217235	0.998226	371827	7.757	8.717e-15	++
rs62062268	17	44090858	T	C	0.21674	0.999915	372669	7.757	8.721e-15	++
rs681485	17	43707619	A	C	0.216747	1	372679	7.757	8.727e-15	++
rs241032	17	43734145	T	C	0.216716	0.999726	372606	-7.757	8.727e-15	--
rs62061847	17	44191682	A	G	0.217186	0.998041	371826	7.757	8.728e-15	++
rs55943044	17	43872228	A	G	0.215923	0.99969	372530	7.756	8.735e-15	++
rs1463203	3	85594864	A	T	0.384296	0.99857	372045	-7.756	8.737e-15	--
rs1463204	3	85595133	T	C	0.384296	0.99857	372045	-7.756	8.737e-15	--
rs1551046	3	85595397	C	G	0.384296	0.99857	372045	7.756	8.737e-15	++
rs6765881	3	85596219	A	G	0.384293	0.998563	372045	-7.756	8.737e-15	--
rs6765991	3	85596323	A	G	0.384293	0.998563	372045	-7.756	8.737e-15	--
rs4502590	3	85596479	T	C	0.384293	0.998561	372045	7.756	8.737e-15	++
rs12150506	17	44090536	A	G	0.21675	0.9999	372639	7.756	8.741e-15	++
rs17573858	17	44090796	T	C	0.216733	0.999949	372671	-7.756	8.741e-15	--
rs1529534	17	44063140	A	G	0.216857	0.999985	372677	-7.756	8.744e-15	--
rs62063778	17	44053989	A	G	0.216806	0.999921	372643	7.756	8.752e-15	++
rs3087534	17	44198806	T	C	0.217182	0.997803	371779	-7.756	8.754e-15	--
rs62056934	17	43790005	A	G	0.215687	0.99742	371899	-7.756	8.756e-15	--
rs1449406	3	85600212	A	C	0.384314	0.998511	372026	-7.756	8.763e-15	--
rs62061802	17	44174351	A	T	0.217167	0.998384	371832	7.756	8.764e-15	++
rs1052551	17	44068924	A	G	0.21669	0.999977	372673	7.756	8.765e-15	++
rs62059007	17	44005615	A	G	0.216793	0.999874	372637	-7.756	8.772e-15	--
rs17457454	3	85589010	T	C	0.384302	0.998577	372051	-7.756	8.775e-15	--
rs62252516	3	85588494	T	C	0.384318	0.998452	372039	7.756	8.778e-15	++
rs17661141	17	44196015	C	G	0.217156	0.997935	371804	-7.756	8.782e-15	--
rs17687462	17	43744990	T	C	0.216537	0.999817	372581	7.755	8.806e-15	++
rs4074462	17	43855228	T	G	0.217559	0.998185	372392	7.755	8.807e-15	++
rs17456763	3	85582643	T	C	0.384484	0.998924	372299	7.755	8.808e-15	++
rs67018424	3	85582713	A	G	0.384484	0.998924	372299	7.755	8.808e-15	++
rs17456820	3	85582939	A	T	0.384484	0.998924	372299	7.755	8.808e-15	++
rs58919842	3	85583471	A	G	0.384484	0.998924	372299	7.755	8.808e-15	++
rs59491876	3	85583506	C	G	0.384484	0.998924	372299	-7.755	8.808e-15	--
rs62054429	17	43823125	A	G	0.217066	0.999711	372560	7.755	8.81e-15	++
rs17457426	3	85588962	A	C	0.384302	0.998577	372049	-7.755	8.81e-15	--
rs754512	17	44055647	A	T	0.21675	0.999747	372557	-7.755	8.813e-15	--
rs17651285	17	44054237	A	G	0.216806	0.999924	372644	7.755	8.814e-15	++
rs62056880	17	43782304	T	C	0.216509	0.999678	372593	-7.755	8.816e-15	--
rs10865610	3	85594695	A	G	0.38114	0.998251	372035	-7.755	8.816e-15	--
rs62055551	17	43965687	C	G	0.217335	0.999756	372531	-7.755	8.819e-15	--
rs56108117	17	43757776	T	C	0.216519	0.999842	372620	-7.755	8.824e-15	--
rs62061854	17	44198080	T	C	0.217157	0.997927	371805	7.755	8.826e-15	++
rs74514268	17	43836191	A	G	0.216659	0.999426	372479	7.755	8.827e-15	++
rs62063799	17	44069180	C	G	0.216859	0.999967	372667	-7.755	8.83e-15	--
rs62063800	17	44069198	T	C	0.216868	0.999962	372667	7.755	8.83e-15	++
rs17651857	17	44069687	A	G	0.216859	0.999967	372667	-7.755	8.83e-15	--
rs12948216	17	43836673	T	C	0.216662	0.99938	372453	7.755	8.831e-15	++
rs75242405	17	44049329	T	C	0.216801	0.999838	372589	7.755	8.833e-15	++
rs17517273	3	85593146	A	C	0.384296	0.998555	372043	-7.755	8.835e-15	--
rs56378021	17	43757777	T	C	0.216519	0.99984	372620	7.755	8.842e-15	++
rs62252505	3	85581779	T	C	0.384461	0.999005	372299	7.755	8.843e-15	++
rs62054440	17	43827391	C	G	0.217152	0.99953	372509	7.755	8.846e-15	++
rs17770186	17	43964191	A	C	0.216769	0.999921	372641	7.755	8.852e-15	++
rs79600142	17	43897722	T	C	0.21647	0.999921	372629	-7.755	8.859e-15	--
rs17563718	17	43811673	T	C	0.217025	0.999757	372615	7.755	8.861e-15	++
rs62063276	17	44036408	T	G	0.218924	0.995312	371725	-7.755	8.863e-15	--
rs74829364	17	44084533	T	C	0.216736	0.999887	372643	-7.755	8.863e-15	--
rs62055550	17	43965680	A	G	0.217336	0.999752	372530	7.755	8.866e-15	++
rs62061705	17	44006252	T	C	0.216809	0.999867	372630	-7.755	8.867e-15	--
rs2316783	17	44010118	C	G	0.216796	0.999914	372647	7.755	8.869e-15	++
rs919461	17	44065669	A	T	0.216856	0.999985	372673	-7.754	8.876e-15	--
rs62053939	17	43740856	T	C	0.216648	1	372679	7.754	8.884e-15	++
rs62058964	17	43999406	A	G	0.216802	0.99991	372631	-7.754	8.885e-15	--
rs113894932	17	44080408	C	G	0.216931	0.999826	372624	7.754	8.887e-15	++
rs62061712	17	44009876	A	C	0.216798	0.999922	372649	7.754	8.896e-15	++
rs7501759	17	44009921	A	G	0.216798	0.999922	372649	-7.754	8.896e-15	--
rs62064671	17	44086100	T	C	0.216738	0.999945	372669	-7.754	8.897e-15	--
rs62060859	17	44164133	A	G	0.216762	0.99979	372629	7.754	8.898e-15	++
rs111364350	17	44168508	T	C	0.216747	0.999713	372625	7.754	8.899e-15	++
rs62253970	3	85600771	C	G	0.384302	0.998506	372039	7.754	8.906e-15	++
rs1449408	3	85600940	C	G	0.384305	0.998505	372039	7.754	8.906e-15	++
rs2158257	17	44104343	A	C	0.216733	0.999971	372667	-7.754	8.909e-15	--
rs919464	17	44065901	T	C	0.216856	0.999982	372672	7.754	8.912e-15	++
rs17564619	17	44002138	A	G	0.216797	0.999908	372630	-7.754	8.913e-15	--
rs77657121	3	85581231	A	G	0.384444	0.998945	372296	7.754	8.913e-15	++
rs10445336	17	43934948	A	G	0.216845	0.999698	372570	-7.754	8.917e-15	--
rs2316782	17	44010040	A	G	0.216822	0.999872	372647	-7.754	8.919e-15	--
rs17577496	17	44194835	T	C	0.217131	0.997864	371782	-7.754	8.925e-15	--
rs78136862	17	44085743	T	C	0.216735	0.999946	372669	-7.754	8.929e-15	--
rs62064670	17	44085852	A	T	0.216735	0.99995	372669	7.754	8.929e-15	++
rs62054383	17	43802907	T	C	0.216638	0.999669	372579	-7.754	8.93e-15	--
rs60427790	3	85576091	T	C	0.384287	0.999935	372641	-7.754	8.932e-15	--
rs62252503	3	85581758	C	G	0.384461	0.999004	372298	7.754	8.932e-15	++
rs919462	17	44065740	T	C	0.216856	0.999982	372672	7.753	8.94e-15	++
rs62063794	17	44066088	A	T	0.216856	0.999988	372674	7.753	8.94e-15	++
rs112385572	17	44066172	A	G	0.216856	0.999988	372674	-7.753	8.94e-15	--
rs17651700	17	44066634	C	G	0.216856	0.999988	372674	-7.753	8.94e-15	--
rs76357066	17	44067046	A	G	0.216856	0.999988	372674	7.753	8.94e-15	++
rs79447161	17	44067508	A	G	0.216856	0.999988	372674	-7.753	8.94e-15	--
rs17651754	17	44067546	T	C	0.216856	0.999988	372674	-7.753	8.94e-15	--
rs111652694	17	44067831	T	C	0.216856	0.999988	372674	-7.753	8.94e-15	--
rs75743061	17	44068112	C	G	0.216856	0.999988	372674	-7.753	8.94e-15	--
rs62063795	17	44068238	T	C	0.216856	0.999988	372674	7.753	8.94e-15	++
rs62063796	17	44068289	A	G	0.216856	0.999988	372674	7.753	8.94e-15	++
rs62063797	17	44068294	C	G	0.216856	0.999988	372674	7.753	8.94e-15	++
rs77290642	17	44068480	T	C	0.216856	0.999988	372674	-7.753	8.94e-15	--
rs62063798	17	44068543	A	G	0.216856	0.999988	372674	7.753	8.94e-15	++
rs62054396	17	43811510	T	C	0.217026	0.999758	372615	-7.753	8.942e-15	--
rs34579278	17	43833981	A	G	0.216624	0.999347	372483	-7.753	8.951e-15	--
rs62063777	17	44053171	A	G	0.216806	0.999918	372642	-7.753	8.957e-15	--
rs2217394	17	44053448	A	G	0.216806	0.999919	372642	-7.753	8.957e-15	--
rs62252509	3	85582245	T	C	0.38446	0.999003	372296	7.753	8.964e-15	++
rs2902661	17	43807099	A	G	0.217123	0.999306	372338	7.753	8.965e-15	++
rs767056	17	43998910	T	C	0.216798	0.999909	372629	7.753	8.968e-15	++
rs17770296	17	43969136	T	C	0.216784	0.999868	372627	7.753	8.971e-15	++
rs17572467	17	44054388	T	C	0.216807	0.999932	372649	-7.753	8.971e-15	--
rs6549037	3	85600708	A	G	0.384306	0.998523	372039	7.753	8.972e-15	++
rs12150621	17	43838482	T	G	0.216643	0.999175	372364	7.753	8.975e-15	++
rs62053953	17	43749454	A	G	0.216644	1	372679	7.753	8.976e-15	++
rs113134013	17	44066995	T	C	0.216858	0.999976	372671	7.753	8.977e-15	++
rs10445371	17	44065410	A	G	0.216857	0.999985	372673	7.753	8.98e-15	++
rs1467966	17	43984399	T	C	0.216792	0.999945	372661	7.753	8.982e-15	++
rs79492906	17	43984864	T	C	0.216791	0.999936	372661	7.753	8.982e-15	++
rs62058968	17	44001228	A	G	0.216804	0.999893	372628	7.753	8.984e-15	++
rs1966345	17	44197806	T	C	0.217157	0.99793	371806	-7.753	8.986e-15	--
rs28439278	17	43838071	T	C	0.216644	0.999238	372392	7.753	8.989e-15	++
rs968028	17	43781105	A	G	0.216379	0.99895	372183	-7.753	8.993e-15	--
rs62054397	17	43811792	T	C	0.21703	0.999771	372617	7.753	8.997e-15	++
rs4569335	17	43811950	A	C	0.21703	0.999771	372617	-7.753	8.997e-15	--
rs1526125	17	43812177	T	C	0.21703	0.999771	372617	7.753	8.997e-15	++
rs17564780	17	44005413	A	G	0.216813	0.999887	372631	-7.753	8.997e-15	--
rs10445338	17	44067682	A	G	0.216883	0.999933	372671	7.753	8.997e-15	++
rs56303031	17	43853922	A	G	0.216665	0.999215	372435	7.753	9e-15	++
rs17688032	17	43763202	A	G	0.216635	1	372679	7.753	9.007e-15	++
rs17456263	3	85575723	A	C	0.384286	0.999938	372642	7.753	9.007e-15	++
rs59225869	3	85575986	A	G	0.384285	0.999939	372642	-7.753	9.007e-15	--
rs56778912	3	85576104	T	C	0.384285	0.999939	372642	7.753	9.007e-15	++
rs62056811	17	43985247	T	C	0.216791	0.99993	372659	7.752	9.014e-15	++
rs74509629	17	43985597	T	C	0.216793	0.999909	372659	7.752	9.014e-15	++
rs79290980	17	43985662	T	C	0.216793	0.999912	372659	-7.752	9.014e-15	--
rs62250719	3	85531850	T	G	0.384359	0.9992	372199	7.752	9.022e-15	++
rs10511085	3	85531887	A	C	0.384359	0.9992	372199	7.752	9.022e-15	++
rs62064669	17	44084676	T	C	0.216736	0.999893	372646	7.752	9.036e-15	++
rs7621381	3	85526866	C	G	0.384313	0.999614	372427	-7.752	9.038e-15	--
rs1542248	3	85527334	A	G	0.384313	0.999614	372427	7.752	9.038e-15	++
rs17651483	17	44058861	A	C	0.216844	0.999978	372678	7.752	9.039e-15	++
rs62060858	17	44164090	C	G	0.216757	0.999803	372633	7.752	9.041e-15	++
rs1551043	3	85544210	T	G	0.384215	0.999063	372093	7.752	9.045e-15	++
rs17650597	17	44030195	A	T	0.216719	0.99895	372175	-7.752	9.073e-15	--
rs1551047	3	85595857	T	G	0.384366	0.999953	372668	7.752	9.076e-15	++
rs1551048	3	85595945	T	G	0.384366	0.999953	372668	7.752	9.076e-15	++
rs56227067	17	43939609	A	T	0.216656	0.999241	372260	-7.752	9.077e-15	--
rs76728632	17	43818160	A	C	0.217034	0.99981	372630	-7.751	9.089e-15	--
rs10445370	17	43935118	A	G	0.216796	0.999881	372626	7.751	9.097e-15	++
rs17651213	17	44051924	A	G	0.216807	0.999908	372638	7.751	9.1e-15	++
rs17572361	17	44052009	T	C	0.216807	0.999908	372638	-7.751	9.1e-15	--
rs62252465	3	85574699	T	C	0.384286	0.999939	372641	7.751	9.1e-15	++
rs62252466	3	85574742	A	G	0.384286	0.999939	372641	-7.751	9.1e-15	--
rs62252467	3	85574780	C	G	0.384286	0.999939	372641	7.751	9.1e-15	++
rs1470636	3	85575441	A	C	0.384286	0.999938	372641	-7.751	9.1e-15	--
rs35738543	3	85575690	T	G	0.384286	0.999937	372641	-7.751	9.1e-15	--
rs62061770	17	44169377	C	G	0.216761	0.999753	372627	7.751	9.103e-15	++
rs111970616	17	44169581	T	C	0.216761	0.999758	372627	-7.751	9.103e-15	--
rs77849344	17	43840864	A	G	0.216441	0.999135	372298	7.751	9.106e-15	++
rs17571809	17	44034859	A	G	0.216669	0.998094	371774	-7.751	9.106e-15	--
rs17649571	17	43994952	A	G	0.216783	0.999822	372595	-7.751	9.108e-15	--
rs1551045	3	85594846	A	C	0.384367	0.999929	372658	-7.751	9.109e-15	--
rs62062806	17	44031420	A	G	0.216824	0.998976	372201	7.751	9.111e-15	++
rs55760800	17	43996908	T	G	0.216822	0.999855	372603	-7.751	9.114e-15	--
rs56303672	17	43996960	A	G	0.216822	0.999856	372603	-7.751	9.114e-15	--
rs4581739	17	44204739	T	C	0.217	0.997446	371584	-7.751	9.119e-15	--
rs113638513	17	44204749	A	G	0.217	0.997446	371584	-7.751	9.119e-15	--
rs55692232	17	44164323	A	G	0.216758	0.999801	372634	7.751	9.121e-15	++
rs55929431	17	44000202	A	G	0.216891	0.999688	372575	7.751	9.123e-15	++
rs12150527	17	43986462	A	G	0.216489	0.999444	372410	-7.751	9.128e-15	--
rs62055698	17	43758238	T	C	0.216647	0.999864	372637	7.751	9.13e-15	++
rs17660294	17	44167101	T	C	0.216759	0.999802	372633	-7.751	9.133e-15	--
rs62061766	17	44167464	A	G	0.216759	0.999787	372633	7.751	9.133e-15	++
rs79923630	17	44167661	T	G	0.216759	0.999785	372633	7.751	9.133e-15	++
rs62061767	17	44167729	A	G	0.216759	0.999785	372633	-7.751	9.133e-15	--
rs17661385	17	44207778	A	G	0.217088	0.997619	371718	-7.751	9.137e-15	--
rs1449390	3	85577703	A	G	0.384537	1	372679	7.751	9.14e-15	++
rs111880194	17	44194621	C	G	0.217133	0.997841	371771	-7.75	9.155e-15	--
rs55896111	17	43799048	A	G	0.214973	0.993508	370028	7.75	9.157e-15	++
rs2532386	17	44313757	A	G	0.215673	0.974028	361703	7.75	9.165e-15	++
rs17563683	17	43811072	A	G	0.217015	0.999705	372609	-7.75	9.183e-15	--
rs1800547	17	44051846	A	G	0.216808	0.999902	372637	-7.75	9.186e-15	--
rs61586601	3	85590444	A	T	0.384294	0.998563	372042	-7.75	9.188e-15	--
rs17517121	3	85591108	A	G	0.384294	0.998563	372042	7.75	9.188e-15	++
rs17457642	3	85591363	T	C	0.384294	0.998562	372042	7.75	9.188e-15	++
rs17457669	3	85591451	T	C	0.384294	0.998563	372042	-7.75	9.188e-15	--
rs7620313	3	85591981	T	C	0.384294	0.998563	372042	7.75	9.188e-15	++
rs62063298	17	44048323	T	G	0.214659	0.992794	370092	7.75	9.191e-15	++
rs17651134	17	44050340	A	G	0.216806	0.999911	372640	7.75	9.191e-15	++
rs62063306	17	44050395	A	C	0.216806	0.999911	372640	7.75	9.191e-15	++
rs62063774	17	44050463	T	C	0.216806	0.999911	372640	-7.75	9.191e-15	--
rs62063775	17	44050823	T	G	0.216806	0.999912	372640	7.75	9.191e-15	++
rs62063776	17	44050850	A	G	0.216806	0.999912	372640	-7.75	9.191e-15	--
rs17651243	17	44052284	A	G	0.216806	0.999918	372640	7.75	9.191e-15	++
rs6804845	3	85563846	A	C	0.384365	0.999179	372328	-7.75	9.191e-15	--
rs4603966	3	85596855	T	C	0.384369	0.999953	372668	-7.75	9.195e-15	--
rs62253964	3	85597009	T	C	0.384369	0.999953	372668	7.75	9.195e-15	++
rs3912061	17	44165098	T	C	0.216761	0.999819	372634	7.75	9.198e-15	++
rs17660398	17	44170612	T	C	0.216758	0.999757	372629	7.75	9.209e-15	++
rs66505109	3	85576458	A	C	0.384307	0.999853	372619	-7.75	9.209e-15	--
rs1463205	3	85596432	A	G	0.384365	0.99995	372667	7.75	9.214e-15	++
rs1463206	3	85596597	A	T	0.384365	0.99995	372667	7.75	9.214e-15	++
rs1463207	3	85596704	T	C	0.384365	0.99995	372667	7.75	9.214e-15	++
rs4301022	3	85599391	T	G	0.38435	0.998515	371989	7.75	9.218e-15	++
rs76618565	17	44068481	A	G	0.216767	0.999623	372590	7.75	9.223e-15	++
rs17650579	17	44030115	T	C	0.216738	0.998901	372150	7.75	9.224e-15	++
rs56347602	17	43939255	T	C	0.216818	0.99988	372616	-7.749	9.231e-15	--
rs55719714	17	43939638	A	G	0.216663	0.999218	372251	7.749	9.236e-15	++
rs56070245	17	43847868	T	C	0.216432	0.999434	372430	-7.749	9.237e-15	--
rs62062813	17	44032956	A	G	0.21613	0.996866	371480	7.749	9.25e-15	++
rs62056807	17	43984253	C	G	0.216792	0.999947	372664	7.749	9.257e-15	++
rs113788190	17	44161302	A	G	0.216736	0.999944	372653	-7.749	9.26e-15	--
rs112364920	17	44161360	A	T	0.216736	0.999944	372653	-7.749	9.26e-15	--
rs6549033	3	85599014	A	T	0.384362	0.999934	372659	-7.749	9.26e-15	--
rs17660167	17	44166311	T	C	0.216761	0.999808	372633	7.749	9.266e-15	++
rs55645418	17	43832115	A	G	0.21667	0.99958	372589	-7.749	9.271e-15	--
rs74348235	17	44165852	A	G	0.216761	0.999811	372633	-7.749	9.274e-15	--
rs1375544	3	85604158	A	G	0.384368	0.999489	372371	-7.749	9.276e-15	--
rs62061715	17	44011526	A	G	0.216797	0.999925	372649	-7.749	9.278e-15	--
rs17564948	17	44011749	A	G	0.216797	0.999926	372649	-7.749	9.278e-15	--
rs17650818	17	44036787	T	C	0.216909	0.998802	372053	-7.749	9.28e-15	--
rs17577313	17	44191835	A	G	0.217072	0.997904	371742	-7.749	9.281e-15	--
rs56160448	17	43792358	A	G	0.216535	0.999318	372474	-7.749	9.286e-15	--
rs62063790	17	44062915	T	G	0.216849	0.999923	372670	7.749	9.291e-15	++
rs17650258	17	44011073	A	G	0.216795	0.999914	372646	7.749	9.292e-15	++
rs62641967	17	44047216	T	G	0.21677	0.999756	372572	-7.748	9.299e-15	--
rs62060853	17	44160592	A	G	0.216737	0.999946	372656	7.748	9.304e-15	++
rs17660017	17	44160674	C	G	0.216736	0.999944	372656	7.748	9.304e-15	++
rs17660337	17	44169605	T	C	0.216759	0.999748	372626	-7.748	9.305e-15	--
rs76090253	17	44002969	A	C	0.216801	0.999902	372642	-7.748	9.306e-15	--
rs55788597	17	44003397	A	T	0.216801	0.999901	372642	7.748	9.306e-15	++
rs56197117	17	44003446	A	G	0.216801	0.999901	372642	-7.748	9.306e-15	--
rs56249311	17	44003599	T	C	0.216801	0.999902	372642	7.748	9.306e-15	++
rs62059004	17	44003893	A	G	0.216801	0.999902	372642	-7.748	9.306e-15	--
rs111962225	17	43934016	C	G	0.216801	0.999485	372362	7.748	9.312e-15	++
rs78077519	17	44010984	A	G	0.216798	0.999921	372648	7.748	9.323e-15	++
rs1463208	3	85596712	A	C	0.384368	0.999949	372667	7.748	9.332e-15	++
rs62253971	3	85600794	A	G	0.384403	0.999912	372660	-7.748	9.335e-15	--
rs11923525	3	85581099	A	G	0.382283	0.999142	372532	7.748	9.345e-15	++
rs4856585	3	85598244	A	T	0.384368	0.999951	372667	7.748	9.346e-15	++
rs4856273	3	85598260	A	G	0.384368	0.999951	372667	7.748	9.346e-15	++
rs62061713	17	44010405	A	G	0.216775	0.999856	372638	-7.748	9.351e-15	--
rs62061714	17	44010452	A	C	0.216775	0.999857	372638	7.748	9.351e-15	++
rs62062290	17	44099129	A	C	0.216666	0.999937	372647	7.748	9.356e-15	++
rs11079717	17	43835351	T	C	0.216699	0.999444	372524	-7.748	9.37e-15	--
rs62252462	3	85574420	A	G	0.384321	0.999826	372609	7.747	9.375e-15	++
rs67568006	3	85605206	T	G	0.384561	0.99891	372090	7.747	9.376e-15	++
rs62055883	17	43837446	C	G	0.216565	0.999147	372344	-7.747	9.384e-15	--
rs55886302	17	43936011	A	G	0.21681	0.999936	372644	-7.747	9.384e-15	--
rs56136075	17	43936298	A	C	0.21681	0.999934	372644	7.747	9.384e-15	++
rs6777458	3	85592988	A	G	0.384273	0.998507	372029	7.747	9.384e-15	++
rs62056906	17	43782708	T	C	0.216576	0.99921	372450	-7.747	9.406e-15	--
rs8072451	17	43893716	T	C	0.216505	0.996229	371393	7.747	9.41e-15	++
rs62061788	17	44169759	A	G	0.216756	0.99976	372628	7.747	9.415e-15	++
rs62061789	17	44169769	T	C	0.216756	0.999757	372628	7.747	9.415e-15	++
rs17572248	17	44049867	A	G	0.216806	0.999895	372635	-7.747	9.419e-15	--
rs62062801	17	44028011	T	G	0.216774	0.999333	372380	-7.747	9.421e-15	--
rs56777875	3	85577006	A	G	0.384284	0.999945	372639	7.747	9.423e-15	++
rs62055884	17	43837567	T	C	0.21664	0.999308	372422	7.747	9.433e-15	++
rs1881193	17	44248769	T	C	0.21737	0.994412	370975	-7.747	9.434e-15	--
rs17690176	17	43916773	A	C	0.216665	0.999635	372530	-7.747	9.438e-15	--
rs62061716	17	44012096	A	G	0.216797	0.999926	372650	-7.747	9.438e-15	--
rs12149995	17	44092801	A	G	0.216942	0.999833	372612	7.747	9.438e-15	++
rs28364025	17	43894102	T	C	0.216718	0.999474	372611	-7.747	9.442e-15	--
rs41457044	17	43911424	T	C	0.216561	0.999812	372577	7.746	9.447e-15	++
rs62059009	17	44006130	T	C	0.216809	0.999863	372629	-7.746	9.449e-15	--
rs74457229	17	43972581	T	C	0.216784	1	372679	7.746	9.453e-15	++
rs75500942	17	43816106	A	C	0.21698	0.99978	372628	7.746	9.46e-15	++
rs62054418	17	43816306	A	G	0.21698	0.99978	372628	7.746	9.46e-15	++
rs17564020	17	43991781	T	G	0.216895	0.999801	372619	7.746	9.46e-15	++
rs6804626	3	85593673	A	G	0.384313	0.999479	372650	-7.746	9.46e-15	--
rs17516857	3	85587710	A	C	0.384443	0.999894	372651	-7.746	9.461e-15	--
rs17689104	17	43782492	A	G	0.216451	0.999589	372577	-7.746	9.462e-15	--
rs4609898	17	43794182	A	G	0.216456	0.999743	372577	7.746	9.462e-15	++
rs1449394	3	85572912	T	C	0.384286	0.999939	372645	7.746	9.467e-15	++
rs58828944	3	85574072	T	C	0.384284	0.999943	372645	-7.746	9.467e-15	--
rs62252463	3	85574559	A	G	0.384284	0.999943	372645	7.746	9.467e-15	++
rs79882507	17	43837782	A	G	0.216627	0.999301	372394	-7.746	9.476e-15	--
rs56268325	17	43847741	T	C	0.216435	0.999446	372428	-7.746	9.482e-15	--
rs55823844	17	43978320	A	G	0.216788	1	372679	7.746	9.482e-15	++
rs62055869	17	43830685	A	G	0.216645	0.999541	372566	7.746	9.489e-15	++
rs62056806	17	43983801	A	G	0.216792	0.999957	372669	-7.746	9.49e-15	--
rs62059008	17	44006085	A	G	0.216811	0.999857	372628	-7.746	9.492e-15	--
rs111372048	17	44136577	A	C	0.21666	0.999787	372577	-7.746	9.496e-15	--
rs56187922	3	85578725	A	C	0.384361	0.99991	372618	7.746	9.499e-15	++
rs1155666	3	85521017	T	C	0.384258	0.99954	372369	-7.746	9.506e-15	--
rs61667602	17	43785349	T	C	0.217675	0.998549	372452	-7.746	9.507e-15	--
rs62054393	17	43809264	T	G	0.217028	0.999761	372619	-7.746	9.508e-15	--
rs17649162	17	43810371	C	G	0.217028	0.999763	372619	7.746	9.508e-15	++
rs62057068	17	43858629	A	G	0.216401	0.999767	372557	-7.746	9.509e-15	--
rs62054427	17	43821062	A	G	0.217075	0.999765	372597	-7.746	9.51e-15	--
rs74464991	17	43821685	A	C	0.217075	0.999765	372597	7.746	9.51e-15	++
rs78506181	17	43897480	A	G	0.216642	0.999877	372612	-7.746	9.51e-15	--
rs55864131	17	44163411	T	C	0.216734	0.999933	372658	-7.746	9.511e-15	--
rs1526129	17	43779657	T	C	0.216537	0.999836	372611	-7.746	9.516e-15	--
rs4617909	17	43806451	T	C	0.217038	0.999743	372610	7.745	9.531e-15	++
rs75975083	17	44146357	T	C	0.216678	0.999755	372577	-7.745	9.531e-15	--
rs62060800	17	44145592	A	G	0.216659	0.999802	372581	-7.745	9.535e-15	--
rs62060801	17	44145860	A	G	0.21666	0.999799	372581	-7.745	9.535e-15	--
rs17659743	17	44146165	C	G	0.21666	0.999798	372581	-7.745	9.535e-15	--
rs62060802	17	44146336	A	C	0.21666	0.999802	372581	-7.745	9.535e-15	--
rs77950913	17	44146451	T	C	0.21666	0.999802	372581	-7.745	9.535e-15	--
rs79782347	17	44146567	T	C	0.21666	0.999802	372581	-7.745	9.535e-15	--
rs62060855	17	44161860	T	C	0.216736	0.999951	372658	7.745	9.535e-15	++
rs62060856	17	44161875	A	C	0.216736	0.999951	372658	-7.745	9.535e-15	--
rs2316955	17	44161985	T	G	0.216736	0.999951	372658	-7.745	9.535e-15	--
rs17660065	17	44162284	T	C	0.216735	0.999947	372658	-7.745	9.535e-15	--
rs62054431	17	43823880	T	C	0.217083	0.99978	372597	7.745	9.536e-15	++
rs62054432	17	43823889	A	C	0.217083	0.99978	372597	7.745	9.536e-15	++
rs111497072	17	43824201	A	G	0.217083	0.999779	372597	7.745	9.536e-15	++
rs62054433	17	43824348	T	C	0.217083	0.999779	372597	-7.745	9.536e-15	--
rs62054434	17	43824382	T	G	0.217083	0.999779	372597	-7.745	9.536e-15	--
rs12150683	17	43824848	A	G	0.217083	0.999779	372597	-7.745	9.536e-15	--
rs12150332	17	43824908	T	C	0.217083	0.999779	372597	7.745	9.536e-15	++
rs1368750	3	85519411	T	C	0.384257	0.999524	372368	-7.745	9.541e-15	--
rs62063305	17	44050282	A	G	0.216743	0.999893	372640	7.745	9.544e-15	++
rs75617973	17	43983159	T	C	0.216792	0.999971	372670	-7.745	9.545e-15	--
rs62055878	17	43835854	A	C	0.21667	0.999474	372510	7.745	9.546e-15	++
rs34303488	17	43848181	T	C	0.216435	0.99943	372435	7.745	9.553e-15	++
rs7427346	3	85575519	T	C	0.38434	0.998694	372256	-7.745	9.553e-15	--
rs12150576	17	44015624	A	G	0.216793	0.999955	372659	7.745	9.555e-15	++
rs63750417	17	44060775	T	C	0.21685	0.999957	372666	7.745	9.559e-15	++
rs4856583	3	85577269	A	G	0.384288	0.999953	372643	-7.745	9.561e-15	--
rs62054831	17	43932381	T	C	0.216492	0.998972	372184	7.745	9.562e-15	++
rs112116311	17	43989898	T	G	0.216793	0.999708	372557	-7.745	9.567e-15	--
rs78209533	17	43989909	A	G	0.216793	0.999708	372557	-7.745	9.567e-15	--
rs75715199	17	43825478	A	G	0.217084	0.999777	372596	7.745	9.578e-15	++
rs62054438	17	43825711	A	C	0.217084	0.999777	372596	-7.745	9.578e-15	--
rs62054439	17	43825725	T	G	0.217084	0.999777	372596	7.745	9.578e-15	++
rs17334797	17	43825912	A	G	0.217084	0.999778	372596	-7.745	9.578e-15	--
rs17575822	17	44144345	A	G	0.216658	0.999795	372580	-7.745	9.578e-15	--
rs17575850	17	44144387	A	C	0.216658	0.999795	372580	7.745	9.578e-15	++
rs17659731	17	44144634	A	G	0.216659	0.999797	372580	7.745	9.578e-15	++
rs75641221	17	44145373	T	C	0.216659	0.999797	372580	-7.745	9.578e-15	--
rs17650335	17	44012343	A	G	0.216797	0.999927	372653	7.745	9.584e-15	++
rs62061720	17	44013189	T	C	0.216798	0.999926	372653	7.745	9.584e-15	++
rs55686102	17	44202608	T	C	0.217028	0.997585	371658	7.745	9.584e-15	++
rs4401083	17	43806015	A	G	0.217059	0.999667	372604	7.745	9.586e-15	++
rs62061727	17	44017124	T	G	0.216805	1	372679	7.745	9.586e-15	++
rs2696657	17	44244926	T	G	0.217249	0.994633	371034	-7.744	9.599e-15	--
rs1880752	17	43806264	T	C	0.217031	0.999773	372620	7.744	9.6e-15	++
rs2902662	17	43806925	A	G	0.217031	0.999774	372620	7.744	9.6e-15	++
rs2864087	17	43807063	T	C	0.217038	0.999741	372620	7.744	9.6e-15	++
rs79226879	17	43807485	T	C	0.217031	0.999773	372620	-7.744	9.6e-15	--
rs17563599	17	43807955	A	C	0.217031	0.999774	372620	-7.744	9.6e-15	--
rs17649138	17	43808067	A	G	0.217031	0.999773	372620	7.744	9.6e-15	++
rs62054389	17	43808321	A	G	0.217031	0.999774	372620	7.744	9.6e-15	++
rs62054390	17	43808443	A	C	0.217031	0.999773	372620	-7.744	9.6e-15	--
rs55947210	17	43808763	A	G	0.217031	0.999773	372620	-7.744	9.6e-15	--
rs62054392	17	43808945	T	C	0.217031	0.999772	372620	7.744	9.6e-15	++
rs4390635	17	43809016	T	C	0.217031	0.999772	372620	7.744	9.6e-15	++
rs56387266	17	43847912	T	C	0.216435	0.999447	372436	-7.744	9.601e-15	--
rs62054417	17	43815859	A	C	0.21703	0.999827	372642	-7.744	9.603e-15	--
rs62054419	17	43816605	A	C	0.21703	0.999826	372642	-7.744	9.603e-15	--
rs62054420	17	43816655	C	G	0.21703	0.999827	372642	-7.744	9.603e-15	--
rs62054421	17	43816657	A	G	0.21703	0.999827	372642	7.744	9.603e-15	++
rs17563800	17	43817459	T	C	0.21703	0.999827	372642	7.744	9.603e-15	++
rs56295996	17	43817557	T	C	0.21703	0.999827	372642	7.744	9.603e-15	++
rs56384960	17	43817608	A	G	0.21703	0.999827	372642	7.744	9.603e-15	++
rs56178230	17	43817832	A	G	0.217027	0.999808	372642	7.744	9.603e-15	++
rs80157557	17	43817898	A	G	0.217027	0.999808	372642	7.744	9.603e-15	++
rs17563827	17	43818222	A	C	0.21703	0.999827	372642	7.744	9.603e-15	++
rs62055700	17	43758742	T	C	0.216564	0.999899	372656	-7.744	9.608e-15	--
rs75310534	17	43794286	T	C	0.216459	0.999764	372581	7.744	9.616e-15	++
rs75944932	17	44072423	A	C	0.216932	0.999718	372521	-7.744	9.619e-15	--
rs17517080	3	85590701	C	G	0.384406	0.999999	372679	-7.744	9.621e-15	--
rs17517142	3	85591229	A	C	0.384406	0.999998	372679	-7.744	9.621e-15	--
rs17517238	3	85591586	C	G	0.384406	0.999998	372679	7.744	9.621e-15	++
rs66922686	3	85591785	A	T	0.384406	0.999999	372679	-7.744	9.621e-15	--
rs6790090	3	85592750	A	T	0.384406	0.999997	372679	7.744	9.621e-15	++
rs17649553	17	43994648	T	C	0.21707	0.999205	372350	7.744	9.632e-15	++
rs17576200	17	44159988	A	G	0.216738	0.99996	372660	7.744	9.64e-15	++
rs62060852	17	44160050	A	G	0.216691	0.999954	372660	7.744	9.64e-15	++
rs17691556	17	43969168	A	T	0.216804	0.999952	372655	7.744	9.641e-15	++
rs12150087	17	44210988	C	G	0.217017	0.997493	371656	-7.744	9.643e-15	--
rs17426106	17	43828935	C	G	0.217046	0.999642	372592	7.744	9.646e-15	++
rs1526127	17	43812398	C	G	0.217034	0.999823	372641	-7.744	9.647e-15	--
rs62054398	17	43812599	A	G	0.217034	0.999823	372641	-7.744	9.647e-15	--
rs62054399	17	43812624	A	G	0.217034	0.999823	372641	7.744	9.647e-15	++
rs62054400	17	43812649	T	C	0.217034	0.999823	372641	-7.744	9.647e-15	--
rs62054411	17	43812684	A	G	0.217034	0.999823	372641	-7.744	9.647e-15	--
rs62054412	17	43813002	A	G	0.217035	0.999828	372641	7.744	9.647e-15	++
rs17563787	17	43813252	C	G	0.21703	0.999826	372641	-7.744	9.647e-15	--
rs62054413	17	43813370	C	G	0.21703	0.999826	372641	7.744	9.647e-15	++
rs62054414	17	43813415	A	G	0.21703	0.999826	372641	7.744	9.647e-15	++
rs75986348	17	43809328	A	G	0.217032	0.999776	372621	-7.744	9.656e-15	--
rs62054394	17	43810608	A	T	0.217032	0.999777	372621	7.744	9.656e-15	++
rs113790915	17	43810782	C	G	0.217032	0.999777	372621	7.744	9.656e-15	++
rs62054395	17	43811060	T	G	0.217031	0.999776	372621	-7.744	9.656e-15	--
rs77804065	17	43810896	T	C	0.217158	0.983843	366015	7.744	9.665e-15	++
rs12150363	17	43826351	A	G	0.217081	0.999702	372597	-7.744	9.667e-15	--
rs12150672	17	43826637	A	G	0.217081	0.999694	372597	7.744	9.667e-15	++
rs17334894	17	43827209	A	G	0.217083	0.999693	372597	7.744	9.667e-15	++
rs17651549	17	44061278	T	C	0.216677	1	372679	7.744	9.668e-15	++
rs59967234	3	85575844	A	G	0.384332	0.998729	372261	-7.743	9.676e-15	--
rs6766493	3	85589275	A	G	0.384406	0.999997	372677	7.743	9.687e-15	++
rs62054435	17	43825339	C	G	0.217075	0.99973	372594	-7.743	9.697e-15	--
rs80072429	17	43818611	A	G	0.217031	0.999825	372642	7.743	9.699e-15	++
rs77114624	17	43818657	T	C	0.217031	0.999825	372642	-7.743	9.699e-15	--
rs76311426	17	43818690	T	G	0.217031	0.999825	372642	7.743	9.699e-15	++
rs17563861	17	43818906	A	G	0.217031	0.999825	372642	-7.743	9.699e-15	--
rs17563889	17	43818946	A	T	0.217032	0.999821	372642	-7.743	9.699e-15	--
rs62063163	17	44201865	T	C	0.217055	0.997587	371682	7.743	9.703e-15	++
rs62063164	17	44201887	T	C	0.217055	0.997587	371682	7.743	9.703e-15	++
rs62063165	17	44202147	A	G	0.217056	0.997589	371682	-7.743	9.703e-15	--
rs62055901	17	43845041	A	G	0.216502	0.999183	372299	7.743	9.704e-15	++
rs767058	17	43998767	T	C	0.216939	0.999287	372347	-7.743	9.704e-15	--
rs6764988	3	85571253	A	C	0.384268	0.999908	372645	-7.743	9.705e-15	--
rs62063275	17	44036287	A	G	0.216855	0.998689	371996	-7.743	9.71e-15	--
rs12150242	17	44015816	A	G	0.21677	0.999826	372660	-7.743	9.713e-15	--
rs12150104	17	44015929	A	G	0.216793	0.99996	372660	7.743	9.713e-15	++
rs62062795	17	44027090	T	C	0.216767	0.999423	372401	7.743	9.722e-15	++
rs17426174	17	43830938	C	G	0.216653	0.999538	372567	7.743	9.723e-15	++
rs78917495	17	43858482	T	C	0.216479	0.999431	372374	7.743	9.729e-15	++
rs62054426	17	43820741	A	T	0.217072	0.999752	372597	-7.742	9.749e-15	--
rs75643244	17	43823326	A	G	0.217091	0.999797	372595	-7.742	9.75e-15	--
rs55895732	17	43968937	T	C	0.216774	0.999905	372651	-7.742	9.754e-15	--
rs11127896	3	85539816	T	C	0.384179	0.999603	372412	7.742	9.755e-15	++
rs17426064	17	43828698	T	C	0.217048	0.999654	372592	7.742	9.763e-15	++
rs62062800	17	44027753	A	G	0.216774	0.999381	372392	-7.742	9.765e-15	--
rs62054843	17	43937184	T	C	0.216856	0.999796	372640	-7.742	9.769e-15	--
rs1470635	3	85575365	T	C	0.384331	0.99873	372260	7.742	9.775e-15	++
rs56298110	17	43815336	A	G	0.217029	0.999828	372643	-7.742	9.782e-15	--
rs79923708	17	44183790	A	G	0.217167	0.998276	371853	7.742	9.791e-15	++
rs12150111	17	44013938	A	G	0.216797	0.999931	372657	-7.742	9.802e-15	--
rs62054841	17	43937104	A	G	0.216793	0.999861	372629	7.742	9.803e-15	++
rs62054842	17	43937162	T	C	0.216793	0.99986	372629	7.742	9.803e-15	++
rs12150658	17	43826305	A	G	0.217104	0.99962	372592	7.742	9.804e-15	++
rs62057111	17	43897130	A	G	0.216664	0.999693	372556	-7.742	9.804e-15	--
rs56301449	17	43960918	T	C	0.216729	0.99948	372475	-7.742	9.805e-15	--
rs12150604	17	43828221	A	T	0.217079	0.999669	372593	7.742	9.811e-15	++
rs76421814	17	43814427	T	C	0.21703	0.999827	372642	-7.741	9.828e-15	--
rs56006248	17	43815141	A	G	0.21703	0.999827	372642	-7.741	9.828e-15	--
rs17652036	17	44073027	A	G	0.216822	0.998954	372105	7.741	9.828e-15	++
rs10445335	17	43934896	A	T	0.216838	0.999656	372557	7.741	9.833e-15	++
rs7350923	17	43834970	T	C	0.216682	0.999517	372524	7.741	9.837e-15	++
rs62056803	17	43982159	A	G	0.216795	1	372679	-7.741	9.852e-15	--
rs76500077	17	44004076	T	C	0.216768	0.999725	372637	-7.741	9.86e-15	--
rs17334944	17	43828617	A	G	0.217049	0.999646	372592	7.741	9.877e-15	++
rs62063166	17	44202231	A	G	0.217058	0.9976	371683	-7.741	9.881e-15	--
rs1608955	17	43815713	T	C	0.217085	0.999701	372606	7.741	9.888e-15	++
rs1608956	17	43815820	A	T	0.217087	0.999697	372606	7.741	9.888e-15	++
rs62252518	3	85589022	A	T	0.384413	0.999993	372675	-7.741	9.888e-15	--
rs56299858	17	43939659	A	G	0.216661	0.999207	372247	7.741	9.891e-15	++
rs55874169	17	44014384	A	G	0.216801	0.999894	372655	7.741	9.891e-15	++
rs79959255	17	44077708	T	G	0.21695	0.99949	372555	7.741	9.898e-15	++
rs12150195	17	44014263	T	C	0.216804	0.999917	372650	-7.741	9.901e-15	--
rs62057101	17	43885291	A	G	0.216593	0.999789	372576	7.74	9.903e-15	++
rs11127895	3	85539810	T	G	0.384183	0.999602	372411	-7.74	9.913e-15	--
rs2696571	17	44237372	C	G	0.217302	0.994495	370976	7.74	9.914e-15	++
rs2696570	17	44237790	A	G	0.217302	0.994491	370976	7.74	9.914e-15	++
rs62252513	3	85587537	T	C	0.384419	0.999989	372675	7.74	9.914e-15	++
rs17457377	3	85588375	T	G	0.384419	0.999988	372675	-7.74	9.914e-15	--
rs17516346	3	85582680	A	G	0.384429	0.999699	372618	-7.74	9.916e-15	--
rs62061725	17	44016157	C	G	0.216794	0.999967	372664	7.74	9.918e-15	++
rs55690782	17	44137311	A	G	0.216815	0.999684	372538	7.74	9.92e-15	++
rs62062799	17	44027521	T	G	0.216778	0.999356	372389	7.74	9.939e-15	++
rs62055928	17	43847374	A	G	0.216428	0.999408	372374	7.74	9.94e-15	++
rs62062794	17	44026394	A	G	0.216759	0.999541	372491	-7.74	9.942e-15	--
rs12943085	17	43834482	A	G	0.216671	0.999549	372531	7.74	9.943e-15	++
rs113347741	17	43973408	T	C	0.216782	0.999927	372675	7.74	9.954e-15	++
rs78720789	17	43973413	A	G	0.216782	0.999927	372675	-7.74	9.954e-15	--
rs418891	17	43693538	T	G	0.216727	0.999352	372427	7.74	9.955e-15	++
rs62061732	17	44017941	T	G	0.216781	0.999919	372651	7.74	9.958e-15	++
rs6777456	3	85592983	T	G	0.384385	0.999959	372670	7.74	9.964e-15	++
rs77561671	17	43976627	T	G	0.216787	0.999974	372673	7.74	9.974e-15	++
rs79580365	17	43960172	T	C	0.216798	0.999935	372652	7.74	9.981e-15	++
rs62054835	17	43934672	A	C	0.21681	0.99965	372541	-7.739	9.987e-15	--
rs62253966	3	85599325	A	G	0.384326	0.998564	372041	7.739	9.987e-15	++
rs12150460	17	44014137	T	G	0.216801	0.999902	372648	7.739	9.991e-15	++
rs1991556	17	44083402	A	G	0.218138	0.985237	366381	7.739	9.992e-15	++
rs113589236	17	43981795	A	G	0.216788	0.999972	372679	7.739	9.996e-15	++
rs113029914	17	43981831	A	T	0.216788	0.999972	372679	-7.739	9.996e-15	--
rs1476554	17	44159102	T	C	0.216729	1	372679	7.739	9.999e-15	++
rs62063791	17	44062993	A	G	0.216855	0.999863	372618	-7.739	1e-14	--
rs113537106	17	44016462	A	G	0.216793	0.999972	372667	-7.739	1.001e-14	--
rs62054428	17	43822511	A	G	0.217071	0.999699	372578	7.739	1.002e-14	++
rs55673092	17	43938882	A	G	0.216808	0.999915	372642	7.739	1.002e-14	++
rs2019816	17	43959661	A	G	0.216796	0.999942	372645	7.739	1.002e-14	++
rs1375560	3	85565728	T	G	0.384261	0.999871	372637	7.739	1.002e-14	++
rs62055871	17	43831112	A	G	0.216653	0.999527	372566	7.739	1.004e-14	++
rs62061721	17	44013346	T	C	0.216802	0.999908	372652	-7.739	1.004e-14	--
rs62062293	17	44100553	A	C	0.216709	0.999881	372646	7.739	1.004e-14	++
rs17652520	17	44098967	A	G	0.2216	0.993234	368944	7.739	1.005e-14	++
rs62252519	3	85589246	A	T	0.384412	0.999992	372674	7.739	1.005e-14	++
rs2004260	17	43822398	T	C	0.217083	0.999761	372593	-7.739	1.006e-14	--
rs77875796	17	44051612	A	G	0.213179	0.986536	367276	-7.739	1.006e-14	--
rs62054424	17	43819384	A	G	0.217041	0.999758	372615	7.738	1.007e-14	++
rs56194412	17	43960600	T	C	0.216805	0.999907	372658	-7.738	1.007e-14	--
rs2122235	3	85586921	T	C	0.384413	0.999993	372674	7.738	1.007e-14	++
rs55888391	17	43938107	A	G	0.216809	0.99992	372643	-7.738	1.008e-14	--
rs76329216	17	43938499	A	G	0.216809	0.999917	372643	7.738	1.008e-14	++
rs62054846	17	43938634	A	G	0.216809	0.999917	372643	-7.738	1.008e-14	--
rs55646970	17	43938796	A	G	0.216809	0.999916	372643	-7.738	1.008e-14	--
rs55937610	17	43960283	A	G	0.216796	0.999948	372652	-7.738	1.008e-14	--
rs77924424	17	44012915	T	C	0.216837	0.999739	372586	-7.738	1.008e-14	--
rs62061728	17	44017180	T	G	0.216792	0.999979	372668	-7.738	1.008e-14	--
rs17577369	17	44192923	A	G	0.2157	0.988744	368592	-7.738	1.008e-14	--
rs4637303	3	85552787	T	C	0.355712	0.99845	371991	7.738	1.008e-14	++
rs57671246	3	85577691	C	G	0.384368	0.999966	372658	-7.738	1.008e-14	--
rs17770108	17	43961292	T	G	0.216795	0.999965	372672	7.738	1.009e-14	++
rs62056804	17	43982286	T	C	0.216793	0.999993	372679	7.738	1.009e-14	++
rs34195569	17	43833921	A	G	0.216673	0.99956	372532	7.738	1.01e-14	++
rs34008514	17	43834314	A	G	0.216673	0.999556	372532	-7.738	1.01e-14	--
rs56338487	17	43960812	A	T	0.2168	0.999935	372662	-7.738	1.01e-14	--
rs62055538	17	43960997	T	C	0.2168	0.999938	372662	-7.738	1.01e-14	--
rs62055540	17	43961142	T	C	0.216797	0.999923	372662	-7.738	1.01e-14	--
rs60541362	3	85610855	A	G	0.356926	0.996023	369966	-7.738	1.01e-14	--
rs62054844	17	43937333	T	G	0.216809	0.999926	372645	-7.738	1.011e-14	--
rs62055549	17	43965595	C	G	0.216794	0.999984	372674	7.738	1.011e-14	++
rs17564153	17	43995098	A	G	0.216737	0.999737	372538	7.738	1.011e-14	++
rs17023019	3	85614272	A	G	0.356888	0.996053	369959	-7.738	1.012e-14	--
rs1528072	17	44236725	A	C	0.2173	0.994502	370979	7.738	1.013e-14	++
rs75022332	17	43810873	A	T	0.213608	0.988695	368157	-7.737	1.014e-14	--
rs62056784	17	43974889	C	G	0.216789	0.999974	372670	-7.737	1.014e-14	--
rs6792295	3	85598481	T	C	0.384334	0.998589	372048	-7.737	1.015e-14	--
rs113351222	3	85581991	A	C	0.384407	0.999773	372616	-7.737	1.016e-14	--
rs62252506	3	85582026	T	C	0.384407	0.999773	372616	-7.737	1.016e-14	--
rs62056932	17	43789971	C	G	0.215193	0.995262	371109	7.737	1.017e-14	++
rs55691306	17	43978295	C	G	0.216789	0.999985	372674	7.737	1.017e-14	++
rs2532271	17	44248042	A	G	0.217244	0.994631	371045	7.737	1.017e-14	++
rs7618429	3	85549020	A	G	0.384331	0.999124	372171	-7.737	1.018e-14	--
rs4856271	3	85589897	A	G	0.384411	0.999975	372675	-7.737	1.018e-14	--
rs17023032	3	85622242	A	C	0.376712	0.999112	372368	7.737	1.018e-14	++
rs62055868	17	43830640	T	C	0.216677	0.999452	372549	7.737	1.019e-14	++
rs56013908	17	43836920	T	C	0.216615	0.999218	372383	-7.737	1.019e-14	--
rs10511076	3	85583193	A	G	0.384444	0.999752	372623	-7.737	1.019e-14	--
rs17563923	17	43819450	A	G	0.217043	0.999751	372610	7.737	1.02e-14	++
rs74548327	17	43973080	A	G	0.21681	0.999908	372650	-7.737	1.02e-14	--
rs62055552	17	43965955	A	G	0.216794	0.999983	372675	-7.737	1.021e-14	--
rs62063278	17	44036914	T	C	0.215789	0.994968	370639	7.737	1.021e-14	++
rs17650417	17	44013103	T	G	0.216813	0.999875	372641	7.736	1.022e-14	++
rs62062793	17	44026321	T	C	0.216759	0.999554	372503	-7.737	1.022e-14	--
rs17516256	3	85580588	A	G	0.383479	0.998726	372277	7.736	1.022e-14	++
rs74496580	17	43974065	A	C	0.216793	0.999987	372676	7.736	1.023e-14	++
rs112275277	17	43981958	T	C	0.216837	0.999898	372677	7.736	1.023e-14	++
rs62056805	17	43983363	A	G	0.216774	0.999903	372636	7.736	1.023e-14	++
rs2696660	17	44246211	A	G	0.217252	0.994635	371034	-7.736	1.023e-14	--
rs7618494	3	85603309	A	G	0.355444	0.99958	372645	-7.736	1.023e-14	--
rs62055539	17	43961044	A	G	0.216809	0.999908	372662	-7.736	1.024e-14	--
rs17649518	17	43994386	A	C	0.216639	0.999352	372412	7.736	1.025e-14	++
rs62056800	17	43979468	A	T	0.216792	0.999993	372677	7.736	1.026e-14	++
rs113834264	17	43979622	A	G	0.216792	0.999992	372677	7.736	1.026e-14	++
rs2099151	17	43979822	A	T	0.216792	0.999991	372677	-7.736	1.026e-14	--
rs2082068	17	43979971	T	C	0.216789	0.999973	372677	7.736	1.026e-14	++
rs1984937	17	43980530	A	C	0.216793	0.999993	372677	-7.736	1.026e-14	--
rs62056802	17	43980762	A	G	0.216792	0.999993	372677	-7.736	1.026e-14	--
rs62062805	17	44030773	A	G	0.216603	0.998558	371900	-7.736	1.026e-14	--
rs17652066	17	44073145	C	G	0.216696	0.999422	372486	7.736	1.026e-14	++
rs62055542	17	43963844	T	C	0.216794	0.999989	372676	7.736	1.027e-14	++
rs17770120	17	43963943	A	C	0.216794	0.999989	372676	7.736	1.027e-14	++
rs17770150	17	43964163	A	G	0.216794	0.999986	372676	7.736	1.027e-14	++
rs17691449	17	43964283	C	G	0.216794	0.999988	372676	7.736	1.027e-14	++
rs62055548	17	43964899	A	G	0.216794	0.999988	372676	-7.736	1.027e-14	--
rs113327263	17	43965063	T	C	0.216794	0.999988	372676	-7.736	1.027e-14	--
rs62055553	17	43966178	A	C	0.216794	0.999984	372676	7.736	1.027e-14	++
rs62055554	17	43966260	A	G	0.216794	0.999984	372676	-7.736	1.027e-14	--
rs62055555	17	43966282	T	G	0.216794	0.999984	372676	7.736	1.027e-14	++
rs111941646	17	43966608	A	T	0.216794	0.999984	372676	-7.736	1.027e-14	--
rs62055556	17	43966749	T	C	0.216794	0.999984	372676	-7.736	1.027e-14	--
rs62055557	17	43966795	A	C	0.216794	0.999987	372676	7.736	1.027e-14	++
rs62055558	17	43966955	A	G	0.216794	0.999984	372676	-7.736	1.027e-14	--
rs62055559	17	43967138	T	G	0.216793	0.999985	372676	-7.736	1.027e-14	--
rs4856274	3	85606462	C	G	0.35691	0.996083	369986	-7.736	1.027e-14	--
rs36047693	17	43833824	C	G	0.216673	0.99956	372533	7.736	1.028e-14	++
rs62252507	3	85582078	T	C	0.38442	0.999822	372622	7.736	1.028e-14	++
rs34211253	17	43834074	C	G	0.216669	0.999522	372524	-7.736	1.029e-14	--
rs2006305	17	43959752	A	T	0.216796	0.999943	372647	-7.736	1.029e-14	--
rs17585608	17	44243979	T	C	0.217252	0.994644	371036	7.736	1.029e-14	++
rs17585644	17	44244581	T	C	0.217252	0.994641	371036	-7.736	1.029e-14	--
rs10511075	3	85583403	A	G	0.384444	0.999752	372622	7.736	1.029e-14	++
rs59770976	3	85583542	A	G	0.384444	0.999752	372622	-7.736	1.029e-14	--
rs56365901	17	43960323	A	G	0.214515	0.991766	369301	-7.736	1.03e-14	--
rs2532278	17	44246405	A	C	0.217252	0.994632	371033	7.735	1.03e-14	++
rs2532275	17	44246997	A	G	0.217252	0.994632	371033	7.735	1.03e-14	++
rs2019822	17	43959918	A	T	0.216796	0.999945	372649	7.735	1.031e-14	++
rs77129180	17	43963046	A	G	0.216794	0.999991	372675	7.735	1.031e-14	++
rs80254317	17	43963282	C	G	0.216794	0.999991	372675	-7.735	1.031e-14	--
rs112425426	17	43963416	C	G	0.216794	0.99999	372675	-7.735	1.031e-14	--
rs10445337	17	44067400	T	C	0.21735	1	372679	-7.735	1.031e-14	--
rs62054425	17	43819480	T	C	0.217044	0.999748	372608	7.735	1.032e-14	++
rs10445369	17	43934776	A	G	0.216803	0.999642	372550	-7.735	1.032e-14	--
rs75945623	17	43937505	T	C	0.216893	0.999785	372580	7.735	1.032e-14	++
rs28364023	17	43894159	T	C	0.216564	0.999666	372611	7.735	1.033e-14	++
rs76324150	17	43973233	T	C	0.216793	0.999991	372677	7.735	1.033e-14	++
rs62056780	17	43973652	T	C	0.216793	0.999989	372677	7.735	1.033e-14	++
rs62056781	17	43973899	T	C	0.216793	0.999988	372677	-7.735	1.033e-14	--
rs1467962	17	43978604	A	G	0.216792	0.999996	372678	-7.735	1.033e-14	--
rs1560311	17	43978625	T	C	0.216792	0.999996	372678	-7.735	1.033e-14	--
rs7614148	3	85529628	A	G	0.384246	0.999572	372400	7.735	1.033e-14	++
rs4792844	17	44242969	T	C	0.217252	0.994656	371037	-7.735	1.034e-14	--
rs66625173	3	85585091	A	G	0.38441	0.99983	372668	-7.735	1.034e-14	--
rs76380490	17	44203413	T	C	0.217032	0.997431	371706	7.735	1.035e-14	++
rs62060864	17	44235893	T	C	0.217281	0.994592	370987	7.735	1.035e-14	++
rs117646503	17	43893260	T	C	0.21661	0.99985	372618	-7.735	1.036e-14	--
rs56357543	17	43894547	T	C	0.216406	0.999678	372518	7.735	1.036e-14	++
rs62056785	17	43975263	T	C	0.216795	0.999959	372660	-7.735	1.036e-14	--
rs62056786	17	43975285	T	C	0.216795	0.999959	372660	-7.735	1.036e-14	--
rs62056789	17	43975415	A	C	0.216786	0.999908	372660	-7.735	1.036e-14	--
rs62056790	17	43975417	A	G	0.216786	0.999908	372660	7.735	1.036e-14	++
rs17516284	3	85581386	A	G	0.384417	0.999819	372619	7.735	1.036e-14	++
rs57756567	3	85583927	A	T	0.384437	0.99973	372622	7.735	1.036e-14	++
rs2532291	17	44238424	A	G	0.217285	0.99456	371022	7.735	1.037e-14	++
rs17662403	17	44238938	T	C	0.217285	0.994559	371022	-7.735	1.037e-14	--
rs17585426	17	44238966	T	C	0.217285	0.994559	371022	-7.735	1.037e-14	--
rs2532288	17	44239958	T	C	0.217281	0.994576	371022	7.735	1.037e-14	++
rs1918789	17	44240107	T	C	0.217281	0.994576	371022	-7.735	1.037e-14	--
rs2696659	17	44245876	A	G	0.217252	0.994637	371036	-7.735	1.037e-14	--
rs59825726	3	85574282	A	G	0.384276	0.999431	372488	7.735	1.037e-14	++
rs6779501	3	85589580	T	C	0.384481	0.999834	372657	-7.735	1.037e-14	--
rs62056792	17	43976644	A	G	0.21679	0.999997	372679	7.735	1.038e-14	++
rs62056793	17	43977018	A	G	0.216791	0.999996	372679	-7.735	1.038e-14	--
rs62056794	17	43977049	A	G	0.216791	0.999996	372679	-7.735	1.038e-14	--
rs1864325	17	43977827	T	C	0.21679	0.999988	372679	7.735	1.038e-14	++
rs62056795	17	43978041	T	C	0.21679	0.999988	372679	7.735	1.038e-14	++
rs62056796	17	43978120	A	G	0.216792	0.999999	372679	-7.735	1.038e-14	--
rs17649700	17	43997901	C	G	0.216727	0.999753	372547	7.735	1.038e-14	++
rs62055529	17	43960020	A	G	0.216796	0.999945	372650	-7.734	1.039e-14	--
rs62055475	17	43945106	T	C	0.216794	0.999874	372615	-7.734	1.04e-14	--
rs62061719	17	44012989	T	C	0.21682	0.999855	372638	7.734	1.04e-14	++
rs17650381	17	44013024	T	C	0.21682	0.999855	372638	-7.734	1.04e-14	--
rs2141299	17	44240986	A	C	0.217275	0.994586	371021	7.734	1.041e-14	++
rs2696567	17	44241304	C	G	0.217275	0.994582	371021	-7.734	1.041e-14	--
rs1467963	17	43978934	T	G	0.216792	0.999997	372678	-7.734	1.042e-14	--
rs56249080	17	43939432	T	G	0.216823	0.99985	372611	7.734	1.043e-14	++
rs62056782	17	43974230	T	C	0.216791	0.999974	372674	7.734	1.043e-14	++
rs80346216	17	43974476	T	G	0.21679	0.999974	372674	7.734	1.043e-14	++
rs76632685	17	43974477	A	T	0.21679	0.999974	372674	-7.734	1.043e-14	--
rs62056783	17	43974549	C	G	0.21679	0.999974	372674	7.734	1.043e-14	++
rs111541901	17	43994358	T	C	0.216577	0.999275	372391	7.734	1.043e-14	++
rs1468241	17	44196153	A	G	0.217046	0.997624	371666	-7.734	1.044e-14	--
rs62250758	3	85564863	T	G	0.384269	0.999854	372647	7.734	1.044e-14	++
rs8073146	17	43893751	A	G	0.216349	0.995552	371099	-7.734	1.045e-14	--
rs56099546	17	43894609	A	G	0.216405	0.99968	372519	-7.734	1.045e-14	--
rs62063299	17	44048336	T	C	0.214648	0.992746	370078	-7.734	1.045e-14	--
rs62056801	17	43979504	A	G	0.2168	0.99997	372672	7.734	1.046e-14	++
rs62058962	17	43998151	T	C	0.216725	0.999765	372547	7.734	1.046e-14	++
rs62061729	17	44017283	A	G	0.216797	0.999952	372665	-7.734	1.046e-14	--
rs56779213	3	85583745	A	G	0.384437	0.99973	372621	-7.734	1.046e-14	--
rs78555354	17	44032879	A	G	0.216665	0.998611	372022	-7.733	1.047e-14	--
rs62054834	17	43934314	T	C	0.216804	0.999562	372396	-7.733	1.048e-14	--
rs17691466	17	43968219	A	G	0.216794	0.999988	372679	-7.733	1.048e-14	--
rs17691508	17	43968463	C	G	0.216794	0.999989	372679	-7.733	1.048e-14	--
rs55943606	17	43968874	A	G	0.216794	0.999989	372679	-7.733	1.048e-14	--
rs17691610	17	43970662	T	G	0.216793	0.999993	372679	7.733	1.048e-14	++
rs76594404	17	43971457	C	G	0.216794	0.999992	372679	7.733	1.048e-14	++
rs80233201	17	43971481	T	C	0.216794	0.999992	372679	-7.733	1.048e-14	--
rs11575895	17	43971785	A	G	0.216793	0.999995	372679	-7.733	1.048e-14	--
rs62056779	17	43971937	A	C	0.216793	0.999995	372679	7.733	1.048e-14	++
rs11575896	17	43972142	A	G	0.216793	0.999995	372679	7.733	1.048e-14	++
rs4856584	3	85580328	A	T	0.355798	0.998467	372238	-7.733	1.048e-14	--
rs76627340	17	43937460	A	G	0.216826	0.999887	372632	7.733	1.049e-14	++
rs79889833	17	43937633	A	G	0.216826	0.999886	372632	-7.733	1.049e-14	--
rs77625338	17	43937671	T	C	0.216826	0.999886	372632	7.733	1.049e-14	++
rs12150455	17	43827508	A	G	0.217123	0.999558	372581	-7.733	1.05e-14	--
rs1467970	17	43998574	T	G	0.216726	0.999765	372546	-7.733	1.05e-14	--
rs62253965	3	85597014	A	G	0.384317	0.999793	372654	7.733	1.05e-14	++
rs17762308	17	43780948	T	C	0.216568	0.999231	372280	-7.733	1.051e-14	--
rs12150516	17	43944519	T	C	0.216796	0.999878	372615	7.733	1.051e-14	++
rs2532292	17	44237068	A	T	0.217282	0.994582	370987	-7.733	1.051e-14	--
rs111972148	17	43973121	C	G	0.216792	0.999985	372676	7.733	1.052e-14	++
rs71375313	17	43839253	A	G	0.216302	0.99817	371813	7.733	1.053e-14	++
rs1864324	17	43977702	T	C	0.21681	0.999912	372668	7.733	1.053e-14	++
rs77635460	17	44186593	T	C	0.217101	0.997991	371754	-7.733	1.053e-14	--
rs10451283	17	43814020	T	C	0.218742	0.998683	372501	-7.733	1.054e-14	--
rs62054815	17	43923266	A	G	0.216528	1	372679	7.733	1.054e-14	++
rs77489223	17	43937736	T	C	0.216827	0.99988	372631	7.733	1.054e-14	++
rs1406068	17	44234526	T	C	0.217268	0.994617	370996	7.733	1.054e-14	++
rs2532273	17	44247314	T	C	0.217253	0.994622	371032	7.733	1.054e-14	++
rs62056913	17	43784994	T	C	0.21626	0.999035	372296	7.732	1.056e-14	++
rs62056850	17	43992581	T	C	0.217413	0.999434	372482	7.732	1.056e-14	++
rs56257094	17	44201667	A	G	0.217073	0.997674	371712	7.732	1.056e-14	++
rs55672516	17	44201680	A	C	0.217073	0.997674	371712	-7.732	1.056e-14	--
rs10511081	3	85615981	C	G	0.384506	0.999427	372342	-7.732	1.057e-14	--
rs62061772	17	44169437	T	C	0.216427	0.99852	372236	-7.732	1.058e-14	--
rs2532272	17	44247673	A	G	0.217247	0.994646	371046	7.732	1.058e-14	++
rs113934115	17	43847039	T	C	0.216436	0.999438	372378	7.732	1.059e-14	++
rs62055541	17	43962017	C	G	0.216801	0.999953	372673	7.732	1.059e-14	++
rs1560310	17	43978534	A	G	0.216808	0.999958	372676	7.732	1.059e-14	++
rs17762769	17	43893403	A	G	0.216608	0.999845	372616	7.732	1.06e-14	++
rs62056778	17	43971604	C	G	0.216801	0.999953	372677	-7.732	1.06e-14	--
rs62056791	17	43976064	T	C	0.216777	0.999946	372671	-7.732	1.06e-14	--
rs2532293	17	44233589	T	C	0.217289	0.99457	370986	-7.732	1.061e-14	--
rs62057065	17	43858187	T	G	0.21632	0.999539	372410	7.732	1.062e-14	++
rs62054857	17	43939936	A	G	0.216807	0.999896	372619	7.731	1.064e-14	++
rs62057063	17	43856730	T	C	0.216083	0.998458	372035	7.731	1.065e-14	++
rs17516580	3	85585144	C	G	0.384351	0.999587	372670	7.731	1.065e-14	++
rs17457050	3	85585277	T	C	0.384416	0.999856	372670	7.731	1.065e-14	++
rs67544605	3	85585340	A	T	0.384416	0.999855	372670	-7.731	1.065e-14	--
rs66781790	3	85585646	A	G	0.384416	0.999855	372670	-7.731	1.065e-14	--
rs17457189	3	85585860	A	G	0.384416	0.999855	372670	7.731	1.065e-14	++
rs17457217	3	85586521	A	T	0.384417	0.999856	372670	-7.731	1.065e-14	--
rs2167047	3	85586835	A	T	0.384416	0.999856	372670	-7.731	1.065e-14	--
rs4792843	17	44243179	A	G	0.217244	0.994666	371040	-7.731	1.066e-14	--
rs1467969	17	43998328	T	C	0.216716	0.999711	372544	7.731	1.067e-14	++
rs112073200	17	44201791	C	G	0.217053	0.997578	371670	7.731	1.067e-14	++
rs12494446	3	85622663	A	G	0.380018	0.999407	372382	7.731	1.067e-14	++
rs62055903	17	43846668	A	C	0.216437	0.999435	372379	7.731	1.068e-14	++
rs111374028	17	43846820	A	G	0.216437	0.999434	372379	7.731	1.068e-14	++
rs12373168	17	43924337	A	C	0.221996	0.998671	372429	-7.731	1.069e-14	--
rs62063262	17	44033002	T	C	0.216689	0.998375	371911	-7.731	1.069e-14	--
rs62054387	17	43805525	A	C	0.216888	0.999671	372627	-7.731	1.07e-14	--
rs62055956	17	43854449	T	C	0.217125	0.997888	371973	7.731	1.07e-14	++
rs739645	17	43894990	T	G	0.216589	0.999853	372625	-7.731	1.07e-14	--
rs77084869	17	43982903	A	G	0.216774	0.999914	372640	-7.73	1.071e-14	--
rs62061816	17	44182336	A	C	0.217104	0.998242	371776	7.73	1.072e-14	++
rs11079724	17	43841912	T	C	0.216609	0.998964	372294	7.73	1.075e-14	++
rs56387391	17	43959261	A	G	0.216796	0.999936	372641	7.73	1.075e-14	++
rs62061731	17	44017666	A	C	0.216792	0.999945	372655	7.73	1.076e-14	++
rs77095128	17	44204304	T	G	0.217096	0.997626	371689	-7.73	1.076e-14	--
rs1375565	3	85642881	A	G	0.384353	0.992347	369072	-7.73	1.077e-14	--
rs62063856	17	44076466	A	G	0.216842	0.999247	372246	-7.73	1.078e-14	--
rs2532363	17	44333423	T	G	0.215902	0.972279	360873	7.73	1.078e-14	++
rs1868532	3	85571883	T	C	0.384277	0.999433	372492	7.73	1.079e-14	++
rs1449393	3	85572549	T	C	0.384277	0.999433	372492	7.73	1.079e-14	++
rs4856579	3	85573086	T	C	0.384276	0.999434	372492	-7.73	1.079e-14	--
rs4856580	3	85573333	A	T	0.384277	0.999433	372492	7.73	1.079e-14	++
rs2532286	17	44241664	T	C	0.21726	0.994644	371029	-7.729	1.08e-14	--
rs62055752	17	43767628	A	G	0.216555	0.99974	372585	7.729	1.081e-14	++
rs55669501	17	44202564	A	G	0.217078	0.997699	371714	7.729	1.081e-14	++
rs55885063	17	44202952	C	G	0.217037	0.99746	371714	-7.729	1.081e-14	--
rs17689116	17	43782558	T	C	0.216446	0.999574	372539	-7.729	1.082e-14	--
rs62062770	17	44019680	T	C	0.216822	0.999806	372605	-7.729	1.082e-14	--
rs17662235	17	44233776	T	C	0.217288	0.994569	370985	-7.729	1.082e-14	--
rs17585214	17	44233811	T	C	0.217288	0.994569	370985	7.729	1.082e-14	++
rs35879086	17	43830382	A	G	0.216641	0.999389	372506	7.729	1.083e-14	++
rs62063852	17	44074581	A	G	0.216837	0.997975	371833	-7.729	1.084e-14	--
rs2109092	17	44232959	A	G	0.21729	0.994582	370988	7.729	1.085e-14	++
rs79892630	17	43781505	T	C	0.216441	0.999602	372516	7.729	1.086e-14	++
rs62063172	17	44203366	T	C	0.21704	0.997457	371713	-7.729	1.086e-14	--
rs62061730	17	44017342	A	G	0.216829	0.999828	372602	-7.729	1.087e-14	--
rs17519948	3	85616118	A	C	0.384431	0.999454	372345	-7.729	1.087e-14	--
rs4609899	17	43807113	T	C	0.216874	0.999212	372433	7.728	1.088e-14	++
rs4471726	17	43807134	T	C	0.21686	0.999239	372447	-7.728	1.089e-14	--
rs56369036	17	43841571	A	T	0.21644	0.999239	372329	7.728	1.09e-14	++
rs79772576	17	44106220	A	G	0.217442	1	372679	-7.728	1.09e-14	--
rs62054858	17	43940188	T	C	0.216808	0.999908	372622	-7.728	1.091e-14	--
rs62055468	17	43943000	A	C	0.216817	0.999866	372595	-7.728	1.091e-14	--
rs767057	17	43998822	A	G	0.216724	0.999759	372544	-7.728	1.094e-14	--
rs2532294	17	44233433	C	G	0.217291	0.994561	370983	7.728	1.094e-14	++
rs55960528	17	43968994	T	C	0.216706	0.999745	372542	-7.728	1.095e-14	--
rs55877243	17	43969019	T	C	0.216706	0.999745	372542	-7.728	1.095e-14	--
rs62054442	17	43829353	A	G	0.217173	0.999232	372447	-7.728	1.096e-14	--
rs62063171	17	44203311	T	C	0.217081	0.997695	371714	7.728	1.096e-14	++
rs113120855	17	44203520	T	C	0.217083	0.997678	371714	7.728	1.096e-14	++
rs1597315	3	85616809	T	C	0.384267	0.999606	372385	7.728	1.096e-14	++
rs6801823	3	85617287	A	T	0.384267	0.999606	372385	-7.728	1.096e-14	--
rs1375555	3	85618308	T	C	0.384266	0.999604	372385	-7.728	1.096e-14	--
rs12150223	17	43944204	T	C	0.2168	0.999871	372617	-7.727	1.097e-14	--
rs111739681	17	43898459	T	C	0.216389	0.999802	372550	7.727	1.098e-14	++
rs62252497	3	85578463	T	C	0.384335	0.999837	372598	7.727	1.098e-14	++
rs78568882	17	43784935	C	G	0.216322	0.999134	372374	-7.727	1.099e-14	--
rs62055893	17	43842494	A	G	0.216373	0.997965	372078	-7.727	1.099e-14	--
rs62054859	17	43940685	A	G	0.216808	0.999906	372623	7.727	1.099e-14	++
rs62055460	17	43940825	C	G	0.216808	0.999905	372623	7.727	1.099e-14	++
rs62055461	17	43941350	T	C	0.216807	0.999903	372623	7.727	1.099e-14	++
rs62055464	17	43941858	T	G	0.216807	0.999901	372623	-7.727	1.099e-14	--
rs62055465	17	43942046	A	T	0.216807	0.9999	372623	7.727	1.099e-14	++
rs62055466	17	43942656	A	G	0.216807	0.999898	372623	7.727	1.099e-14	++
rs62055467	17	43942820	T	C	0.216807	0.999897	372623	-7.727	1.099e-14	--
rs62062769	17	44019643	A	G	0.216822	0.999806	372606	7.727	1.099e-14	++
rs2004674	17	44075110	A	T	0.216519	0.995311	371056	-7.727	1.099e-14	--
rs739642	17	43946838	A	C	0.216799	0.999859	372622	7.727	1.1e-14	++
rs62250489	3	85614746	A	C	0.384343	0.999582	372380	7.727	1.1e-14	++
rs62250490	3	85614934	T	C	0.384343	0.999582	372380	7.727	1.1e-14	++
rs62250750	3	85550969	T	C	0.384253	0.999633	372441	-7.727	1.101e-14	--
rs62056931	17	43789698	A	G	0.214773	1	372679	7.727	1.102e-14	++
rs17459906	3	85612700	T	C	0.384347	0.999582	372372	-7.727	1.102e-14	--
rs10445362	17	43914554	A	C	0.216586	0.999857	372631	7.727	1.104e-14	++
rs10445363	17	43914558	A	G	0.216586	0.999856	372631	7.727	1.104e-14	++
rs17515196	3	85532119	A	G	0.384248	0.999561	372372	7.727	1.104e-14	++
rs739644	17	43895008	C	G	0.216595	0.999884	372630	-7.727	1.105e-14	--
rs62055462	17	43941476	A	C	0.216809	0.999897	372622	-7.727	1.105e-14	--
rs62055463	17	43941491	A	G	0.216811	0.999884	372622	-7.727	1.105e-14	--
rs77652965	17	43941608	C	G	0.216809	0.999896	372622	-7.727	1.105e-14	--
rs111370985	17	43852742	T	C	0.215763	0.996458	371420	-7.726	1.106e-14	--
rs10445333	17	43916509	A	G	0.216583	0.999852	372625	-7.726	1.106e-14	--
rs61316596	3	85619857	T	C	0.384266	0.999605	372384	7.726	1.107e-14	++
rs62055477	17	43945687	A	C	0.2168	0.999878	372619	7.726	1.108e-14	++
rs78637438	17	43945855	A	G	0.2168	0.999877	372619	7.726	1.108e-14	++
rs2316771	17	43945931	T	C	0.2168	0.999877	372619	-7.726	1.108e-14	--
rs62055478	17	43945938	T	C	0.2168	0.999877	372619	7.726	1.108e-14	++
rs2696573	17	44230647	T	C	0.217283	0.994633	370993	7.726	1.109e-14	++
rs2532298	17	44231295	A	G	0.217288	0.994609	370993	7.726	1.109e-14	++
rs62054802	17	43914598	C	G	0.216585	0.999873	372628	7.726	1.112e-14	++
rs62054805	17	43915054	A	G	0.216586	0.999874	372628	-7.726	1.112e-14	--
rs56036719	17	43943974	T	C	0.216805	0.999883	372619	7.726	1.113e-14	++
rs55781174	17	43944158	T	C	0.216805	0.999886	372619	7.726	1.113e-14	++
rs1375554	3	85618419	A	G	0.384266	0.999611	372384	-7.726	1.113e-14	--
rs59417256	3	85620481	T	G	0.384265	0.999607	372385	-7.726	1.113e-14	--
rs75690239	17	43941710	T	C	0.216813	0.999884	372615	7.726	1.114e-14	++
rs2188888	17	43953695	T	C	0.215331	0.99469	370794	-7.726	1.114e-14	--
rs1449385	3	85613991	T	C	0.384338	0.999596	372383	-7.726	1.114e-14	--
rs7617306	3	85615183	T	C	0.384331	0.999573	372383	7.726	1.114e-14	++
rs3919455	17	43953707	T	C	0.215321	0.994705	370802	7.725	1.115e-14	++
rs17689471	17	43892973	T	C	0.216643	0.999682	372517	-7.725	1.116e-14	--
rs62062803	17	44028183	T	C	0.216917	0.99864	372154	-7.725	1.116e-14	--
rs2532299	17	44231117	T	C	0.217287	0.994611	370992	-7.725	1.116e-14	--
rs2532297	17	44231326	A	G	0.217288	0.99461	370992	7.725	1.116e-14	++
rs2696572	17	44231617	A	T	0.217288	0.994604	370992	-7.725	1.116e-14	--
rs56971664	17	43918613	T	C	0.217222	0.9991	372558	-7.725	1.117e-14	--
rs12150390	17	43896228	T	C	0.216588	0.999925	372632	-7.725	1.118e-14	--
rs62054806	17	43915312	T	C	0.216586	0.999874	372627	7.725	1.118e-14	++
rs56273589	17	44203131	C	G	0.217038	0.997455	371713	-7.725	1.12e-14	--
rs74573628	17	43982961	T	C	0.216772	0.999901	372634	-7.725	1.121e-14	--
rs7652808	3	85603643	T	G	0.347657	1	372679	-7.725	1.121e-14	--
rs1449381	3	85612042	A	G	0.384337	0.999599	372384	-7.725	1.121e-14	--
rs1900915	3	85613422	C	G	0.384337	0.999599	372384	7.725	1.121e-14	++
rs1375551	3	85613501	T	C	0.384349	0.99955	372384	-7.725	1.121e-14	--
rs1449384	3	85613855	A	T	0.384337	0.999599	372384	7.725	1.121e-14	++
rs62055547	17	43964755	T	C	0.216812	0.99993	372645	7.725	1.122e-14	++
rs55894109	17	43957221	T	C	0.2168	0.999898	372631	7.724	1.125e-14	++
rs56249780	17	43957328	T	C	0.2168	0.999897	372631	7.724	1.125e-14	++
rs4564621	17	43895501	C	G	0.216571	0.999758	372575	7.724	1.127e-14	++
rs62250492	3	85616014	T	C	0.384476	0.99951	372374	-7.724	1.13e-14	--
rs757055	17	43946875	T	C	0.216754	0.999638	372500	7.724	1.131e-14	++
rs56127309	17	43960341	A	G	0.214555	0.991837	369325	7.724	1.131e-14	++
rs80348388	17	43952634	A	T	0.216799	0.99989	372629	-7.723	1.132e-14	--
rs56042957	17	43992244	A	G	0.216127	0.997385	371820	7.723	1.135e-14	++
rs55810795	17	43992283	A	G	0.216129	0.997392	371820	-7.723	1.135e-14	--
rs57276248	3	85621010	A	G	0.384283	0.999657	372414	-7.723	1.136e-14	--
rs2316763	17	43895530	T	C	0.216542	0.999623	372556	7.723	1.137e-14	++
rs113952577	17	44010661	A	G	0.216701	0.999701	372554	-7.723	1.137e-14	--
rs17564871	17	44011018	A	G	0.216724	0.999771	372563	-7.723	1.137e-14	--
rs62063300	17	44048350	T	C	0.214679	0.992879	370205	-7.723	1.137e-14	--
rs17519262	3	85610725	A	G	0.384383	0.999536	372384	-7.723	1.137e-14	--
rs62057112	17	43897202	A	T	0.216591	0.999872	372622	7.723	1.138e-14	++
rs62055875	17	43832864	T	C	0.216592	0.999446	372477	-7.722	1.141e-14	--
rs56168907	17	43837091	T	C	0.216589	0.999089	372368	-7.722	1.142e-14	--
rs4566211	17	43895696	A	G	0.21656	0.999597	372557	7.722	1.143e-14	++
rs17571718	17	44032768	T	C	0.216724	0.998702	372051	-7.722	1.143e-14	--
rs56398500	17	43947488	A	G	0.216804	0.999883	372628	-7.722	1.144e-14	--
rs62055483	17	43948040	T	C	0.216803	0.999882	372628	7.722	1.144e-14	++
rs78238042	17	43948159	A	G	0.216803	0.999882	372628	7.722	1.144e-14	++
rs1467968	17	43986396	T	C	0.216678	0.999568	372524	7.722	1.144e-14	++
rs76924476	17	44199029	T	C	0.217577	0.996336	371253	-7.722	1.144e-14	--
rs2069123	3	85522794	T	G	0.384229	0.999533	372415	-7.722	1.144e-14	--
rs611351	17	43692935	A	G	0.216731	0.999104	372323	-7.722	1.145e-14	--
rs55747440	17	43837115	A	G	0.216623	0.999189	372376	-7.722	1.145e-14	--
rs4792845	17	44242788	T	C	0.217328	0.994379	370905	7.722	1.145e-14	++
rs16940676	17	43911036	A	G	0.216569	0.999849	372608	7.722	1.146e-14	++
rs62055476	17	43945495	A	G	0.216802	0.999886	372623	-7.722	1.148e-14	--
rs1078830	17	43946112	T	C	0.216818	0.999783	372623	-7.722	1.148e-14	--
rs2532300	17	44229986	T	C	0.21728	0.994648	370995	-7.722	1.148e-14	--
rs62055899	17	43844977	A	T	0.216364	0.99913	372232	7.722	1.149e-14	++
rs11079721	17	43840107	A	C	0.21651	0.998199	371909	7.721	1.15e-14	++
rs753235	17	43946223	A	G	0.220218	0.996235	372049	7.721	1.151e-14	++
rs62055493	17	43952944	T	C	0.216794	0.999864	372630	-7.721	1.151e-14	--
rs62055495	17	43953043	A	C	0.216794	0.999865	372630	-7.721	1.151e-14	--
rs4371195	17	43986420	A	G	0.216663	0.999549	372525	-7.721	1.151e-14	--
rs55907036	17	44042366	A	G	0.21556	0.996103	371165	7.721	1.151e-14	++
rs78587102	17	43897246	A	G	0.216573	0.999895	372623	-7.721	1.152e-14	--
rs62054804	17	43914809	T	C	0.216835	0.999745	372582	7.721	1.152e-14	++
rs2696425	17	43666906	C	G	0.216981	0.997831	371363	7.721	1.154e-14	++
rs62055488	17	43950394	T	C	0.216801	0.999883	372628	7.721	1.154e-14	++
rs62055490	17	43950533	A	G	0.216801	0.999884	372628	-7.721	1.154e-14	--
rs10491140	17	43950976	T	G	0.216801	0.999882	372628	7.721	1.154e-14	++
rs62055491	17	43951120	T	C	0.2168	0.999885	372628	-7.721	1.154e-14	--
rs34416056	17	43951220	T	G	0.216801	0.999882	372628	-7.721	1.154e-14	--
rs2167045	3	85610976	A	G	0.384357	0.999632	372407	7.721	1.155e-14	++
rs2122234	3	85611139	A	G	0.384357	0.999632	372407	7.721	1.155e-14	++
rs62055470	17	43943657	A	G	0.21684	0.999813	372564	-7.721	1.156e-14	--
rs62055471	17	43943755	T	C	0.21684	0.999813	372564	-7.721	1.156e-14	--
rs62055498	17	43953814	A	G	0.216798	0.999896	372629	7.721	1.156e-14	++
rs62055499	17	43953991	C	G	0.216798	0.999897	372629	-7.721	1.156e-14	--
rs62055500	17	43954134	A	G	0.216798	0.999897	372629	7.721	1.156e-14	++
rs62055501	17	43954227	A	G	0.216798	0.999898	372629	7.721	1.156e-14	++
rs916793	17	43954686	A	G	0.216797	0.9999	372629	7.721	1.156e-14	++
rs4441322	17	43955030	A	G	0.216797	0.999902	372629	-7.721	1.156e-14	--
rs113414067	17	43955093	T	C	0.216797	0.999902	372629	-7.721	1.156e-14	--
rs55905252	17	43955365	A	C	0.216797	0.999904	372629	7.721	1.156e-14	++
rs1449379	3	85609879	T	C	0.384383	0.999535	372383	-7.721	1.156e-14	--
rs55707339	17	43842462	T	C	0.216298	0.997999	372055	-7.721	1.158e-14	--
rs62055895	17	43844044	A	G	0.216433	0.999364	372341	-7.721	1.158e-14	--
rs62055896	17	43844201	T	C	0.216433	0.999367	372341	7.721	1.158e-14	++
rs55725840	17	43844486	A	T	0.216433	0.999368	372341	7.721	1.158e-14	++
rs80184151	17	43879308	A	G	0.216552	1	372679	-7.72	1.159e-14	--
rs56101773	17	43957269	T	C	0.216816	0.999853	372619	-7.72	1.16e-14	--
rs62252495	3	85578129	A	G	0.384335	0.999875	372646	7.72	1.16e-14	++
rs56109643	17	43844859	A	G	0.216432	0.999373	372345	-7.72	1.161e-14	--
rs10511083	3	85570959	A	G	0.384283	0.999451	372506	-7.72	1.161e-14	--
rs67336646	3	85524474	A	T	0.384243	0.999595	372406	7.72	1.162e-14	++
rs62055502	17	43954284	A	G	0.216799	0.999892	372628	7.72	1.164e-14	++
rs55767267	17	43960325	T	C	0.214536	0.991797	369316	-7.72	1.164e-14	--
rs62062768	17	44019479	C	G	0.216795	0.999809	372617	-7.72	1.167e-14	--
rs35282504	17	43832618	A	G	0.216593	0.999445	372504	7.72	1.168e-14	++
rs16940668	17	43907966	A	G	0.216567	0.99985	372598	7.719	1.17e-14	++
rs17660251	17	44166646	T	C	0.21669	0.999645	372550	7.719	1.171e-14	++
rs62055492	17	43951345	A	C	0.216807	0.999861	372619	7.719	1.172e-14	++
rs62062785	17	44024562	T	G	0.216738	0.999932	372638	7.719	1.173e-14	++
rs7616458	3	85621931	T	C	0.384279	0.999654	372412	-7.719	1.173e-14	--
rs77692262	17	43917086	A	G	0.216584	0.999834	372630	-7.719	1.174e-14	--
rs1530739	3	85610114	A	T	0.384356	0.99963	372406	7.719	1.174e-14	++
rs62250468	3	85610695	T	C	0.384356	0.99963	372406	7.719	1.174e-14	++
rs10445334	17	43934826	T	G	0.216838	0.999679	372561	-7.719	1.176e-14	--
rs17515586	3	85569172	A	G	0.384268	0.999416	372505	-7.718	1.178e-14	--
rs62055894	17	43843943	A	G	0.216431	0.999349	372329	7.718	1.179e-14	++
rs56327054	17	43943957	C	G	0.216828	0.999836	372588	7.718	1.179e-14	++
rs9897399	17	43804317	A	G	0.217975	0.998968	372561	7.718	1.18e-14	++
rs4856277	3	85606747	A	G	0.384383	0.999545	372410	-7.718	1.182e-14	--
rs78872653	17	43905134	A	G	0.21658	0.999921	372647	7.718	1.183e-14	++
rs62054803	17	43914728	T	G	0.216578	0.999817	372616	7.718	1.184e-14	++
rs2873269	17	43931122	T	C	0.216678	0.999306	372361	7.718	1.185e-14	++
rs76171147	17	43823229	T	C	0.217551	1	372679	-7.717	1.188e-14	--
rs62057156	17	43904948	C	G	0.21658	0.999931	372652	7.717	1.189e-14	++
rs113871181	17	43852733	A	G	0.215688	0.996785	371562	7.717	1.19e-14	++
rs2696575	17	44228824	A	G	0.217299	0.994559	370987	-7.717	1.19e-14	--
rs6549039	3	85606003	A	G	0.384365	0.999626	372414	-7.717	1.19e-14	--
rs62055933	17	43848461	A	G	0.216236	0.997969	371841	7.717	1.193e-14	++
rs62057157	17	43905313	C	G	0.216579	0.999928	372651	7.716	1.197e-14	++
rs62063269	17	44034833	A	G	0.216701	0.998066	371721	7.716	1.197e-14	++
rs56023973	17	43917776	T	G	0.216579	0.999823	372613	7.716	1.198e-14	++
rs62057150	17	43903548	T	C	0.216586	0.999884	372652	7.716	1.199e-14	++
rs10445364	17	43916356	A	G	0.216585	0.999869	372634	7.716	1.199e-14	++
rs2316773	17	43946536	T	C	0.216953	0.999638	372534	7.716	1.199e-14	++
[truncated: 2,475 more rows]
