# Supplementary material for: Item-level analyses reveal genetic heterogeneity in neuroticism
Source: Nat Commun. 2018 Mar 2;9:905. doi: 10.1038/s41467-018-03242-8 (PMC5834468; doi:10.1038/s41467-018-03242-8)
Supplement: Supplementary file 15 — Supplementary Data 11 [file 41467_2018_3242_MOESM15_ESM.xlsx]

## Sheet: Supplementary Data 11
Supplementary Data 11. Genome-wide significant SNPs for WORRY (UKB field ID: 1980)
rsID	CHR	BP	A1	A2	MAF	INFO	N	Z	P	DIR
rs62250713	3	85513793	A	G	0.375418	0.997574	371342	-8.411	4.08e-17	--
rs1551044	3	85544283	T	C	0.357307	0.998702	371859	-8.229	1.89e-16	--
rs10433525	3	85545866	T	C	0.357302	0.998688	371846	-8.225	1.957e-16	--
rs10433499	3	85546701	T	C	0.357315	0.998682	371845	8.221	2.025e-16	++
rs4637303	3	85552787	T	C	0.355712	0.99845	371743	8.216	2.111e-16	++
rs57755423	3	85540764	A	C	0.357214	0.999142	372090	-8.215	2.122e-16	--
rs6549030	3	85550080	T	C	0.357303	0.998651	371845	-8.213	2.149e-16	--
rs67416405	3	85539234	T	C	0.357217	0.999136	372087	-8.213	2.15e-16	--
rs12638798	3	85551820	T	C	0.357232	0.999146	372020	-8.213	2.154e-16	--
rs7614552	3	85545179	A	T	0.357314	0.999071	372092	8.213	2.161e-16	++
rs2077839	3	85536314	T	C	0.3572	0.999086	372091	8.206	2.285e-16	++
rs7647981	3	85539078	A	G	0.357272	0.999051	372015	-8.203	2.342e-16	--
rs7618124	3	85548686	A	G	0.358029	0.998623	371818	-8.201	2.38e-16	--
rs1813696	3	85534767	A	G	0.357253	0.999047	372059	-8.199	2.427e-16	--
rs12637791	3	85525323	T	G	0.355739	0.998898	372096	-8.197	2.459e-16	--
rs2875907	3	85518580	A	G	0.357369	0.998921	372057	-8.194	2.534e-16	--
rs1551042	3	85630551	A	C	0.357305	0.999043	371905	-8.194	2.536e-16	--
rs62253967	3	85599588	A	G	0.356982	0.998175	371698	8.189	2.641e-16	++
rs62253968	3	85599601	T	C	0.356982	0.998175	371698	-8.189	2.641e-16	--
rs6807666	3	85594428	A	C	0.356961	0.998117	371735	-8.186	2.69e-16	--
rs11127893	3	85524170	T	C	0.357252	0.999073	372078	8.184	2.737e-16	++
rs6782190	3	85639672	A	G	0.357144	0.999133	371865	8.178	2.888e-16	++
rs62250537	3	85638325	C	G	0.357062	0.995764	369584	-8.164	3.234e-16	--
rs12491722	3	85575797	T	C	0.357285	0.99958	372340	-8.158	3.413e-16	--
rs10511078	3	85578035	A	G	0.357398	0.998762	372041	8.153	3.564e-16	++
rs7640828	3	85603371	A	G	0.356973	0.996834	370714	8.152	3.582e-16	++
rs12633657	3	85578841	A	C	0.357392	0.998703	372004	8.15	3.631e-16	++
rs2029134	3	85603262	T	G	0.356971	0.99682	370706	-8.146	3.747e-16	--
rs1992967	3	85569068	A	G	0.357283	0.999082	372219	8.142	3.886e-16	++
rs4856584	3	85580328	A	T	0.355798	0.998467	371993	-8.141	3.926e-16	--
rs60541362	3	85610855	A	G	0.356926	0.996023	369719	-8.139	3.972e-16	--
rs56031423	3	85614034	T	C	0.356991	0.999545	372116	8.137	4.043e-16	++
rs17023019	3	85614272	A	G	0.356888	0.996053	369712	-8.136	4.091e-16	--
rs11127897	3	85561808	T	C	0.357389	0.998616	371848	-8.135	4.124e-16	--
rs4856274	3	85606462	C	G	0.35691	0.996083	369740	-8.133	4.203e-16	--
rs12492753	3	85601440	A	T	0.356557	0.99864	372258	8.13	4.292e-16	++
rs17455991	3	85565494	T	C	0.357263	0.999518	372339	-8.129	4.328e-16	--
rs67584463	3	85604963	A	T	0.35709	0.999312	372132	8.115	4.865e-16	++
rs726610	3	85551403	T	C	0.348053	0.998509	371750	8.113	4.936e-16	++
rs2326319	3	85597135	A	G	0.357004	0.999592	372360	8.095	5.71e-16	++
rs6549035	3	85599067	T	C	0.357011	0.999586	372360	-8.094	5.793e-16	--
rs1972994	3	85631142	A	T	0.347721	0.995583	369573	-8.093	5.806e-16	--
rs11127898	3	85587729	C	G	0.355473	0.999461	372357	-8.084	6.27e-16	--
rs62252508	3	85582231	A	G	0.357088	0.998548	371993	8.076	6.68e-16	++
rs7618494	3	85603309	A	G	0.355444	0.99958	372399	-8.075	6.744e-16	--
rs6762267	3	85513115	A	C	0.393853	0.998347	371365	8.03	9.744e-16	++
rs6774985	3	85513000	T	C	0.391155	0.998355	371425	-8.022	1.036e-15	--
rs1900916	3	85646426	T	G	0.357203	0.990779	365062	-8.013	1.12e-15	--
rs7652683	3	85603462	T	C	0.347655	0.99987	372420	-8.009	1.154e-15	--
rs12629607	3	85583608	T	C	0.347708	0.999491	372321	-8.007	1.177e-15	--
rs10865611	3	85644366	C	G	0.357089	0.990958	365115	8.006	1.184e-15	++
rs7652808	3	85603643	T	G	0.347657	1	372434	-8	1.24e-15	--
rs62250711	3	85510543	A	T	0.390797	0.998287	371405	-7.999	1.253e-15	--
rs62250712	3	85513716	T	C	0.393995	0.99803	371331	7.998	1.267e-15	++
rs12054328	3	85644911	T	C	0.357078	0.987366	362186	-7.985	1.408e-15	--
rs1449401	3	85646850	T	C	0.357035	0.986553	361919	7.984	1.412e-15	++
rs1449402	3	85646828	A	G	0.35701	0.986495	361923	7.983	1.422e-15	++
rs2044723	3	85646002	A	G	0.357188	0.987264	362174	-7.983	1.423e-15	--
rs4856573	3	85508953	A	G	0.390328	0.998323	371424	7.963	1.674e-15	++
rs1433714	3	85504949	T	G	0.390549	0.998337	371423	-7.96	1.717e-15	--
rs993716	3	85502591	T	C	0.390324	0.998346	371424	7.954	1.8e-15	++
rs6790699	3	85624189	A	G	0.383798	0.998709	371826	-7.949	1.878e-15	--
rs17458609	3	85599977	T	C	0.384589	0.997414	371688	7.949	1.88e-15	++
rs2326309	3	85477017	T	G	0.387467	0.998083	370796	-7.948	1.899e-15	--
rs2044725	3	85645873	T	C	0.347793	0.987214	362244	7.945	1.938e-15	++
rs993136	3	85499333	T	C	0.39032	0.998321	371399	-7.943	1.972e-15	--
rs4301022	3	85599391	T	G	0.38435	0.998515	371740	7.941	1.998e-15	++
rs10865610	3	85594695	A	G	0.38114	0.998251	371788	-7.941	2.008e-15	--
rs4856596	3	85624386	T	G	0.38439	0.995988	369613	7.94	2.03e-15	++
rs1449406	3	85600212	A	C	0.384314	0.998511	371781	-7.939	2.041e-15	--
rs6549036	3	85600590	T	G	0.384298	0.998556	371795	7.939	2.046e-15	++
rs61586601	3	85590444	A	T	0.384294	0.998563	371796	-7.938	2.058e-15	--
rs17517121	3	85591108	A	G	0.384294	0.998563	371796	7.938	2.058e-15	++
rs17457642	3	85591363	T	C	0.384294	0.998562	371796	7.938	2.058e-15	++
rs17457669	3	85591451	T	C	0.384294	0.998563	371796	-7.938	2.058e-15	--
rs7620313	3	85591981	T	C	0.384294	0.998563	371796	7.938	2.058e-15	++
rs67904150	3	85625231	A	G	0.384416	0.995965	369611	-7.937	2.068e-15	--
rs6549037	3	85600708	A	G	0.384306	0.998523	371791	7.937	2.07e-15	++
rs6762733	3	85628865	A	G	0.384419	0.995958	369612	7.937	2.074e-15	++
rs6808400	3	85468059	T	C	0.387707	0.9991	371951	-7.936	2.089e-15	--
rs11127900	3	85594599	A	G	0.384296	0.998571	371799	-7.936	2.095e-15	--
rs11127899	3	85594562	A	G	0.384299	0.99856	371797	-7.935	2.108e-15	--
rs62253970	3	85600771	C	G	0.384302	0.998506	371791	7.934	2.114e-15	++
rs1449408	3	85600940	C	G	0.384305	0.998505	371791	7.934	2.114e-15	++
rs1449407	3	85600384	A	G	0.384369	0.998409	371716	-7.934	2.116e-15	--
rs1463203	3	85594864	A	T	0.384296	0.99857	371798	-7.933	2.145e-15	--
rs1463204	3	85595133	T	C	0.384296	0.99857	371798	-7.933	2.145e-15	--
rs1551046	3	85595397	C	G	0.384296	0.99857	371798	7.933	2.145e-15	++
rs6765881	3	85596219	A	G	0.384293	0.998563	371798	-7.933	2.145e-15	--
rs6765991	3	85596323	A	G	0.384293	0.998563	371798	-7.933	2.145e-15	--
rs4502590	3	85596479	T	C	0.384293	0.998561	371798	7.933	2.145e-15	++
rs62250500	3	85627691	T	C	0.384422	0.99596	369613	7.933	2.146e-15	++
rs6549041	3	85629183	C	G	0.384422	0.995966	369613	-7.933	2.146e-15	--
rs6549042	3	85629255	A	G	0.384422	0.995966	369613	-7.933	2.146e-15	--
rs6792295	3	85598481	T	C	0.384334	0.998589	371800	-7.93	2.196e-15	--
rs2326310	3	85477032	A	G	0.387475	0.998091	370822	7.93	2.199e-15	++
rs17517273	3	85593146	A	C	0.384296	0.998555	371796	-7.93	2.199e-15	--
rs993137	3	85499035	T	C	0.393219	0.998301	371381	7.929	2.207e-15	++
rs62253966	3	85599325	A	G	0.384326	0.998564	371792	7.929	2.21e-15	++
rs17457426	3	85588962	A	C	0.384302	0.998577	371802	-7.929	2.213e-15	--
rs6762535	3	85628688	A	G	0.384424	0.99596	369611	7.929	2.216e-15	++
rs6772956	3	85631845	C	G	0.384553	0.995894	369598	7.928	2.227e-15	++
rs2117153	3	85504452	A	G	0.390406	0.998101	371324	7.928	2.231e-15	++
rs17457454	3	85589010	T	C	0.384302	0.998577	371804	-7.927	2.244e-15	--
rs62252516	3	85588494	T	C	0.384318	0.998452	371792	7.927	2.248e-15	++
rs6777458	3	85592988	A	G	0.384273	0.998507	371783	7.926	2.256e-15	++
rs1375558	3	85635190	A	G	0.38438	0.995973	369623	-7.926	2.256e-15	--
rs1375557	3	85635126	T	G	0.384388	0.995977	369624	7.924	2.3e-15	++
rs67955391	3	85640136	C	G	0.384383	0.995977	369623	-7.924	2.302e-15	--
rs12638040	3	85624773	C	G	0.384507	0.999326	372062	-7.923	2.32e-15	--
rs7634761	3	85636421	A	G	0.384382	0.99598	369624	7.922	2.333e-15	++
rs6794866	3	85639548	A	T	0.384382	0.995979	369624	7.922	2.333e-15	++
rs7617356	3	85626054	T	C	0.384516	0.999327	372057	7.92	2.381e-15	++
rs1375545	3	85604320	T	G	0.384246	0.995415	369125	7.919	2.4e-15	++
rs6780968	3	85469041	C	G	0.387671	0.999118	371922	-7.917	2.43e-15	--
rs6762695	3	85500389	A	G	0.390281	0.998274	371401	-7.915	2.464e-15	--
rs2029133	3	85602808	A	G	0.384346	0.997029	370718	7.915	2.471e-15	++
rs1449410	3	85603219	C	G	0.384348	0.997035	370719	-7.915	2.482e-15	--
rs6780346	3	85593584	T	C	0.389499	0.996258	370399	7.914	2.491e-15	++
rs2029132	3	85602746	A	C	0.384348	0.997036	370720	7.914	2.495e-15	++
rs1375565	3	85642881	A	G	0.384353	0.992347	368830	-7.911	2.551e-15	--
rs17516683	3	85585431	A	G	0.384373	0.998766	371848	7.91	2.566e-15	++
rs6766690	3	85624561	T	C	0.384468	0.999335	372062	7.91	2.582e-15	++
rs35894540	3	85475647	T	C	0.392436	0.998847	371561	-7.907	2.629e-15	--
rs1449391	3	85554582	T	G	0.384392	0.998883	371683	7.907	2.632e-15	++
rs4856571	3	85474868	C	G	0.393657	0.999033	371631	7.906	2.653e-15	++
rs62252512	3	85584478	A	T	0.384311	0.998659	371805	-7.906	2.663e-15	--
rs62250687	3	85469353	A	T	0.38784	0.998755	371535	7.903	2.722e-15	++
rs68001049	3	85640418	A	G	0.384469	0.999372	372089	-7.902	2.752e-15	--
rs62250503	3	85634410	A	T	0.384472	0.999366	372085	7.9	2.782e-15	++
rs1433708	3	85481979	T	C	0.387347	0.998745	371593	-7.9	2.783e-15	--
rs4508796	3	85636628	A	G	0.384468	0.999374	372090	-7.9	2.79e-15	--
rs6549043	3	85632126	A	T	0.384463	0.999331	372083	-7.899	2.814e-15	--
rs2053108	3	85467972	A	C	0.387695	0.999194	371923	7.899	2.817e-15	++
rs17516470	3	85583882	C	G	0.384331	0.998533	371777	-7.898	2.844e-15	--
rs17516504	3	85583945	T	C	0.384331	0.998532	371777	-7.898	2.844e-15	--
rs6549044	3	85632432	A	G	0.384471	0.999366	372084	-7.896	2.872e-15	--
rs11922956	3	85497807	A	G	0.388603	0.998155	371376	-7.896	2.88e-15	--
rs58889493	3	85622699	A	T	0.384358	0.996253	369706	7.895	2.9e-15	++
rs35438712	3	85588205	T	C	0.384246	1	372434	-7.894	2.927e-15	--
rs9860769	3	85482287	T	C	0.387362	0.998682	371574	7.893	2.955e-15	++
rs6788098	3	85624131	A	T	0.384004	0.999678	372189	-7.893	2.961e-15	--
rs12638482	3	85454815	T	C	0.392546	0.998768	371641	7.892	2.975e-15	++
rs2033526	3	85496758	A	C	0.392199	0.998446	371412	-7.891	2.989e-15	--
rs59835020	3	85621205	A	G	0.384183	0.996291	369773	-7.891	2.996e-15	--
rs7618429	3	85549020	A	G	0.384331	0.999124	371927	-7.891	3.007e-15	--
rs4856572	3	85494419	T	C	0.392228	0.998677	371600	-7.89	3.014e-15	--
rs62263910	3	85647614	T	G	0.384195	0.985017	360768	7.89	3.028e-15	++
rs1897699	3	85489304	A	T	0.393409	0.998823	371609	-7.888	3.069e-15	--
rs1865251	3	85489069	A	C	0.392231	0.998711	371592	-7.888	3.081e-15	--
rs59211082	3	85619644	T	C	0.384165	0.996235	369742	-7.887	3.102e-15	--
rs2082556	3	85490947	A	G	0.393408	0.998821	371609	7.886	3.114e-15	++
rs10511087	3	85439136	A	G	0.392216	0.998265	371610	-7.885	3.138e-15	--
rs62250496	3	85620621	T	G	0.384164	0.996237	369743	7.885	3.146e-15	++
rs724304	3	85608139	A	C	0.384245	0.996267	369758	-7.885	3.157e-15	--
rs2217720	3	85485230	T	G	0.387341	0.998725	371574	7.884	3.18e-15	++
rs9863488	3	85487465	A	G	0.387342	0.998722	371574	7.884	3.18e-15	++
rs1821351	3	85488325	T	C	0.387343	0.998717	371575	7.883	3.192e-15	++
rs4856589	3	85611560	A	G	0.384249	0.99628	369772	-7.883	3.205e-15	--
rs11127896	3	85539816	T	C	0.384179	0.999603	372171	7.883	3.206e-15	++
rs2196099	3	85485087	C	G	0.387342	0.998726	371576	7.882	3.219e-15	++
rs1530740	3	85610487	A	G	0.384249	0.996282	369773	7.882	3.222e-15	++
rs2122233	3	85611068	A	G	0.384248	0.996282	369773	7.882	3.222e-15	++
rs4856588	3	85611420	A	G	0.384249	0.996282	369773	7.882	3.222e-15	++
rs1900914	3	85611791	A	G	0.384249	0.996282	369773	7.882	3.222e-15	++
rs1449380	3	85611903	T	C	0.384249	0.996282	369773	7.882	3.222e-15	++
rs1865252	3	85488740	A	G	0.387344	0.998715	371574	-7.882	3.226e-15	--
rs1551043	3	85544210	T	G	0.384215	0.999063	371847	7.881	3.252e-15	++
rs7621381	3	85526866	C	G	0.384313	0.999614	372184	-7.881	3.259e-15	--
rs1542248	3	85527334	A	G	0.384313	0.999614	372184	7.881	3.259e-15	++
rs11127895	3	85539810	T	G	0.384183	0.999602	372170	-7.881	3.261e-15	--
rs17459563	3	85609365	A	G	0.384274	0.996186	369748	7.88	3.275e-15	++
rs67277278	3	85606962	A	C	0.384273	0.996186	369768	7.879	3.291e-15	++
rs4543024	3	85607003	T	C	0.384273	0.996186	369768	-7.879	3.291e-15	--
rs1449370	3	85607161	T	C	0.384273	0.996186	369768	7.879	3.291e-15	++
rs73133800	3	85605183	T	C	0.384469	0.995494	369443	7.879	3.301e-15	++
rs1865250	3	85481412	T	C	0.393389	0.998792	371590	-7.879	3.309e-15	--
rs66499081	3	85607285	A	G	0.384256	0.996259	369771	-7.878	3.316e-15	--
rs1449371	3	85607323	T	C	0.384256	0.996259	369771	-7.878	3.316e-15	--
rs7609594	3	85482595	A	G	0.387584	0.99852	371404	7.878	3.318e-15	++
rs7638953	3	85472462	A	G	0.387657	1	372434	7.878	3.323e-15	++
rs6549040	3	85606061	T	G	0.384248	0.996281	369772	7.878	3.326e-15	++
rs7653790	3	85607605	T	G	0.384248	0.99628	369772	7.878	3.326e-15	++
rs1449373	3	85608461	A	G	0.384248	0.99628	369772	7.878	3.326e-15	++
rs1449374	3	85608487	T	C	0.384248	0.99628	369772	7.878	3.326e-15	++
rs1530738	3	85610083	A	G	0.384248	0.99628	369772	-7.878	3.326e-15	--
rs17519241	3	85610649	T	C	0.384248	0.996281	369772	7.878	3.326e-15	++
rs67999244	3	85614670	A	T	0.384233	0.996233	369741	7.878	3.326e-15	++
rs7629091	3	85615298	T	G	0.384233	0.996233	369741	-7.878	3.326e-15	--
rs11919099	3	85641825	T	G	0.384576	0.997603	371993	7.878	3.331e-15	++
rs2167043	3	85609072	T	C	0.38428	0.996165	369740	-7.878	3.333e-15	--
rs2167044	3	85609095	T	C	0.384278	0.996173	369740	7.878	3.333e-15	++
rs59073108	3	85609289	A	G	0.384278	0.996173	369740	-7.878	3.333e-15	--
rs62250467	3	85609303	T	C	0.384278	0.996173	369740	-7.878	3.333e-15	--
rs1368742	3	85442208	A	G	0.393309	0.998015	371469	-7.878	3.334e-15	--
rs4856590	3	85612528	A	G	0.384298	0.996093	369726	7.878	3.334e-15	++
rs62250719	3	85531850	T	G	0.384359	0.9992	371954	7.876	3.372e-15	++
rs10511085	3	85531887	A	C	0.384359	0.9992	371954	7.876	3.372e-15	++
rs1449382	3	85612053	A	G	0.38423	0.996228	369743	7.876	3.383e-15	++
rs62250472	3	85612748	A	C	0.38423	0.996228	369743	7.876	3.383e-15	++
rs4856593	3	85612767	T	C	0.38423	0.996228	369743	-7.876	3.383e-15	--
rs2326320	3	85613473	T	C	0.38423	0.996228	369743	7.876	3.383e-15	++
rs1449383	3	85613831	A	G	0.38423	0.996228	369743	-7.876	3.383e-15	--
rs11918899	3	85458577	A	G	0.392494	0.998732	371660	-7.876	3.389e-15	--
rs57276248	3	85621010	A	G	0.384283	0.999657	372175	-7.875	3.401e-15	--
rs1449378	3	85609795	T	C	0.38424	0.996254	369763	7.874	3.423e-15	++
rs7616458	3	85621931	T	C	0.384279	0.999654	372173	-7.874	3.448e-15	--
rs62250685	3	85457240	A	G	0.393417	0.998608	371661	-7.872	3.49e-15	--
rs7614148	3	85529628	A	G	0.384246	0.999572	372158	7.872	3.5e-15	++
rs7627044	3	85493225	A	G	0.39219	0.998633	371573	7.871	3.504e-15	++
rs61316596	3	85619857	T	C	0.384266	0.999605	372144	7.871	3.524e-15	++
rs17518584	3	85604923	T	C	0.384297	0.996078	369743	7.87	3.533e-15	++
rs1375554	3	85618419	A	G	0.384266	0.999611	372144	-7.87	3.557e-15	--
rs62250465	3	85605437	T	C	0.384222	0.996218	369753	7.869	3.563e-15	++
rs66631011	3	85605046	A	G	0.384306	0.996091	369749	7.869	3.569e-15	++
rs68049270	3	85605061	T	C	0.384306	0.996091	369749	7.869	3.569e-15	++
rs7636243	3	85472033	T	C	0.38756	0.999675	372308	7.869	3.572e-15	++
rs59417256	3	85620481	T	G	0.384265	0.999607	372145	-7.869	3.572e-15	--
rs17460701	3	85623271	T	C	0.384294	0.999669	372177	7.868	3.605e-15	++
rs67568006	3	85605206	T	G	0.384561	0.99891	371847	7.868	3.61e-15	++
rs2269426	6	32076499	A	G	0.359398	1	372434	7.868	3.618e-15	++
rs1597315	3	85616809	T	C	0.384267	0.999606	372145	7.867	3.621e-15	++
rs6801823	3	85617287	A	T	0.384267	0.999606	372145	-7.867	3.621e-15	--
rs1375555	3	85618308	T	C	0.384266	0.999604	372145	-7.867	3.621e-15	--
rs6783138	3	85599920	C	G	0.384846	0.998674	372261	-7.867	3.632e-15	--
rs6783137	3	85599918	T	C	0.384818	0.998713	372292	7.866	3.657e-15	++
rs4856569	3	85464125	A	G	0.392519	0.999105	371851	-7.866	3.66e-15	--
rs1549979	3	85460131	T	C	0.393679	0.998377	371641	7.866	3.667e-15	++
rs17519262	3	85610725	A	G	0.384383	0.999536	372144	-7.865	3.68e-15	--
rs35827242	3	85482661	A	G	0.392198	0.998708	371568	7.865	3.701e-15	++
rs12637461	3	85488353	T	G	0.392211	0.99872	371573	7.864	3.713e-15	++
rs1449405	3	85600077	T	C	0.384398	0.999825	372357	-7.864	3.722e-15	--
rs2167045	3	85610976	A	G	0.384357	0.999632	372168	7.864	3.735e-15	++
rs2122234	3	85611139	A	G	0.384357	0.999632	372168	7.864	3.735e-15	++
rs1375546	3	85604405	A	G	0.38427	0.998936	371510	7.862	3.767e-15	++
rs34495106	3	85651136	A	G	0.384095	0.977787	356820	-7.862	3.782e-15	--
rs1449379	3	85609879	T	C	0.384383	0.999535	372143	-7.862	3.796e-15	--
rs17515196	3	85532119	A	G	0.384248	0.999561	372131	7.861	3.805e-15	++
rs1449385	3	85613991	T	C	0.384338	0.999596	372143	-7.861	3.811e-15	--
rs7617306	3	85615183	T	C	0.384331	0.999573	372143	7.861	3.811e-15	++
rs62250489	3	85614746	A	C	0.384343	0.999582	372140	7.861	3.815e-15	++
rs62250490	3	85614934	T	C	0.384343	0.999582	372140	7.861	3.815e-15	++
rs11929525	3	85487482	T	C	0.393397	0.998788	371572	-7.861	3.822e-15	--
rs67336646	3	85524474	A	T	0.384243	0.999595	372165	7.86	3.836e-15	++
rs62250750	3	85550969	T	C	0.384253	0.999633	372199	-7.86	3.85e-15	--
rs1530739	3	85610114	A	T	0.384356	0.99963	372167	7.86	3.856e-15	++
rs62250468	3	85610695	T	C	0.384356	0.99963	372167	7.86	3.856e-15	++
rs1449381	3	85612042	A	G	0.384337	0.999599	372144	-7.859	3.861e-15	--
rs1900915	3	85613422	C	G	0.384337	0.999599	372144	7.859	3.861e-15	++
rs1375551	3	85613501	T	C	0.384349	0.99955	372144	-7.859	3.861e-15	--
rs1449384	3	85613855	A	T	0.384337	0.999599	372144	7.859	3.861e-15	++
rs12637798	3	85446776	A	G	0.392111	0.998277	371587	-7.858	3.899e-15	--
rs1991872	3	85443793	A	G	0.392152	0.998324	371582	7.858	3.9e-15	++
rs17459906	3	85612700	T	C	0.384347	0.999582	372132	-7.856	3.952e-15	--
rs60311538	3	85470687	T	G	0.393528	0.999081	371922	-7.856	3.958e-15	--
rs73133799	3	85605180	T	C	0.384604	0.998777	371804	-7.854	4.016e-15	--
rs62250714	3	85515776	A	G	0.382566	0.998471	371485	7.854	4.03e-15	++
rs17458574	3	85599868	T	G	0.384646	0.998835	372303	-7.853	4.069e-15	--
rs2069123	3	85522794	T	G	0.384229	0.999533	372172	-7.852	4.1e-15	--
rs62250491	3	85616009	T	G	0.384401	0.996064	369699	7.85	4.149e-15	++
rs7650284	3	85472227	T	C	0.387563	0.99965	372224	-7.85	4.173e-15	--
rs6549039	3	85606003	A	G	0.384365	0.999626	372175	-7.848	4.211e-15	--
rs68028504	3	85607010	A	G	0.384382	0.999551	372173	-7.846	4.285e-15	--
rs4441668	3	85607142	A	G	0.384382	0.999551	372173	-7.846	4.285e-15	--
rs62250715	3	85515996	A	G	0.382592	0.9986	371494	7.846	4.302e-15	++
rs4856277	3	85606747	A	G	0.384383	0.999545	372171	-7.845	4.316e-15	--
rs6804626	3	85593673	A	G	0.384313	0.999479	372406	-7.843	4.383e-15	--
rs62253971	3	85600794	A	G	0.384403	0.999912	372414	-7.843	4.387e-15	--
rs62252462	3	85574420	A	G	0.384321	0.999826	372362	7.843	4.405e-15	++
rs66544515	3	85607393	A	G	0.384361	0.999643	372178	7.843	4.409e-15	++
rs1449375	3	85608568	T	G	0.384361	0.999643	372178	7.843	4.409e-15	++
rs17458504	3	85599711	A	G	0.384979	0.999666	372314	7.842	4.439e-15	++
rs17518082	3	85599825	T	C	0.384575	0.999117	372323	7.841	4.461e-15	++
rs1449372	3	85608199	T	G	0.384364	0.999633	372170	-7.841	4.487e-15	--
rs35701422	3	85575775	T	C	0.384738	0.998487	371878	-7.84	4.496e-15	--
rs1375566	3	85642479	A	G	0.380239	0.99397	369398	7.84	4.5e-15	++
rs7617323	3	85625852	T	G	0.380252	0.999067	372031	7.84	4.501e-15	++
rs17519948	3	85616118	A	C	0.384431	0.999454	372106	-7.839	4.525e-15	--
rs1368750	3	85519411	T	C	0.384257	0.999524	372128	-7.838	4.575e-15	--
rs1155666	3	85521017	T	C	0.384258	0.99954	372129	-7.838	4.591e-15	--
rs62253969	3	85599792	A	G	0.384568	0.999123	372323	7.838	4.594e-15	++
rs62250754	3	85557571	T	G	0.384318	0.999574	372071	7.837	4.601e-15	++
rs62252464	3	85574694	A	G	0.384349	0.999704	372177	-7.837	4.608e-15	--
rs62250492	3	85616014	T	C	0.384476	0.99951	372135	-7.836	4.636e-15	--
rs10511081	3	85615981	C	G	0.384506	0.999427	372103	-7.835	4.701e-15	--
rs72615726	3	85604765	A	G	0.384302	0.999007	372150	7.834	4.727e-15	++
rs17516857	3	85587710	A	C	0.384443	0.999894	372406	-7.834	4.738e-15	--
rs1449390	3	85577703	A	G	0.384537	1	372434	7.834	4.74e-15	++
rs1900918	3	85592342	A	C	0.384456	1	372434	7.833	4.758e-15	++
rs4856581	3	85577166	A	G	0.384325	0.999134	372081	7.833	4.763e-15	++
rs62252496	3	85578180	A	G	0.384402	0.999131	372094	7.83	4.865e-15	++
rs59967234	3	85575844	A	G	0.384332	0.998729	372018	-7.83	4.88e-15	--
rs6766493	3	85589275	A	G	0.384406	0.999997	372433	7.829	4.903e-15	++
rs7427346	3	85575519	T	C	0.38434	0.998694	372013	-7.829	4.914e-15	--
rs17517080	3	85590701	C	G	0.384406	0.999999	372434	-7.829	4.922e-15	--
rs17517142	3	85591229	A	C	0.384406	0.999998	372434	-7.829	4.922e-15	--
rs17517238	3	85591586	C	G	0.384406	0.999998	372434	7.829	4.922e-15	++
rs66922686	3	85591785	A	T	0.384406	0.999999	372434	-7.829	4.922e-15	--
rs6790090	3	85592750	A	T	0.384406	0.999997	372434	7.829	4.922e-15	++
rs1463205	3	85596432	A	G	0.384365	0.99995	372422	7.828	4.938e-15	++
rs1463206	3	85596597	A	T	0.384365	0.99995	372422	7.828	4.938e-15	++
rs1463207	3	85596704	T	C	0.384365	0.99995	372422	7.828	4.938e-15	++
rs55939743	3	85578077	A	G	0.384405	0.999081	372073	7.828	4.94e-15	++
rs10511076	3	85583193	A	G	0.384444	0.999752	372379	-7.828	4.943e-15	--
rs1470635	3	85575365	T	C	0.384331	0.99873	372017	7.827	4.994e-15	++
rs1463208	3	85596712	A	C	0.384368	0.999949	372422	7.827	4.994e-15	++
rs66505109	3	85576458	A	C	0.384307	0.999853	372373	-7.827	4.996e-15	--
rs6779501	3	85589580	T	C	0.384481	0.999834	372412	-7.827	5e-15	--
rs1375544	3	85604158	A	G	0.384368	0.999489	372131	-7.827	5.009e-15	--
rs17516580	3	85585144	C	G	0.384351	0.999587	372425	7.827	5.013e-15	++
rs17457050	3	85585277	T	C	0.384416	0.999856	372425	7.827	5.013e-15	++
rs67544605	3	85585340	A	T	0.384416	0.999855	372425	-7.827	5.013e-15	--
rs66781790	3	85585646	A	G	0.384416	0.999855	372425	-7.827	5.013e-15	--
rs17457189	3	85585860	A	G	0.384416	0.999855	372425	7.827	5.013e-15	++
rs17457217	3	85586521	A	T	0.384417	0.999856	372425	-7.827	5.013e-15	--
rs2167047	3	85586835	A	T	0.384416	0.999856	372425	-7.827	5.013e-15	--
rs1449389	3	85577537	A	G	0.384402	0.99915	372095	-7.827	5.014e-15	--
rs1551045	3	85594846	A	C	0.384367	0.999929	372414	-7.826	5.024e-15	--
rs66625173	3	85585091	A	G	0.38441	0.99983	372423	-7.826	5.041e-15	--
rs1551047	3	85595857	T	G	0.384366	0.999953	372423	7.826	5.043e-15	++
rs1551048	3	85595945	T	G	0.384366	0.999953	372423	7.826	5.043e-15	++
rs56777875	3	85577006	A	G	0.384284	0.999945	372392	7.826	5.053e-15	++
rs10511075	3	85583403	A	G	0.384444	0.999752	372378	7.825	5.058e-15	++
rs59770976	3	85583542	A	G	0.384444	0.999752	372378	-7.825	5.058e-15	--
rs17456263	3	85575723	A	C	0.384286	0.999938	372396	7.825	5.065e-15	++
rs59225869	3	85575986	A	G	0.384285	0.999939	372396	-7.825	5.065e-15	--
rs60427790	3	85576091	T	C	0.384287	0.999935	372396	-7.825	5.065e-15	--
rs56778912	3	85576104	T	C	0.384285	0.999939	372396	7.825	5.065e-15	++
rs57671246	3	85577691	C	G	0.384368	0.999966	372412	-7.825	5.074e-15	--
rs62252513	3	85587537	T	C	0.384419	0.999989	372430	7.825	5.092e-15	++
rs17457377	3	85588375	T	G	0.384419	0.999988	372430	-7.825	5.092e-15	--
rs4603966	3	85596855	T	C	0.384369	0.999953	372423	-7.824	5.098e-15	--
rs62253964	3	85597009	T	C	0.384369	0.999953	372423	7.824	5.098e-15	++
rs57756567	3	85583927	A	T	0.384437	0.99973	372378	7.824	5.1e-15	++
rs4856271	3	85589897	A	G	0.384411	0.999975	372431	-7.824	5.1e-15	--
rs62252507	3	85582078	T	C	0.38442	0.999822	372378	7.824	5.105e-15	++
rs6777456	3	85592983	T	G	0.384385	0.999959	372425	7.823	5.15e-15	++
rs56187922	3	85578725	A	C	0.384361	0.99991	372373	7.823	5.169e-15	++
rs17516284	3	85581386	A	G	0.384417	0.999819	372375	7.822	5.183e-15	++
rs62252465	3	85574699	T	C	0.384286	0.999939	372395	7.822	5.184e-15	++
rs62252466	3	85574742	A	G	0.384286	0.999939	372395	-7.822	5.184e-15	--
rs62252467	3	85574780	C	G	0.384286	0.999939	372395	7.822	5.184e-15	++
rs1470636	3	85575441	A	C	0.384286	0.999938	372395	-7.822	5.184e-15	--
rs35738543	3	85575690	T	G	0.384286	0.999937	372395	-7.822	5.184e-15	--
rs17516346	3	85582680	A	G	0.384429	0.999699	372374	-7.822	5.204e-15	--
rs6804845	3	85563846	A	C	0.384365	0.999179	372083	-7.822	5.207e-15	--
rs6549033	3	85599014	A	T	0.384362	0.999934	372414	-7.822	5.211e-15	--
rs4856583	3	85577269	A	G	0.384288	0.999953	372397	-7.822	5.213e-15	--
rs56779213	3	85583745	A	G	0.384437	0.99973	372377	-7.822	5.219e-15	--
rs1449394	3	85572912	T	C	0.384286	0.999939	372400	7.821	5.229e-15	++
rs58828944	3	85574072	T	C	0.384284	0.999943	372400	-7.821	5.229e-15	--
rs62252463	3	85574559	A	G	0.384284	0.999943	372400	7.821	5.229e-15	++
rs59825726	3	85574282	A	G	0.384276	0.999431	372245	7.821	5.24e-15	++
rs62252518	3	85589022	A	T	0.384413	0.999993	372431	-7.821	5.242e-15	--
rs2122235	3	85586921	T	C	0.384413	0.999993	372429	7.821	5.251e-15	++
rs4856585	3	85598244	A	T	0.384368	0.999951	372422	7.821	5.261e-15	++
rs4856273	3	85598260	A	G	0.384368	0.999951	372422	7.821	5.261e-15	++
rs62250501	3	85634216	C	G	0.380214	0.999089	372059	-7.82	5.269e-15	--
rs62252505	3	85581779	T	C	0.384461	0.999005	372056	7.82	5.276e-15	++
rs113351222	3	85581991	A	C	0.384407	0.999773	372372	-7.82	5.28e-15	--
rs62252506	3	85582026	T	C	0.384407	0.999773	372372	-7.82	5.28e-15	--
rs1868532	3	85571883	T	C	0.384277	0.999433	372250	7.82	5.286e-15	++
rs1449393	3	85572549	T	C	0.384277	0.999433	372250	7.82	5.286e-15	++
rs4856579	3	85573086	T	C	0.384276	0.999434	372250	-7.82	5.286e-15	--
rs4856580	3	85573333	A	T	0.384277	0.999433	372250	7.82	5.286e-15	++
rs77657121	3	85581231	A	G	0.384444	0.998945	372053	7.819	5.318e-15	++
rs62252503	3	85581758	C	G	0.384461	0.999004	372055	7.817	5.4e-15	++
rs62252519	3	85589246	A	T	0.384412	0.999992	372430	7.817	5.408e-15	++
rs17456763	3	85582643	T	C	0.384484	0.998924	372056	7.816	5.444e-15	++
rs67018424	3	85582713	A	G	0.384484	0.998924	372056	7.816	5.444e-15	++
rs17456820	3	85582939	A	T	0.384484	0.998924	372056	7.816	5.444e-15	++
rs58919842	3	85583471	A	G	0.384484	0.998924	372056	7.816	5.444e-15	++
rs59491876	3	85583506	C	G	0.384484	0.998924	372056	-7.816	5.444e-15	--
rs62252509	3	85582245	T	C	0.38446	0.999003	372053	7.816	5.448e-15	++
rs6764988	3	85571253	A	C	0.384268	0.999908	372400	-7.815	5.503e-15	--
rs62250463	3	85603872	T	G	0.384395	0.999634	372254	-7.813	5.574e-15	--
rs11923525	3	85581099	A	G	0.382283	0.999142	372288	7.813	5.583e-15	++
rs35608699	3	85581105	A	T	0.382312	0.998277	371964	7.81	5.728e-15	++
rs10511083	3	85570959	A	G	0.384283	0.999451	372264	-7.81	5.741e-15	--
rs62252495	3	85578129	A	G	0.384335	0.999875	372401	7.809	5.76e-15	++
rs62252497	3	85578463	T	C	0.384335	0.999837	372353	7.808	5.808e-15	++
rs17515586	3	85569172	A	G	0.384268	0.999416	372263	-7.806	5.916e-15	--
rs956281	3	85649198	T	G	0.384027	0.981741	359156	-7.805	5.944e-15	--
rs12639564	3	85619783	A	G	0.379897	0.995971	369719	-7.804	5.995e-15	--
rs62253965	3	85597014	A	G	0.384317	0.999793	372410	7.803	6.028e-15	++
rs17023032	3	85622242	A	C	0.376712	0.999112	372129	7.803	6.057e-15	++
rs1947221	3	85646525	A	T	0.38449	0.990801	364861	7.802	6.075e-15	++
rs2029130	3	85644047	A	T	0.384307	0.991056	364938	7.802	6.112e-15	++
rs62250758	3	85564863	T	G	0.384269	0.999854	372402	7.801	6.156e-15	++
rs12494446	3	85622663	A	G	0.380018	0.999407	372143	7.796	6.394e-15	++
rs62263912	3	85648246	A	G	0.38419	0.983631	359998	7.794	6.472e-15	++
rs1375560	3	85565728	T	G	0.384261	0.999871	372392	7.794	6.493e-15	++
rs62250540	3	85645057	T	C	0.384314	0.987595	362032	7.792	6.611e-15	++
rs1449386	3	85619079	T	G	0.378258	0.995592	369651	-7.792	6.618e-15	--
rs17460541	3	85618112	T	G	0.385555	0.995066	368436	7.769	7.942e-15	++
rs17516256	3	85580588	A	G	0.383479	0.998726	372034	7.745	9.587e-15	++
rs4856598	3	85650790	A	C	0.379992	0.977711	356452	-7.725	1.118e-14	--
rs6798941	3	52893465	T	C	0.291124	0.993307	368736	-7.605	2.849e-14	--
rs9836178	3	52925403	T	C	0.222949	0.995444	370186	-7.504	6.177e-14	--
rs4687559	3	52897842	T	C	0.231737	0.99777	371477	-7.486	7.075e-14	--
rs10433500	3	85546798	A	G	0.376136	0.992241	368035	7.468	8.122e-14	++
rs12489490	3	53064022	A	C	0.228353	0.994754	369878	-7.467	8.21e-14	--
rs6771610	3	53026104	T	C	0.236674	0.997567	371438	7.466	8.25e-14	++
rs17304995	3	53070755	A	G	0.228756	0.992098	368422	7.446	9.652e-14	++
rs4687692	3	53042469	A	C	0.237733	0.995877	370520	-7.44	1.004e-13	--
rs2710342	3	52958439	T	C	0.236378	0.998362	371881	-7.427	1.107e-13	--
rs2581780	3	53058960	T	C	0.238436	0.997945	371610	7.42	1.167e-13	++
rs71301807	3	53085475	C	G	0.233446	0.990227	367458	7.419	1.183e-13	++
rs2163971	3	85428726	T	C	0.459442	0.988794	367448	-7.416	1.208e-13	--
rs2581779	3	53056199	T	C	0.23685	0.998445	371713	-7.414	1.222e-13	--
rs9842974	3	53011050	A	C	0.235999	0.997779	371078	-7.403	1.328e-13	--
rs11921010	3	85434260	T	C	0.410703	0.991872	366820	-7.403	1.329e-13	--
rs2581823	3	53022076	C	G	0.239963	0.996818	371065	-7.4	1.366e-13	--
rs204893	6	32094593	T	C	0.441671	0.999025	371932	-7.397	1.389e-13	--
rs2336671	3	53002708	T	C	0.235852	0.998702	371950	-7.392	1.45e-13	--
rs4687560	3	52898121	T	G	0.231993	0.999123	372058	7.388	1.49e-13	++
rs2336162	3	52951519	T	C	0.23639	0.997982	371673	7.383	1.544e-13	++
rs71301803	3	53067833	T	C	0.227924	0.99107	368203	-7.38	1.581e-13	--
rs9847024	3	52959537	A	C	0.233096	0.997436	371252	7.374	1.652e-13	++
rs9870898	3	53092375	A	G	0.233554	0.991273	367897	7.372	1.685e-13	++
rs7652131	3	52997154	T	C	0.234347	0.998593	371706	-7.364	1.787e-13	--
rs9876403	3	52916916	T	C	0.232028	0.99793	371526	-7.362	1.818e-13	--
rs62263916	3	85667846	T	G	0.371827	0.983178	361773	7.349	1.992e-13	++
rs34230854	3	53078590	A	C	0.232774	0.990974	367896	-7.348	2.005e-13	--
rs2581805	3	52979050	T	C	0.236046	0.998589	371824	-7.347	2.027e-13	--
rs2710345	3	52976075	T	C	0.235999	0.998686	371878	-7.347	2.028e-13	--
rs7644973	3	53082937	T	C	0.232941	0.990934	367828	-7.346	2.045e-13	--
rs2336666	3	52915712	T	C	0.23138	0.998474	371780	-7.346	2.049e-13	--
rs4919695	10	104704017	A	G	0.395999	0.998143	371126	7.342	2.102e-13	++
rs2581802	3	52973373	A	T	0.236228	0.998394	371755	-7.342	2.111e-13	--
rs11923343	3	85668570	A	G	0.37179	0.983232	361758	-7.341	2.112e-13	--
rs11191471	10	104702050	A	T	0.395988	0.998034	371089	-7.341	2.116e-13	--
rs1134546	3	52937774	A	G	0.219241	1	372434	7.341	2.118e-13	++
rs4917987	10	104701122	A	C	0.396	0.998155	371139	7.34	2.14e-13	++
rs7621939	3	52976469	T	C	0.234323	0.998458	371761	-7.337	2.183e-13	--
rs2336669	3	52994138	A	G	0.234503	0.998233	371684	7.328	2.34e-13	++
rs2581801	3	52972907	T	G	0.2364	0.998603	371830	7.325	2.397e-13	++
rs6445550	3	52983434	A	G	0.234423	0.998546	371852	-7.322	2.441e-13	--
rs2581820	3	53020544	A	G	0.246524	0.995496	370540	-7.317	2.53e-13	--
rs6770957	3	52995416	T	C	0.234359	0.998518	371682	7.314	2.596e-13	++
rs62263918	3	85667938	A	G	0.372339	0.982781	361791	-7.311	2.652e-13	--
rs2581796	3	53040546	A	G	0.23747	0.995308	370211	-7.307	2.726e-13	--
rs17521052	3	85668239	A	G	0.372221	0.983365	361798	-7.307	2.726e-13	--
rs7914558	10	104775908	A	G	0.393658	1	372434	-7.307	2.732e-13	--
rs4519686	3	52997871	T	C	0.236054	0.998773	371706	-7.305	2.767e-13	--
rs9812543	3	52999789	A	G	0.234216	0.998045	371467	-7.301	2.865e-13	--
rs12637027	3	85658601	C	G	0.371791	0.982357	361484	-7.296	2.961e-13	--
rs6779752	3	85663849	A	G	0.37205	0.982675	361595	7.296	2.963e-13	++
rs12777726	10	104746398	A	G	0.394033	0.998887	371835	7.295	2.997e-13	++
rs11191518	10	104782853	C	G	0.393904	0.999237	371951	7.293	3.025e-13	++
rs1890185	10	104748718	A	G	0.393911	0.999142	371946	7.284	3.238e-13	++
rs6549045	3	85663539	C	G	0.372037	0.98263	361594	-7.282	3.286e-13	--
rs11707576	3	53001007	T	C	0.240138	1	372434	7.28	3.329e-13	++
rs1890184	10	104748459	A	C	0.392857	0.999129	371925	7.276	3.435e-13	++
rs6549046	3	85669779	T	G	0.372154	0.983732	361790	7.272	3.529e-13	++
rs4917380	10	104775335	C	G	0.393733	0.999967	372425	7.272	3.547e-13	++
rs1375564	3	85656311	T	C	0.372229	0.982038	361400	7.271	3.559e-13	++
rs12264415	10	104767185	T	G	0.393846	0.999576	372296	7.269	3.619e-13	++
rs7096269	10	104736721	A	G	0.393868	0.999116	371954	7.266	3.701e-13	++
rs10883814	10	104737404	T	C	0.393773	0.999352	372013	7.264	3.745e-13	++
rs1449400	3	85659379	A	T	0.37221	0.982501	361516	7.264	3.752e-13	++
rs7071373	10	104771922	A	G	0.393861	0.99971	372316	7.262	3.807e-13	++
rs1538204	10	104733893	A	T	0.393843	0.999247	371981	-7.261	3.838e-13	--
rs4302374	3	52905802	T	C	0.223335	0.998785	372095	7.259	3.914e-13	++
rs7911789	10	104756374	T	C	0.392934	0.999415	372200	7.258	3.924e-13	++
rs7632056	3	85659025	A	G	0.372209	0.982462	361513	-7.258	3.928e-13	--
rs3902934	10	104746649	A	G	0.393215	0.998685	371751	7.257	3.95e-13	++
rs6773040	3	52935428	A	C	0.227928	0.998825	372242	7.257	3.968e-13	++
rs13082061	3	52962748	C	G	0.238289	0.999056	372181	-7.256	3.973e-13	--
rs9846976	3	53007995	T	C	0.237949	0.997523	371542	7.252	4.095e-13	++
rs4917990	10	104771029	A	G	0.393874	0.999699	372316	7.252	4.108e-13	++
rs12255047	10	104760752	A	G	0.393855	0.999596	372304	-7.251	4.127e-13	--
rs7085598	10	104650128	T	C	0.39598	0.999619	372397	7.25	4.165e-13	++
rs67908413	10	104764989	T	C	0.392855	0.999522	372304	7.249	4.213e-13	++
rs6797399	3	52905917	A	G	0.223738	0.998881	372099	-7.248	4.243e-13	--
rs12780843	10	104769335	C	G	0.393891	0.999618	372281	-7.247	4.257e-13	--
rs62263915	3	85663097	T	C	0.372487	0.982667	361577	7.245	4.323e-13	++
rs11708223	3	52983806	A	G	0.23799	0.998368	371849	-7.243	4.383e-13	--
rs1591915	10	104646849	T	C	0.395934	0.999028	371760	-7.243	4.395e-13	--
rs4687699	3	53101224	T	C	0.239166	0.989937	367564	-7.242	4.406e-13	--
rs11191424	10	104625886	A	G	0.331085	1	372434	-7.241	4.446e-13	--
rs12569617	10	104729996	T	C	0.393828	0.999126	372038	7.24	4.481e-13	++
rs7648514	3	52983246	C	G	0.238016	0.998366	371863	7.237	4.581e-13	++
rs2276825	3	52886605	T	C	0.238996	0.998869	371959	7.235	4.661e-13	++
rs56946876	10	104653545	T	C	0.395973	0.99995	372415	7.235	4.664e-13	++
rs10786721	10	104654383	A	C	0.395972	0.99996	372415	-7.235	4.664e-13	--
rs2297786	10	104679978	T	C	0.393839	0.999395	372160	-7.233	4.707e-13	--
rs9844736	3	52931971	T	G	0.2261	0.998912	372206	-7.233	4.713e-13	--
rs2564947	3	53046216	T	C	0.2491	0.996153	371196	7.233	4.722e-13	++
rs11191419	10	104612335	A	T	0.331158	0.999408	372242	-7.233	4.735e-13	--
rs6445547	3	52908577	T	C	0.2235	0.998751	372139	7.23	4.837e-13	++
rs10450373	10	104728616	T	C	0.39378	0.999411	372073	7.229	4.851e-13	++
rs12219247	10	104613361	A	G	0.331161	0.999374	372232	7.229	4.86e-13	++
rs2065977	10	104729415	T	C	0.39382	0.999353	372069	-7.228	4.889e-13	--
rs7096169	10	104618695	A	G	0.330986	0.999692	372306	7.228	4.908e-13	++
rs10509757	10	104752960	A	G	0.392741	0.99917	371982	-7.227	4.955e-13	--
rs62263917	3	85667928	A	G	0.362531	0.982753	361752	-7.225	5.001e-13	--
rs12241517	10	104621068	A	G	0.330958	0.999614	372294	7.224	5.037e-13	++
rs7085104	10	104628873	A	G	0.330531	0.999049	371898	7.223	5.082e-13	++
rs10786717	10	104625237	A	G	0.330942	0.999814	372337	7.222	5.111e-13	++
rs6799195	3	85665501	T	C	0.362983	0.982482	361593	-7.221	5.158e-13	--
rs10786725	10	104682357	T	C	0.393767	0.999481	372155	7.22	5.185e-13	++
rs6794389	3	53096394	A	G	0.235201	0.99135	367890	7.219	5.235e-13	++
rs12763665	10	104653717	A	G	0.395953	1	372434	-7.218	5.287e-13	--
rs9682464	3	52888485	T	C	0.239186	0.998245	371288	-7.217	5.31e-13	--
rs67391933	3	85668052	A	G	0.362623	0.982479	361583	-7.213	5.488e-13	--
rs10786724	10	104668942	A	G	0.393943	0.99963	372192	7.212	5.508e-13	++
rs10786729	10	104719378	A	G	0.393782	0.999532	372185	7.209	5.635e-13	++
rs4856600	3	85657658	A	C	0.362498	0.981695	361389	-7.207	5.733e-13	--
rs10748836	10	104693917	A	G	0.3938	0.999454	372183	-7.207	5.737e-13	--
rs10786727	10	104698523	A	G	0.393798	0.999464	372183	-7.207	5.737e-13	--
rs4532960	10	104667406	T	C	0.393936	0.999641	372200	-7.205	5.795e-13	--
rs4687698	3	53097108	T	C	0.23516	0.991391	367906	-7.202	5.922e-13	--
rs10883805	10	104708251	T	C	0.393806	0.999451	372161	7.202	5.924e-13	++
rs6584533	10	104692542	T	C	0.393786	0.999392	372171	7.201	5.957e-13	++
rs9839035	3	52909877	T	C	0.223586	0.998342	371993	-7.201	5.982e-13	--
rs11191438	10	104637864	C	G	0.396115	0.998257	371402	-7.194	6.31e-13	--
rs7101143	10	104707537	A	G	0.393699	0.999288	372129	-7.192	6.367e-13	--
rs10786719	10	104637992	A	G	0.396116	0.998264	371405	7.192	6.391e-13	++
rs10748835	10	104660256	A	G	0.393931	0.999893	372402	-7.191	6.409e-13	--
rs10883816	10	104749725	A	G	0.389877	0.996479	369963	7.183	6.802e-13	++
rs10883817	10	104755431	A	G	0.39293	0.99869	371911	-7.179	7.015e-13	--
rs2581797	3	52972468	T	C	0.245945	0.99875	371929	7.175	7.212e-13	++
rs7627780	3	85669683	A	G	0.362936	0.983135	361736	-7.175	7.224e-13	--
rs35380116	3	52979178	A	G	0.245605	0.998482	371855	-7.174	7.266e-13	--
rs9816536	3	85669226	A	G	0.362936	0.98302	361738	-7.169	7.551e-13	--
rs59989280	3	53098875	T	C	0.235745	0.991348	367945	7.167	7.677e-13	++
rs2581810	3	52960859	T	C	0.246407	1	372434	7.167	7.679e-13	++
rs7077291	10	104945751	T	C	0.39181	0.999429	372176	-7.166	7.741e-13	--
rs943035	10	104839152	T	C	0.390677	0.999631	372190	7.165	7.76e-13	++
rs10748837	10	104880236	T	C	0.392391	0.999853	372364	7.164	7.817e-13	++
rs7908280	10	104816947	C	G	0.392422	0.997948	371374	7.161	7.989e-13	++
rs2488398	1	197701376	C	G	0.215362	0.995826	370615	-7.161	7.998e-13	--
rs7899084	10	104872547	A	T	0.392364	0.999873	372361	7.159	8.151e-13	++
rs17641524	1	197704717	T	C	0.206177	0.996171	370770	-7.159	8.152e-13	--
rs9831610	3	85671909	T	C	0.36291	0.983609	361776	-7.156	8.284e-13	--
rs11191541	10	104824199	A	G	0.39145	0.999121	372020	7.152	8.533e-13	++
rs9826759	3	85671119	T	C	0.362936	0.983389	361751	-7.152	8.54e-13	--
rs2066323	10	104871361	A	G	0.392385	0.999875	372367	7.152	8.56e-13	++
rs10786733	10	104794947	A	G	0.391251	0.999331	371920	-7.152	8.571e-13	--
rs7921574	10	104840970	T	C	0.390411	0.999739	372365	7.15	8.701e-13	++
rs2275271	10	104814162	T	C	0.392226	0.998228	371577	7.148	8.773e-13	++
rs16841912	1	197702476	C	G	0.211451	0.996993	370905	-7.143	9.1e-13	--
rs6789219	3	53098938	C	G	0.235729	0.991422	367955	7.143	9.157e-13	++
rs7077097	10	104945463	A	G	0.391863	0.999494	372268	-7.143	9.159e-13	--
rs16841904	1	197701992	T	C	0.211343	0.996866	370847	-7.141	9.263e-13	--
rs12571568	10	104891396	C	G	0.39232	0.999874	372372	7.141	9.265e-13	++
rs10883837	10	104896486	A	G	0.392306	0.999864	372370	-7.141	9.282e-13	--
rs10883826	10	104830819	A	G	0.390383	0.99931	372052	7.141	9.285e-13	++
rs2488397	1	197701279	C	G	0.215298	0.996095	370785	-7.141	9.292e-13	--
rs2878762	3	52919002	T	C	0.251978	0.997958	371522	7.141	9.292e-13	++
rs943036	10	104836047	T	C	0.390791	0.999243	372001	7.14	9.319e-13	++
rs4917997	10	104945213	A	G	0.391878	0.999558	372269	7.139	9.37e-13	++
rs2148197	10	104891975	T	C	0.392322	0.999869	372371	7.138	9.459e-13	++
rs6805298	3	53096552	A	G	0.23507	0.991028	367773	-7.137	9.519e-13	--
rs12766205	10	104893568	A	G	0.392385	0.999921	372391	7.136	9.64e-13	++
rs943038	10	104826261	T	C	0.391428	0.999222	371976	7.135	9.686e-13	++
rs746293	10	104897254	T	G	0.3923	0.99989	372393	-7.135	9.694e-13	--
rs7896547	10	104866958	A	G	0.392842	1	372434	7.134	9.753e-13	++
rs11191539	10	104819770	A	G	0.391494	0.99895	371849	7.131	9.941e-13	++
rs11191577	10	104902165	A	G	0.392369	0.999922	372411	7.131	9.951e-13	++
rs9831409	3	52985711	A	T	0.245893	0.998445	371801	-7.131	9.994e-13	--
rs7092407	10	104949116	A	G	0.392006	0.999864	372348	-7.13	1.003e-12	--
rs2581815	3	52982159	C	G	0.245891	0.998542	371820	7.13	1.004e-12	++
rs4917994	10	104811699	T	C	0.392197	0.997975	371476	-7.129	1.01e-12	--
rs3758543	10	104944744	C	G	0.391898	0.999534	372273	7.128	1.018e-12	++
rs9865094	3	52985319	C	G	0.24587	0.998434	371800	7.128	1.022e-12	++
rs1926030	10	104855656	T	C	0.392897	0.999249	372018	7.125	1.043e-12	++
rs10511073	3	85653460	A	G	0.363131	0.98008	360928	-7.125	1.044e-12	--
rs11130332	3	52981119	A	T	0.245876	0.998603	371850	-7.123	1.056e-12	--
rs7067970	10	104913870	T	C	0.392484	0.999293	372086	-7.121	1.071e-12	--
rs9311485	3	52987645	T	G	0.244983	0.998388	371769	-7.119	1.087e-12	--
rs11191392	10	104526951	A	C	0.466991	0.996646	370048	-7.116	1.113e-12	--
rs10786739	10	104886188	C	G	0.39292	0.998981	372147	7.116	1.113e-12	++
rs10883823	10	104812331	T	C	0.391139	0.998	371393	7.115	1.117e-12	++
rs6792578	3	53004604	A	G	0.234487	0.994332	370046	-7.11	1.157e-12	--
rs12763284	10	104508202	A	G	0.46649	1	372434	7.11	1.162e-12	++
rs11191542	10	104824324	A	T	0.390356	0.999192	372032	-7.108	1.175e-12	--
rs10786706	10	104500659	T	C	0.465476	0.999442	372241	-7.104	1.209e-12	--
rs10883824	10	104812897	A	G	0.39101	0.998086	371479	7.103	1.217e-12	++
rs67506723	10	104509064	T	G	0.46544	0.999813	372396	-7.103	1.22e-12	--
rs10748838	10	104943986	A	T	0.391954	0.999718	372322	-7.103	1.221e-12	--
rs6768844	3	53004620	T	C	0.234498	0.994364	370051	-7.101	1.237e-12	--
rs3818708	10	104503584	T	C	0.465251	0.999501	372247	-7.096	1.281e-12	--
rs3977751	10	104920232	A	G	0.392323	0.999651	372336	7.096	1.288e-12	++
rs3740387	10	104849468	A	G	0.391306	0.999656	372258	-7.095	1.293e-12	--
rs10786740	10	104935593	C	G	0.392296	0.99986	372371	-7.095	1.295e-12	--
rs7081075	10	104929191	T	C	0.392326	0.999881	372368	-7.095	1.298e-12	--
rs10883840	10	104922039	A	G	0.392292	0.999778	372348	7.093	1.309e-12	++
rs6584540	10	104927634	A	G	0.392347	0.999881	372368	7.091	1.335e-12	++
rs4917996	10	104925829	A	C	0.392295	0.999715	372364	7.088	1.364e-12	++
rs8139	10	104848123	A	G	0.391341	0.999625	372170	-7.085	1.389e-12	--
rs10786743	10	104943342	A	G	0.392175	0.999804	372365	7.079	1.456e-12	++
rs4307650	10	104959852	A	C	0.391654	0.998926	372093	-7.07	1.554e-12	--
rs2488401	1	197702401	T	C	0.209268	0.98077	362485	-7.064	1.622e-12	--
rs7094843	10	104806654	A	C	0.38946	0.993651	367890	7.053	1.757e-12	++
rs10786745	10	104956827	A	G	0.392056	0.999268	372249	7.047	1.827e-12	++
rs7920251	10	104950197	T	C	0.391969	1	372434	-7.046	1.843e-12	--
rs10748839	10	104953547	T	C	0.392019	0.9993	372252	7.039	1.938e-12	++
rs10883842	10	104941589	T	C	0.391753	0.999246	372085	-7.031	2.046e-12	--
rs6445541	3	52880128	T	G	0.375986	0.999603	372332	-7.019	2.233e-12	--
rs10786718	10	104631189	A	G	0.227369	0.999556	372307	-7.017	2.274e-12	--
rs12487379	3	52895785	A	G	0.369391	1	372434	-7.015	2.295e-12	--
rs7920697	10	104633337	T	C	0.227383	0.99975	372362	7.014	2.313e-12	++
rs12767543	10	104631663	A	G	0.22738	0.999604	372326	-7.005	2.465e-12	--
rs12764049	10	104634956	A	G	0.227363	1	372434	7.002	2.527e-12	++
rs7920657	10	104633244	A	T	0.227362	0.999634	372295	-6.998	2.592e-12	--
rs12055445	6	32626739	A	G	0.498063	0.988952	366523	-6.996	2.63e-12	--
rs12764899	10	104635103	A	G	0.22446	0.999508	372334	-6.991	2.725e-12	--
rs13072537	3	52896032	A	C	0.376184	0.999644	372275	-6.988	2.786e-12	--
rs2759663	1	197384426	C	G	0.224411	0.997084	371696	6.984	2.874e-12	++
rs12771681	10	104635620	T	C	0.227356	0.999137	372223	6.951	3.623e-12	++
rs72740550	1	197342380	A	G	0.218636	0.996197	371280	-6.948	3.712e-12	--
rs2336558	3	52886240	T	C	0.390289	1	372434	6.944	3.81e-12	++
rs12765002	10	104635348	T	C	0.226926	0.99827	372118	-6.944	3.814e-12	--
rs4687672	3	52880543	A	G	0.230053	0.999777	372349	-6.938	3.99e-12	--
rs12496077	3	52886241	A	G	0.230101	0.999246	372056	-6.934	4.092e-12	--
rs429150	6	32075563	T	C	0.452055	1	372434	-6.933	4.106e-12	--
rs7913682	10	104684392	A	T	0.387728	0.985171	365397	-6.932	4.135e-12	--
rs7092200	10	104844872	T	C	0.413104	0.998546	371859	6.913	4.732e-12	++
rs2239547	3	52855229	T	C	0.257803	1	372434	6.911	4.825e-12	++
rs3736922	10	104850632	A	G	0.415132	0.998708	371866	-6.901	5.178e-12	--
rs10737693	1	197599030	T	C	0.223159	0.994487	370711	-6.898	5.277e-12	--
rs3774364	3	52863605	A	G	0.375129	0.998997	371612	-6.892	5.495e-12	--
rs56019197	3	52874753	T	C	0.389364	0.999533	372273	-6.887	5.693e-12	--
rs4917985	10	104624072	A	G	0.350399	0.999484	372163	-6.886	5.738e-12	--
rs6445538	3	52874288	T	C	0.230551	1	372434	6.885	5.773e-12	++
rs7638524	3	52874861	A	G	0.230759	0.999875	372366	-6.884	5.833e-12	--
rs6445539	3	52874296	A	G	0.23046	0.99915	372120	-6.883	5.876e-12	--
rs10865977	3	52903446	T	C	0.384943	0.998932	372002	6.88	5.965e-12	++
rs7100530	10	104619448	A	G	0.350661	0.999441	372133	6.874	6.252e-12	++
rs4919691	10	104624475	T	G	0.350629	0.999514	372174	6.872	6.328e-12	++
rs10786715	10	104620735	C	G	0.350649	0.999463	372143	-6.872	6.341e-12	--
rs7096249	10	104618524	A	G	0.350648	0.999511	372135	-6.871	6.384e-12	--
rs10786716	10	104625178	T	C	0.350622	0.999508	372168	6.866	6.583e-12	++
rs12219246	10	104613355	A	G	0.350662	0.999386	372088	6.866	6.608e-12	++
rs11715347	3	52883070	T	C	0.389189	0.999689	372295	6.863	6.763e-12	++
rs6803519	3	52889771	T	C	0.229619	0.997442	371105	-6.854	7.167e-12	--
rs11588864	1	197668565	C	G	0.215836	0.996579	370812	6.852	7.279e-12	++
rs56214994	3	52878600	C	G	0.389245	0.999443	372219	6.845	7.671e-12	++
rs12123169	1	197780966	A	T	0.207627	0.999598	372324	-6.842	7.828e-12	--
rs4687657	3	52852538	T	G	0.256877	1	372434	-6.837	8.095e-12	--
rs7620706	3	52891756	A	T	0.22963	0.995558	370564	6.835	8.207e-12	++
rs16841842	1	197611682	A	C	0.214858	0.996435	370679	-6.83	8.509e-12	--
rs7896519	10	104866863	T	C	0.34378	0.998212	371830	-6.829	8.568e-12	--
rs284863	10	104571436	T	G	0.403062	0.99727	371253	6.828	8.605e-12	++
rs1539414	1	197743506	A	G	0.21522	0.997379	371702	-6.827	8.652e-12	--
rs6769789	3	52874446	T	C	0.390595	0.999432	372231	6.824	8.853e-12	++
rs35004449	3	52852897	T	G	0.257243	0.999647	372253	-6.821	9.031e-12	--
rs2488389	1	197631141	A	G	0.219572	0.995894	370641	-6.817	9.285e-12	--
rs7904113	10	104633114	T	G	0.350506	0.998849	371731	-6.817	9.3e-12	--
rs2477077	1	197671115	T	C	0.219647	0.996056	370784	-6.816	9.366e-12	--
rs12770034	10	104635595	A	G	0.350562	0.998275	371530	6.813	9.56e-12	++
rs11719137	3	52876389	T	G	0.389646	0.999324	372130	6.811	9.685e-12	++
rs17206350	6	32675067	T	C	0.47836	0.999958	372407	-6.81	9.788e-12	--
rs7100709	10	104649729	A	C	0.295559	0.99909	372256	6.806	1e-11	++
rs3740400	10	104629465	T	G	0.350486	0.999038	371751	6.806	1.001e-11	++
rs2856448	6	32014575	A	G	0.474297	0.997442	371488	-6.805	1.008e-11	--
rs2256332	3	52855865	A	G	0.38319	0.996783	370143	-6.802	1.029e-11	--
rs6682968	1	197608612	T	C	0.212205	0.995919	370524	-6.802	1.031e-11	--
rs1926034	10	104829102	A	G	0.379193	0.99436	369264	-6.796	1.073e-11	--
rs284855	10	104574422	A	G	0.40414	0.997492	369825	-6.796	1.074e-11	--
rs12134279	1	197781198	T	C	0.206256	1	372434	-6.792	1.106e-11	--
rs12768205	10	104647849	T	C	0.295744	0.999145	371849	-6.79	1.119e-11	--
rs12765337	10	104635344	C	G	0.350198	0.997676	371428	-6.79	1.124e-11	--
rs12782585	10	104653473	T	G	0.295725	0.999837	372363	-6.784	1.167e-11	--
rs4363528	10	104655515	A	G	0.295725	0.999837	372358	6.783	1.174e-11	++
rs7612624	3	52893426	T	C	0.389542	0.996474	370286	-6.783	1.18e-11	--
rs10883793	10	104652495	A	G	0.295728	0.99977	372368	-6.782	1.189e-11	--
rs12117045	1	197638716	A	G	0.217186	0.996291	370668	-6.781	1.196e-11	--
rs204883	6	32032743	A	G	0.382832	0.999002	372018	6.78	1.203e-11	++
rs11915546	3	52866845	A	C	0.388259	0.999444	372297	-6.779	1.214e-11	--
rs12219346	10	104657300	T	C	0.29583	0.999807	372356	6.778	1.218e-11	++
rs10883795	10	104654577	T	C	0.295788	0.999576	372359	6.778	1.22e-11	++
rs7620690	3	52891707	A	G	0.389238	0.997409	370885	-6.778	1.22e-11	--
rs11918800	3	52868145	A	G	0.388154	0.999712	372306	6.777	1.226e-11	++
rs7896290	10	104656015	A	G	0.295835	0.999816	372353	-6.776	1.234e-11	--
rs7630552	3	52891570	C	G	0.389237	0.997404	370878	6.776	1.235e-11	++
rs7652667	3	52866535	A	C	0.388344	0.999066	371977	6.773	1.264e-11	++
rs7617468	3	52849549	T	C	0.388023	0.995397	370586	6.772	1.268e-11	++
rs60332615	3	52867595	A	C	0.388519	0.999394	372283	6.765	1.332e-11	++
rs11922961	3	52868610	T	C	0.38813	0.999552	372164	-6.764	1.339e-11	--
rs2239548	3	52854186	A	C	0.388136	0.997834	370856	6.764	1.346e-11	++
rs4316387	1	197595569	T	C	0.220007	0.993624	370354	-6.763	1.354e-11	--
rs284860	10	104572963	T	C	0.40276	1	372434	-6.756	1.423e-11	--
rs2240917	3	52851137	T	C	0.388148	0.996976	370837	6.752	1.454e-11	++
rs7912578	10	104662673	A	G	0.293683	0.999746	372340	6.749	1.484e-11	++
rs2276815	3	52853747	C	G	0.256847	0.999397	372120	6.749	1.488e-11	++
rs2071042	3	52864584	A	G	0.388529	1	372434	6.749	1.494e-11	++
rs2535633	3	52859630	C	G	0.388185	0.99895	371570	6.746	1.517e-11	++
rs11191459	10	104662118	A	G	0.293684	0.999762	372346	-6.745	1.527e-11	--
rs7897654	10	104662458	T	C	0.293684	0.99976	372346	6.745	1.527e-11	++
rs1046778	10	104661484	T	C	0.293684	0.999764	372347	6.744	1.542e-11	++
rs10883799	10	104663310	A	G	0.293685	0.999712	372342	-6.742	1.562e-11	--
rs2240915	3	52859526	A	T	0.388191	0.998959	371549	-6.742	1.568e-11	--
rs10883797	10	104659682	T	C	0.293683	0.99978	372350	6.74	1.589e-11	++
rs10786722	10	104660068	T	C	0.293683	0.999779	372350	-6.74	1.589e-11	--
rs7909286	10	104658992	A	G	0.293682	0.999785	372352	6.738	1.607e-11	++
rs7909591	10	104659018	T	G	0.293682	0.999785	372352	-6.738	1.607e-11	--
rs2255107	3	53060637	T	C	0.221172	0.985447	365585	6.734	1.651e-11	++
rs4711286	6	32071637	T	C	0.381179	0.995034	369580	-6.734	1.655e-11	--
rs9469220	6	32658310	A	G	0.491813	1	372434	6.733	1.659e-11	++
rs12131588	1	197666111	A	G	0.215588	0.996306	370653	-6.731	1.679e-11	--
rs284858	10	104573936	T	C	0.402599	0.997925	371490	-6.73	1.701e-11	--
rs2245647	3	52862753	A	G	0.388189	0.99901	371628	6.729	1.704e-11	++
rs2245538	3	52852060	T	C	0.388231	0.997525	370918	6.728	1.72e-11	++
rs2276823	3	52869263	A	C	0.394934	0.998413	371519	6.72	1.813e-11	++
rs28606370	10	104670832	A	C	0.339814	0.999091	371939	-6.714	1.892e-11	--
rs284857	10	104574063	A	G	0.402853	0.998007	370490	6.71	1.952e-11	++
rs12244388	10	104640052	A	G	0.343057	0.998382	371318	-6.691	2.22e-11	--
rs284856	10	104574329	A	T	0.402735	0.997601	369904	-6.668	2.6e-11	--
rs10883796	10	104655315	A	G	0.296441	0.998591	371300	-6.667	2.608e-11	--
rs185819	6	32050067	T	C	0.475356	1	372434	-6.663	2.684e-11	--
rs2265309	10	104487871	T	C	0.485914	0.997364	371190	-6.658	2.769e-11	--
rs17688916	17	43778680	A	T	0.196725	0.96467	353954	6.653	2.875e-11	++
rs4687663	3	52870618	A	T	0.224691	0.999429	372103	-6.648	2.969e-11	--
rs12118913	1	197512404	T	C	0.233492	1	372434	6.642	3.086e-11	++
rs1573815	3	52870132	A	G	0.224772	0.999435	372116	-6.638	3.188e-11	--
rs10883785	10	104603588	A	G	0.3765	0.998806	371862	6.635	3.254e-11	++
rs3733047	3	52871929	A	G	0.224884	0.999404	372209	-6.629	3.384e-11	--
rs35624964	1	197493644	A	G	0.237243	0.999052	371967	-6.626	3.458e-11	--
rs2581816	3	53014657	T	C	0.340975	0.996231	370047	-6.619	3.626e-11	--
rs9823697	3	53002150	A	G	0.338507	0.996831	370826	6.609	3.862e-11	++
rs9985365	3	52953844	A	G	0.362628	0.998419	371557	-6.608	3.903e-11	--
rs12265066	10	104602215	T	C	0.376354	0.999102	372038	6.603	4.032e-11	++
rs11130306	3	52541253	A	G	0.496624	0.998071	370427	-6.593	4.313e-11	--
rs12629687	3	52950659	T	C	0.369717	0.998285	371690	-6.59	4.407e-11	--
rs3740397	10	104592675	C	G	0.372661	0.998972	372027	-6.585	4.551e-11	--
rs17621130	1	197477498	A	G	0.237499	0.999202	372076	-6.574	4.89e-11	--
rs4919689	10	104605892	A	G	0.376661	0.999307	372238	-6.573	4.946e-11	--
rs13072536	3	52861211	A	T	0.22386	1	372434	6.572	4.967e-11	++
rs3781286	10	104595719	T	C	0.376476	0.999656	372369	-6.567	5.121e-11	--
rs7092690	10	104609365	T	C	0.376836	0.999425	372251	6.566	5.164e-11	++
rs13083728	3	52868445	A	G	0.223888	1	372434	-6.566	5.168e-11	--
rs7096183	10	104609466	T	C	0.376839	0.999441	372250	6.566	5.184e-11	++
rs9871175	3	52945930	A	G	0.369726	0.998439	371648	6.564	5.241e-11	++
rs62250661	3	85451194	A	C	0.469799	0.986584	366475	6.561	5.354e-11	++
rs11583319	1	197555860	A	G	0.236802	1	372434	6.561	5.357e-11	++
rs2581819	3	53016552	A	C	0.34212	0.995865	369898	6.557	5.484e-11	++
rs10786712	10	104596396	T	C	0.376587	0.999656	372395	-6.556	5.515e-11	--
rs619824	10	104581288	A	C	0.427941	0.994793	369111	-6.552	5.677e-11	--
rs11130331	3	52956918	A	G	0.372484	0.998745	371706	6.55	5.741e-11	++
rs6773650	3	52897095	A	T	0.364525	0.99937	372078	6.546	5.924e-11	++
rs2071040	3	52864860	A	G	0.219977	0.999739	372408	6.545	5.937e-11	++
rs12141028	1	197562511	A	G	0.233217	0.99903	372287	-6.545	5.957e-11	--
rs67236816	1	197470146	A	G	0.238714	0.997989	371543	-6.543	6.012e-11	--
rs2150927	10	104599323	A	G	0.376815	0.999675	372366	-6.543	6.014e-11	--
rs192569	10	104577915	T	C	0.428195	0.995586	369120	-6.536	6.298e-11	--
rs2042097	1	197471350	A	G	0.23873	0.998151	371567	-6.532	6.496e-11	--
rs6702421	1	197559324	T	C	0.234949	0.999106	372309	-6.53	6.557e-11	--
rs72893199	18	35182708	T	C	0.221728	0.994404	369885	-6.525	6.791e-11	--
rs55731231	18	35183274	C	G	0.221154	0.994261	369848	-6.523	6.911e-11	--
rs9836499	3	52904524	T	G	0.368344	0.999011	371997	6.522	6.927e-11	++
rs7902804	10	104585405	A	T	0.373271	0.995161	369091	6.519	7.09e-11	++
rs4687658	3	52860366	C	G	0.223913	0.999942	372411	6.519	7.1e-11	++
rs12488303	3	52862003	A	G	0.223913	0.999947	372411	-6.519	7.1e-11	--
rs2072391	3	52862200	T	C	0.223913	0.999946	372411	-6.519	7.1e-11	--
rs3755803	3	52866157	C	G	0.223951	0.999873	372367	6.518	7.114e-11	++
rs6801235	3	53009595	T	C	0.337896	0.996279	370380	6.514	7.312e-11	++
rs2276817	3	52860936	T	C	0.223906	0.99994	372408	-6.512	7.393e-11	--
rs4687554	3	52864135	T	C	0.223948	0.99988	372374	6.511	7.472e-11	++
rs6163	10	104596924	A	C	0.37681	1	372434	-6.511	7.49e-11	--
rs9865248	3	52944724	T	C	0.372164	0.998544	371598	6.505	7.765e-11	++
rs6764322	3	52897823	T	C	0.368066	0.997702	371527	6.501	7.97e-11	++
rs72893192	18	35174836	T	G	0.232628	0.996528	371434	-6.499	8.095e-11	--
rs2336670	3	52998504	T	G	0.34274	0.997091	370946	-6.499	8.098e-11	--
rs743572	10	104597152	A	G	0.377272	1	372434	6.498	8.15e-11	++
rs35939830	1	197561510	T	C	0.234136	0.999327	372288	-6.498	8.16e-11	--
rs9880619	3	52953055	A	G	0.372402	0.998157	371507	6.497	8.216e-11	++
rs4687687	3	52948332	A	G	0.373901	0.998418	371675	-6.495	8.29e-11	--
rs2336664	3	52905213	A	G	0.364794	1	372434	6.492	8.47e-11	++
rs1010554	3	52542919	T	C	0.484269	0.997153	370390	-6.492	8.478e-11	--
rs2710313	3	52969529	A	T	0.337769	0.997755	371176	6.492	8.49e-11	++
rs2581827	3	52966558	T	C	0.34307	0.998117	371324	6.491	8.51e-11	++
rs72893182	18	35167218	A	G	0.232789	0.998064	371567	6.49	8.582e-11	++
rs8096815	18	35161285	A	G	0.235243	0.995897	370974	-6.489	8.625e-11	--
rs12638968	3	52919447	A	T	0.361674	0.998173	371437	6.489	8.628e-11	++
rs12748009	1	197532369	T	C	0.235806	0.997643	371527	6.489	8.645e-11	++
rs284854	10	104574562	T	G	0.427956	0.996554	369411	-6.487	8.765e-11	--
rs72893190	18	35174815	A	G	0.232601	0.996541	371437	-6.484	8.935e-11	--
rs2224873	1	197645449	A	T	0.218474	0.989696	366788	-6.48	9.18e-11	--
rs2336672	3	53007803	T	C	0.342946	0.996521	370749	6.472	9.642e-11	++
rs2245424	3	53003021	C	G	0.34541	0.997392	371147	6.471	9.737e-11	++
rs28732378	3	85403892	A	G	0.266617	0.996309	370846	-6.469	9.847e-11	--
rs4515041	3	52996032	A	T	0.342718	0.997306	370942	6.469	9.869e-11	++
rs2257216	3	52968726	T	C	0.34261	0.997931	371274	-6.469	9.878e-11	--
rs2710346	3	52974152	T	C	0.342804	0.997758	371178	6.464	1.023e-10	++
rs2439434	3	52991189	A	G	0.337709	0.997324	371010	6.463	1.023e-10	++
rs2564930	3	53017307	T	C	0.345557	0.996227	370001	-6.459	1.053e-10	--
rs4687562	3	52918422	T	C	0.363668	0.99822	371486	6.457	1.065e-10	++
rs11664242	18	35176161	A	G	0.267143	0.995875	371450	6.457	1.069e-10	++
rs2581789	3	53096230	T	C	0.339628	0.991025	366607	6.454	1.087e-10	++
rs2465101	3	52991307	A	T	0.337625	0.997204	370900	-6.452	1.102e-10	--
rs34967494	1	197790104	A	G	0.186382	0.998573	372278	-6.449	1.125e-10	--
rs12724239	1	197532378	T	C	0.235643	0.997143	371318	-6.448	1.137e-10	--
rs2710326	3	52995444	T	C	0.342733	0.99727	370927	-6.447	1.142e-10	--
rs2581803	3	52994981	A	G	0.337812	0.997309	370948	6.445	1.158e-10	++
rs4350911	3	52897801	T	C	0.368148	0.997968	371672	6.443	1.168e-10	++
rs12489828	3	52567014	T	G	0.476709	0.999866	372375	-6.441	1.191e-10	--
rs2336667	3	52916363	T	C	0.368102	0.998335	371715	6.44	1.196e-10	++
rs284862	10	104572081	T	C	0.427049	0.998036	372081	6.439	1.205e-10	++
rs2336668	3	52919096	T	G	0.368412	0.998202	371432	6.439	1.205e-10	++
rs55997507	16	7666664	C	G	0.396351	0.980797	360985	6.437	1.222e-10	++
rs11923572	3	53095879	T	C	0.341256	0.991647	367012	6.431	1.266e-10	++
rs7152906	14	75125540	T	C	0.492806	0.999508	372135	-6.43	1.28e-10	--
rs11915851	3	53096047	A	G	0.34124	0.991749	367031	-6.423	1.332e-10	--
rs2710339	3	52965713	A	G	0.345676	0.998239	371343	6.423	1.337e-10	++
rs4687682	3	52916939	T	C	0.368658	0.998184	371619	-6.418	1.383e-10	--
rs2710314	3	52969128	T	C	0.345204	0.998115	371310	-6.416	1.397e-10	--
rs12121863	1	197785420	A	G	0.187207	1	372434	6.412	1.439e-10	++
rs204886	6	32029415	T	C	0.485999	0.999194	372206	-6.409	1.463e-10	--
rs12492391	3	52912296	A	C	0.349387	0.999054	371876	-6.401	1.544e-10	--
rs12125942	1	197788562	T	G	0.185412	0.998718	372294	6.399	1.566e-10	++
rs6937318	6	32024832	T	C	0.485956	0.999335	372193	-6.394	1.618e-10	--
rs11646221	16	7666088	T	G	0.433292	0.98367	362820	6.384	1.721e-10	++
rs12434356	14	75123374	A	C	0.492578	1	372434	6.378	1.798e-10	++
rs1045430	14	75130235	T	G	0.492968	0.999622	372244	-6.376	1.815e-10	--
rs17782683	14	75167706	A	G	0.493791	0.998499	371897	-6.375	1.834e-10	--
rs6799185	3	53101580	T	C	0.339305	0.990966	367430	-6.372	1.872e-10	--
rs9825230	3	52901974	A	G	0.349369	0.999424	372206	-6.371	1.873e-10	--
rs11917490	3	85409470	A	G	0.289554	0.998948	371824	6.367	1.93e-10	++
rs4799461	18	35185858	A	G	0.242807	0.992163	369526	6.366	1.945e-10	++
rs187580	5	102627355	T	G	0.230751	0.992695	368920	6.364	1.96e-10	++
rs12959642	18	35154480	A	G	0.231218	0.995309	371623	6.363	1.982e-10	++
rs2071041	3	52864693	T	G	0.232136	0.999773	372408	6.36	2.023e-10	++
rs7626551	3	52938092	C	G	0.361427	0.998582	372082	-6.358	2.04e-10	--
rs4687689	3	52948674	A	C	0.373031	0.997454	371098	-6.358	2.049e-10	--
rs4290163	10	104610926	T	G	0.39398	0.999063	372065	-6.356	2.076e-10	--
rs12738134	1	197470756	A	T	0.215384	0.988245	367226	-6.354	2.098e-10	--
rs4687683	3	52918499	T	G	0.368674	0.997807	371279	-6.353	2.11e-10	--
rs4687680	3	52907372	A	G	0.351673	0.999225	372151	-6.353	2.113e-10	--
rs17570353	18	35154734	A	G	0.221334	0.99879	372181	6.353	2.116e-10	++
rs11922975	3	52936763	T	C	0.361285	0.998532	372049	6.347	2.2e-10	++
rs9964724	18	35159124	T	C	0.320959	0.993075	369341	-6.347	2.202e-10	--
rs9955296	18	35156537	A	C	0.231209	0.996277	371823	-6.345	2.224e-10	--
rs7243439	18	35156196	A	G	0.221325	0.999844	372341	-6.342	2.271e-10	--
rs520692	6	32188640	T	C	0.289258	1	372434	-6.342	2.274e-10	--
rs9953231	18	35150526	A	G	0.226597	0.992955	371156	6.341	2.278e-10	++
rs520688	6	32188642	T	C	0.28962	0.999995	372434	-6.34	2.3e-10	--
rs9860296	3	52913781	T	C	0.355272	0.998527	371824	6.34	2.303e-10	++
rs6795646	3	52922621	T	C	0.355629	0.99742	371131	6.338	2.322e-10	++
rs7198928	16	7666402	T	C	0.389855	0.979975	360840	6.337	2.338e-10	++
rs7614981	3	52566914	A	C	0.477268	1	372434	-6.336	2.352e-10	--
rs1557343	18	35159172	A	T	0.320283	0.994144	370370	6.335	2.369e-10	++
rs4687684	3	52918513	T	C	0.3687	0.997733	371252	6.335	2.379e-10	++
rs3808072	7	127595573	T	C	0.270741	0.974074	360346	6.332	2.414e-10	++
rs11077203	16	7666842	A	G	0.390353	0.981433	361556	6.332	2.422e-10	++
rs3785234	16	7667392	T	C	0.389724	0.980951	361002	6.327	2.493e-10	++
rs7184911	16	7670326	A	C	0.431132	0.979546	357658	6.327	2.497e-10	++
rs7195278	16	7663290	T	G	0.421397	0.988762	365715	6.327	2.506e-10	++
rs7243428	18	35156177	A	G	0.221317	1	372434	-6.327	2.507e-10	--
rs62081465	18	35154196	T	C	0.221357	0.998169	372055	-6.325	2.525e-10	--
rs3785235	16	7667228	A	G	0.389915	0.981177	361356	-6.324	2.552e-10	--
rs2302832	14	75137664	T	C	0.492731	0.99866	371448	-6.318	2.641e-10	--
rs9427672	1	197754741	A	G	0.241296	0.988855	366807	-6.318	2.655e-10	--
rs11077206	16	7667332	C	G	0.389816	0.981116	361317	6.317	2.665e-10	++
rs1010553	3	52540773	T	C	0.499211	1	372434	-6.314	2.728e-10	--
rs520803	6	32188603	T	C	0.289226	1	372434	6.303	2.919e-10	++
rs3826209	16	7668003	A	G	0.382159	0.98107	359958	-6.299	3.001e-10	--
rs7097872	10	104606636	T	C	0.396209	0.999232	372187	-6.299	3.003e-10	--
rs3821873	3	52913006	T	C	0.359773	0.998608	371837	6.298	3.01e-10	++
rs11191414	10	104601565	A	T	0.395653	0.99907	372059	6.296	3.049e-10	++
rs80035064	18	35146366	A	T	0.221399	0.994058	370322	6.296	3.053e-10	++
rs35591392	14	75157713	T	G	0.492029	0.99933	372204	6.292	3.132e-10	++
rs62081464	18	35142133	T	C	0.22691	0.989493	368472	6.292	3.132e-10	++
rs17642632	1	197808778	A	G	0.189359	0.995356	370548	6.291	3.149e-10	++
rs415929	6	32189032	T	C	0.290043	1	372434	-6.29	3.177e-10	--
rs35851985	16	7666774	T	C	0.39028	0.981607	361668	6.286	3.261e-10	++
rs4799950	18	35170045	C	G	0.340679	0.997099	371869	6.284	3.29e-10	++
rs12956949	18	35171653	A	G	0.36819	1	372434	-6.283	3.324e-10	--
rs9925434	16	7666407	A	C	0.38881	0.980177	360932	6.277	3.451e-10	++
rs9828679	3	85497198	T	C	0.220387	0.997137	371621	6.277	3.462e-10	++
rs7627971	3	85414291	T	C	0.281289	0.999303	372147	-6.274	3.516e-10	--
rs13068434	3	85508814	A	G	0.220531	0.997719	371557	6.274	3.517e-10	++
rs9810807	3	52924227	T	C	0.360129	0.997605	371387	6.268	3.662e-10	++
rs2196098	3	85505246	A	G	0.22047	0.997968	371687	6.267	3.673e-10	++
rs1077393	6	31610529	A	G	0.477302	1	372434	-6.267	3.678e-10	--
rs3781287	10	104595420	T	G	0.396032	0.999718	372336	6.267	3.683e-10	++
rs9850563	3	52912214	A	G	0.362507	0.998696	371840	6.265	3.718e-10	++
rs4856278	3	85648649	A	G	0.239133	0.968226	359905	-6.263	3.776e-10	--
rs7505519	18	35172316	A	G	0.368016	0.999644	372329	-6.26	3.842e-10	--
rs3900909	1	197757846	C	G	0.192423	0.987038	364053	6.259	3.874e-10	++
rs10786713	10	104598322	A	G	0.396194	0.999641	372295	6.258	3.904e-10	++
rs9820228	3	85493753	T	C	0.220715	0.997846	371645	-6.255	3.983e-10	--
rs6162	10	104596981	A	G	0.396363	1	372434	-6.253	4.035e-10	--
rs9824178	3	85409313	A	G	0.281111	0.999036	371901	6.252	4.053e-10	++
rs11621186	14	75120628	T	C	0.487496	0.995198	369788	6.251	4.074e-10	++
rs9880978	3	52923251	C	G	0.362599	0.997714	371380	6.248	4.145e-10	++
rs11067376	12	110027795	A	G	0.359496	0.997804	371545	-6.248	4.164e-10	--
rs45855	6	32189481	A	T	0.289207	1	372434	6.242	4.312e-10	++
rs7096475	10	104609676	T	C	0.396139	0.999279	372125	6.242	4.331e-10	++
rs10922221	1	197387956	T	C	0.317723	0.998744	372129	6.241	4.343e-10	++
rs4687679	3	52899284	C	G	0.362491	0.998768	371972	6.241	4.359e-10	++
rs11663050	18	35201153	T	G	0.357804	0.995511	371221	6.237	4.465e-10	++
rs9861451	3	85409353	A	G	0.281103	0.999028	371927	-6.237	4.465e-10	--
rs6776114	3	85426840	A	G	0.298082	0.99828	371454	6.236	4.479e-10	++
rs9854869	3	85420724	A	C	0.220189	0.998794	371886	-6.236	4.492e-10	--
rs423023	6	32188297	C	G	0.28766	1	372434	6.232	4.595e-10	++
rs11716233	3	85481659	T	C	0.220621	0.998042	371680	-6.23	4.654e-10	--
rs9822731	3	85405501	T	C	0.219974	0.998771	372046	6.225	4.813e-10	++
rs3887138	3	85648957	T	G	0.221413	0.985679	364943	-6.224	4.838e-10	--
rs6507210	18	35169497	A	T	0.366428	0.998563	372178	-6.224	4.848e-10	--
rs62253107	3	85404030	T	G	0.288899	0.996122	370575	-6.223	4.881e-10	--
rs1052486	6	31610686	A	G	0.477252	1	372434	-6.223	4.883e-10	--
rs7192025	16	7666391	A	G	0.380476	0.981041	361729	-6.222	4.899e-10	--
rs1612904	6	32669018	A	C	0.37525	1	372434	6.213	5.185e-10	++
rs9870448	3	85416384	A	G	0.220185	0.999045	371973	6.212	5.246e-10	++
rs1941954	18	35159596	A	C	0.329376	0.994947	370635	6.209	5.323e-10	++
rs7191889	16	7662811	A	G	0.385722	0.985862	364137	-6.208	5.376e-10	--
rs2494268	1	197376021	T	C	0.329523	0.999591	372355	6.204	5.51e-10	++
rs10154865	3	85409299	T	C	0.219972	0.999082	372104	-6.202	5.588e-10	--
rs17564924	1	197574134	T	C	0.318133	0.995189	369492	6.199	5.699e-10	++
rs56383738	3	52908398	T	C	0.364812	0.998762	372133	-6.196	5.81e-10	--
rs253759	5	102615675	A	G	0.23724	0.995513	370598	-6.195	5.832e-10	--
rs3129721	6	32676251	A	C	0.375171	0.999907	372390	6.194	5.854e-10	++
rs9866322	3	85650004	T	C	0.221384	0.983963	364409	6.194	5.862e-10	++
rs4512677	1	197809723	T	C	0.193715	0.997157	371038	-6.193	5.888e-10	--
rs9846211	3	85413937	A	C	0.220855	0.999095	372231	-6.192	5.947e-10	--
rs13076830	3	85409979	T	C	0.220003	0.999018	372094	-6.19	6.011e-10	--
rs10737695	1	197810094	A	C	0.193802	0.997681	371122	6.189	6.054e-10	++
rs12962050	18	35179808	A	G	0.364899	0.995382	369474	-6.189	6.07e-10	--
rs1539844	18	35120132	A	G	0.163989	0.97395	363440	6.188	6.102e-10	++
rs7191200	16	7662831	T	C	0.385691	0.985787	364081	6.187	6.131e-10	++
rs2696457	17	44284057	T	C	0.215657	0.976854	362931	6.186	6.171e-10	++
rs12954661	18	35160655	T	C	0.342962	0.995433	370790	-6.184	6.266e-10	--
rs74503752	1	197388558	A	T	0.318065	0.998676	372129	-6.183	6.305e-10	--
rs6791236	3	85462587	T	C	0.220757	0.99827	371841	6.182	6.328e-10	++
rs253754	5	102631962	T	C	0.258868	0.995138	370526	6.181	6.373e-10	++
rs2477059	1	197700895	T	C	0.316337	0.996007	369865	6.181	6.388e-10	++
rs11665070	18	35152563	A	G	0.344672	0.994757	369940	-6.18	6.429e-10	--
rs9275596	6	32681631	T	C	0.37565	1	372434	6.18	6.429e-10	++
rs2077491	6	31606376	T	C	0.474139	0.99914	372301	-6.177	6.528e-10	--
rs740707	17	44258231	A	G	0.215524	0.978162	363577	-6.177	6.53e-10	--
rs10922219	1	197376144	T	C	0.317936	0.999209	372261	-6.177	6.546e-10	--
rs34932217	1	197376710	A	G	0.317938	0.999195	372261	6.177	6.546e-10	++
rs7196688	16	7662773	A	T	0.38568	0.986	364166	6.177	6.554e-10	++
rs12145083	1	197822994	A	T	0.203372	0.987211	367511	-6.174	6.653e-10	--
rs3785238	16	7665557	A	T	0.367004	0.980892	361288	-6.173	6.713e-10	--
rs9866761	3	85650217	T	C	0.221518	0.983616	364292	6.171	6.768e-10	++
rs12969480	18	35147621	C	G	0.257987	0.991876	369473	6.171	6.779e-10	++
rs7522325	1	197388125	T	C	0.318494	0.998645	372131	6.168	6.916e-10	++
rs2532269	17	44250108	T	C	0.217273	0.976749	363142	-6.168	6.936e-10	--
rs7506595	18	35189856	A	G	0.157691	0.992925	369874	6.167	6.97e-10	++
rs11799915	1	197582780	A	G	0.320315	0.996465	370380	6.166	7.021e-10	++
rs11640652	16	7662500	A	G	0.38657	0.98381	363084	6.164	7.088e-10	++
rs58084604	18	57849429	T	C	0.236497	0.999406	372290	-6.162	7.162e-10	--
rs956329	17	44251230	T	C	0.215526	0.978299	363625	-6.162	7.183e-10	--
rs2732646	17	44254379	T	C	0.215527	0.978268	363614	6.162	7.188e-10	++
rs2732647	17	44254413	A	G	0.215527	0.978268	363614	-6.162	7.188e-10	--
rs2532257	17	44254494	T	C	0.215528	0.97826	363614	-6.162	7.188e-10	--
rs2077492	6	31606392	A	G	0.473942	0.999133	372298	6.161	7.224e-10	++
rs62060916	17	44251582	T	C	0.21553	0.978272	363624	-6.161	7.231e-10	--
rs2532259	17	44253364	A	G	0.215527	0.978259	363623	6.161	7.241e-10	++
rs2532265	17	44252197	T	G	0.21553	0.978264	363622	6.16	7.253e-10	++
rs2736155	6	31605199	C	G	0.477609	1	372434	6.16	7.258e-10	++
rs2532264	17	44252416	C	G	0.215527	0.978275	363624	6.16	7.259e-10	++
rs2696665	17	44251769	A	G	0.21553	0.978268	363623	-6.16	7.284e-10	--
rs740706	17	44258354	C	G	0.215528	0.978179	363590	6.16	7.294e-10	++
rs758523	17	44258422	T	G	0.215528	0.978179	363590	6.16	7.294e-10	++
rs2732644	17	44252098	T	C	0.215541	0.978212	363619	6.16	7.295e-10	++
rs2696666	17	44251972	A	G	0.215527	0.978284	363623	6.159	7.314e-10	++
rs7243102	18	35161833	T	C	0.34227	0.995645	370962	-6.159	7.318e-10	--
rs2696662	17	44249621	A	G	0.215541	0.978207	363618	-6.159	7.32e-10	--
rs2696696	17	44255777	A	G	0.21553	0.978225	363607	6.158	7.346e-10	++
rs4799949	18	35155910	T	C	0.344639	0.996973	371073	-6.157	7.432e-10	--
rs2532255	17	44255532	T	C	0.215528	0.978237	363609	-6.157	7.436e-10	--
rs17175518	18	57850583	A	C	0.236536	0.999815	372386	-6.156	7.439e-10	--
rs1941955	18	35162838	T	C	0.342244	0.995826	371036	6.156	7.477e-10	++
rs538656	18	57850422	T	G	0.239198	0.999317	372328	-6.155	7.496e-10	--
rs2532270	17	44249800	A	G	0.215532	0.978292	363630	6.155	7.501e-10	++
rs2668656	17	44283022	A	G	0.215528	0.977383	363113	-6.154	7.558e-10	--
rs2759662	1	197361571	A	G	0.329028	1	372434	-6.153	7.583e-10	--
rs2732671	17	44283139	A	C	0.215589	0.97728	363085	6.151	7.703e-10	++
rs12709690	18	35165852	T	C	0.365864	0.997514	371579	6.15	7.759e-10	++
rs77804065	17	43810896	T	C	0.217158	0.983843	365782	6.149	7.809e-10	++
rs2696706	17	44264045	T	C	0.215117	0.97912	364205	-6.148	7.834e-10	--
rs2532267	17	44250616	A	G	0.215549	0.978228	363602	6.148	7.836e-10	++
rs2696704	17	44261753	T	C	0.215526	0.978104	363590	-6.148	7.863e-10	--
rs7202054	16	7663180	T	C	0.385771	0.98583	364069	-6.147	7.91e-10	--
rs2732658	17	44271152	A	G	0.21557	0.977564	363303	6.146	7.957e-10	++
rs2696464	17	44287310	A	G	0.215531	0.977208	363009	-6.145	8.013e-10	--
rs12145078	1	197822977	A	T	0.203412	0.987088	367419	-6.144	8.053e-10	--
rs2696463	17	44286128	A	G	0.215532	0.977236	363021	-6.144	8.06e-10	--
rs1775448	1	197615130	A	G	0.320377	0.99556	369880	-6.143	8.094e-10	--
rs2696708	17	44264943	T	C	0.215541	0.97787	363461	-6.143	8.101e-10	--
rs2141302	17	44259040	C	G	0.21553	0.978152	363577	6.142	8.129e-10	++
rs12403425	1	197814823	A	C	0.203888	0.992926	369952	-6.142	8.142e-10	--
rs2696707	17	44264717	A	C	0.215541	0.977873	363462	-6.142	8.155e-10	--
rs2696700	17	44259792	A	G	0.215527	0.978147	363614	6.142	8.16e-10	++
rs2732587	17	44261137	T	C	0.215532	0.97809	363594	6.14	8.269e-10	++
rs2532241	17	44265702	A	T	0.215542	0.977844	363414	-6.14	8.27e-10	--
rs2532243	17	44265328	A	G	0.215541	0.977857	363441	-6.139	8.282e-10	--
rs2141301	17	44258954	C	G	0.215527	0.978163	363578	6.139	8.306e-10	++
rs2668670	17	44289628	A	C	0.215527	0.977144	362990	-6.139	8.32e-10	--
rs2732629	17	44289101	A	G	0.215527	0.977158	362994	-6.139	8.328e-10	--
rs2732601	17	44291479	A	G	0.215527	0.977082	362957	6.139	8.329e-10	++
rs2696705	17	44263965	T	C	0.215121	0.979098	364205	-6.138	8.335e-10	--
rs2732589	17	44266022	A	G	0.215541	0.977845	363414	-6.138	8.349e-10	--
rs9275109	6	32649676	T	G	0.377311	0.999793	372334	6.138	8.357e-10	++
rs2696610	17	44291820	A	G	0.215526	0.977069	362949	-6.137	8.383e-10	--
rs2696702	17	44260416	T	C	0.215527	0.978137	363614	-6.137	8.421e-10	--
rs2668662	17	44290759	T	C	0.215523	0.977089	362964	-6.137	8.425e-10	--
rs12967135	18	57849023	A	G	0.236191	0.999554	372299	-6.137	8.426e-10	--
rs2532235	17	44272000	A	G	0.215537	0.977672	363340	6.136	8.486e-10	++
rs2668665	17	44290047	A	G	0.215527	0.977128	362977	6.135	8.494e-10	++
rs7145575	14	75145528	A	T	0.48884	0.998311	371331	6.135	8.506e-10	++
rs1918784	17	44276013	A	G	0.215545	0.977592	363280	6.135	8.523e-10	++
rs2532234	17	44272266	A	G	0.215566	0.977628	363324	-6.134	8.551e-10	--
rs11640647	16	7662489	T	G	0.416606	0.990037	366816	6.134	8.58e-10	++
rs2696451	17	44281588	T	C	0.215513	0.977453	363183	-6.134	8.591e-10	--
rs10801605	1	197382342	A	T	0.318695	0.998915	372225	-6.133	8.601e-10	--
rs2469933	17	44285531	A	G	0.215544	0.977197	363027	6.133	8.606e-10	++
rs10922223	1	197389475	A	T	0.324513	0.997958	372018	6.132	8.66e-10	++
rs2168711	18	57848531	T	C	0.236284	0.999428	372289	6.132	8.677e-10	++
rs1918786	17	44279101	A	G	0.215517	0.977539	363209	-6.131	8.75e-10	--
rs6507215	18	35195629	T	C	0.344381	0.993656	369294	6.13	8.796e-10	++
rs2696439	17	44273264	A	G	0.215564	0.977606	363301	6.129	8.834e-10	++
rs2696440	17	44274560	T	C	0.21549	0.977605	363296	-6.129	8.841e-10	--
rs2732595	17	44267227	A	G	0.215597	0.977579	363321	-6.128	8.88e-10	--
rs1918787	17	44279252	A	G	0.21551	0.977541	363210	-6.128	8.91e-10	--
rs2696453	17	44281722	T	C	0.215527	0.977421	363172	-6.126	8.991e-10	--
rs6507216	18	35195719	T	G	0.34438	0.993646	369308	6.126	8.992e-10	++
rs2696526	17	44267863	A	G	0.215554	0.977751	363373	6.125	9.089e-10	++
rs1358438	17	44279760	A	G	0.215514	0.977513	363208	6.123	9.194e-10	++
rs2696443	17	44276821	A	G	0.215514	0.977577	363294	6.122	9.245e-10	++
rs2696442	17	44275035	T	G	0.215516	0.977641	363317	-6.121	9.283e-10	--
rs1918788	17	44267617	A	G	0.215552	0.977754	363371	-6.121	9.286e-10	--
rs2759665	1	197388076	A	C	0.324483	0.997858	371940	6.121	9.304e-10	++
rs66922415	18	57848651	A	G	0.236173	0.999353	372219	6.121	9.316e-10	++
rs12967741	18	35168263	A	G	0.367095	0.999074	371850	6.12	9.346e-10	++
rs62060922	17	44263729	C	G	0.215543	0.97794	363500	-6.12	9.367e-10	--
rs2732673	17	44280902	C	G	0.215511	0.977481	363192	6.119	9.404e-10	++
rs17663792	17	44272552	T	C	0.215547	0.977628	363312	6.119	9.423e-10	++
rs17782313	18	57851097	T	C	0.236361	1	372434	6.118	9.45e-10	++
rs2732665	17	44277691	T	C	0.215524	0.977525	363275	-6.118	9.464e-10	--
rs2532226	17	44277867	A	G	0.215524	0.977539	363277	6.118	9.479e-10	++
rs66782572	3	52567617	A	G	0.470546	0.99949	372001	6.118	9.483e-10	++
rs2821122	1	197381941	T	C	0.324718	0.998267	372132	6.118	9.489e-10	++
rs2732660	17	44272679	C	G	0.215546	0.97762	363307	6.118	9.491e-10	++
rs2696438	17	44272928	A	C	0.215546	0.977617	363307	6.118	9.491e-10	++
rs2532228	17	44277818	A	G	0.215523	0.977536	363276	-6.117	9.549e-10	--
rs2668659	17	44281452	A	G	0.216296	0.975015	362627	-6.116	9.568e-10	--
rs12354257	1	197674344	T	C	0.316745	0.996331	370093	6.116	9.571e-10	++
rs2696523	17	44267904	T	C	0.215567	0.977731	363366	-6.116	9.585e-10	--
rs2732675	17	44280188	A	T	0.215511	0.977511	363198	6.116	9.605e-10	++
rs2668660	17	44280523	A	G	0.215513	0.977499	363198	-6.116	9.606e-10	--
rs2821121	1	197382056	A	G	0.324722	0.998281	372136	-6.115	9.644e-10	--
rs2532225	17	44277923	A	G	0.215597	0.977314	363208	6.114	9.724e-10	++
rs76004643	1	197816783	T	G	0.20424	0.991299	369530	-6.112	9.85e-10	--
rs1918785	17	44276330	T	C	0.215512	0.977606	363298	-6.112	9.859e-10	--
rs11640969	16	7662479	C	G	0.416586	0.990143	366897	-6.111	9.876e-10	--
rs11082013	18	35186448	T	G	0.35403	0.993317	368959	-6.111	9.894e-10	--
rs62060921	17	44263479	T	C	0.215541	0.977965	363513	-6.111	9.9e-10	--
rs61957597	13	58983958	A	G	0.23255	0.992935	369053	6.11	9.963e-10	++
rs12434646	14	75178693	T	C	0.488997	0.998705	371844	6.109	1.003e-09	++
rs7190951	16	7662660	T	C	0.385938	0.986184	364269	6.109	1.005e-09	++
rs4444227	13	59116160	T	C	0.214472	0.995071	370987	-6.105	1.028e-09	--
rs11802794	1	197372250	A	C	0.318692	0.999186	372276	-6.105	1.028e-09	--
rs11799515	1	197372437	T	G	0.31869	0.999179	372274	-6.105	1.028e-09	--
rs2732596	17	44269546	T	C	0.215582	0.977595	363305	6.103	1.044e-09	++
rs74705528	13	59112637	A	T	0.215157	0.997863	371153	-6.102	1.045e-09	--
rs11082011	18	35145122	T	C	0.343995	0.992583	368321	-6.1	1.058e-09	--
rs55653937	17	44316076	T	G	0.215926	0.973778	361261	6.1	1.062e-09	++
rs10922216	1	197372198	A	C	0.3188	0.999198	372278	6.1	1.063e-09	++
rs13070166	3	85517507	A	T	0.231419	0.995581	371554	-6.099	1.07e-09	--
rs7237475	18	35167222	T	C	0.365026	0.997712	371616	6.096	1.085e-09	++
rs2532404	17	44302881	T	C	0.215546	0.974872	361652	6.096	1.088e-09	++
rs11877758	18	35138110	T	G	0.311953	0.986918	365922	-6.095	1.092e-09	--
rs3785237	16	7667131	C	G	0.496839	0.988134	366264	6.094	1.098e-09	++
rs13353478	3	85621395	T	C	0.22143	0.993108	368601	-6.094	1.099e-09	--
rs7504262	18	35160143	A	G	0.332071	0.996615	371053	6.094	1.1e-09	++
rs2821109	1	197383644	T	C	0.324918	0.997768	371793	6.092	1.113e-09	++
rs9810724	3	85615144	A	G	0.221428	0.99312	368612	6.092	1.113e-09	++
rs9841829	3	85569361	T	G	0.22287	0.998443	372087	6.092	1.114e-09	++
rs61957631	13	59106283	A	T	0.216563	0.996429	370801	-6.092	1.116e-09	--
rs13077660	3	85616260	A	C	0.221432	0.993078	368611	6.091	1.123e-09	++
rs2821108	1	197342686	T	C	0.331976	0.996515	371297	6.09	1.13e-09	++
rs7242923	18	35159833	T	C	0.342195	0.995403	370768	6.089	1.137e-09	++
rs2759655	1	197377143	A	T	0.324743	0.9984	372165	-6.088	1.146e-09	--
rs35240333	3	52607511	T	C	0.121081	0.99215	370356	-6.086	1.158e-09	--
rs62073098	17	44316449	A	C	0.216154	0.973286	361203	-6.085	1.168e-09	--
rs28414828	18	35196274	A	G	0.345366	0.994552	369291	-6.084	1.175e-09	--
rs4919683	10	104585125	A	C	0.396772	0.994855	369022	-6.083	1.179e-09	--
rs13091025	3	52467324	A	C	0.118976	0.980312	366337	6.082	1.186e-09	++
rs9826458	3	85640815	C	G	0.221936	0.992456	368420	6.082	1.186e-09	++
rs2668632	17	44319366	T	C	0.215614	0.973775	361315	6.082	1.188e-09	++
rs9441	14	75128425	A	G	0.489623	0.999724	372298	6.082	1.19e-09	++
rs904576	1	197810847	A	G	0.194077	0.998375	371396	6.081	1.194e-09	++
rs2532382	17	44319369	T	C	0.215607	0.973777	361316	-6.081	1.196e-09	--
rs35344466	3	85633021	A	C	0.221978	0.992482	368459	6.08	1.199e-09	++
rs2532363	17	44333423	T	G	0.215902	0.972279	360610	6.079	1.206e-09	++
rs62062288	17	44096553	A	G	0.211505	0.980982	363482	6.079	1.207e-09	++
rs9597751	13	59107720	T	G	0.216592	0.996677	370825	-6.078	1.215e-09	--
rs2532348	17	44340253	A	G	0.216176	0.971956	360540	-6.076	1.234e-09	--
rs10922225	1	197392891	T	C	0.31867	0.998617	372019	6.076	1.236e-09	++
rs2696668	17	44318184	A	G	0.215905	0.973619	361191	-6.075	1.237e-09	--
rs12889955	14	75172999	A	G	0.490431	0.998887	371969	6.075	1.238e-09	++
rs523288	18	57848369	A	T	0.239228	0.998782	372115	6.075	1.241e-09	++
rs12740041	1	197814607	T	C	0.207069	0.992064	369572	6.074	1.25e-09	++
rs2732686	17	44338735	T	C	0.216085	0.971693	360503	6.073	1.253e-09	++
rs62081486	18	35168744	A	G	0.168867	0.996936	371442	6.073	1.254e-09	++
rs7186834	16	7673255	T	C	0.428904	0.979617	357687	6.073	1.257e-09	++
rs2668692	17	44293020	A	G	0.215511	0.975408	361908	6.072	1.26e-09	++
rs57515730	13	59108365	A	C	0.216549	0.996762	370855	-6.072	1.266e-09	--
rs9316988	13	59107628	T	G	0.216585	0.996742	370834	-6.071	1.272e-09	--
rs1330745	13	59159949	A	C	0.210301	0.996708	371608	6.07	1.28e-09	++
rs1330746	13	59159950	C	G	0.210304	0.996697	371608	-6.07	1.28e-09	--
rs2532386	17	44313757	A	G	0.215673	0.974028	361433	6.069	1.285e-09	++
rs6692930	1	197812669	A	G	0.194129	1	372434	6.065	1.32e-09	++
rs752857	14	75130944	T	C	0.488711	1	372434	6.064	1.331e-09	++
rs12141007	1	197813558	T	C	0.191188	0.996661	371750	6.063	1.332e-09	++
rs2668694	17	44292319	T	C	0.215526	0.976663	362672	-6.063	1.34e-09	--
rs12118513	1	197517086	A	T	0.210551	0.989006	368159	-6.063	1.34e-09	--
rs9591895	13	59112791	T	G	0.216584	0.996955	371008	-6.06	1.363e-09	--
rs12408939	1	197812823	A	G	0.18861	0.998468	371925	6.06	1.365e-09	++
rs10467561	13	59112083	T	C	0.21659	0.996941	370989	6.058	1.379e-09	++
rs62061708	17	44006956	A	G	0.215146	0.995344	370878	-6.057	1.383e-09	--
rs2196096	3	85470642	T	C	0.219835	0.994995	371362	6.053	1.417e-09	++
rs9844512	3	85544070	A	C	0.22211	0.998074	371818	-6.053	1.418e-09	--
rs12969294	18	35186122	A	G	0.341066	0.992713	369019	6.049	1.455e-09	++
rs9316989	13	59111878	T	C	0.216581	0.996929	370960	6.049	1.459e-09	++
rs62057151	17	43903842	T	C	0.223812	0.995764	370445	6.049	1.461e-09	++
rs9597753	13	59115918	A	G	0.216628	0.996825	371114	-6.048	1.47e-09	--
rs12967855	18	35138245	A	G	0.343785	0.98888	366132	6.047	1.472e-09	++
rs10801624	1	197809949	T	C	0.193424	0.994642	370254	-6.047	1.474e-09	--
rs7228159	18	53104253	A	T	0.348188	0.998167	371678	6.046	1.486e-09	++
rs66824127	3	52551265	T	C	0.454083	0.995077	369061	6.045	1.499e-09	++
rs6809805	3	85553096	A	C	0.222023	0.998687	372012	-6.041	1.532e-09	--
rs9849399	3	85537665	A	C	0.222007	0.998816	372053	6.04	1.545e-09	++
rs4415914	13	59116050	T	G	0.216603	0.996801	371141	-6.039	1.554e-09	--
rs78471340	17	43768346	A	G	0.215423	0.994972	370539	6.038	1.556e-09	++
rs1330738	13	59119806	T	C	0.214083	1	372434	6.038	1.557e-09	++
rs12455348	18	35197842	A	G	0.347326	0.999655	372229	-6.037	1.567e-09	--
rs62073157	17	44334052	A	G	0.216008	0.972663	360739	6.037	1.568e-09	++
rs2196097	3	85470645	T	C	0.219843	0.995318	371357	-6.036	1.575e-09	--
rs10922215	1	197363948	A	G	0.318209	0.999337	372312	-6.035	1.586e-09	--
rs12187443	5	102660400	T	C	0.323556	0.995708	371472	6.034	1.597e-09	++
rs9961847	18	35181225	A	G	0.342594	0.993705	369257	-6.033	1.605e-09	--
rs2477073	1	197622528	A	C	0.321192	0.995603	369957	6.033	1.606e-09	++
rs422115	5	102634340	A	T	0.244026	0.99126	368221	6.033	1.608e-09	++
rs4548756	13	59116183	A	G	0.215821	0.993972	370866	6.033	1.612e-09	++
rs663129	18	57838401	A	G	0.237	0.999564	372384	-6.03	1.64e-09	--
rs10871777	18	57851763	A	G	0.239583	1	372434	6.03	1.64e-09	++
rs13084531	3	85553994	C	G	0.222127	0.997858	371707	6.03	1.642e-09	++
rs11082014	18	35197905	T	G	0.346632	0.999792	372295	6.03	1.644e-09	++
rs3759741	14	75347041	A	G	0.454476	0.998265	371162	6.03	1.645e-09	++
rs12120352	1	197812259	T	C	0.188256	0.998683	372194	-6.029	1.653e-09	--
rs663640	18	57846077	T	C	0.222098	0.995185	370745	-6.028	1.656e-09	--
rs57462170	3	50239803	A	G	0.107943	0.995324	371214	6.028	1.657e-09	++
rs78052495	17	43768347	T	C	0.215445	0.994979	370514	6.028	1.661e-09	++
rs1375552	3	85618447	T	G	0.221538	0.99744	371078	-6.027	1.671e-09	--
rs11152213	18	57852948	A	C	0.238866	0.999333	372383	6.023	1.709e-09	++
rs2191131	16	7667788	A	G	0.321725	0.979251	360414	6.023	1.715e-09	++
rs9841144	3	85531199	A	T	0.222081	0.998783	372014	6.02	1.745e-09	++
rs1573100	1	197693782	T	C	0.321464	0.995886	369927	6.019	1.753e-09	++
rs3808078	7	127581677	A	G	0.33746	0.996593	370435	6.018	1.765e-09	++
rs1775452	1	197628029	A	T	0.321063	0.994909	369570	-6.017	1.776e-09	--
rs62061707	17	44006954	T	C	0.21511	0.995292	370847	-6.016	1.785e-09	--
rs11629369	14	75162021	A	G	0.490432	0.99892	371954	6.016	1.789e-09	++
rs9873400	3	85590097	A	G	0.221524	0.99703	371583	-6.016	1.79e-09	--
rs12092948	1	197689967	T	C	0.31751	0.996495	370204	6.015	1.797e-09	++
rs353547	3	52268866	T	C	0.372763	1	372434	-6.015	1.799e-09	--
rs13092437	3	85595726	A	T	0.221453	0.997216	371596	6.015	1.804e-09	++
rs1660235	18	53009757	C	G	0.394846	0.985462	363357	-6.014	1.807e-09	--
rs62252461	3	85571049	A	G	0.350016	0.995803	369613	6.014	1.807e-09	++
rs17212657	6	32674903	T	C	0.358802	0.999948	372407	-6.014	1.807e-09	--
rs6791142	3	136377377	T	C	0.384429	0.998933	372073	-6.014	1.813e-09	--
rs1449404	3	85594359	C	G	0.22145	0.997235	371597	6.013	1.816e-09	++
rs6567160	18	57829135	T	C	0.234537	0.997773	372113	6.013	1.819e-09	++
rs35641442	14	75207263	A	G	0.452652	0.99693	370394	6.012	1.829e-09	++
rs35805	5	102673133	C	G	0.309427	0.987619	364230	-6.012	1.837e-09	--
rs12714629	3	85598424	T	C	0.22149	0.997242	371597	6.011	1.84e-09	++
rs11712915	3	85596665	A	C	0.221454	0.99719	371591	6.011	1.846e-09	++
rs9316999	13	59161953	A	G	0.21535	0.998314	372175	6.01	1.857e-09	++
rs7618518	3	136370092	T	C	0.38463	0.999008	372061	6.01	1.86e-09	++
rs9597779	13	59146186	A	C	0.215263	0.998857	372241	-6.009	1.864e-09	--
rs9851444	3	85576706	T	C	0.221873	0.999277	372262	6.009	1.871e-09	++
rs4521165	3	136369710	T	C	0.384633	0.999015	372060	-6.008	1.882e-09	--
rs62056934	17	43790005	A	G	0.215687	0.99742	371661	-6.007	1.886e-09	--
rs2821102	1	197363075	A	G	0.330666	0.998884	372044	-6.004	1.926e-09	--
rs11619066	13	59141522	C	G	0.215297	0.998703	372096	-6.004	1.928e-09	--
rs6678151	1	197811282	A	C	0.1937	0.998588	372241	-6.004	1.931e-09	--
rs1452789	18	53115879	A	T	0.381593	0.997414	370861	-6.003	1.932e-09	--
rs34633411	18	57854694	T	C	0.236016	0.997475	371222	-6.003	1.932e-09	--
rs571312	18	57839769	A	C	0.237945	1	372434	-6.003	1.933e-09	--
rs77301847	17	43810902	A	G	0.212669	0.986545	366957	-6.001	1.955e-09	--
rs3785232	16	7667538	T	C	0.327661	0.978394	360472	6.001	1.965e-09	++
rs2221134	1	197812732	T	C	0.194223	0.998854	371942	6	1.969e-09	++
rs4903266	14	75344941	C	G	0.45534	0.997769	370942	6	1.974e-09	++
rs61957601	13	59059473	A	G	0.2177	0.994329	369976	-6	1.979e-09	--
rs1729951	3	136500733	T	G	0.382594	0.998538	371594	-5.998	1.993e-09	--
rs476828	18	57852587	T	C	0.243657	0.998419	372275	5.998	1.997e-09	++
rs9597776	13	59140652	T	C	0.215158	0.998844	372211	-5.996	2.023e-09	--
rs2191130	16	7667797	T	G	0.321718	0.97933	360420	5.995	2.035e-09	++
rs9597775	13	59138835	A	G	0.21516	0.9988	372203	5.993	2.065e-09	++
rs61955963	13	59138503	T	C	0.215166	0.998818	372210	5.992	2.076e-09	++
rs9597713	13	58925081	T	C	0.228594	0.993606	369394	-5.989	2.109e-09	--
rs17151377	7	127458009	A	C	0.338376	0.997651	370853	5.989	2.115e-09	++
rs4426693	3	85599384	A	G	0.358029	0.997733	371481	-5.988	2.118e-09	--
rs11713902	3	85604425	T	C	0.221501	0.997374	371029	-5.988	2.126e-09	--
rs11619096	13	59141846	A	G	0.215285	0.998756	372205	-5.985	2.158e-09	--
rs2062322	3	136408886	A	G	0.380215	0.99153	367244	5.985	2.167e-09	++
rs11768841	7	127551403	T	C	0.337426	0.996516	370327	-5.984	2.175e-09	--
rs2696500	17	44363929	T	C	0.214048	0.964414	357198	5.983	2.187e-09	++
rs4038587	3	136381368	A	C	0.384378	0.998997	372097	-5.983	2.189e-09	--
rs1280624	3	136496690	T	C	0.382592	0.998584	371602	-5.982	2.204e-09	--
rs10047767	13	59132150	T	C	0.215232	0.998798	372187	-5.981	2.217e-09	--
rs11066591	12	109880523	A	G	0.316233	0.996273	370462	5.981	2.218e-09	++
rs1017882	3	136357705	T	C	0.384534	0.999516	372149	5.981	2.218e-09	++
rs7132057	12	109880279	A	C	0.316604	0.996715	370479	-5.981	2.22e-09	--
rs28692468	13	59135356	A	G	0.215192	0.998774	372178	-5.98	2.229e-09	--
rs10765762	11	95434061	T	C	0.458739	0.979523	364270	-5.98	2.232e-09	--
rs10737694	1	197809915	T	C	0.193003	0.993451	370009	-5.978	2.253e-09	--
rs6802702	3	136489563	A	G	0.383486	0.998809	371765	5.978	2.264e-09	++
rs9597766	13	59130967	T	C	0.215211	0.998856	372217	-5.977	2.271e-09	--
rs9597770	13	59133543	A	G	0.215219	0.998839	372184	5.976	2.288e-09	++
rs28371251	6	32653018	T	C	0.357287	0.999615	372313	-5.976	2.288e-09	--
rs12587457	14	75164141	T	C	0.490669	0.997588	371056	5.976	2.293e-09	++
rs62481416	7	127478125	T	C	0.338759	0.998091	371225	5.975	2.296e-09	++
rs62481447	7	127563189	T	G	0.33746	0.996726	370590	5.973	2.328e-09	++
rs61957654	13	59118685	A	G	0.213857	0.99988	372383	-5.973	2.333e-09	--
rs75260676	13	59118131	A	C	0.21389	0.999834	372362	-5.973	2.334e-09	--
rs12184680	13	59009748	A	G	0.229148	0.992912	369037	5.973	2.336e-09	++
rs9597767	13	59131116	A	T	0.215212	0.998855	372215	5.972	2.347e-09	++
rs79468606	13	59118228	A	T	0.213854	0.999862	372377	5.971	2.365e-09	++
rs2188888	17	43953695	T	C	0.215331	0.99469	370556	-5.97	2.369e-09	--
rs9597759	13	59122301	T	C	0.213917	0.999746	372306	-5.97	2.372e-09	--
rs4678436	3	136317402	T	G	0.384069	0.999438	372030	-5.97	2.373e-09	--
rs9316995	13	59127278	A	C	0.215233	0.998908	372209	5.97	2.377e-09	++
rs3808088	7	127526038	T	C	0.337508	0.997308	370815	5.969	2.389e-09	++
rs2647040	6	32667280	A	G	0.399629	0.998535	371192	-5.968	2.396e-09	--
rs2191129	16	7667995	T	C	0.496074	0.986784	363380	5.968	2.408e-09	++
rs3742020	12	109883254	T	C	0.316583	0.996918	370642	-5.967	2.415e-09	--
rs2214258	17	43953719	C	G	0.215326	0.994752	370565	5.967	2.418e-09	++
rs757503	17	43756466	T	C	0.215865	0.996923	371337	-5.967	2.422e-09	--
rs1419967	7	127474435	C	G	0.338797	0.998189	371263	5.966	2.436e-09	++
rs10754222	1	197344461	A	G	0.316538	0.998293	371918	-5.964	2.455e-09	--
rs2058457	7	127493657	A	T	0.338645	0.997486	370888	-5.964	2.46e-09	--
rs2476020	1	197368281	T	G	0.326386	0.997618	371849	5.964	2.462e-09	++
rs9591893	13	59103501	A	G	0.217021	0.9957	370457	5.963	2.47e-09	++
rs61955960	13	59127829	A	C	0.214	0.999613	372254	5.963	2.483e-09	++
rs9597756	13	59119406	A	G	0.213889	0.999878	372377	-5.962	2.495e-09	--
rs3919455	17	43953707	T	C	0.215321	0.994705	370564	5.962	2.495e-09	++
rs716983	16	7673819	C	G	0.428298	0.978556	357268	-5.961	2.5e-09	--
rs73137895	3	85622703	A	G	0.358924	0.996262	369787	-5.961	2.509e-09	--
rs17652520	17	44098967	A	G	0.2216	0.993234	368686	5.96	2.516e-09	++
rs9791922	7	127559133	T	C	0.337541	0.996609	370452	-5.96	2.517e-09	--
rs9316991	13	59117183	C	G	0.213996	0.99939	372355	5.96	2.529e-09	++
rs62055948	17	43852621	T	C	0.215531	0.996884	371133	-5.959	2.537e-09	--
rs62055947	17	43852605	T	C	0.215535	0.996891	371150	5.959	2.541e-09	++
rs7637129	3	136402293	T	C	0.384316	0.999521	372221	5.957	2.566e-09	++
rs4787048	16	7664102	A	G	0.324943	0.982036	362846	5.955	2.595e-09	++
rs62481450	7	127568983	T	C	0.337529	0.996767	370587	5.955	2.601e-09	++
rs9597791	13	59166528	T	C	0.215356	0.997031	372048	-5.954	2.612e-09	--
rs872972	17	43756458	A	G	0.215782	0.996865	371373	5.954	2.615e-09	++
rs4538748	6	32657505	T	C	0.378907	0.999895	372412	-5.954	2.617e-09	--
rs10922212	1	197350704	A	G	0.316877	1	372434	-5.954	2.621e-09	--
rs391236	5	102678073	A	G	0.309674	0.985164	361533	5.953	2.629e-09	++
rs4471723	17	44205690	T	C	0.219254	0.996746	371030	5.953	2.631e-09	++
rs2367724	1	44107428	T	C	0.331244	0.999317	372142	5.953	2.631e-09	++
rs6449	6	32006655	T	C	0.26419	0.982537	363008	5.952	2.642e-09	++
rs9368737	6	32658429	T	C	0.3572	1	372434	-5.952	2.642e-09	--
rs11159106	14	75341139	A	G	0.454532	0.997846	371022	-5.951	2.657e-09	--
rs35064785	18	35197862	A	G	0.347653	1	372434	5.951	2.659e-09	++
rs1681817	3	136473728	T	C	0.384289	0.998729	371656	5.95	2.684e-09	++
rs12967878	18	57826570	T	C	0.227387	0.994355	369160	5.949	2.693e-09	++
rs806166	7	127309934	T	C	0.3224	0.992663	367843	-5.949	2.701e-09	--
rs2236939	3	50243510	T	G	0.107141	0.994828	371336	5.948	2.719e-09	++
rs2668622	17	44352131	T	G	0.214246	0.965277	357248	5.947	2.729e-09	++
rs2710323	3	52815905	T	C	0.472032	0.995711	369311	5.947	2.729e-09	++
rs58106688	7	127483211	T	C	0.338884	0.998117	371300	-5.947	2.732e-09	--
rs8014204	14	75322794	A	G	0.456149	1	372434	-5.946	2.747e-09	--
rs607296	1	44109749	A	G	0.331209	0.999284	372123	-5.946	2.753e-09	--
rs7628948	3	85594169	T	C	0.221561	0.999048	372196	-5.945	2.767e-09	--
rs900818	3	136471815	T	C	0.384289	0.998803	371594	5.944	2.782e-09	++
rs9597792	13	59168961	A	G	0.213981	0.993862	369488	5.942	2.817e-09	++
rs2494271	1	197347920	T	C	0.328514	0.997032	371508	-5.942	2.817e-09	--
rs2402871	7	127439519	A	G	0.338681	0.998541	371570	5.942	2.82e-09	++
rs9597760	13	59123101	T	C	0.210918	0.999163	372023	5.941	2.825e-09	++
rs35367258	1	197346913	C	G	0.316718	0.998649	371991	5.941	2.835e-09	++
rs4408829	3	136404683	T	C	0.384951	0.997416	371020	5.941	2.835e-09	++
rs2856717	6	32670308	A	G	0.399073	1	372434	-5.941	2.836e-09	--
rs2858309	6	32668713	C	G	0.398951	0.999976	372417	-5.941	2.838e-09	--
rs67338333	7	127461701	A	T	0.338642	0.998215	371301	-5.94	2.847e-09	--
rs12083773	1	197343763	T	C	0.31758	0.998039	371724	5.94	2.848e-09	++
rs9597793	13	59168962	A	T	0.213994	0.993933	369506	-5.94	2.852e-09	--
rs79772780	17	44189855	A	G	0.215542	0.991231	369266	5.94	2.857e-09	++
rs11920184	3	85555237	A	G	0.359583	1	372434	-5.939	2.865e-09	--
rs882694	7	127496768	A	G	0.338901	0.997367	370876	-5.938	2.88e-09	--
rs16871926	7	127517785	T	C	0.337551	0.997303	370857	5.938	2.884e-09	++
rs2858310	6	32668323	A	G	0.398946	0.999963	372428	5.938	2.888e-09	++
rs62250755	3	85563061	A	C	0.359081	0.998755	371796	5.938	2.892e-09	++
rs62481419	7	127488007	A	G	0.338705	0.998071	371294	-5.938	2.892e-09	--
rs2856699	6	32671765	A	G	0.39893	0.9999	372379	-5.937	2.896e-09	--
rs2647003	6	32664880	T	G	0.400739	1	372434	-5.937	2.905e-09	--
rs10511082	3	85615903	T	C	0.358694	0.996085	369790	-5.937	2.911e-09	--
rs12923556	16	7662891	C	G	0.497619	0.994322	368930	-5.937	2.912e-09	--
rs62056877	17	43778828	T	G	0.217099	0.998114	371678	-5.936	2.913e-09	--
rs11772303	7	127398962	T	G	0.338524	0.998478	371942	5.935	2.934e-09	++
rs11919030	3	136348599	A	G	0.384385	0.99959	372181	-5.935	2.939e-09	--
rs2856722	6	32667958	A	G	0.398061	0.993114	371224	-5.935	2.939e-09	--
rs2647046	6	32668336	A	C	0.398962	1	372434	-5.935	2.941e-09	--
rs10954164	7	127533877	T	C	0.338531	0.994687	369777	-5.935	2.945e-09	--
rs2696557	17	44347218	A	C	0.214201	0.965957	357442	5.934	2.948e-09	++
rs28371324	6	32679068	T	C	0.352627	0.999914	372405	-5.934	2.948e-09	--
rs1421399	1	197566842	T	C	0.337633	0.997922	371148	-5.934	2.951e-09	--
rs62252460	3	85569776	A	G	0.359393	0.999915	372344	-5.934	2.954e-09	--
rs10801604	1	197342725	A	G	0.320815	0.997266	371371	-5.934	2.956e-09	--
rs2647084	6	32679779	A	T	0.352636	0.999727	372352	-5.934	2.956e-09	--
rs11077207	16	7668480	C	G	0.494668	0.985097	361202	-5.934	2.96e-09	--
rs28371322	6	32679047	A	G	0.352544	0.99991	372404	5.934	2.962e-09	++
rs17581305	6	32677353	A	G	0.352619	0.999934	372399	5.931	3.004e-09	++
rs28371297	6	32677315	T	C	0.352621	0.999942	372405	-5.931	3.009e-09	--
rs2856721	6	32668031	A	C	0.354309	0.992309	370321	-5.931	3.015e-09	--
rs1972992	3	85631329	T	C	0.358618	0.996141	369779	5.931	3.017e-09	++
rs12673293	7	127520162	T	G	0.337652	0.997362	370886	-5.93	3.021e-09	--
rs11927145	3	85602225	A	G	0.358794	0.999715	372232	-5.93	3.024e-09	--
rs2856725	6	32666738	T	C	0.401482	0.998905	371636	5.93	3.025e-09	++
rs3808086	7	127539245	C	G	0.33779	0.996863	370737	5.93	3.025e-09	++
rs62063281	17	44038785	A	G	0.212454	1	372434	-5.93	3.029e-09	--
rs9275521	6	32674952	T	C	0.39897	0.999885	372328	-5.929	3.04e-09	--
rs75022332	17	43810873	A	T	0.213608	0.988695	367917	-5.929	3.054e-09	--
rs28371316	6	32678502	A	G	0.352669	0.999806	372320	-5.928	3.067e-09	--
rs3957217	6	32678509	A	G	0.35267	0.999805	372320	-5.928	3.067e-09	--
rs7616204	3	136444589	T	C	0.384294	0.998823	371532	5.928	3.073e-09	++
rs9897399	17	43804317	A	G	0.217975	0.998968	372315	5.927	3.092e-09	++
rs17151229	7	127382155	C	G	0.337412	0.998273	371676	5.926	3.099e-09	++
rs2668624	17	44352872	A	G	0.213967	0.965038	357303	-5.926	3.1e-09	--
rs10754232	1	197809883	T	G	0.19303	0.993429	370018	5.926	3.102e-09	++
rs4355295	3	85631163	A	T	0.35862	0.996154	369784	-5.926	3.108e-09	--
rs9378124	6	32679605	A	G	0.352651	0.99983	372385	-5.926	3.112e-09	--
rs17023016	3	85614074	A	C	0.358841	0.999674	372234	-5.925	3.119e-09	--
rs1143702	1	44086831	T	C	0.331803	1	372434	5.925	3.121e-09	++
rs3026389	11	31813529	C	G	0.211118	0.999156	372230	5.925	3.127e-09	++
rs17206343	6	32675032	T	C	0.352632	0.999972	372417	5.925	3.128e-09	++
rs11608355	12	109879292	T	C	0.316757	0.996151	370553	-5.924	3.137e-09	--
rs17212650	6	32674869	T	C	0.358315	0.99859	371539	5.924	3.143e-09	++
rs2668617	17	44351285	A	G	0.214168	0.965172	357145	-5.924	3.145e-09	--
rs3997867	6	32678607	A	G	0.352677	0.999827	372326	5.923	3.156e-09	++
rs9591897	13	59131117	T	C	0.214676	0.997035	371704	-5.923	3.157e-09	--
rs7621308	3	136275528	A	G	0.479523	0.999053	371768	-5.923	3.16e-09	--
rs28371315	6	32678388	T	C	0.352668	0.999802	372317	-5.923	3.16e-09	--
rs17151470	7	127517965	A	G	0.337632	0.997276	370857	-5.923	3.16e-09	--
rs17581404	6	32679518	A	G	0.352652	0.999829	372385	-5.923	3.165e-09	--
rs34135146	3	52313432	C	G	0.123863	0.987761	368537	-5.923	3.166e-09	--
rs62481443	7	127530017	A	G	0.337638	0.997248	370855	5.923	3.17e-09	++
rs28371320	6	32678877	T	C	0.352614	0.999647	372286	-5.922	3.173e-09	--
rs28371321	6	32678894	A	T	0.352614	0.999647	372286	5.922	3.173e-09	++
rs56062621	17	43798903	A	G	0.214864	0.993188	369546	-5.922	3.182e-09	--
rs806172	7	127297002	A	G	0.322743	0.992782	368044	-5.922	3.182e-09	--
rs12203586	6	32679591	C	G	0.352651	0.999822	372382	5.921	3.19e-09	++
rs2858305	6	32670464	T	G	0.398599	1	372434	5.921	3.191e-09	++
rs10765765	11	95449009	A	G	0.498556	0.998652	371590	5.921	3.193e-09	++
rs62250471	3	85612226	A	C	0.35875	0.999695	372229	5.921	3.196e-09	++
rs3757778	7	127456607	T	C	0.338611	0.998448	371617	5.921	3.197e-09	++
rs28371293	6	32677099	A	T	0.352603	0.9999	372382	5.921	3.201e-09	++
rs2647012	6	32664458	T	C	0.401157	1	372434	-5.92	3.214e-09	--
rs4508797	3	85634460	A	G	0.359309	0.996327	369836	5.92	3.216e-09	++
rs17615293	6	32679489	A	C	0.352643	0.999829	372388	-5.92	3.217e-09	--
rs12668077	7	127476253	T	C	0.338779	0.998161	371295	-5.92	3.218e-09	--
rs2647083	6	32679722	C	G	0.352629	0.999736	372366	-5.92	3.225e-09	--
rs62250759	3	85569026	A	G	0.358747	0.999738	372301	-5.919	3.23e-09	--
rs2970610	1	44097530	T	C	0.339111	0.999358	372226	-5.919	3.236e-09	--
rs2856718	6	32670255	T	C	0.353097	1	372434	5.919	3.242e-09	++
rs2856727	6	32666397	T	C	0.40133	0.999312	371961	5.919	3.248e-09	++
rs2647001	6	32665086	T	C	0.401107	0.999634	372155	5.918	3.249e-09	++
rs10741520	11	95450106	A	G	0.496756	0.998778	371891	5.918	3.253e-09	++
rs28371292	6	32676299	T	C	0.352634	0.999962	372412	-5.918	3.259e-09	--
rs9462364	6	11997050	A	G	0.494176	0.993409	367811	-5.918	3.263e-09	--
rs7240682	18	57824038	C	G	0.229734	0.993485	368941	5.918	3.265e-09	++
rs28371317	6	32678634	T	C	0.352676	0.999793	372309	-5.917	3.271e-09	--
rs2071754	11	31812582	T	C	0.210497	1	372434	-5.917	3.272e-09	--
rs56063967	3	85580260	A	C	0.358691	0.999469	372167	-5.917	3.274e-09	--
rs9929993	16	7664875	T	C	0.362979	0.981824	362226	-5.917	3.276e-09	--
rs2647051	6	32670897	T	C	0.398978	0.999803	372335	-5.917	3.28e-09	--
rs28371286	6	32675994	T	C	0.352656	0.999902	372403	5.917	3.285e-09	++
rs28371318	6	32678740	A	G	0.352614	0.999648	372285	-5.917	3.285e-09	--
rs17581326	6	32678753	A	G	0.352613	0.999647	372285	-5.917	3.285e-09	--
rs2395523	6	32678789	T	C	0.352613	0.999645	372285	-5.917	3.285e-09	--
rs28371319	6	32678795	A	T	0.352613	0.999645	372285	5.917	3.285e-09	++
rs653953	1	44083015	A	G	0.329681	0.999498	372264	5.916	3.29e-09	++
rs17212748	6	32675266	T	C	0.352629	0.999966	372416	5.916	3.291e-09	++
rs6574197	14	75331487	A	G	0.45566	0.998722	371346	5.916	3.294e-09	++
rs35874192	3	136470004	C	G	0.384042	0.998683	371503	5.916	3.296e-09	++
rs9836231	3	136414321	T	C	0.384252	0.999241	372062	5.915	3.32e-09	++
rs4553560	14	75334199	T	C	0.455765	0.99848	371264	5.915	3.325e-09	++
rs4728079	7	127480364	A	G	0.33879	0.997871	371296	-5.915	3.329e-09	--
rs6574198	14	75331499	T	C	0.455737	0.998577	371258	5.914	3.337e-09	++
rs17219176	6	32675313	A	G	0.352627	0.99996	372413	5.914	3.34e-09	++
rs4038578	3	136426822	A	T	0.383873	0.998133	371063	-5.914	3.347e-09	--
rs2167048	3	85570393	A	G	0.358655	0.999268	372148	-5.913	3.349e-09	--
rs17022915	3	85577613	A	G	0.357929	0.998856	372002	5.913	3.365e-09	++
rs17212762	6	32675312	T	C	0.352627	0.99996	372414	-5.913	3.369e-09	--
rs7153740	14	75331740	T	C	0.455748	0.998657	371336	5.912	3.373e-09	++
rs3824003	7	127469624	T	C	0.338728	0.99822	371326	5.912	3.387e-09	++
rs806169	7	127300668	C	G	0.322785	0.99258	367893	5.91	3.416e-09	++
rs17212832	6	32675497	T	C	0.352634	0.999966	372415	-5.91	3.417e-09	--
rs68102233	3	85558538	A	G	0.358054	0.99939	372009	5.91	3.43e-09	++
rs3742021	12	109883117	T	C	0.302806	0.995151	369758	-5.909	3.437e-09	--
rs80143279	17	43776742	T	C	0.215583	0.995723	371100	-5.909	3.439e-09	--
rs2696689	17	44297148	A	G	0.223796	0.96472	360691	5.909	3.439e-09	++
rs2856666	6	32665285	T	G	0.401158	0.999849	372356	5.909	3.449e-09	++
rs2858304	6	32671044	T	G	0.353133	0.999845	372340	5.909	3.451e-09	++
rs17022938	3	85580216	A	T	0.358728	0.999563	372215	-5.909	3.452e-09	--
rs10741519	11	95449473	T	G	0.498516	0.998626	371577	-5.908	3.453e-09	--
rs499257	1	44078384	T	C	0.339232	0.997386	371252	-5.908	3.453e-09	--
rs2668628	17	44353885	A	G	0.214037	0.96496	357268	5.908	3.456e-09	++
rs603542	1	44079411	T	C	0.338604	0.998087	371522	-5.908	3.456e-09	--
rs62081501	18	35207712	A	G	0.0813367	0.992528	371439	5.908	3.461e-09	++
rs2856704	6	32671014	A	C	0.353119	0.999903	372377	5.908	3.47e-09	++
rs9275212	6	32658327	T	G	0.401179	0.999913	372414	5.908	3.472e-09	++
rs8010840	14	75355203	T	C	0.453704	0.998884	371452	5.907	3.474e-09	++
rs12581635	12	109855412	A	G	0.313325	0.993034	368759	5.907	3.475e-09	++
rs11210892	1	44100084	A	G	0.340674	0.999434	372165	5.907	3.489e-09	++
rs76761706	17	43776741	T	C	0.215553	0.995513	371041	-5.907	3.492e-09	--
rs1449388	3	85577284	A	G	0.358684	0.999778	372338	-5.907	3.494e-09	--
rs62250464	3	85604614	T	C	0.358731	0.999479	372209	-5.906	3.496e-09	--
rs12539411	7	127468928	T	C	0.338373	0.997514	371170	5.906	3.499e-09	++
rs1280622	3	136508008	A	C	0.414395	1	372434	5.906	3.5e-09	++
rs1540319	11	31837617	C	G	0.186279	0.995996	371996	-5.906	3.513e-09	--
rs11127887	3	85414856	A	G	0.24	0.999144	372196	-5.906	3.513e-09	--
rs1319171	14	75334096	T	G	0.45575	0.998521	371302	-5.905	3.518e-09	--
rs1893013	11	95450875	T	C	0.43425	0.994198	368935	-5.905	3.53e-09	--
rs72615725	3	85599378	T	G	0.358147	0.999571	372269	5.903	3.561e-09	++
rs73228043	3	136319949	T	C	0.38431	0.99961	372157	-5.903	3.57e-09	--
rs2856720	6	32668657	T	C	0.353105	0.999963	372414	5.903	3.575e-09	++
rs10511084	3	85570561	A	G	0.358891	1	372434	5.902	3.586e-09	++
rs2732708	17	44351387	T	C	0.214039	0.966047	357480	5.902	3.598e-09	++
rs11611370	12	109870291	A	G	0.315498	0.998467	371495	5.901	3.603e-09	++
rs2647047	6	32668704	C	G	0.3531	0.999979	372422	-5.901	3.622e-09	--
rs1375559	3	85559006	T	C	0.358055	0.999333	371985	5.9	3.625e-09	++
rs949977	1	197343295	C	G	0.319548	0.997372	371474	5.9	3.629e-09	++
rs949976	1	197343296	A	G	0.319548	0.997372	371474	5.9	3.629e-09	++
rs2647050	6	32669767	T	C	0.353149	1	372434	-5.9	3.63e-09	--
rs1375567	3	85636711	A	G	0.359536	1	372434	-5.9	3.639e-09	--
rs2856670	6	32662904	C	G	0.401161	0.999936	372390	5.9	3.644e-09	++
rs17665188	17	44357351	T	C	0.213949	0.965131	357347	-5.899	3.647e-09	--
rs62252504	3	85581770	T	C	0.358558	0.998736	371968	5.899	3.649e-09	++
rs9275569	6	32678136	T	C	0.421254	0.998098	371533	5.899	3.666e-09	++
rs2696497	17	44364649	T	C	0.21384	0.964759	357188	5.898	3.669e-09	++
rs2856719	6	32669926	C	G	0.353119	0.999906	372335	-5.898	3.673e-09	--
rs67874563	3	85538693	T	G	0.360093	0.999564	372136	5.898	3.677e-09	++
rs10831412	11	95449528	A	T	0.416687	0.996902	371041	-5.898	3.679e-09	--
rs2646998	6	32665367	T	G	0.401154	0.999859	372369	-5.898	3.683e-09	--
rs2300596	14	75353855	T	C	0.454585	0.998685	371367	5.898	3.69e-09	++
rs2148254	6	11994762	A	G	0.49457	0.993403	367740	5.897	3.692e-09	++
rs7969719	12	109883577	T	C	0.315818	0.996363	370358	5.897	3.7e-09	++
rs2856726	6	32666721	A	T	0.351266	0.998799	371621	-5.896	3.727e-09	--
rs55838058	17	43798902	T	C	0.214868	0.993304	369588	5.896	3.733e-09	++
rs10922249	1	197515981	T	C	0.33446	0.99902	371665	5.895	3.739e-09	++
rs62061772	17	44169437	T	C	0.216427	0.99852	371989	-5.895	3.751e-09	--
rs2696524	17	44356793	A	G	0.213998	0.965034	357284	-5.894	3.759e-09	--
rs10922213	1	197352266	T	C	0.316967	0.999608	372275	-5.894	3.759e-09	--
rs2122236	3	85566088	T	G	0.358727	0.999271	372189	-5.894	3.762e-09	--
rs2647016	6	32663925	A	C	0.401196	0.999812	372354	5.894	3.763e-09	++
rs17652337	17	44083323	T	C	0.218096	0.99502	370141	5.894	3.776e-09	++
rs7121026	11	95441653	T	C	0.432096	0.992705	368266	5.894	3.777e-09	++
rs1440476	18	53040066	C	G	0.393295	0.983631	361810	-5.893	3.793e-09	--
rs2858319	6	32661294	T	C	0.401168	0.999933	372391	-5.893	3.797e-09	--
rs56400821	17	43760080	A	C	0.216512	0.99969	372328	5.893	3.799e-09	++
rs10451283	17	43814020	T	C	0.218742	0.998683	372255	-5.892	3.815e-09	--
rs56167344	17	43797087	A	T	0.216642	0.999181	371980	-5.892	3.819e-09	--
rs13099750	3	85410088	A	T	0.240714	0.999426	372159	-5.891	3.832e-09	--
rs1799900	14	75367740	A	G	0.454095	1	372434	-5.891	3.834e-09	--
rs4262574	1	197349193	A	G	0.316846	0.999324	372105	5.891	3.839e-09	++
rs10141438	14	75354600	A	G	0.454605	0.998721	371417	5.89	3.857e-09	++
rs1812103	12	109852199	T	C	0.313421	0.99267	368642	5.89	3.862e-09	++
rs2696532	17	44355602	A	G	0.212157	0.959683	354576	-5.89	3.865e-09	--
rs34438032	3	136337029	A	G	0.384264	0.999595	372170	-5.89	3.871e-09	--
rs6574199	14	75356103	T	C	0.454625	0.99888	371491	5.889	3.876e-09	++
rs9597782	13	59153285	T	C	0.214606	0.998805	372226	-5.889	3.877e-09	--
rs806188	7	127268806	T	C	0.320003	0.992664	367553	5.889	3.888e-09	++
rs7637879	3	85533359	T	C	0.361319	0.999368	372120	-5.888	3.899e-09	--
rs17762308	17	43780948	T	C	0.216568	0.999231	372037	-5.888	3.912e-09	--
rs11079721	17	43840107	A	C	0.21651	0.998199	371664	5.888	3.913e-09	++
rs62481385	7	127410711	A	G	0.33876	0.998777	371916	5.887	3.928e-09	++
rs2732705	17	44351929	T	G	0.214088	0.965767	357319	-5.887	3.94e-09	--
rs62063263	17	44033394	C	G	0.215209	0.993492	369969	5.887	3.941e-09	++
rs9597784	13	59153521	T	C	0.210854	1	372434	5.886	3.947e-09	++
rs58834564	3	85550862	T	C	0.360525	0.999169	372005	-5.886	3.956e-09	--
rs55787734	17	43799052	A	G	0.215338	0.994945	370386	-5.886	3.966e-09	--
rs61955966	13	59150314	A	G	0.21457	0.998873	372234	-5.885	3.972e-09	--
rs62055889	17	43838919	A	G	0.216548	0.998984	372009	5.885	3.973e-09	++
rs57842657	3	50227787	A	T	0.106726	0.988316	369427	5.885	3.979e-09	++
rs1330749	13	59168419	T	C	0.215416	0.994803	370265	-5.885	3.983e-09	--
rs6439649	3	136371691	T	G	0.39626	0.998793	371968	5.885	3.983e-09	++
rs67874038	3	85626774	T	C	0.359157	0.99976	372260	-5.885	3.988e-09	--
rs13213752	6	12014079	T	C	0.490016	0.994001	367995	-5.884	4.005e-09	--
rs12498010	3	85406367	T	C	0.240647	0.999298	372315	-5.884	4.01e-09	--
rs1506	11	31810298	A	T	0.207794	0.996044	372106	-5.884	4.011e-09	--
rs62250724	3	85545232	T	C	0.361153	0.999151	371982	5.883	4.025e-09	++
rs13076632	3	85409884	T	C	0.239769	0.999383	372152	-5.883	4.03e-09	--
rs9597788	13	59159194	T	G	0.214656	0.998311	372156	-5.883	4.034e-09	--
rs75500942	17	43816106	A	C	0.21698	0.99978	372383	5.882	4.051e-09	++
rs62054418	17	43816306	A	G	0.21698	0.99978	372383	5.882	4.051e-09	++
rs11066523	12	109851899	T	C	0.313356	0.992343	368440	5.882	4.057e-09	++
rs62054384	17	43804306	T	C	0.216632	0.999576	372327	-5.882	4.062e-09	--
rs55943044	17	43872228	A	G	0.215923	0.99969	372283	5.881	4.075e-09	++
rs1375547	3	85608137	A	G	0.212514	0.987504	366288	-5.881	4.083e-09	--
rs62054804	17	43914809	T	C	0.216835	0.999745	372334	5.881	4.085e-09	++
rs62061771	17	44169406	A	G	0.216442	0.998562	371936	5.881	4.085e-09	++
rs7624108	3	85527273	T	G	0.361271	0.999482	372216	5.88	4.107e-09	++
rs439558	17	43717803	T	C	0.21777	0.999747	372411	-5.88	4.109e-09	--
rs17658474	13	59155379	T	C	0.213319	0.999333	372254	-5.88	4.111e-09	--
rs62055935	17	43848750	T	C	0.214475	0.99306	370083	-5.88	4.111e-09	--
rs12632140	3	85546745	T	C	0.360589	0.999073	371892	5.879	4.122e-09	++
rs9597786	13	59154346	A	G	0.214603	0.998846	372224	5.879	4.135e-09	++
rs28602385	18	53059320	A	G	0.397356	0.984122	362193	5.879	4.139e-09	++
rs2359240	14	75328247	T	C	0.455137	0.998051	371272	5.878	4.143e-09	++
rs17022974	3	85597454	T	C	0.358292	0.998397	372025	-5.878	4.145e-09	--
rs55677942	3	85639341	A	G	0.359712	0.99963	372220	-5.878	4.151e-09	--
rs11021294	11	95445705	T	C	0.496736	0.998541	371639	-5.878	4.157e-09	--
rs10507615	13	59155431	A	G	0.214614	0.998546	372202	-5.878	4.161e-09	--
rs7102303	11	95441807	T	C	0.498896	0.998852	371797	-5.877	4.165e-09	--
rs10774695	12	109868040	A	G	0.31534	0.999123	372173	5.877	4.168e-09	++
rs3757780	7	127435520	T	G	0.339209	0.998459	371538	-5.876	4.196e-09	--
rs17022886	3	85539308	A	G	0.360682	0.999609	372207	5.876	4.205e-09	++
rs62063264	17	44033401	T	C	0.215184	0.993566	370012	5.876	4.207e-09	++
rs7642692	3	50222693	T	C	0.113417	0.988121	369273	-5.876	4.215e-09	--
rs62055936	17	43848761	A	T	0.214464	0.993319	370182	5.875	4.217e-09	++
rs6934725	6	32666019	A	G	0.350979	0.999737	372334	5.874	4.241e-09	++
rs12727812	1	197809908	T	C	0.187997	0.992725	369894	-5.874	4.251e-09	--
rs62057073	17	43861117	T	C	0.216269	1	372434	5.874	4.262e-09	++
rs765971	7	127420642	T	C	0.338902	0.998759	371802	5.874	4.264e-09	++
rs8014374	14	75322914	A	G	0.455853	0.999863	372376	-5.874	4.265e-09	--
rs61955977	13	59156049	A	G	0.2102	0.999363	372292	-5.873	4.279e-09	--
rs2942166	17	43715427	T	C	0.219253	0.999119	372406	-5.873	4.286e-09	--
rs66963835	3	85567382	A	C	0.357842	0.999069	372119	5.873	4.288e-09	++
rs9591909	13	59154978	A	C	0.21461	0.998698	372212	-5.873	4.289e-09	--
rs10487497	7	127400667	T	C	0.339236	0.998756	371939	-5.873	4.29e-09	--
rs753235	17	43946223	A	G	0.220218	0.996235	371805	5.873	4.292e-09	++
rs4627402	17	43932741	T	C	0.213134	0.987811	366647	5.872	4.3e-09	++
rs2732706	17	44351686	T	C	0.21426	0.965661	357278	5.872	4.31e-09	++
rs9591907	13	59154885	C	G	0.21461	0.998706	372211	-5.872	4.314e-09	--
rs9597787	13	59154891	A	G	0.21453	0.998228	372211	5.872	4.314e-09	++
rs9591908	13	59154937	T	C	0.214611	0.998691	372211	-5.872	4.314e-09	--
rs4731377	7	127381201	A	T	0.337764	0.998719	371722	5.872	4.316e-09	++
rs146674222	3	50219095	T	C	0.106011	0.989241	369412	5.872	4.317e-09	++
rs2316772	17	43946423	A	C	0.216828	0.998745	371835	-5.871	4.331e-09	--
rs2106785	17	43919105	T	C	0.213768	0.990967	368250	5.871	4.334e-09	++
rs9275517	6	32674649	A	G	0.420857	0.999699	372278	-5.871	4.338e-09	--
rs17022879	3	85537097	T	C	0.193342	0.99361	371139	5.87	4.349e-09	++
rs930356	12	109852372	T	C	0.313793	0.992672	368654	-5.87	4.359e-09	--
rs28371308	6	32678162	A	T	0.349185	0.989312	366858	5.87	4.359e-09	++
rs2856668	6	32663606	C	G	0.401348	0.999223	372258	5.87	4.361e-09	++
rs12636904	3	85546130	A	C	0.361157	0.999081	371970	-5.869	4.376e-09	--
rs67174538	3	85532862	T	C	0.360703	0.999732	372257	-5.869	4.377e-09	--
rs167915	11	133797581	A	T	0.352179	0.991675	367254	5.869	4.378e-09	++
rs112915466	17	43958744	A	G	0.216496	0.999165	372035	-5.869	4.385e-09	--
rs7626594	3	85533571	A	G	0.359999	0.999598	372173	5.868	4.401e-09	++
rs2858324	6	32660375	A	G	0.401513	1	372434	-5.868	4.401e-09	--
rs62057061	17	43856639	C	G	0.215963	1	372434	-5.868	4.402e-09	--
rs61667602	17	43785349	T	C	0.217675	0.998549	372202	-5.868	4.404e-09	--
rs62055525	17	43958736	A	G	0.21652	0.999114	372005	5.868	4.404e-09	++
rs6808312	3	136371504	T	C	0.396363	0.998853	371951	5.868	4.406e-09	++
rs608293	11	31808280	T	C	0.151264	0.99011	368728	-5.868	4.407e-09	--
rs78569719	17	44356949	T	C	0.213963	0.96501	357263	-5.868	4.411e-09	--
rs528092	5	102681586	T	C	0.319859	0.979081	358669	5.867	4.427e-09	++
rs62056841	17	43990041	A	C	0.216702	0.999334	372164	-5.866	4.454e-09	--
rs17687462	17	43744990	T	C	0.216537	0.999817	372336	5.866	4.455e-09	++
rs62063852	17	44074581	A	G	0.216837	0.997975	371591	-5.866	4.465e-09	--
rs12150610	17	43775479	T	C	0.216443	0.999753	372340	-5.865	4.482e-09	--
rs4479288	17	43793828	A	G	0.216765	0.999148	372060	5.865	4.486e-09	++
rs148641669	3	50218945	T	C	0.105608	0.989348	369403	5.865	4.489e-09	++
rs55801356	17	43837237	A	G	0.216635	0.999234	372130	-5.865	4.499e-09	--
rs76563578	17	43933879	C	G	0.216712	0.999402	372110	-5.865	4.501e-09	--
rs62056932	17	43789971	C	G	0.215193	0.995262	370861	5.864	4.512e-09	++
rs9275515	6	32674573	T	C	0.421092	0.999466	372226	-5.864	4.515e-09	--
rs2646996	6	32665741	A	G	0.350958	0.999834	372362	-5.864	4.524e-09	--
rs9267803	6	32101762	T	C	0.250497	1	372434	5.863	4.534e-09	++
rs62056910	17	43784222	T	C	0.216595	0.999553	372266	-5.863	4.54e-09	--
rs10831413	11	95452157	T	C	0.498901	0.999281	372054	-5.863	4.541e-09	--
rs73207263	13	58921217	T	G	0.225625	0.993745	369154	5.863	4.547e-09	++
rs34241991	1	197355817	T	C	0.317031	0.99795	371340	-5.863	4.547e-09	--
rs1527451	11	95440480	A	G	0.498934	0.99884	371807	-5.863	4.551e-09	--
rs7636227	3	52566682	A	G	0.45127	0.999666	372094	-5.863	4.554e-09	--
rs76830096	17	43857129	A	C	0.216399	0.999484	372189	-5.862	4.561e-09	--
rs526231	5	102681381	T	C	0.319839	0.979211	358873	-5.862	4.562e-09	--
rs524571	5	102681261	T	C	0.320131	0.979745	358899	5.862	4.564e-09	++
rs12525800	6	12035329	A	C	0.493205	0.994128	368019	5.862	4.565e-09	++
rs2902661	17	43807099	A	G	0.217123	0.999306	372101	5.862	4.567e-09	++
rs1881194	17	44248814	A	G	0.216228	0.990473	368571	5.862	4.581e-09	++
rs62054381	17	43801185	A	G	0.217008	0.999558	372331	-5.861	4.593e-09	--
rs62061814	17	44181508	T	G	0.217001	0.997666	371144	-5.861	4.601e-09	--
rs12969553	18	53101904	T	C	0.394808	0.996345	370616	-5.861	4.611e-09	--
rs2532329	17	44350090	A	G	0.214045	0.966112	357508	5.86	4.618e-09	++
rs1440473	18	53010332	T	C	0.392891	0.985383	363476	-5.86	4.623e-09	--
rs4903267	14	75360419	T	G	0.453769	0.999325	372163	-5.86	4.63e-09	--
rs62056946	17	43798401	A	G	0.216655	0.999762	372339	5.86	4.63e-09	++
rs55657917	17	43844560	T	G	0.213403	0.991275	368902	-5.86	4.631e-09	--
rs62057064	17	43857033	T	C	0.216301	0.999478	372145	5.86	4.635e-09	++
rs62056928	17	43788782	T	C	0.216515	0.999499	372312	5.86	4.637e-09	++
rs16898264	6	32677152	A	G	0.353451	1	372434	5.86	4.64e-09	++
rs62061813	17	44181118	A	G	0.217001	0.997669	371145	5.86	4.642e-09	++
rs4468713	18	53104019	T	C	0.381382	0.999508	372240	-5.86	4.642e-09	--
rs62061733	17	44018399	A	G	0.22111	0.993268	369847	-5.859	4.647e-09	--
rs79065019	17	44124535	T	C	0.217183	1	372434	-5.859	4.647e-09	--
rs2075439	12	109859374	A	G	0.313902	0.997313	371237	-5.859	4.652e-09	--
rs17688056	17	43763241	T	C	0.216608	0.99991	372407	5.859	4.656e-09	++
rs62062797	17	44027366	T	G	0.214985	0.99472	370235	-5.859	4.667e-09	--
rs4630889	3	136278251	T	C	0.396898	0.99884	371679	5.859	4.668e-09	++
rs62056912	17	43784948	T	G	0.216419	0.999526	372266	5.859	4.67e-09	++
rs111952388	17	44181454	T	C	0.217002	0.997669	371144	5.858	4.687e-09	++
rs325451	7	127475188	T	C	0.403749	0.998329	371266	5.858	4.694e-09	++
rs55840731	17	43769277	C	G	0.216569	0.99985	372342	-5.857	4.708e-09	--
rs56194509	17	43844559	T	G	0.213406	0.991294	368905	-5.857	4.708e-09	--
rs56082319	17	43844798	A	G	0.216529	0.999297	372064	5.857	4.715e-09	++
rs2302417	3	52814256	A	T	0.470042	0.986436	363652	-5.857	4.715e-09	--
rs62062798	17	44027383	A	G	0.21493	0.994509	370171	-5.857	4.719e-09	--
rs62054429	17	43823125	A	G	0.217066	0.999711	372313	5.857	4.72e-09	++
rs78487840	17	43757161	T	C	0.216577	1	372434	5.857	4.721e-09	++
rs62055890	17	43840681	T	C	0.216507	0.998735	371872	5.857	4.724e-09	++
rs8712	17	44101871	A	G	0.21734	0.998237	371383	-5.856	4.733e-09	--
rs11127891	3	85510183	T	C	0.247409	0.998148	371623	5.856	4.743e-09	++
rs62054428	17	43822511	A	G	0.217071	0.999699	372331	5.856	4.745e-09	++
rs9468	17	44101563	T	C	0.217362	0.998376	371466	-5.856	4.745e-09	--
rs9275516	6	32674643	A	G	0.420886	0.999618	372189	-5.856	4.745e-09	--
rs11159104	14	75293374	A	G	0.4542	0.999172	371904	-5.856	4.746e-09	--
rs1568951	17	43792895	T	G	0.216585	0.999663	372338	-5.855	4.767e-09	--
rs1568950	17	43792896	T	C	0.216585	0.999663	372338	-5.855	4.767e-09	--
rs757500	17	43756833	A	C	0.216584	0.999942	372413	5.855	4.771e-09	++
rs75076131	17	43790649	A	C	0.216626	0.999771	372341	5.855	4.775e-09	++
rs56280222	17	43803788	T	C	0.216673	0.999882	372403	-5.855	4.776e-09	--
rs62250504	3	85634758	A	G	0.358604	0.999626	372242	5.855	4.778e-09	++
rs2856664	6	32665616	T	G	0.351131	0.999363	372089	5.855	4.78e-09	++
rs62056909	17	43783803	A	G	0.217322	0.994922	370545	-5.855	4.783e-09	--
rs17688875	17	43778406	A	G	0.216713	0.999406	372083	-5.854	4.786e-09	--
rs9275524	6	32675109	T	C	0.420953	1	372434	-5.854	4.788e-09	--
rs55996632	17	43935888	T	C	0.216806	1	372434	5.854	4.793e-09	++
rs76728632	17	43818160	A	C	0.217034	0.99981	372387	-5.854	4.796e-09	--
rs12633762	3	85509991	T	C	0.247402	0.998119	371606	5.854	4.8e-09	++
rs56168907	17	43837091	T	C	0.216589	0.999089	372119	-5.854	4.802e-09	--
rs62055714	17	43764796	T	G	0.216573	0.999907	372391	5.854	4.81e-09	++
rs62055715	17	43764847	A	G	0.216573	0.999907	372391	5.854	4.81e-09	++
rs12588415	14	75278211	A	G	0.45419	0.999523	372030	5.853	4.815e-09	++
rs2040844	17	43767219	A	C	0.216586	0.999949	372424	-5.853	4.817e-09	--
rs55938136	17	43798360	A	G	0.216643	0.999806	372367	-5.853	4.825e-09	--
rs75403953	17	43798546	A	G	0.216643	0.999806	372367	-5.853	4.825e-09	--
rs12150451	17	43827431	A	G	0.217154	0.999526	372263	-5.853	4.828e-09	--
rs9838811	3	85512824	A	C	0.247404	0.998131	371638	-5.853	4.835e-09	--
rs62056935	17	43790446	A	G	0.216625	0.999773	372339	-5.852	4.847e-09	--
rs62063849	17	44073062	T	G	0.217183	0.998877	372018	-5.852	4.852e-09	--
rs55989971	17	43798160	A	G	0.216643	0.999805	372366	5.852	4.857e-09	++
rs62056937	17	43791181	A	C	0.216631	0.999778	372343	-5.852	4.859e-09	--
rs7502937	17	43793665	A	G	0.216635	0.999774	372350	-5.851	4.878e-09	--
rs62056927	17	43788767	A	G	0.216482	0.999682	372329	5.851	4.882e-09	++
rs4617909	17	43806451	T	C	0.217038	0.999743	372366	5.851	4.882e-09	++
rs7958625	12	109869218	A	T	0.315358	0.998741	371715	-5.851	4.885e-09	--
rs2070599	14	75361177	C	G	0.454703	0.999254	372120	5.851	4.886e-09	++
rs62056936	17	43790911	A	T	0.216626	0.99977	372342	-5.851	4.891e-09	--
rs62055751	17	43767538	A	G	0.216587	0.999953	372426	-5.851	4.893e-09	--
rs62056911	17	43784624	T	C	0.216472	0.999769	372310	-5.851	4.894e-09	--
rs62056929	17	43789144	A	G	0.216481	0.999687	372331	5.851	4.895e-09	++
rs56369036	17	43841571	A	T	0.21644	0.999239	372079	5.851	4.896e-09	++
rs7936522	11	31839182	C	G	0.185098	0.997072	371932	-5.851	4.897e-09	--
rs62054417	17	43815859	A	C	0.21703	0.999827	372397	-5.851	4.898e-09	--
rs62054419	17	43816605	A	C	0.21703	0.999826	372397	-5.851	4.898e-09	--
rs62054420	17	43816655	C	G	0.21703	0.999827	372397	-5.851	4.898e-09	--
rs62054421	17	43816657	A	G	0.21703	0.999827	372397	5.851	4.898e-09	++
rs17563800	17	43817459	T	C	0.21703	0.999827	372397	5.851	4.898e-09	++
rs56295996	17	43817557	T	C	0.21703	0.999827	372397	5.851	4.898e-09	++
rs56384960	17	43817608	A	G	0.21703	0.999827	372397	5.851	4.898e-09	++
rs56178230	17	43817832	A	G	0.217027	0.999808	372397	5.851	4.898e-09	++
rs80157557	17	43817898	A	G	0.217027	0.999808	372397	5.851	4.898e-09	++
rs17563827	17	43818222	A	C	0.21703	0.999827	372397	5.851	4.898e-09	++
rs62061817	17	44182706	A	G	0.21699	0.99765	371145	-5.85	4.903e-09	--
rs17563433	17	43800351	A	C	0.21666	0.999812	372365	-5.85	4.904e-09	--
rs77370070	17	43800404	T	G	0.21666	0.999812	372365	-5.85	4.904e-09	--
rs1105570	17	43793342	A	G	0.216637	0.999768	372349	-5.85	4.911e-09	--
rs1105569	17	43793388	T	C	0.216637	0.999768	372349	5.85	4.911e-09	++
rs56397077	17	43788419	A	C	0.21646	0.999807	372340	5.85	4.919e-09	++
rs76007856	17	43795238	A	G	0.216624	0.999753	372340	5.85	4.919e-09	++
rs12150048	17	43827471	C	G	0.217138	0.99948	372237	5.85	4.921e-09	++
rs757501	17	43756685	A	G	0.216568	0.999828	372353	-5.85	4.925e-09	--
rs56298110	17	43815336	A	G	0.217029	0.999828	372398	-5.85	4.928e-09	--
rs1526127	17	43812398	C	G	0.217034	0.999823	372396	-5.849	4.935e-09	--
rs62054398	17	43812599	A	G	0.217034	0.999823	372396	-5.849	4.935e-09	--
rs62054399	17	43812624	A	G	0.217034	0.999823	372396	5.849	4.935e-09	++
rs62054400	17	43812649	T	C	0.217034	0.999823	372396	-5.849	4.935e-09	--
rs62054411	17	43812684	A	G	0.217034	0.999823	372396	-5.849	4.935e-09	--
rs62054412	17	43813002	A	G	0.217035	0.999828	372396	5.849	4.935e-09	++
rs17563787	17	43813252	C	G	0.21703	0.999826	372396	-5.849	4.935e-09	--
rs62054413	17	43813370	C	G	0.21703	0.999826	372396	5.849	4.935e-09	++
rs62054414	17	43813415	A	G	0.21703	0.999826	372396	5.849	4.935e-09	++
rs55747440	17	43837115	A	G	0.216623	0.999189	372127	-5.849	4.937e-09	--
rs17687838	17	43759048	T	C	0.216587	0.999968	372427	-5.849	4.941e-09	--
rs111415173	17	43795573	T	C	0.216625	0.999754	372342	5.849	4.946e-09	++
rs113991678	17	43795634	T	C	0.216625	0.999754	372342	5.849	4.946e-09	++
rs112995313	17	43795768	T	C	0.216625	0.999755	372342	-5.849	4.946e-09	--
rs62056922	17	43787563	C	G	0.216461	0.9998	372339	-5.849	4.952e-09	--
rs12150658	17	43826305	A	G	0.217104	0.99962	372344	5.849	4.953e-09	++
rs12888998	14	75292662	T	G	0.454056	0.999097	371845	5.849	4.958e-09	++
rs62056925	17	43788649	T	C	0.216453	0.999772	372339	-5.849	4.958e-09	--
rs62056926	17	43788666	C	G	0.216453	0.999772	372339	-5.849	4.958e-09	--
rs2230237	14	75359670	A	G	0.453753	0.999219	372140	-5.849	4.959e-09	--
rs2080087	14	75365062	A	G	0.453729	0.999547	372150	5.849	4.959e-09	++
rs17762535	17	43787130	T	C	0.216463	0.999795	372341	-5.849	4.959e-09	--
rs1528074	17	44234060	A	G	0.218321	0.993898	370723	-5.848	4.96e-09	--
rs113661667	17	43791610	T	C	0.216632	0.999775	372347	-5.848	4.964e-09	--
rs74579538	17	43791652	A	G	0.216632	0.999775	372347	5.848	4.964e-09	++
rs76421814	17	43814427	T	C	0.21703	0.999827	372397	-5.848	4.965e-09	--
rs56006248	17	43815141	A	G	0.21703	0.999827	372397	-5.848	4.965e-09	--
rs17688068	17	43763935	A	G	0.21659	0.999988	372430	-5.848	4.971e-09	--
rs1105571	17	43793200	A	T	0.216634	0.999777	372349	-5.848	4.974e-09	--
rs1880750	17	43796541	A	T	0.216625	0.999764	372344	5.848	4.977e-09	++
rs12150141	17	43775145	A	G	0.216564	0.999803	372368	5.848	4.979e-09	++
rs7618871	3	136400420	T	G	0.39586	0.999218	371962	5.848	4.98e-09	++
rs80072429	17	43818611	A	G	0.217031	0.999825	372397	5.848	4.981e-09	++
rs77114624	17	43818657	T	C	0.217031	0.999825	372397	-5.848	4.981e-09	--
rs76311426	17	43818690	T	G	0.217031	0.999825	372397	5.848	4.981e-09	++
rs17563861	17	43818906	A	G	0.217031	0.999825	372397	-5.848	4.981e-09	--
rs17563889	17	43818946	A	T	0.217032	0.999821	372397	-5.848	4.981e-09	--
rs17563683	17	43811072	A	G	0.217015	0.999705	372365	-5.848	4.987e-09	--
rs62055712	17	43764565	A	G	0.216591	0.999995	372432	-5.848	4.988e-09	--
rs62055713	17	43764685	T	C	0.216591	0.999994	372432	5.848	4.988e-09	++
rs17688090	17	43764987	A	G	0.216591	0.99999	372432	5.848	4.988e-09	++
rs62056920	17	43787226	A	G	0.216507	0.999551	372327	5.848	4.988e-09	++
rs62056921	17	43787306	T	C	0.216502	0.999583	372327	-5.848	4.988e-09	--
rs9563597	13	58902723	A	G	0.225353	0.994161	369516	-5.848	4.989e-09	--
rs1880749	17	43792586	A	C	0.216611	0.999547	372283	-5.848	4.99e-09	--
rs55707339	17	43842462	T	C	0.216298	0.997999	371807	-5.847	4.992e-09	--
rs17761387	17	43765450	A	G	0.216627	0.999888	372423	5.847	5.007e-09	++
rs113728380	17	43760199	T	C	0.216603	0.999888	372391	5.847	5.01e-09	++
rs17649019	17	43801593	A	G	0.216671	0.999788	372371	5.847	5.01e-09	++
rs17563923	17	43819450	A	G	0.217043	0.999751	372364	5.847	5.01e-09	++
rs62054440	17	43827391	C	G	0.217152	0.99953	372262	5.847	5.013e-09	++
rs62055884	17	43837567	T	C	0.21664	0.999308	372173	5.847	5.013e-09	++
rs112169475	17	43760192	A	G	0.216592	0.999923	372398	-5.847	5.015e-09	--
rs10445336	17	43934948	A	G	0.216845	0.999698	372324	-5.847	5.016e-09	--
rs17688944	17	43779419	A	T	0.216535	0.999758	372365	5.846	5.022e-09	++
rs59140894	7	127430797	T	C	0.339131	0.998481	371618	5.846	5.022e-09	++
rs62054424	17	43819384	A	G	0.217041	0.999758	372369	5.846	5.024e-09	++
rs62057062	17	43856710	A	G	0.216297	0.999492	372160	5.846	5.026e-09	++
rs7634476	3	136398387	A	G	0.395819	0.999239	372044	-5.846	5.028e-09	--
rs56323722	17	43798015	A	C	0.216638	0.999732	372338	-5.846	5.03e-09	--
rs112570965	17	43801092	T	C	0.216661	0.999815	372369	-5.846	5.031e-09	--
rs17761207	17	43762255	T	C	0.216595	0.999979	372427	-5.846	5.032e-09	--
rs4605208	17	43794209	C	G	0.216621	0.999747	372336	5.846	5.033e-09	++
rs62054425	17	43819480	T	C	0.217044	0.999748	372362	5.846	5.039e-09	++
rs56290582	17	43788371	T	C	0.216529	0.999682	372306	5.846	5.042e-09	++
rs62055716	17	43765778	T	C	0.216595	0.999966	372430	5.845	5.059e-09	++
rs17688249	17	43766754	T	C	0.21659	0.999971	372430	5.845	5.059e-09	++
rs62055753	17	43767631	A	G	0.21659	0.999965	372430	5.845	5.059e-09	++
rs62055754	17	43768230	C	G	0.216589	0.999961	372430	-5.845	5.059e-09	--
rs61957605	13	59079147	T	C	0.213529	0.992113	368495	5.845	5.062e-09	++
rs413917	17	43723189	A	G	0.216793	1	372434	5.845	5.065e-09	++
rs325446	7	127464386	A	G	0.403538	0.998383	371264	5.845	5.065e-09	++
rs74765707	17	43770416	T	C	0.216588	0.99994	372428	-5.845	5.067e-09	--
rs62056861	17	43770443	T	C	0.216588	0.999939	372428	-5.845	5.067e-09	--
rs62056862	17	43770525	T	C	0.216592	0.999926	372422	5.845	5.07e-09	++
rs11079724	17	43841912	T	C	0.216609	0.998964	372045	5.845	5.07e-09	++
rs10850379	12	110002777	T	C	0.425983	0.999606	372337	5.845	5.074e-09	++
rs10774691	12	109859830	T	C	0.313884	0.997629	371539	5.844	5.081e-09	++
rs4479289	17	43793951	A	G	0.21662	0.999747	372335	5.844	5.083e-09	++
rs1660233	18	53030074	T	C	0.392846	0.984388	362295	5.844	5.086e-09	++
rs1568949	17	43792975	A	G	0.216637	0.999767	372349	5.844	5.092e-09	++
rs56205560	17	43804389	A	T	0.216693	0.999857	372397	5.844	5.092e-09	++
rs2004260	17	43822398	T	C	0.217083	0.999761	372346	-5.844	5.093e-09	--
rs436667	17	43709415	T	C	0.216619	1	372434	5.844	5.094e-09	++
rs17761581	17	43769088	T	C	0.216589	0.999953	372429	-5.844	5.094e-09	--
rs56283089	17	43769321	A	C	0.216589	0.99995	372429	-5.844	5.094e-09	--
rs56312737	17	43769516	A	C	0.216589	0.999946	372429	5.844	5.094e-09	++
rs79857651	17	44013475	A	G	0.215594	0.995559	371034	5.844	5.094e-09	++
rs62055709	17	43762429	T	C	0.216593	0.999987	372433	5.844	5.096e-09	++
rs62055711	17	43762554	A	G	0.216591	0.999996	372433	-5.844	5.096e-09	--
rs17688002	17	43762594	A	T	0.21659	0.999996	372433	-5.844	5.096e-09	--
rs2040846	17	43762846	A	G	0.21659	0.999996	372433	-5.844	5.096e-09	--
rs4486953	17	43763007	T	C	0.21659	0.999997	372433	-5.844	5.096e-09	--
rs17688205	17	43766352	C	G	0.216589	0.999971	372429	5.844	5.096e-09	++
rs75986348	17	43809328	A	G	0.217032	0.999776	372377	-5.844	5.102e-09	--
rs62054394	17	43810608	A	T	0.217032	0.999777	372377	5.844	5.102e-09	++
rs113790915	17	43810782	C	G	0.217032	0.999777	372377	5.844	5.102e-09	++
rs62054395	17	43811060	T	G	0.217031	0.999776	372377	-5.844	5.102e-09	--
rs55970317	3	136353193	T	G	0.395935	0.999628	372240	5.844	5.103e-09	++
rs62055550	17	43965680	A	G	0.217336	0.999752	372284	5.844	5.104e-09	++
rs75643244	17	43823326	A	G	0.217091	0.999797	372348	-5.844	5.106e-09	--
rs62056939	17	43791332	T	C	0.21661	0.999759	372341	-5.844	5.11e-09	--
rs62056940	17	43791344	A	T	0.21661	0.999759	372341	5.844	5.11e-09	++
rs78803763	17	43791405	A	C	0.21661	0.999759	372341	5.844	5.11e-09	++
rs77387379	17	43791429	A	G	0.21661	0.999759	372341	5.844	5.11e-09	++
rs75990322	17	43791468	T	C	0.216611	0.999757	372341	-5.844	5.11e-09	--
rs10445370	17	43935118	A	G	0.216796	0.999881	372381	5.844	5.111e-09	++
rs76333921	17	43759426	T	C	0.21659	0.999989	372428	5.843	5.112e-09	++
rs17761100	17	43760389	A	G	0.216591	0.999985	372428	-5.843	5.112e-09	--
rs17761124	17	43760516	A	T	0.216592	0.999981	372428	-5.843	5.112e-09	--
rs62055704	17	43760577	A	G	0.216591	0.999986	372428	5.843	5.112e-09	++
rs62055705	17	43760599	A	C	0.216592	0.999981	372428	-5.843	5.112e-09	--
rs62055706	17	43760685	T	C	0.21659	0.999992	372428	-5.843	5.112e-09	--
rs17689218	17	43785808	T	C	0.216455	0.999751	372292	-5.843	5.112e-09	--
rs62056916	17	43785938	T	C	0.216454	0.99975	372292	5.843	5.112e-09	++
rs62055893	17	43842494	A	G	0.216373	0.997965	371831	-5.843	5.121e-09	--
rs62056917	17	43786013	T	G	0.216454	0.99975	372294	5.843	5.123e-09	++
rs56380663	17	43804619	T	C	0.216771	1	372434	5.843	5.125e-09	++
rs12150608	17	43775402	T	C	0.216572	0.999769	372350	-5.843	5.127e-09	--
rs17563501	17	43801695	T	C	0.216633	0.999706	372299	5.843	5.127e-09	++
rs62062813	17	44032956	A	G	0.21613	0.996866	371239	5.843	5.128e-09	++
rs62054427	17	43821062	A	G	0.217075	0.999765	372350	-5.843	5.13e-09	--
rs74464991	17	43821685	A	C	0.217075	0.999765	372350	5.843	5.13e-09	++
rs76640332	17	44189858	A	G	0.215929	0.993897	370144	5.843	5.133e-09	++
rs150356212	3	50319526	A	G	0.110771	0.998861	372168	5.843	5.135e-09	++
rs62055551	17	43965687	C	G	0.217335	0.999756	372285	-5.843	5.139e-09	--
rs444071	17	43707951	T	C	0.216578	0.999983	372424	5.842	5.144e-09	++
rs396593	17	43707955	A	C	0.216578	0.999983	372424	5.842	5.144e-09	++
rs17688296	17	43767815	T	C	0.216591	0.999954	372425	5.842	5.145e-09	++
rs62054380	17	43800987	A	C	0.216632	0.999702	372297	5.842	5.146e-09	++
rs62054431	17	43823880	T	C	0.217083	0.99978	372350	5.842	5.147e-09	++
rs62054432	17	43823889	A	C	0.217083	0.99978	372350	5.842	5.147e-09	++
rs111497072	17	43824201	A	G	0.217083	0.999779	372350	5.842	5.147e-09	++
rs62054433	17	43824348	T	C	0.217083	0.999779	372350	-5.842	5.147e-09	--
rs62054434	17	43824382	T	G	0.217083	0.999779	372350	-5.842	5.147e-09	--
rs12150683	17	43824848	A	G	0.217083	0.999779	372350	-5.842	5.147e-09	--
rs12150332	17	43824908	T	C	0.217083	0.999779	372350	5.842	5.147e-09	++
rs4255816	17	44010364	C	G	0.216791	0.999887	372392	-5.842	5.148e-09	--
rs6574200	14	75364451	T	C	0.454705	0.999461	372144	-5.842	5.149e-09	--
rs6778735	3	52565100	T	C	0.454554	0.999333	372039	5.842	5.15e-09	++
rs1880752	17	43806264	T	C	0.217031	0.999773	372376	5.842	5.152e-09	++
rs2902662	17	43806925	A	G	0.217031	0.999774	372376	5.842	5.152e-09	++
rs2864087	17	43807063	T	C	0.217038	0.999741	372376	5.842	5.152e-09	++
rs79226879	17	43807485	T	C	0.217031	0.999773	372376	-5.842	5.152e-09	--
rs17563599	17	43807955	A	C	0.217031	0.999774	372376	-5.842	5.152e-09	--
rs17649138	17	43808067	A	G	0.217031	0.999773	372376	5.842	5.152e-09	++
rs62054389	17	43808321	A	G	0.217031	0.999774	372376	5.842	5.152e-09	++
rs62054390	17	43808443	A	C	0.217031	0.999773	372376	-5.842	5.152e-09	--
rs55947210	17	43808763	A	G	0.217031	0.999773	372376	-5.842	5.152e-09	--
rs62054392	17	43808945	T	C	0.217031	0.999772	372376	5.842	5.152e-09	++
rs4390635	17	43809016	T	C	0.217031	0.999772	372376	5.842	5.152e-09	++
rs79322350	17	43790401	A	G	0.21662	0.999744	372316	-5.842	5.154e-09	--
rs10445335	17	43934896	A	T	0.216838	0.999656	372311	5.842	5.155e-09	++
rs62054435	17	43825339	C	G	0.217075	0.99973	372347	-5.842	5.157e-09	--
rs6764567	3	136425514	A	C	0.384262	0.998773	371618	-5.842	5.157e-09	--
rs55651627	17	43758011	C	G	0.216584	0.999964	372427	5.842	5.161e-09	++
rs62055475	17	43945106	T	C	0.216794	0.999874	372369	-5.842	5.169e-09	--
rs2158474	17	43761939	C	G	0.216594	0.999976	372426	5.842	5.17e-09	++
rs12185233	17	43923654	C	G	0.21735	1	372434	5.841	5.174e-09	++
rs78568882	17	43784935	C	G	0.216322	0.999134	372125	-5.841	5.183e-09	--
rs113756354	17	44013483	A	G	0.215583	0.995625	371037	-5.841	5.183e-09	--
rs75715199	17	43825478	A	G	0.217084	0.999777	372349	5.841	5.184e-09	++
rs62054438	17	43825711	A	C	0.217084	0.999777	372349	-5.841	5.184e-09	--
rs62054439	17	43825725	T	G	0.217084	0.999777	372349	5.841	5.184e-09	++
rs17334797	17	43825912	A	G	0.217084	0.999778	372349	-5.841	5.184e-09	--
rs56110538	17	43768727	A	G	0.216635	0.999889	372404	5.841	5.187e-09	++
rs10514879	17	43802971	T	C	0.216653	0.999765	372349	5.841	5.188e-09	++
rs62054393	17	43809264	T	G	0.217028	0.999761	372375	-5.841	5.189e-09	--
rs17649162	17	43810371	C	G	0.217028	0.999763	372375	5.841	5.189e-09	++
rs62055693	17	43756910	T	C	0.216566	0.999925	372401	-5.841	5.19e-09	--
rs62056915	17	43785627	A	T	0.216463	0.999716	372283	-5.841	5.19e-09	--
rs62056913	17	43784994	T	C	0.21626	0.999035	372047	5.841	5.194e-09	++
rs112155389	17	43758078	A	G	0.216581	0.999955	372424	5.841	5.197e-09	++
rs62053955	17	43749980	T	C	0.216607	0.999927	372414	-5.841	5.201e-09	--
rs17687625	17	43750238	A	G	0.216608	0.999925	372414	-5.841	5.201e-09	--
rs4401083	17	43806015	A	G	0.217059	0.999667	372359	5.841	5.201e-09	++
rs62055955	17	43854340	A	G	0.216677	0.999213	372200	-5.841	5.201e-09	--
rs62053952	17	43749261	T	C	0.216589	0.999991	372430	-5.841	5.202e-09	--
rs17687534	17	43749579	T	C	0.21659	0.999994	372430	-5.841	5.202e-09	--
rs55896111	17	43799048	A	G	0.214973	0.993508	369775	5.841	5.202e-09	++
rs12948216	17	43836673	T	C	0.216662	0.99938	372204	5.84	5.206e-09	++
rs62055708	17	43761974	A	C	0.216593	0.999976	372425	5.84	5.208e-09	++
rs76927677	17	43761985	A	T	0.216593	0.999975	372425	-5.84	5.208e-09	--
rs77310586	17	43765381	C	G	0.216599	0.99995	372412	5.84	5.208e-09	++
rs76294809	17	43849327	A	G	0.216429	0.999423	372194	5.84	5.208e-09	++
rs12150363	17	43826351	A	G	0.217081	0.999702	372350	-5.84	5.21e-09	--
rs12150672	17	43826637	A	G	0.217081	0.999694	372350	5.84	5.21e-09	++
rs17334894	17	43827209	A	G	0.217083	0.999693	372350	5.84	5.21e-09	++
rs62062274	17	44093319	A	G	0.216747	1	372434	5.84	5.212e-09	++
rs4678269	3	136189865	A	G	0.384125	0.999162	371911	-5.84	5.215e-09	--
rs17761046	17	43758382	T	C	0.216596	0.999971	372424	-5.84	5.217e-09	--
rs74514268	17	43836191	A	G	0.216659	0.999426	372232	5.84	5.217e-09	++
rs55972157	17	43768703	T	C	0.216592	0.999942	372426	5.84	5.22e-09	++
rs56347602	17	43939255	T	C	0.216818	0.99988	372370	-5.84	5.222e-09	--
rs17661027	17	44193097	A	C	0.217013	0.997441	371299	5.84	5.224e-09	++
rs7204945	16	7668396	A	G	0.321725	0.978891	359480	5.84	5.226e-09	++
rs77426526	17	43962982	A	G	0.216826	1	372434	5.84	5.232e-09	++
rs62055689	17	43754569	A	G	0.216635	0.999786	372392	5.84	5.235e-09	++
rs76453925	17	43759431	T	C	0.216659	0.999885	372423	5.839	5.236e-09	++
rs75115093	17	43761381	A	G	0.21659	0.999993	372432	-5.839	5.236e-09	--
rs62055707	17	43761482	T	C	0.21659	0.999993	372432	-5.839	5.236e-09	--
rs4609898	17	43794182	A	G	0.216456	0.999743	372331	5.839	5.236e-09	++
rs62053954	17	43749949	A	G	0.2166	0.999892	372410	5.839	5.237e-09	++
rs62053951	17	43749168	C	G	0.216587	0.999985	372429	5.839	5.239e-09	++
rs366858	17	43726588	T	C	0.216584	0.999921	372412	5.839	5.243e-09	++
rs2004673	17	44075099	T	C	0.216558	0.995482	370853	-5.839	5.25e-09	--
rs62253963	3	85593642	A	G	0.35827	0.998752	371573	5.839	5.251e-09	++
rs12150516	17	43944519	T	C	0.216796	0.999878	372369	5.839	5.256e-09	++
rs56046792	17	43797246	T	C	0.216443	0.999747	372344	5.839	5.261e-09	++
rs17687849	17	43759719	A	G	0.216598	0.999957	372410	-5.839	5.262e-09	--
rs62055697	17	43758148	T	C	0.216589	0.999954	372425	5.838	5.269e-09	++
rs62055950	17	43853133	T	C	0.216379	0.999529	372201	-5.838	5.27e-09	--
rs111273167	17	43740967	T	C	0.216589	0.99999	372430	5.838	5.273e-09	++
rs62055691	17	43754850	T	C	0.216597	0.999946	372403	-5.838	5.273e-09	--
rs2049515	17	43761856	T	C	0.216589	0.999992	372431	5.838	5.274e-09	++
rs10774690	12	109859682	A	G	0.313873	0.997506	371386	5.838	5.278e-09	++
rs17571739	17	44032915	T	C	0.216147	0.996716	371189	-5.838	5.279e-09	--
rs17770296	17	43969136	T	C	0.216784	0.999868	372383	5.838	5.28e-09	++
rs17687571	17	43750010	A	G	0.216591	0.99999	372430	5.838	5.281e-09	++
rs17760817	17	43750137	C	G	0.216591	0.99999	372430	5.838	5.281e-09	++
rs62062789	17	44025033	T	C	0.2154	0.994713	370606	-5.838	5.283e-09	--
rs62062790	17	44025045	T	C	0.2154	0.994709	370606	5.838	5.283e-09	++
rs79600142	17	43897722	T	C	0.21647	0.999921	372383	-5.838	5.285e-09	--
rs55669046	17	43768501	T	C	0.216521	0.999799	372379	5.838	5.287e-09	++
rs62055946	17	43851971	A	C	0.216386	0.99951	372203	5.838	5.287e-09	++
rs62056918	17	43786676	T	G	0.216337	0.999281	372175	-5.838	5.289e-09	--
rs9714347	3	136188837	T	C	0.384309	0.998973	371806	5.838	5.289e-09	++
rs62054831	17	43932381	T	C	0.216492	0.998972	371937	5.838	5.291e-09	++
rs12150604	17	43828221	A	T	0.217079	0.999669	372346	5.838	5.292e-09	++
rs2532291	17	44238424	A	G	0.217285	0.99456	370788	5.838	5.292e-09	++
rs17662403	17	44238938	T	C	0.217285	0.994559	370788	-5.838	5.292e-09	--
rs17585426	17	44238966	T	C	0.217285	0.994559	370788	-5.838	5.292e-09	--
rs2532288	17	44239958	T	C	0.217281	0.994576	370788	5.838	5.292e-09	++
rs1918789	17	44240107	T	C	0.217281	0.994576	370788	-5.838	5.292e-09	--
rs62054426	17	43820741	A	T	0.217072	0.999752	372350	-5.838	5.294e-09	--
rs28439278	17	43838071	T	C	0.216644	0.999238	372142	5.838	5.297e-09	++
rs74398257	17	43756340	T	C	0.216606	0.999899	372378	-5.837	5.302e-09	--
rs62055945	17	43851851	A	G	0.216383	0.999513	372208	5.837	5.302e-09	++
rs56043078	17	43853235	T	G	0.216382	0.999538	372208	-5.837	5.302e-09	--
rs77965652	17	43853457	A	G	0.216381	0.999541	372208	-5.837	5.302e-09	--
rs55849949	17	43853526	A	G	0.216381	0.999543	372208	-5.837	5.302e-09	--
rs55991914	17	43854267	T	C	0.21638	0.999553	372208	5.837	5.302e-09	++
rs17688126	17	43765080	A	G	0.216547	0.999859	372371	-5.837	5.304e-09	--
rs17687667	17	43754099	A	G	0.216602	0.99994	372426	5.837	5.305e-09	++
rs62055901	17	43845041	A	G	0.216502	0.999183	372052	5.837	5.305e-09	++
rs17564983	17	44011825	A	C	0.216812	0.999843	372347	-5.837	5.307e-09	--
rs17688767	17	43777542	A	G	0.216583	0.999881	372388	-5.837	5.312e-09	--
rs62056874	17	43777578	T	C	0.216583	0.999881	372388	5.837	5.312e-09	++
rs17688773	17	43777710	T	C	0.216583	0.999881	372388	-5.837	5.312e-09	--
rs62055665	17	43754505	A	C	0.216595	0.999947	372406	-5.837	5.313e-09	--
rs55787105	17	43853109	A	G	0.216327	0.999399	372144	5.837	5.316e-09	++
rs6969880	7	127472009	T	C	0.409725	0.998296	371251	5.837	5.321e-09	++
rs111447859	17	43987184	T	C	0.216871	0.999594	372252	-5.837	5.323e-09	--
rs2141299	17	44240986	A	C	0.217275	0.994586	370787	5.837	5.33e-09	++
rs2696567	17	44241304	C	G	0.217275	0.994582	370787	-5.837	5.33e-09	--
rs17426106	17	43828935	C	G	0.217046	0.999642	372345	5.836	5.335e-09	++
rs62054396	17	43811510	T	C	0.217026	0.999758	372371	-5.836	5.336e-09	--
rs62056870	17	43773784	A	C	0.216583	0.999905	372394	5.836	5.338e-09	++
rs62056930	17	43789640	A	C	0.21679	0.999136	372120	-5.836	5.339e-09	--
rs62055698	17	43758238	T	C	0.216647	0.999864	372393	5.836	5.343e-09	++
rs3998157	6	32678477	A	C	0.420791	0.999832	372321	5.836	5.345e-09	++
rs62054397	17	43811792	T	C	0.21703	0.999771	372373	5.836	5.346e-09	++
rs4569335	17	43811950	A	C	0.21703	0.999771	372373	-5.836	5.346e-09	--
rs1526125	17	43812177	T	C	0.21703	0.999771	372373	5.836	5.346e-09	++
rs77220413	17	43764378	A	G	0.216608	1	372434	5.836	5.348e-09	++
rs75310534	17	43794286	T	C	0.216459	0.999764	372335	5.836	5.348e-09	++
rs62055878	17	43835854	A	C	0.21667	0.999474	372263	5.836	5.348e-09	++
rs62053956	17	43750315	A	G	0.216616	0.99989	372396	-5.836	5.351e-09	--
rs10445369	17	43934776	A	G	0.216803	0.999642	372304	-5.836	5.356e-09	--
rs77849344	17	43840864	A	G	0.216441	0.999135	372051	5.836	5.358e-09	++
rs17763199	17	43910183	A	G	0.216516	0.999696	372237	5.836	5.358e-09	++
rs76717812	17	43754010	T	C	0.216594	0.999966	372428	-5.836	5.362e-09	--
rs79073784	17	43754209	C	G	0.216594	0.999962	372428	5.836	5.362e-09	++
rs62056863	17	43770595	A	G	0.216588	0.999938	372419	-5.836	5.362e-09	--
rs1608955	17	43815713	T	C	0.217085	0.999701	372361	5.836	5.362e-09	++
rs1608956	17	43815820	A	T	0.217087	0.999697	372361	5.836	5.362e-09	++
rs10804640	3	136165695	A	G	0.385458	0.998829	371767	-5.835	5.367e-09	--
rs62055690	17	43754576	C	G	0.216596	0.999951	372405	-5.835	5.369e-09	--
rs17761985	17	43776787	T	C	0.216589	0.999861	372390	5.835	5.372e-09	++
rs62054387	17	43805525	A	C	0.216888	0.999671	372382	-5.835	5.372e-09	--
rs55673092	17	43938882	A	G	0.216808	0.999915	372397	5.835	5.378e-09	++
rs241022	17	43737730	T	C	0.216589	0.999976	372430	-5.835	5.381e-09	--
rs12150091	17	43776242	A	G	0.216562	0.9998	372380	-5.835	5.381e-09	--
rs62055957	17	43854536	A	C	0.216697	0.999144	372189	5.835	5.381e-09	++
rs62053940	17	43741028	A	G	0.216588	0.999988	372432	-5.835	5.382e-09	--
rs10445334	17	43934826	T	G	0.216838	0.999679	372316	-5.835	5.382e-09	--
rs62054843	17	43937184	T	C	0.216856	0.999796	372395	-5.835	5.386e-09	--
rs4476871	6	32678867	A	G	0.420781	0.999854	372326	5.834	5.396e-09	++
rs1706746	17	43721457	T	C	0.21659	0.999999	372434	5.834	5.397e-09	++
rs3418	17	43723462	T	C	0.216592	0.999993	372434	5.834	5.397e-09	++
rs62056865	17	43771193	T	C	0.216586	0.999934	372414	-5.834	5.398e-09	--
rs739642	17	43946838	A	C	0.216799	0.999859	372376	5.834	5.403e-09	++
rs2853779	14	75368508	A	G	0.45354	0.999629	372289	-5.834	5.404e-09	--
rs62055662	17	43752566	T	C	0.216592	0.999978	372429	5.834	5.406e-09	++
rs62055663	17	43753454	A	G	0.216593	0.999971	372429	-5.834	5.406e-09	--
rs62055664	17	43753642	A	G	0.216593	0.999969	372429	-5.834	5.406e-09	--
rs56323832	17	43768633	A	G	0.216598	0.999852	372389	5.834	5.407e-09	++
rs62055701	17	43758787	A	G	0.214491	0.995244	370476	5.834	5.408e-09	++
rs62054383	17	43802907	T	C	0.216638	0.999669	372332	-5.834	5.409e-09	--
rs17334944	17	43828617	A	G	0.217049	0.999646	372345	5.834	5.412e-09	++
rs58011088	18	35188449	A	G	0.342423	0.986051	366428	5.834	5.412e-09	++
rs10096972	8	10289988	T	C	0.165346	0.979683	364169	5.834	5.414e-09	++
rs62056864	17	43770995	A	G	0.216588	0.999935	372415	5.834	5.415e-09	++
rs62054832	17	43933579	A	C	0.216644	0.998465	371840	5.834	5.415e-09	++
rs62055661	17	43752039	T	C	0.21709	0.999749	372422	5.834	5.416e-09	++
rs56100013	17	43768467	T	C	0.216569	0.999871	372391	5.834	5.416e-09	++
rs55886302	17	43936011	A	G	0.21681	0.999936	372399	-5.834	5.418e-09	--
rs56136075	17	43936298	A	C	0.21681	0.999934	372399	5.834	5.418e-09	++
rs62059007	17	44005615	A	G	0.216793	0.999874	372391	-5.834	5.418e-09	--
rs168820	5	102642673	A	G	0.24068	0.994228	369729	-5.834	5.423e-09	--
rs79545140	17	43840935	T	C	0.216426	0.998698	371978	-5.834	5.424e-09	--
rs55888391	17	43938107	A	G	0.216809	0.99992	372398	-5.834	5.424e-09	--
rs76329216	17	43938499	A	G	0.216809	0.999917	372398	5.834	5.424e-09	++
rs62054846	17	43938634	A	G	0.216809	0.999917	372398	-5.834	5.424e-09	--
rs55646970	17	43938796	A	G	0.216809	0.999916	372398	-5.834	5.424e-09	--
rs62053957	17	43750939	T	C	0.2166	0.999951	372410	-5.834	5.428e-09	--
rs241034	17	43733048	A	T	0.216594	0.999973	372428	-5.833	5.431e-09	--
rs62056866	17	43771493	A	G	0.216586	0.999932	372410	5.833	5.431e-09	++
rs12150464	17	43776371	T	C	0.216562	0.999799	372379	5.833	5.432e-09	++
rs12150435	17	43776391	C	G	0.216562	0.999799	372379	5.833	5.432e-09	++
rs17426064	17	43828698	T	C	0.217048	0.999654	372345	5.833	5.432e-09	++
rs62055939	17	43849787	A	T	0.216405	0.999446	372198	-5.833	5.433e-09	--
rs62055940	17	43849896	A	G	0.216404	0.999446	372198	-5.833	5.433e-09	--
[truncated: 2,229 more rows]
