# Supplementary material for: Item-level analyses reveal genetic heterogeneity in neuroticism
Source: Nat Commun. 2018 Mar 2;9:905. doi: 10.1038/s41467-018-03242-8 (PMC5834468; doi:10.1038/s41467-018-03242-8)
Supplement: Supplementary file 16 — Supplementary Data 12 [file 41467_2018_3242_MOESM16_ESM.xlsx]

## Sheet: Supplementary Data 12
Supplementary Data 12. Genome-wide significant SNPs for TENSE (UKB field ID: 1990)
rsID	CHR	BP	A1	A2	MAF	INFO	N	Z	P	DIR
rs4937872	11	112827715	A	G	0.417009	0.983913	362776	-6.57	5.038e-11	--
rs2186710	11	112827048	C	G	0.41707	0.983017	362648	-6.549	5.806e-11	--
rs7105462	11	112912048	A	G	0.417744	0.993375	367178	-6.427	1.298e-10	--
rs7947502	11	112909396	T	C	0.417672	0.994253	367865	-6.423	1.332e-10	--
rs11090045	22	41753603	A	G	0.30231	0.97437	356698	6.38	1.772e-10	++
rs10891490	11	112885527	T	C	0.417726	0.995728	369258	6.324	2.546e-10	++
rs7106434	11	112860579	T	C	0.417962	0.996059	369351	6.303	2.918e-10	++
rs2298527	11	112851961	C	G	0.417778	0.996059	369330	-6.294	3.093e-10	--
rs2212450	11	112826867	T	C	0.435382	0.98087	361112	-6.292	3.142e-10	--
rs10767733	11	28642320	A	G	0.402825	0.992885	365160	-6.27	3.61e-10	--
rs28738966	5	87248375	A	G	0.217446	0.998267	370002	6.222	4.917e-10	++
rs16902900	5	87247068	A	G	0.217369	0.997925	369915	-6.212	5.241e-10	--
rs13356445	5	87248847	T	C	0.216494	0.999227	370697	6.2	5.649e-10	++
rs13356439	5	87248647	A	G	0.216365	0.998526	370073	6.197	5.753e-10	++
rs10767732	11	28642268	A	G	0.40337	0.992972	365258	-6.175	6.618e-10	--
rs4671330	2	59042847	A	G	0.335384	1	370887	6.168	6.93e-10	++
rs78379741	20	18685835	T	C	0.181714	0.999182	370673	6.153	7.625e-10	++
rs6075399	20	18682409	A	G	0.181412	0.999467	370714	6.147	7.88e-10	++
rs4129585	8	143312933	A	C	0.426732	1	370887	6.147	7.92e-10	++
rs111515918	20	18689279	T	C	0.181539	0.999511	370723	-6.146	7.928e-10	--
rs1969709	20	18684154	A	G	0.181411	0.999475	370717	6.146	7.951e-10	++
rs2100888	1	8659282	A	T	0.365649	0.996327	369024	-6.144	8.05e-10	--
rs10789929	11	112830663	T	C	0.393947	0.991006	365799	6.139	8.307e-10	++
rs11121216	1	8738944	A	G	0.384905	0.99768	369721	6.139	8.327e-10	++
rs11121212	1	8725993	T	C	0.38417	0.998389	370047	-6.135	8.502e-10	--
rs6081276	20	18629895	C	G	0.181944	0.999016	370544	-6.132	8.674e-10	--
rs149175086	20	18630076	A	G	0.181944	0.999015	370544	-6.132	8.674e-10	--
rs74199812	20	18656546	A	G	0.181542	0.999448	370717	6.131	8.733e-10	++
rs4908507	1	8738937	T	C	0.385566	0.996757	369185	-6.13	8.812e-10	--
rs10864360	1	8724522	T	C	0.384134	0.998431	370074	-6.122	9.239e-10	--
rs12226518	11	28641062	A	G	0.403427	0.992726	365781	-6.112	9.842e-10	--
rs6075401	20	18690491	A	G	0.181625	0.999472	370777	-6.104	1.032e-09	--
rs75766356	20	18668315	T	C	0.181574	0.999268	370682	-6.1	1.058e-09	--
rs6081264	20	18613362	A	G	0.182187	0.999153	370600	-6.097	1.078e-09	--
rs6577501	1	8614926	T	C	0.36404	0.995139	368193	6.097	1.083e-09	++
rs2045820	1	8738135	A	G	0.389041	0.998548	369986	6.097	1.083e-09	++
rs12226542	11	28641245	A	G	0.40342	0.992698	365715	-6.096	1.085e-09	--
rs11121199	1	8600192	A	G	0.368577	0.998389	370419	-6.086	1.16e-09	--
rs6695867	1	8730779	A	G	0.383651	0.99843	370059	-6.082	1.184e-09	--
rs12221661	11	28639130	T	C	0.404591	0.993522	366310	6.081	1.194e-09	++
rs6075409	20	18718861	T	G	0.181911	0.999281	370644	6.081	1.195e-09	++
rs11509880	7	12261911	A	G	0.344232	0.998164	369585	6.08	1.204e-09	++
rs6577492	1	8575064	A	C	0.367643	0.99895	370529	-6.076	1.229e-09	--
rs6081339	20	18719287	T	C	0.181625	1	370887	-6.076	1.234e-09	--
rs10767735	11	28642561	C	G	0.405546	0.992343	366096	-6.075	1.237e-09	--
rs1450832	7	113863384	A	G	0.290096	0.988368	364862	6.071	1.268e-09	++
rs10767730	11	28634862	A	G	0.40384	0.995459	367949	6.07	1.278e-09	++
rs3886452	20	18639612	A	C	0.181809	0.99891	370550	-6.064	1.329e-09	--
rs13262595	8	143316970	A	G	0.426687	0.999062	370347	6.064	1.33e-09	++
rs1463049	1	8597108	A	T	0.368196	0.998476	370421	6.062	1.347e-09	++
rs6693009	1	8743710	A	G	0.377365	0.997915	369909	6.061	1.354e-09	++
rs7520617	1	8573717	T	C	0.366517	0.999235	370574	-6.059	1.372e-09	--
rs1463051	1	8596893	A	T	0.368202	0.998483	370420	-6.058	1.376e-09	--
rs35865480	1	8603777	T	C	0.371095	0.998735	370403	-6.055	1.403e-09	--
rs7556169	1	8741401	A	G	0.379242	1	370887	6.055	1.407e-09	++
rs1922983	1	8531326	A	G	0.367052	0.998876	370693	6.053	1.419e-09	++
rs4275621	11	28652996	A	G	0.391582	0.993091	367699	6.053	1.423e-09	++
rs7542312	1	8573471	C	G	0.368258	0.998647	370515	-6.052	1.431e-09	--
rs6669503	1	8564301	C	G	0.366546	0.999227	370605	6.051	1.435e-09	++
rs61783642	1	8591397	T	C	0.367978	0.998521	370443	6.051	1.441e-09	++
rs4908760	1	8526142	A	G	0.363499	1	370887	-6.046	1.489e-09	--
rs10767731	11	28634863	T	C	0.403805	0.995428	367870	6.045	1.493e-09	++
rs6577491	1	8574972	T	G	0.366541	0.999231	370576	-6.042	1.525e-09	--
rs910581	1	8529524	T	C	0.363314	0.999899	370842	6.041	1.528e-09	++
rs11121204	1	8654305	A	G	0.365216	0.997511	369709	-6.039	1.549e-09	--
rs6081304	20	18675879	T	C	0.181322	0.998648	370552	-6.039	1.551e-09	--
rs11121186	1	8540341	A	G	0.366563	0.999262	370716	-6.039	1.553e-09	--
rs10767729	11	28634751	T	C	0.403378	0.997201	368639	-6.038	1.558e-09	--
rs11030386	11	28631248	A	C	0.403528	0.998233	370632	-6.038	1.562e-09	--
rs6577494	1	8576925	T	C	0.370667	0.99894	370577	-6.037	1.566e-09	--
rs12080583	1	8524877	A	G	0.370132	0.99902	370712	-6.037	1.572e-09	--
rs12724979	1	8542700	C	G	0.363341	0.999757	370778	-6.035	1.59e-09	--
rs6577513	1	8702753	A	G	0.368502	0.99787	369654	-6.034	1.595e-09	--
rs7530745	1	8557691	A	C	0.363031	0.99962	370756	6.034	1.598e-09	++
rs11821132	11	28630734	T	G	0.403793	0.998402	370662	6.034	1.599e-09	++
rs59617050	11	28630746	A	G	0.403796	0.998407	370662	6.034	1.599e-09	++
rs6081237	20	18576980	A	G	0.181973	0.999829	370856	6.034	1.599e-09	++
rs6081242	20	18589745	A	G	0.181967	0.999809	370850	6.033	1.609e-09	++
rs922366	1	8653733	A	C	0.365523	0.997562	369717	-6.033	1.613e-09	--
rs74958323	20	18588764	T	C	0.181972	0.999803	370848	6.031	1.627e-09	++
rs6664111	1	8653484	A	T	0.363896	0.997872	369760	-6.03	1.636e-09	--
rs74705236	20	18587668	A	G	0.18197	0.99981	370849	6.03	1.637e-09	++
rs11121205	1	8658085	A	G	0.365098	0.99749	369724	-6.03	1.639e-09	--
rs7543004	1	8531111	A	G	0.363327	0.999857	370819	6.03	1.64e-09	++
rs10864354	1	8549741	T	C	0.363344	0.999696	370762	-6.028	1.664e-09	--
rs4923549	11	28637336	A	G	0.403404	0.996267	367513	6.027	1.666e-09	++
rs11030387	11	28631484	T	C	0.403499	0.998215	370656	-6.027	1.67e-09	--
rs12226610	11	28631069	C	G	0.403492	0.998329	370661	-6.026	1.676e-09	--
rs6075419	20	18737972	A	G	0.185013	0.996739	369992	-6.025	1.696e-09	--
rs6577499	1	8612104	C	G	0.371453	0.998774	370366	-6.023	1.708e-09	--
rs12131864	1	8591162	A	G	0.37056	0.998861	370471	6.023	1.713e-09	++
rs1809332	1	8656434	T	C	0.363723	0.998146	369799	-6.023	1.714e-09	--
rs4923550	11	28637363	T	C	0.403408	0.996099	367453	6.022	1.722e-09	++
rs1024197	1	8537058	C	G	0.363316	0.999777	370769	6.021	1.735e-09	++
rs7110556	11	28635929	A	G	0.403241	0.997025	368025	-6.021	1.739e-09	--
rs10864356	1	8569871	A	T	0.37078	0.998919	370475	6.02	1.743e-09	++
rs12061328	1	8531963	T	C	0.370111	0.999064	370706	-6.019	1.76e-09	--
rs6702060	1	8607024	A	G	0.371095	0.998773	370381	-6.018	1.761e-09	--
rs6577496	1	8581227	A	C	0.370538	0.998959	370583	-6.018	1.769e-09	--
rs10835365	11	28630051	A	G	0.404671	0.998523	370709	6.017	1.782e-09	++
rs2016084	1	8613418	A	C	0.368625	0.998412	370451	-6.015	1.795e-09	--
rs57806515	11	28628549	A	C	0.403445	0.999262	370727	-6.015	1.801e-09	--
rs6677736	1	8552804	A	T	0.370755	0.998936	370529	6.013	1.823e-09	++
rs7527389	1	8556545	A	G	0.370568	0.999164	370674	6.012	1.83e-09	++
rs7526171	1	8650185	T	C	0.367025	0.997796	369776	6.012	1.833e-09	++
rs11121194	1	8569906	T	C	0.370778	0.998892	370458	-6.011	1.849e-09	--
rs4908761	1	8552219	A	G	0.366289	0.999322	370690	-6.01	1.852e-09	--
rs7518608	1	8557320	C	G	0.370568	0.999174	370677	6.009	1.871e-09	++
rs6666191	1	8658442	T	C	0.368744	0.99696	369113	-6.009	1.871e-09	--
rs6577488	1	8534529	T	C	0.370668	0.999157	370681	6.007	1.888e-09	++
rs6668508	1	8574118	T	C	0.370729	0.998999	370551	-6.007	1.89e-09	--
rs12756257	1	8616933	A	C	0.36872	0.998387	370447	-6.006	1.898e-09	--
rs79472431	20	18730863	T	C	0.184885	0.997618	370286	-6.006	1.903e-09	--
rs4480384	1	8659714	A	G	0.364263	0.997698	369757	6.005	1.916e-09	++
rs10864353	1	8549716	A	G	0.370656	0.999079	370663	6.005	1.918e-09	++
rs10779704	1	8693537	A	C	0.379701	0.977918	352485	6.004	1.923e-09	++
rs3737670	1	8716543	C	G	0.37888	0.997672	369941	-6.004	1.924e-09	--
rs11121215	1	8733128	T	C	0.376011	0.997723	369500	6.004	1.924e-09	++
rs12046643	1	8547866	A	C	0.370637	0.999122	370669	6.003	1.935e-09	++
rs10864361	1	8726721	T	C	0.374389	0.997948	370063	6.003	1.938e-09	++
rs77174066	20	18571509	A	G	0.182446	1	370887	-6.003	1.939e-09	--
rs4636654	11	28642653	A	G	0.404171	0.991463	365828	-6.002	1.948e-09	--
rs7551849	1	8539463	A	G	0.370585	0.999112	370670	6.002	1.951e-09	++
rs4351668	1	8535818	T	C	0.37063	0.999154	370680	-6.001	1.966e-09	--
rs6670508	1	8647917	C	G	0.36602	0.99724	369673	-6.001	1.967e-09	--
rs1061039	1	8642588	T	C	0.36289	0.998193	370000	5.999	1.982e-09	++
rs6081354	20	18731848	T	C	0.184881	0.99749	370258	-5.999	1.985e-09	--
rs3740393	10	104636655	C	G	0.140572	0.994865	369276	-5.997	2.015e-09	--
rs4372430	11	28667940	T	C	0.379913	0.993586	368664	-5.996	2.023e-09	--
rs62435690	7	12240945	T	C	0.267032	0.990578	366426	-5.994	2.044e-09	--
rs4534569	11	28667816	A	G	0.380814	0.993622	368675	5.994	2.053e-09	++
rs6075370	20	18561422	A	G	0.183595	0.997988	370163	-5.993	2.056e-09	--
rs77676284	20	18741821	A	G	0.185091	0.99651	369881	-5.993	2.06e-09	--
rs6484386	11	28670117	T	G	0.384319	0.993446	368160	-5.99	2.094e-09	--
rs6484387	11	28670122	A	T	0.384319	0.993446	368160	-5.99	2.094e-09	--
rs6681362	1	8658527	T	G	0.367438	0.997859	369744	5.99	2.104e-09	++
rs6081358	20	18741546	T	C	0.1851	0.996452	369922	-5.988	2.13e-09	--
rs1318218	1	8658712	T	C	0.367456	0.997902	369768	5.987	2.138e-09	++
rs1381928	1	8690933	A	G	0.367848	1	370887	-5.987	2.142e-09	--
rs6663123	1	8642931	T	C	0.364328	0.997613	369952	5.986	2.149e-09	++
rs7537982	1	8644007	T	C	0.3636	0.997903	369965	-5.986	2.149e-09	--
rs2883826	11	28667671	A	G	0.379912	0.993603	368709	-5.986	2.155e-09	--
rs10835364	11	28627653	A	G	0.403151	0.999641	370830	-5.985	2.168e-09	--
rs6674651	1	8548558	T	G	0.367407	0.999028	370639	-5.985	2.168e-09	--
rs10835363	11	28627504	T	C	0.403217	0.999701	370848	5.984	2.174e-09	++
rs6675443	1	8651582	A	T	0.367142	0.997575	369547	-5.984	2.176e-09	--
rs2186874	11	112912724	T	C	0.394106	0.996148	368279	-5.983	2.197e-09	--
rs1953827	1	8679848	A	G	0.362622	0.998766	370603	-5.981	2.221e-09	--
rs7544052	1	8677774	A	T	0.372932	0.98989	365856	5.979	2.249e-09	++
rs10891481	11	112830562	A	G	0.386348	0.989797	365517	-5.979	2.251e-09	--
rs3802847	11	112912303	T	C	0.393623	0.996435	368441	-5.978	2.266e-09	--
rs3802848	11	112912387	A	C	0.393756	0.996556	368451	-5.977	2.268e-09	--
rs11030385	11	28629115	A	G	0.40317	0.999184	370808	-5.977	2.271e-09	--
rs1463050	1	8597042	A	G	0.370746	0.998755	370417	-5.976	2.28e-09	--
rs7130649	11	28667089	T	C	0.380815	0.993636	368734	5.976	2.282e-09	++
rs7937781	11	28660818	A	G	0.384362	0.994055	369177	5.976	2.288e-09	++
rs10835362	11	28626786	A	G	0.403081	1	370887	-5.974	2.31e-09	--
rs6577517	1	8735664	T	C	0.381075	0.998555	369992	-5.973	2.327e-09	--
rs7938812	11	112911004	T	G	0.393783	0.99726	368929	-5.968	2.408e-09	--
rs11030397	11	28666059	C	G	0.37968	0.993114	368743	5.968	2.409e-09	++
rs7942414	11	28669964	T	C	0.379914	0.993476	368196	5.967	2.417e-09	++
rs6484385	11	28668416	T	C	0.379914	0.993563	368555	5.967	2.42e-09	++
rs10891480	11	112830526	T	G	0.386176	0.989861	365543	-5.966	2.424e-09	--
rs10891492	11	112909745	T	C	0.393797	0.997317	369090	5.966	2.434e-09	++
rs7532459	1	8677773	C	G	0.372893	0.989973	365912	5.965	2.446e-09	++
rs6075415	20	18733264	A	G	0.185041	0.997383	370174	5.964	2.455e-09	++
rs4923552	11	28676737	A	G	0.379794	0.990329	363981	5.964	2.463e-09	++
rs11030398	11	28666064	A	G	0.379682	0.993105	368742	-5.964	2.466e-09	--
rs7948327	11	112910077	A	C	0.393806	0.997332	369100	5.961	2.506e-09	++
rs7547411	1	8638145	A	G	0.363329	0.997566	369701	5.96	2.524e-09	++
rs2155646	11	112912811	T	C	0.394109	0.995701	368004	-5.96	2.525e-09	--
rs6891955	5	64838758	C	G	0.354191	0.995242	367331	5.96	2.53e-09	++
rs11121201	1	8632791	A	T	0.370806	0.998195	369981	5.959	2.543e-09	++
rs11214436	11	112830782	T	G	0.385981	0.989626	365437	5.958	2.56e-09	++
rs1473420	1	8616838	T	G	0.370957	0.998784	370484	5.957	2.565e-09	++
rs7942723	11	112911839	T	G	0.393634	0.996528	368505	-5.956	2.579e-09	--
rs41278994	20	18744205	A	G	0.185035	0.996139	369680	-5.955	2.6e-09	--
rs6577502	1	8615577	T	C	0.370989	0.998819	370498	5.954	2.609e-09	++
rs2155292	11	112910783	A	G	0.394126	0.997163	369054	-5.954	2.617e-09	--
rs2155281	11	112838338	A	G	0.39427	0.99211	366116	5.952	2.647e-09	++
rs4337023	11	28660205	T	C	0.379899	0.994036	369200	5.951	2.662e-09	++
rs11030399	11	28666340	A	C	0.379917	0.993667	368880	5.951	2.67e-09	++
rs2356016	11	28670769	A	G	0.379913	0.993464	368152	5.951	2.671e-09	++
rs2356015	11	28671134	T	C	0.379913	0.993464	368152	5.951	2.671e-09	++
rs2356014	11	28671200	C	G	0.379935	0.993376	368146	5.949	2.695e-09	++
rs7513420	1	8681044	T	C	0.364841	0.999227	370672	5.949	2.703e-09	++
rs7520025	1	8698277	T	C	0.371954	0.998602	370177	-5.947	2.734e-09	--
rs1934138	1	8645816	A	G	0.366997	0.997933	369937	-5.947	2.737e-09	--
rs3802850	11	112912518	A	C	0.394102	0.996449	368388	-5.946	2.75e-09	--
rs144851691	2	80931537	T	G	0.00414394	0.948315	370210	5.945	2.764e-09	++
rs10750016	11	112837740	A	T	0.394282	0.992108	366130	5.944	2.788e-09	++
rs56253958	7	113883531	T	C	0.23341	0.989592	365653	-5.943	2.794e-09	--
rs10864362	1	8732454	A	C	0.380612	0.997914	369489	5.943	2.804e-09	++
rs6577509	1	8699047	T	C	0.371812	0.998652	370218	5.942	2.807e-09	++
rs4350350	11	28650406	T	C	0.386357	0.996651	369026	-5.942	2.814e-09	--
rs11121209	1	8686862	A	G	0.364588	0.999331	370706	-5.941	2.838e-09	--
rs301814	1	8510577	T	C	0.371576	0.998348	370545	5.941	2.84e-09	++
rs6484379	11	28658957	A	G	0.379783	0.994122	369155	-5.938	2.89e-09	--
rs7938122	11	28660862	T	G	0.379904	0.993936	369172	-5.937	2.895e-09	--
rs12577364	11	28658030	A	G	0.380134	0.994407	369302	5.937	2.905e-09	++
rs7128648	11	112905129	A	G	0.393893	0.997342	369221	5.936	2.912e-09	++
rs2097247	3	50290902	T	C	0.0958248	0.999178	370831	5.935	2.937e-09	++
rs4908505	1	8728864	A	G	0.381245	0.998599	370064	-5.935	2.946e-09	--
rs4480572	11	112905776	T	C	0.393853	0.997449	369163	5.932	2.984e-09	++
rs117156918	20	18767219	C	G	0.190874	0.990097	365485	-5.932	2.988e-09	--
rs1940712	11	112906218	C	G	0.393858	0.99744	369158	5.932	3e-09	++
rs1940713	11	112906285	T	C	0.393857	0.997442	369158	-5.932	3e-09	--
rs7935745	11	112906804	A	G	0.393858	0.997442	369158	-5.932	3e-09	--
rs1940714	11	112906391	T	C	0.393846	0.997429	369154	-5.93	3.024e-09	--
rs3935074	11	28659602	A	T	0.379864	0.993939	369096	5.929	3.053e-09	++
rs11030402	11	28676170	A	G	0.379923	0.993253	367786	5.929	3.054e-09	++
rs6460891	7	12233919	A	T	0.267174	0.98823	364834	5.928	3.066e-09	++
rs720023	11	112838867	A	T	0.39425	0.992056	366067	-5.925	3.124e-09	--
rs4344470	11	28657250	A	G	0.380095	0.994629	369378	5.923	3.16e-09	++
rs11030403	11	28679856	A	G	0.379745	0.98837	362852	-5.921	3.193e-09	--
rs6577514	1	8712743	T	G	0.378128	0.997591	369622	5.921	3.2e-09	++
rs11030401	11	28676139	A	G	0.381013	0.99334	367795	-5.918	3.258e-09	--
rs7128314	11	112905039	T	C	0.393834	0.997468	369289	5.918	3.267e-09	++
rs6674832	1	8691879	T	C	0.364783	0.99939	370687	5.917	3.28e-09	++
rs7937151	11	112835024	T	G	0.395651	0.991391	365768	-5.913	3.362e-09	--
rs10835388	11	28672350	C	G	0.380143	0.99344	368063	5.913	3.367e-09	++
rs1892983	11	112899214	T	C	0.393777	0.997873	369958	-5.913	3.369e-09	--
rs7948789	11	112839532	A	G	0.395857	0.990549	365177	-5.911	3.402e-09	--
rs7926312	11	112893856	A	G	0.3938	0.997948	369982	-5.91	3.414e-09	--
rs1940734	11	112895028	C	G	0.393798	0.997954	369982	5.91	3.414e-09	++
rs10750021	11	112896214	C	G	0.393798	0.997954	369982	-5.91	3.414e-09	--
rs10750022	11	112896313	T	G	0.393798	0.997954	369982	5.91	3.414e-09	++
rs1940699	11	112898428	A	T	0.393797	0.99794	369982	-5.91	3.414e-09	--
rs1892981	11	112899633	T	C	0.393798	0.997938	369982	5.91	3.414e-09	++
rs11214469	11	112900343	A	T	0.393798	0.99794	369982	5.91	3.414e-09	++
rs7945073	11	112903595	A	G	0.393797	0.997918	369977	5.91	3.426e-09	++
rs41291724	3	50294066	C	G	0.0957831	0.999333	370834	-5.91	3.426e-09	--
rs9919620	11	112892570	A	G	0.393799	0.997972	369980	5.91	3.428e-09	++
rs7942482	11	28677264	T	C	0.379787	0.989936	363700	5.91	3.431e-09	++
rs1320670	11	112902671	A	T	0.393798	0.997925	369977	-5.909	3.45e-09	--
rs1940733	11	112892274	A	G	0.393799	0.997982	369981	5.909	3.451e-09	++
rs9919557	11	112877408	T	C	0.394566	0.997638	369880	-5.908	3.467e-09	--
rs4908506	1	8728978	A	C	0.379369	0.997913	369929	5.906	3.497e-09	++
rs6701331	1	8670206	A	C	0.360818	0.998316	370113	5.906	3.505e-09	++
rs7113099	11	112904335	A	T	0.39413	0.997742	369960	5.904	3.554e-09	++
rs2401137	1	8693324	A	T	0.366132	0.998147	369875	-5.9	3.63e-09	--
rs12136766	1	8663821	A	G	0.36097	0.998332	370115	-5.899	3.657e-09	--
rs11030382	11	28604477	T	C	0.391005	0.999275	370645	-5.898	3.682e-09	--
rs7931440	11	28623873	T	G	0.403488	0.997197	369355	5.896	3.713e-09	++
rs6692693	1	8707116	T	G	0.361683	0.997792	369690	5.896	3.731e-09	++
rs6484377	11	28653488	T	G	0.383256	0.996155	369660	5.893	3.782e-09	++
rs2401138	1	8704059	C	G	0.3611	0.99833	369808	-5.892	3.811e-09	--
rs6577515	1	8714202	C	G	0.381801	0.997854	369592	-5.89	3.852e-09	--
rs11121202	1	8639357	T	C	0.366543	0.997667	369708	5.89	3.862e-09	++
rs7127712	11	112874603	A	T	0.393833	0.999079	370664	-5.889	3.88e-09	--
rs7127930	11	112874645	A	C	0.393834	0.999081	370664	5.889	3.88e-09	++
rs7113596	11	112883761	A	C	0.393827	0.999065	370658	5.887	3.931e-09	++
rs723599	11	112872305	A	G	0.393844	0.99903	370621	-5.887	3.932e-09	--
rs9527336	13	55783042	A	G	0.277238	0.996779	370053	-5.887	3.932e-09	--
rs6577516	1	8714342	A	G	0.381963	0.997497	369478	-5.885	3.983e-09	--
rs10835372	11	28643913	T	C	0.388174	1	370887	5.884	3.993e-09	++
rs7127528	11	112904479	T	C	0.393798	0.997706	369916	5.884	4.002e-09	++
rs4520584	11	28612392	A	G	0.390797	1	370887	-5.884	4.014e-09	--
rs10750019	11	112875768	C	G	0.39383	0.999093	370669	5.882	4.052e-09	++
rs1940697	11	112876886	A	G	0.39383	0.999093	370669	5.882	4.052e-09	++
rs10835384	11	28654541	A	G	0.384345	0.995378	369579	5.882	4.054e-09	++
rs1450833	7	113865735	T	C	0.233784	0.989031	365486	-5.881	4.071e-09	--
rs4466874	11	112861434	T	C	0.393908	0.999768	370794	-5.881	4.084e-09	--
rs999851	11	112889846	A	G	0.393847	0.99904	370646	-5.88	4.105e-09	--
rs4479020	11	112861443	A	G	0.394393	0.999421	370783	5.879	4.127e-09	++
rs10228350	7	114060663	A	T	0.412901	0.986466	362097	-5.879	4.132e-09	--
rs10098073	8	143309504	A	C	0.460484	0.986876	362256	5.878	4.152e-09	++
rs7118907	11	112878254	A	C	0.394359	0.998784	370653	5.878	4.165e-09	++
rs62435692	7	12242739	T	C	0.266812	0.990446	366372	5.877	4.169e-09	++
rs4294596	11	112880732	A	T	0.393832	0.999086	370662	-5.876	4.211e-09	--
rs9919558	11	112877409	A	T	0.39383	0.999092	370667	5.876	4.215e-09	++
rs6589354	11	112878547	A	T	0.39383	0.999092	370667	5.876	4.215e-09	++
rs4589334	11	112879456	C	G	0.393832	0.999083	370667	5.876	4.215e-09	++
rs7928893	11	28656009	T	G	0.38014	0.994881	369496	5.875	4.217e-09	++
rs11121210	1	8708529	T	C	0.361047	0.998038	369754	5.873	4.28e-09	++
rs11214441	11	112846713	A	T	0.394257	0.999201	370784	5.873	4.284e-09	++
rs10732853	11	112887410	C	G	0.393843	0.999054	370651	-5.873	4.288e-09	--
rs7950836	11	112856137	T	C	0.39393	0.999848	370808	-5.873	4.292e-09	--
rs1940716	11	112860288	A	G	0.393931	0.99985	370808	-5.873	4.292e-09	--
rs2155282	11	112860348	A	T	0.393931	0.99985	370808	-5.873	4.292e-09	--
rs2585811	11	28618411	A	G	0.390677	0.997501	369261	-5.872	4.293e-09	--
rs7115165	11	112862587	T	C	0.393934	0.999852	370807	-5.872	4.297e-09	--
rs7121047	11	112860893	A	T	0.394413	0.999496	370796	-5.872	4.304e-09	--
rs1940720	11	112857202	A	G	0.394441	0.999514	370798	-5.872	4.315e-09	--
rs1940718	11	112859867	T	C	0.394441	0.999517	370798	5.872	4.315e-09	++
rs2585813	11	28614490	A	T	0.390611	0.99951	370697	5.87	4.352e-09	++
rs17291908	7	114321943	A	G	0.475768	0.996858	369306	-5.87	4.353e-09	--
rs7124653	11	28653727	T	G	0.383332	0.995898	369553	5.865	4.479e-09	++
rs6484378	11	28655898	C	G	0.380107	0.995048	369503	5.865	4.485e-09	++
rs7124523	11	28653630	T	C	0.383292	0.996066	369639	5.865	4.493e-09	++
rs9919670	11	112877304	A	G	0.394574	0.998805	370628	5.864	4.524e-09	++
rs1378771	7	114304563	T	C	0.458383	0.998381	369895	5.862	4.585e-09	++
rs10742197	11	28643867	A	G	0.38664	0.998883	370392	5.861	4.606e-09	++
rs4290216	11	28654026	T	C	0.382839	0.995726	369598	-5.861	4.614e-09	--
rs4442537	11	28625664	T	C	0.402561	0.999661	370808	-5.86	4.622e-09	--
rs1940727	11	112852588	T	G	0.393722	0.999782	370790	5.857	4.703e-09	++
rs1940726	11	112852611	T	G	0.393722	0.999782	370790	-5.857	4.703e-09	--
rs1954826	11	112853012	A	G	0.393722	0.999782	370790	-5.857	4.703e-09	--
rs2356062	7	12241669	A	G	0.268986	0.990584	366391	-5.857	4.703e-09	--
rs2155284	11	112850770	C	G	0.393725	0.999796	370793	5.857	4.722e-09	++
rs2212449	11	112852032	T	G	0.393725	0.999794	370793	5.857	4.722e-09	++
rs1940724	11	112852946	A	G	0.393725	0.999795	370793	-5.857	4.722e-09	--
rs4439550	11	112853538	A	G	0.393725	0.999795	370793	5.857	4.722e-09	++
rs1940729	11	112852192	T	C	0.393723	0.999763	370784	-5.857	4.726e-09	--
rs1940728	11	112852195	T	G	0.393723	0.999763	370784	5.857	4.726e-09	++
rs7108081	11	112865115	A	G	0.393952	0.999953	370862	-5.856	4.736e-09	--
rs4381397	11	112866269	T	C	0.393951	0.999941	370862	-5.856	4.736e-09	--
rs1940702	11	112867061	A	G	0.393954	0.999949	370862	-5.856	4.736e-09	--
rs10891487	11	112869054	A	G	0.393954	0.999949	370862	5.856	4.736e-09	++
rs2186707	11	112850643	A	T	0.393725	0.9998	370792	5.856	4.746e-09	++
rs1147851	6	147983560	A	G	0.284644	0.991237	368643	-5.853	4.821e-09	--
rs4244538	11	28655672	T	G	0.38011	0.995123	369509	-5.853	4.824e-09	--
rs1940725	11	112852759	T	C	0.393747	0.999711	370765	-5.853	4.829e-09	--
rs1940701	11	112869404	T	C	0.39396	0.999944	370862	-5.853	4.839e-09	--
rs1563408	7	114303189	A	G	0.475536	0.996733	369255	5.853	4.842e-09	++
rs4923546	11	28607774	A	G	0.392379	0.999281	370689	-5.852	4.849e-09	--
rs12705974	7	114315605	T	G	0.457442	0.998922	370247	-5.851	4.886e-09	--
rs12705975	7	114315686	T	C	0.457441	0.998919	370247	5.851	4.886e-09	++
rs10835371	11	28643877	A	G	0.387943	0.999392	370472	-5.848	4.961e-09	--
rs2298526	11	112852464	T	C	0.394431	0.999487	370784	-5.848	4.983e-09	--
rs12705979	7	114334571	T	C	0.475512	0.99676	369304	5.848	4.986e-09	++
rs72841270	10	104642237	T	G	0.138722	0.997098	370176	5.847	4.991e-09	++
rs1350134	7	114320222	A	T	0.457635	0.998865	370233	-5.847	5.005e-09	--
rs13226763	7	114322124	T	C	0.457635	0.998863	370233	5.847	5.005e-09	++
rs10835361	11	28618043	C	G	0.390668	0.997834	369395	5.846	5.045e-09	++
rs7938026	11	28655058	A	C	0.380082	0.995231	369543	5.844	5.088e-09	++
rs7111153	11	112834153	T	C	0.394954	0.991633	365609	-5.844	5.111e-09	--
rs6589353	11	112854935	A	G	0.394426	0.999486	370778	5.843	5.112e-09	++
rs1463053	1	8705037	A	G	0.365225	0.998165	369739	-5.843	5.119e-09	--
rs1378772	7	114304630	A	T	0.457442	0.998682	370137	-5.841	5.174e-09	--
rs7935241	11	28654868	A	G	0.380106	0.995185	369555	-5.84	5.22e-09	--
rs1463052	1	8701231	A	G	0.365205	0.998558	370172	5.84	5.227e-09	++
rs10736463	11	112854052	T	C	0.393702	0.999728	370723	-5.838	5.299e-09	--
rs10835373	11	28643942	T	C	0.388211	0.999201	370403	5.836	5.351e-09	++
rs12154391	7	114300717	T	C	0.458503	0.998784	370163	-5.833	5.436e-09	--
rs11958387	5	64822031	A	G	0.349429	0.973719	356904	-5.833	5.442e-09	--
rs301799	1	8489302	T	C	0.417448	0.996862	369785	-5.833	5.45e-09	--
rs12705970	7	114307150	C	G	0.45736	0.998772	370201	-5.832	5.484e-09	--
rs12671330	7	114334043	T	C	0.458422	0.998867	370233	-5.83	5.539e-09	--
rs12705971	7	114310053	T	G	0.458368	0.998807	370178	5.829	5.576e-09	++
rs9811546	3	85391672	A	G	0.311971	1	370887	-5.828	5.623e-09	--
rs12705978	7	114334482	A	G	0.458415	0.998887	370243	5.827	5.643e-09	++
rs1005959	7	114302833	T	G	0.457426	0.998726	370163	-5.827	5.652e-09	--
rs301806	1	8482078	T	C	0.418931	0.998683	370429	-5.826	5.666e-09	--
rs73434729	11	28644292	A	C	0.388141	0.999034	370329	-5.826	5.683e-09	--
rs10767736	11	28644038	T	G	0.388156	0.99904	370333	5.825	5.708e-09	++
rs12282355	11	28654287	A	G	0.380107	0.995542	369574	-5.825	5.709e-09	--
rs4244537	11	28617622	A	C	0.390675	0.99815	369525	-5.825	5.71e-09	--
rs60234044	7	114302569	T	C	0.458471	0.99876	370159	5.825	5.727e-09	++
rs12705973	7	114313199	A	G	0.458872	1	370887	-5.824	5.761e-09	--
rs10835368	11	28643299	T	C	0.389244	0.998094	370094	-5.823	5.765e-09	--
rs10835375	11	28644027	A	G	0.388123	0.999129	370365	-5.823	5.768e-09	--
rs7121736	11	28649870	A	G	0.388993	0.998428	370276	5.823	5.768e-09	++
rs4730637	7	114303833	A	G	0.458477	0.998793	370176	5.822	5.805e-09	++
rs2585814	11	28615384	A	G	0.393228	0.998916	370358	5.822	5.815e-09	++
rs57506017	7	12245225	A	T	0.293038	0.993684	368096	-5.82	5.887e-09	--
rs1005958	7	114302855	A	G	0.458472	0.998786	370176	-5.818	5.939e-09	--
rs2585817	11	28602221	A	G	0.390652	0.997802	370187	5.818	5.94e-09	++
rs10835381	11	28644830	A	G	0.38685	0.998602	370331	5.818	5.956e-09	++
rs4576808	11	28646472	T	C	0.386837	0.998454	370330	-5.817	6.001e-09	--
rs10835374	11	28643971	A	G	0.388111	0.999222	370435	-5.816	6.032e-09	--
rs2582896	11	28615699	A	G	0.39308	0.998763	370339	5.816	6.045e-09	++
rs4268495	11	28645341	C	G	0.386844	0.998538	370330	-5.815	6.047e-09	--
rs4267058	11	28645584	T	C	0.389608	0.99875	370379	5.815	6.073e-09	++
rs4290215	11	28647955	T	G	0.38817	0.998819	370386	-5.814	6.09e-09	--
rs11030391	11	28644626	A	G	0.388191	0.999124	370397	5.814	6.102e-09	++
rs11030388	11	28644112	T	G	0.388099	0.998942	370281	-5.813	6.154e-09	--
rs1456020	7	114326813	A	G	0.457276	0.998787	370165	-5.812	6.181e-09	--
rs1456021	7	114328160	T	G	0.458326	0.998859	370189	-5.811	6.2e-09	--
rs4274191	11	28645698	A	G	0.388173	0.998944	370387	-5.811	6.226e-09	--
rs10767737	11	28645819	T	G	0.388173	0.998933	370387	5.811	6.226e-09	++
rs4351802	11	28646611	A	T	0.388175	0.998895	370387	-5.811	6.226e-09	--
rs4434991	11	28647156	A	T	0.388173	0.998869	370387	5.811	6.226e-09	++
rs4144892	11	112866456	T	C	0.393999	1	370887	5.809	6.27e-09	++
rs10835382	11	28644885	T	C	0.388173	0.999031	370387	5.809	6.274e-09	++
rs17810890	20	18774430	T	C	0.189261	0.997398	370032	-5.809	6.293e-09	--
rs12705977	7	114332246	T	G	0.458375	0.998897	370245	5.808	6.319e-09	++
rs4575255	11	28650182	A	G	0.388146	0.99845	370343	5.808	6.337e-09	++
rs10742196	11	28616251	T	C	0.39315	0.998672	370400	5.807	6.358e-09	++
rs6484376	11	28650910	A	G	0.389629	0.997936	370349	5.805	6.433e-09	++
rs4378371	11	28608730	C	G	0.393446	0.99885	370363	5.803	6.505e-09	++
rs2067919	5	87783713	T	C	0.343578	0.982411	361382	-5.801	6.605e-09	--
rs12705980	7	114334843	A	G	0.457466	0.998471	369933	5.8	6.615e-09	++
rs11030393	11	28648737	A	G	0.388173	0.998766	370352	5.8	6.627e-09	++
rs12705969	7	114297820	A	G	0.457392	0.996669	369885	5.799	6.675e-09	++
rs11030392	11	28648671	A	G	0.388182	0.998754	370344	-5.799	6.68e-09	--
rs12705981	7	114334957	A	C	0.458522	0.998555	369954	-5.798	6.698e-09	--
rs4814792	20	18754615	T	C	0.179008	0.985336	364634	-5.797	6.734e-09	--
rs7126748	11	112842976	T	C	0.395156	0.994259	369113	-5.796	6.772e-09	--
rs9399613	6	147986024	T	C	0.283267	0.986516	362094	5.796	6.774e-09	++
rs2192700	2	59056848	C	G	0.332115	0.996799	369306	5.795	6.846e-09	++
rs4568992	11	28650536	A	G	0.389613	0.99803	370326	5.794	6.864e-09	++
rs17165701	7	12239274	T	C	0.292273	0.992319	366591	-5.794	6.893e-09	--
rs2582895	11	28602173	A	C	0.390445	0.997969	370254	-5.791	6.993e-09	--
rs6718601	2	59048826	T	G	0.331361	1	370887	5.791	7.006e-09	++
rs112836481	20	18725471	A	G	0.171068	0.993694	368789	5.788	7.111e-09	++
rs4471400	11	28650096	T	C	0.388327	0.997196	369290	-5.784	7.295e-09	--
rs10767727	11	28618756	A	G	0.393153	0.996691	368850	-5.784	7.304e-09	--
rs10835383	11	28651358	A	C	0.388099	0.997761	370313	5.781	7.437e-09	++
rs9537006	13	55783545	A	C	0.275938	0.994829	369367	5.78	7.449e-09	++
rs301805	1	8481016	T	G	0.414659	1	370887	5.778	7.578e-09	++
rs12576604	11	28644602	A	G	0.387941	0.998221	370206	5.775	7.681e-09	++
rs7952220	11	28607245	T	C	0.393489	0.998954	370407	5.771	7.883e-09	++
rs11030384	11	28625357	A	T	0.40131	0.99803	369924	5.77	7.94e-09	++
rs301802	1	8497307	A	T	0.416494	0.994313	365835	-5.769	7.987e-09	--
rs2155290	11	112851068	C	G	0.390807	0.999614	370747	-5.768	8.028e-09	--
rs16902946	5	87278816	T	C	0.198189	0.996772	370066	-5.765	8.143e-09	--
rs10835360	11	28606699	T	C	0.393529	0.998888	370394	5.765	8.16e-09	++
rs2186709	11	112843616	A	G	0.395181	0.996339	369514	5.759	8.482e-09	++
rs7128734	11	28603669	A	G	0.393648	0.998192	370347	5.758	8.499e-09	++
rs301790	1	8469284	C	G	0.333165	0.998134	370237	-5.757	8.567e-09	--
rs2902309	2	59059058	A	G	0.329616	0.996183	369042	-5.757	8.567e-09	--
rs2582897	11	28615700	T	C	0.393209	0.998986	370432	5.755	8.657e-09	++
rs73206277	7	113954180	A	G	0.233583	0.989964	367283	-5.753	8.752e-09	--
rs301792	1	8468278	A	G	0.333171	0.998194	370241	5.751	8.872e-09	++
rs80046336	20	18776035	A	G	0.189289	0.99576	369075	-5.751	8.875e-09	--
rs949075	6	147973198	A	G	0.283349	0.998848	370785	-5.745	9.198e-09	--
rs7110863	11	112843138	A	G	0.395206	0.995916	369379	-5.744	9.242e-09	--
rs10035659	5	87285817	A	T	0.198027	0.996463	370060	5.74	9.457e-09	++
rs1763838	1	8473331	A	G	0.333865	0.994929	368918	-5.739	9.504e-09	--
rs12705982	7	114336114	T	C	0.458792	0.989845	363449	5.739	9.534e-09	++
rs62368092	5	87328220	T	C	0.196057	0.987825	366030	5.739	9.536e-09	++
rs10052220	5	87252138	A	G	0.199403	0.999143	370751	-5.735	9.764e-09	--
rs62368087	5	87319502	T	C	0.195275	0.989186	366217	5.735	9.774e-09	++
rs6859479	5	87251862	A	C	0.199404	0.999156	370752	-5.734	9.801e-09	--
rs1763839	1	8473336	A	G	0.333845	0.994883	368910	-5.733	9.846e-09	--
rs301789	1	8469337	A	G	0.331576	0.99839	370222	5.733	9.882e-09	++
rs57403326	20	18782629	A	G	0.18937	0.994984	368864	-5.732	9.897e-09	--
rs13435982	5	87252712	A	C	0.1994	0.999153	370756	-5.732	9.903e-09	--
rs13436524	5	87252724	A	G	0.1994	0.999153	370756	5.732	9.903e-09	++
rs10068110	5	87327886	T	C	0.195093	0.987984	365818	5.73	1.006e-08	++
rs11954527	5	87316821	T	C	0.195511	0.98933	366265	5.727	1.024e-08	++
rs62368658	5	87256234	T	C	0.199474	0.998219	370611	5.726	1.03e-08	++
rs13435984	5	87252850	A	G	0.199399	0.999141	370757	-5.725	1.032e-08	--
rs1789695	6	147979815	A	C	0.309577	0.994277	369831	-5.724	1.038e-08	--
rs6754022	2	59050075	A	G	0.330434	0.998573	370446	-5.724	1.041e-08	--
rs301807	1	8484823	A	G	0.417673	0.998322	370319	5.723	1.044e-08	++
rs2217250	5	87394292	C	G	0.20848	0.997575	370682	-5.723	1.046e-08	--
rs1534605	5	87257685	A	T	0.199477	0.998101	370594	-5.722	1.05e-08	--
rs4236599	7	114318097	T	C	0.456737	0.9976	369158	5.722	1.05e-08	++
rs2015102	6	147974090	A	G	0.28154	1	370887	5.722	1.051e-08	++
rs6075414	20	18733164	A	G	0.198523	0.996678	369816	5.722	1.053e-08	++
rs301791	1	8468372	A	T	0.33159	0.998492	370246	5.721	1.057e-08	++
rs62368084	5	87313988	T	G	0.195278	0.989353	366280	-5.72	1.063e-08	--
rs1881547	5	87254293	T	C	0.199415	0.998701	370636	-5.72	1.065e-08	--
rs2236939	3	50243510	T	G	0.107141	0.994828	369780	5.719	1.069e-08	++
rs1302016	6	147971959	C	G	0.283441	0.998876	370210	-5.719	1.069e-08	--
rs13362454	5	87254806	T	C	0.199462	0.998479	370612	-5.718	1.08e-08	--
rs1569187	5	87256806	A	G	0.198541	0.998244	370597	5.718	1.08e-08	++
rs936145	7	114297180	A	G	0.458813	0.994853	369473	5.716	1.089e-08	++
rs10473911	5	87260659	T	C	0.198526	0.998228	370631	5.715	1.095e-08	++
rs6452769	5	87389027	A	G	0.211032	0.995606	370375	5.715	1.095e-08	++
rs2396766	7	114318071	A	G	0.457779	0.997655	369159	5.714	1.103e-08	++
rs2937336	13	55998648	A	G	0.278423	0.993426	366936	-5.711	1.126e-08	--
rs5019341	5	87119669	C	G	0.241562	0.976859	359014	5.709	1.137e-08	++
rs301796	1	8466730	T	C	0.331636	0.998539	370234	5.708	1.142e-08	++
rs11957956	5	87318587	A	T	0.195279	0.989308	366258	-5.708	1.144e-08	--
rs9377071	6	147985073	A	G	0.280963	0.988313	364279	5.708	1.145e-08	++
rs11950674	5	87393353	T	G	0.209167	0.997761	370687	-5.707	1.15e-08	--
rs9293497	5	87389608	T	C	0.211657	0.996864	370568	5.705	1.16e-08	++
rs2902308	2	59055573	A	G	0.33179	0.996773	369363	5.704	1.169e-08	++
rs10078703	5	87268233	T	C	0.19857	0.997532	370494	5.703	1.179e-08	++
rs2708632	1	8464509	T	C	0.331516	0.998552	370167	-5.702	1.181e-08	--
rs301795	1	8467353	A	G	0.331611	0.998537	370239	-5.702	1.186e-08	--
rs11030380	11	28591168	A	T	0.411715	0.993094	366947	-5.702	1.187e-08	--
rs6452762	5	87261793	T	C	0.198534	0.997802	370582	5.701	1.194e-08	++
rs16902920	5	87258323	T	G	0.198398	0.998242	370597	-5.7	1.199e-08	--
rs2120461	1	8447722	T	C	0.335426	0.998188	370366	5.699	1.207e-08	++
rs7708292	5	87261840	T	G	0.198531	0.997809	370587	-5.698	1.21e-08	--
rs1884352	1	8537289	A	G	0.384055	0.99654	369037	-5.697	1.219e-08	--
rs10066804	5	87264524	A	G	0.199469	0.997659	370588	-5.696	1.228e-08	--
rs10055827	5	87266374	T	C	0.199469	0.997647	370588	5.696	1.228e-08	++
rs12154339	7	114314563	T	C	0.458739	0.996032	367590	5.694	1.238e-08	++
rs1614473	6	147981709	A	G	0.28191	0.995306	370227	5.693	1.246e-08	++
rs2661863	1	8452725	T	C	0.331373	0.998843	370318	-5.693	1.248e-08	--
rs159961	1	8484228	T	C	0.334691	0.996406	368963	-5.692	1.257e-08	--
rs2784737	1	8463176	T	C	0.331482	0.998573	370249	-5.691	1.264e-08	--
rs6466484	7	114012911	A	C	0.392364	0.990726	367513	-5.691	1.264e-08	--
rs2195271	5	87391655	A	G	0.209168	0.998397	370707	5.688	1.285e-08	++
rs10051876	5	87264764	T	C	0.198391	0.997832	370591	5.686	1.301e-08	++
rs11948159	5	87269005	T	C	0.19823	0.997493	370464	5.683	1.321e-08	++
rs11950862	5	87268812	T	G	0.199168	0.997341	370464	-5.682	1.33e-08	--
rs10063680	5	87268075	A	C	0.199474	0.997452	370547	-5.681	1.335e-08	--
rs3910026	5	87276273	A	G	0.199166	0.997186	370380	5.681	1.336e-08	++
rs11948248	5	87269362	T	C	0.198232	0.997472	370445	5.68	1.344e-08	++
rs59172908	5	87269658	T	C	0.198232	0.997471	370445	5.68	1.344e-08	++
rs3910027	5	87270455	T	G	0.199167	0.997312	370424	5.68	1.348e-08	++
rs7444401	5	87273942	T	C	0.199159	0.997229	370408	-5.678	1.359e-08	--
rs6081366	20	18744931	T	C	0.198798	0.994368	367940	5.678	1.361e-08	++
rs2396719	7	113893884	A	G	0.243126	0.992398	367126	5.678	1.362e-08	++
rs3910028	5	87270183	A	G	0.199164	0.9973	370421	-5.677	1.368e-08	--
rs10041423	5	87273453	T	C	0.19916	0.997229	370407	-5.677	1.375e-08	--
rs10053088	5	87270367	C	G	0.198233	0.997456	370428	-5.676	1.38e-08	--
rs10040863	5	87299472	A	T	0.194619	0.996348	370273	-5.672	1.415e-08	--
rs1147852	6	147980909	A	G	0.307305	0.995114	369945	5.671	1.422e-08	++
rs7445186	5	87289586	A	T	0.1953	0.996448	370262	-5.67	1.428e-08	--
rs10074247	5	87273084	A	C	0.198085	0.997427	370419	-5.67	1.431e-08	--
rs10057183	5	87271947	A	G	0.198226	0.997409	370420	5.669	1.435e-08	++
rs6876396	5	87275543	T	C	0.198228	0.997349	370388	-5.669	1.436e-08	--
rs3915320	5	87271176	A	G	0.19823	0.997445	370424	5.669	1.439e-08	++
rs3906609	5	87271128	T	C	0.198223	0.997437	370422	5.666	1.46e-08	++
rs3910019	5	87267287	A	T	0.199465	0.997497	370556	-5.666	1.464e-08	--
rs301797	1	8487323	A	C	0.334632	0.995894	368981	-5.665	1.474e-08	--
rs6045466	20	18546199	T	C	0.465949	0.999621	370710	5.664	1.477e-08	++
rs3105056	13	55946152	T	C	0.277542	0.999392	370591	5.66	1.515e-08	++
rs62369511	5	87297330	A	T	0.194594	0.996409	370279	5.658	1.532e-08	++
rs3105051	13	55943600	T	G	0.277568	0.999725	370819	5.658	1.534e-08	++
rs2396765	7	114304969	T	C	0.464014	0.997742	369593	-5.657	1.543e-08	--
rs2708630	1	8447404	T	C	0.332917	0.99865	370434	5.656	1.549e-08	++
rs937610	13	55940168	A	G	0.277533	0.999835	370844	-5.656	1.551e-08	--
rs3124421	13	55946187	A	G	0.277564	0.999341	370582	5.656	1.552e-08	++
rs3171692	22	41642212	T	C	0.329472	0.995253	367462	5.656	1.552e-08	++
rs3124423	13	55944170	A	T	0.277535	0.999831	370875	5.655	1.561e-08	++
rs7127383	11	28591587	T	C	0.411497	0.992983	366868	5.654	1.571e-08	++
rs6898710	5	64829824	C	G	0.358452	0.999585	370692	-5.653	1.575e-08	--
rs3105087	13	55948790	T	C	0.277582	0.999219	370589	5.652	1.586e-08	++
rs563986	13	55916894	A	C	0.277541	0.999636	370795	-5.651	1.592e-08	--
rs3124420	13	55948201	T	G	0.277532	0.999328	370590	-5.651	1.592e-08	--
rs10485586	20	18734839	T	C	0.198462	0.997027	369909	5.651	1.596e-08	++
rs3124377	13	55985612	T	C	0.276851	0.998877	370539	-5.65	1.603e-08	--
rs10055603	5	87271791	A	G	0.198411	0.997164	370347	5.65	1.604e-08	++
rs1697505	13	55940381	A	G	0.277556	0.999926	370876	5.65	1.608e-08	++
rs3105054	13	55944070	A	T	0.27754	0.999842	370876	-5.65	1.608e-08	--
rs596364	13	55938640	T	C	0.277554	0.99992	370874	5.649	1.611e-08	++
rs3105086	13	55950257	A	G	0.277547	0.999398	370589	5.649	1.616e-08	++
rs3105085	13	55950495	T	C	0.277532	0.999327	370589	5.649	1.616e-08	++
rs598213	13	55939045	T	C	0.277557	0.999917	370873	-5.648	1.619e-08	--
rs3105055	13	55944679	T	C	0.277558	0.999909	370874	5.648	1.623e-08	++
rs616312	13	55932850	A	C	0.277551	0.999912	370858	-5.647	1.628e-08	--
rs558344	13	55917516	T	C	0.277525	0.999736	370801	5.647	1.631e-08	++
rs3105050	13	55941620	T	C	0.27755	0.999916	370867	-5.647	1.633e-08	--
rs494832	13	55932469	T	C	0.277555	0.99993	370864	5.647	1.634e-08	++
rs564891	13	55916778	A	T	0.277527	0.999726	370799	5.646	1.644e-08	++
rs3124427	13	55937333	A	G	0.277564	0.999937	370875	5.646	1.644e-08	++
rs1370064	13	55937648	A	C	0.277564	0.999937	370875	-5.646	1.644e-08	--
rs3105047	13	55937194	A	C	0.277629	1	370887	-5.645	1.647e-08	--
rs3105052	13	55943682	A	C	0.277552	0.9999	370865	-5.645	1.648e-08	--
rs1370069	13	55935671	T	G	0.277562	0.999941	370876	-5.645	1.649e-08	--
rs1370070	13	55935901	C	G	0.277562	0.999941	370876	5.645	1.649e-08	++
rs1697498	13	55935917	A	G	0.277562	0.999941	370876	-5.645	1.649e-08	--
rs1697500	13	55936562	A	T	0.277562	0.99994	370876	-5.645	1.649e-08	--
rs1657217	13	55936603	A	G	0.277562	0.99994	370876	5.645	1.649e-08	++
rs1697502	13	55937706	T	C	0.277564	0.999933	370874	-5.645	1.651e-08	--
rs1370068	13	55935588	A	G	0.277571	0.999942	370882	-5.645	1.654e-08	--
rs1657216	13	55936485	A	G	0.277566	0.99996	370882	5.645	1.654e-08	++
rs9139	20	18744383	T	C	0.198225	0.995726	369440	5.645	1.656e-08	++
rs301808	1	8486341	C	G	0.334673	0.996137	369013	5.644	1.663e-08	++
rs1978802	13	55937087	T	C	0.277571	0.999884	370846	-5.642	1.68e-08	--
rs301798	1	8488565	A	G	0.334928	0.995305	368677	5.642	1.68e-08	++
rs3751855	16	31091209	T	C	0.393888	0.999889	370868	5.642	1.681e-08	++
rs520268	13	55939662	T	C	0.277556	0.999914	370872	5.641	1.693e-08	++
rs644857	13	55934666	A	G	0.277553	0.999901	370844	5.638	1.719e-08	++
rs639698	13	55914348	T	G	0.277544	0.999739	370804	5.638	1.721e-08	++
rs4885822	13	55951646	T	G	0.277447	0.998911	370578	-5.638	1.722e-08	--
rs7984867	13	55931377	T	C	0.277559	0.999896	370858	5.637	1.732e-08	++
rs499584	13	55933003	A	G	0.277549	0.999912	370858	5.637	1.732e-08	++
rs619592	13	55933593	C	G	0.277547	0.999916	370858	-5.637	1.732e-08	--
rs555318	13	55934462	A	G	0.277547	0.999915	370858	-5.637	1.732e-08	--
rs645758	13	55934856	C	G	0.277551	0.999919	370858	5.637	1.732e-08	++
rs636546	13	55915008	A	G	0.277536	0.999699	370793	5.637	1.734e-08	++
rs1960704	13	55915404	T	G	0.277536	0.999735	370800	-5.636	1.738e-08	--
rs639232	13	55914444	A	C	0.277545	0.999699	370798	-5.636	1.74e-08	--
rs631542	13	55933966	A	G	0.277574	0.999855	370862	5.636	1.742e-08	++
rs2315883	13	55987516	A	C	0.277175	0.998595	370522	5.636	1.745e-08	++
rs3124375	13	55988159	T	C	0.277175	0.998593	370522	5.636	1.745e-08	++
rs3124374	13	55988258	A	G	0.277176	0.998591	370522	5.636	1.745e-08	++
rs3105025	13	55988519	A	G	0.277176	0.998591	370522	5.636	1.745e-08	++
rs3124373	13	55988609	A	G	0.277176	0.998591	370522	5.636	1.745e-08	++
rs646620	13	55935007	A	G	0.277556	0.999939	370864	5.635	1.748e-08	++
rs1883826	22	41703428	A	G	0.321974	0.999057	370660	5.635	1.749e-08	++
rs3124381	13	55984579	A	G	0.277118	0.998884	370545	-5.635	1.753e-08	--
rs3124380	13	55984944	T	C	0.277118	0.998885	370545	5.635	1.753e-08	++
rs1697499	13	55936301	T	C	0.276949	0.99959	370862	-5.634	1.758e-08	--
rs302719	1	8490320	T	G	0.337126	0.994795	368255	5.634	1.765e-08	++
rs3124383	13	55984262	A	G	0.277132	0.998833	370541	-5.633	1.775e-08	--
rs610517	13	55918784	A	G	0.277522	0.999714	370790	-5.633	1.776e-08	--
rs2315886	13	55983789	A	G	0.277118	0.998889	370547	-5.632	1.776e-08	--
rs532686	13	55918046	T	C	0.277521	0.999713	370791	5.632	1.779e-08	++
rs3105033	13	55981579	A	G	0.277118	0.998889	370546	5.632	1.781e-08	++
rs3105032	13	55982418	A	G	0.277118	0.998889	370546	5.632	1.781e-08	++
rs2315888	13	55983456	T	C	0.277118	0.998889	370546	5.632	1.781e-08	++
rs2315887	13	55983567	T	C	0.277118	0.998889	370546	5.632	1.781e-08	++
rs12518963	5	64846236	A	G	0.358771	0.999307	370731	5.631	1.788e-08	++
rs9611549	22	41705909	C	G	0.321852	0.99867	370470	-5.63	1.807e-08	--
rs3105031	13	55982577	A	G	0.277159	0.998725	370552	5.628	1.823e-08	++
rs260048	5	64849701	T	C	0.358794	0.999949	370886	-5.628	1.825e-08	--
rs261255	5	64850134	A	G	0.358754	0.999974	370887	-5.628	1.825e-08	--
rs195094	5	64850219	C	G	0.358754	0.999974	370887	5.628	1.825e-08	++
rs2315884	13	55987506	T	C	0.277226	0.998322	370515	5.627	1.837e-08	++
rs3105027	13	55988043	A	G	0.277226	0.998322	370515	5.627	1.837e-08	++
rs3105024	13	55988823	T	G	0.277227	0.998318	370515	-5.627	1.837e-08	--
rs10229691	7	114024179	A	G	0.392361	0.992894	367888	5.626	1.844e-08	++
rs4700085	5	64837105	T	C	0.35868	0.999872	370854	5.626	1.845e-08	++
rs155063	5	64852186	A	G	0.358734	0.999963	370884	5.625	1.851e-08	++
rs3124424	13	55942947	A	G	0.277636	0.999821	370836	5.625	1.854e-08	++
rs7264608	20	18776935	A	G	0.195213	0.99557	369007	5.623	1.878e-08	++
rs11864839	16	31095251	C	G	0.393162	0.99985	370880	-5.622	1.89e-08	--
rs7317475	13	55951738	C	G	0.27754	0.998176	370429	-5.62	1.905e-08	--
rs3105070	13	55990585	T	C	0.277437	0.996834	368968	5.62	1.905e-08	++
rs9537080	13	55924955	A	G	0.277594	0.999577	370699	-5.62	1.91e-08	--
rs3124396	13	55977400	T	C	0.277167	0.9992	370746	5.619	1.916e-08	++
rs6892213	5	64839062	T	C	0.358733	0.999889	370865	5.619	1.917e-08	++
rs11864806	16	31095204	C	G	0.393878	0.999991	370882	-5.618	1.933e-08	--
rs28667719	5	87329176	A	G	0.196256	0.982174	363911	-5.617	1.939e-08	--
rs3105071	13	55990537	T	C	0.277382	0.996608	368969	5.617	1.941e-08	++
rs159962	1	8490983	T	C	0.33463	0.994592	367894	-5.616	1.959e-08	--
rs2305117	5	64847680	A	G	0.358867	0.999446	370873	-5.615	1.965e-08	--
rs4468641	16	31096876	A	C	0.395329	0.999431	370547	5.615	1.966e-08	++
rs3105061	13	55994517	T	C	0.277382	0.996618	368972	5.615	1.969e-08	++
rs2315876	13	55992778	A	T	0.277382	0.99662	368973	-5.614	1.974e-08	--
rs1436697	13	55920814	C	G	0.277575	0.999534	370694	-5.614	1.977e-08	--
rs9527379	13	55994072	T	C	0.277384	0.996617	368972	5.614	1.98e-08	++
rs9527380	13	55994990	A	T	0.277384	0.996619	368972	5.614	1.98e-08	++
rs3124409	13	55996309	T	C	0.277384	0.996619	368972	-5.614	1.98e-08	--
rs1436698	13	55920686	T	C	0.277575	0.999571	370696	-5.614	1.981e-08	--
rs3105093	13	55996489	A	G	0.277309	0.996256	368964	5.613	1.984e-08	++
rs1883825	22	41703408	A	G	0.32593	0.998572	370583	-5.613	1.985e-08	--
rs13162857	5	64831795	C	G	0.358736	0.999902	370882	-5.613	1.985e-08	--
rs3105068	13	55991573	A	G	0.277434	0.996343	368966	5.613	1.991e-08	++
rs10068637	5	87908894	A	T	0.276084	0.991783	366582	5.613	1.991e-08	++
rs1436700	13	55924547	A	G	0.277577	0.999612	370699	-5.613	1.993e-08	--
rs7196726	16	31092075	A	G	0.393501	1	370887	-5.613	1.994e-08	--
rs3124432	13	55990670	A	T	0.277435	0.99634	368965	5.612	1.996e-08	++
rs3105069	13	55990786	A	G	0.277434	0.996343	368965	5.612	1.996e-08	++
rs3124431	13	55990963	A	T	0.277434	0.996342	368965	5.612	1.996e-08	++
rs3105067	13	55991644	T	C	0.277434	0.996342	368965	5.612	1.996e-08	++
rs9527378	13	55993840	T	C	0.277434	0.996342	368965	-5.612	1.996e-08	--
rs3105062	13	55994405	A	T	0.277434	0.996344	368965	5.612	1.996e-08	++
rs3105089	13	55995676	T	C	0.277434	0.996344	368965	5.612	1.996e-08	++
rs3105091	13	55996221	A	T	0.277434	0.996345	368965	-5.612	1.996e-08	--
rs3105092	13	55996245	A	G	0.277434	0.996344	368965	5.612	1.996e-08	++
rs3124397	13	55975649	T	C	0.277165	0.999191	370743	5.612	1.998e-08	++
rs10213698	5	87431249	T	C	0.214576	0.989552	366538	-5.612	2.002e-08	--
rs3105095	13	55996936	A	G	0.277434	0.996344	368964	5.612	2.003e-08	++
rs3105060	13	55994782	T	G	0.277435	0.996339	368962	-5.612	2.004e-08	--
rs4885841	13	55979974	T	C	0.27716	0.999145	370745	5.611	2.009e-08	++
rs13160653	5	64827281	T	G	0.35874	0.999896	370883	-5.611	2.01e-08	--
rs6897886	5	64829258	A	C	0.35874	0.999907	370883	5.611	2.01e-08	++
rs13162392	5	64831517	T	C	0.35874	0.999912	370883	5.611	2.01e-08	++
rs11960449	5	64832555	A	T	0.35874	0.999915	370883	5.611	2.01e-08	++
rs13178551	5	64837878	A	G	0.35874	0.999915	370883	5.611	2.01e-08	++
rs6891597	5	64838584	A	G	0.35874	0.999915	370883	5.611	2.01e-08	++
rs10805398	5	64839350	T	C	0.358741	0.999917	370883	5.611	2.01e-08	++
rs13182106	5	64842054	T	G	0.358856	0.999512	370883	-5.611	2.01e-08	--
rs56184030	5	64842536	A	C	0.358856	0.999512	370883	5.611	2.01e-08	++
rs560815	13	55935080	A	T	0.277519	0.999747	370754	-5.611	2.017e-08	--
rs10940043	5	64840280	T	C	0.358742	0.999919	370882	-5.61	2.019e-08	--
rs13174535	5	64845719	T	C	0.358858	0.999517	370885	-5.61	2.025e-08	--
rs12521534	5	64845876	T	C	0.358875	0.999449	370885	-5.61	2.025e-08	--
rs12234093	5	64847852	T	C	0.358858	0.999517	370885	-5.61	2.025e-08	--
rs12234033	5	64847922	A	G	0.358858	0.999517	370885	5.61	2.025e-08	++
rs6874775	5	64843025	A	G	0.358857	0.999511	370883	5.609	2.029e-08	++
rs12521142	5	64843435	A	G	0.358857	0.999511	370883	5.609	2.029e-08	++
rs12521208	5	64843743	A	G	0.358857	0.999511	370883	5.609	2.029e-08	++
rs2315891	13	55981120	A	G	0.277264	0.998701	370747	5.609	2.034e-08	++
rs2030916	7	113958395	T	G	0.31431	0.985443	361671	-5.609	2.041e-08	--
rs8002963	13	55924014	A	G	0.277622	0.99937	370663	5.608	2.046e-08	++
rs3105094	13	55996779	T	C	0.277363	0.996604	368968	5.608	2.047e-08	++
rs3124399	13	55975582	A	G	0.276838	0.999071	370735	-5.607	2.056e-08	--
rs2315892	13	55980913	T	C	0.277196	0.99904	370748	-5.607	2.061e-08	--
rs2315890	13	55981176	A	C	0.277267	0.998698	370748	-5.607	2.061e-08	--
rs3105073	13	55977684	A	G	0.277164	0.999205	370748	-5.606	2.065e-08	--
rs1883827	22	41703579	A	G	0.325945	0.998646	370588	-5.606	2.065e-08	--
rs7199949	16	31096164	C	G	0.393882	0.99994	370828	-5.606	2.066e-08	--
rs7982241	13	55923930	T	C	0.277586	0.999532	370681	5.606	2.072e-08	++
rs8002794	13	55923952	A	C	0.277586	0.999535	370683	5.605	2.087e-08	++
rs1657202	13	55922607	C	G	0.277585	0.999511	370679	5.604	2.09e-08	++
rs3124391	13	55981960	C	G	0.277163	0.999204	370750	-5.604	2.09e-08	--
rs6002323	22	41701125	T	C	0.328015	0.997275	370048	-5.604	2.1e-08	--
rs3765971	1	8445360	T	C	0.337887	0.998109	370328	5.603	2.107e-08	++
rs3105059	13	55926777	A	G	0.277606	0.999722	370753	-5.603	2.108e-08	--
rs3124430	13	55926637	T	G	0.277609	0.999742	370759	-5.602	2.115e-08	--
rs596177	13	55930271	A	G	0.27761	0.999739	370759	5.602	2.115e-08	++
rs28431297	7	114017067	A	G	0.391846	0.995272	369447	5.602	2.124e-08	++
rs4885823	13	55951798	A	C	0.277375	0.998511	370510	5.601	2.13e-08	++
rs11865038	16	31095171	T	C	0.393903	1	370887	-5.601	2.132e-08	--
rs6961970	7	113901132	A	C	0.238151	0.993046	367658	5.601	2.132e-08	++
rs3124371	13	55989433	A	G	0.277157	0.997601	370309	5.6	2.137e-08	++
rs10249531	7	114014574	T	C	0.391881	0.995396	369484	-5.599	2.152e-08	--
rs302714	1	8486131	A	C	0.332617	0.996862	369067	5.598	2.172e-08	++
rs692816	13	55923592	A	G	0.277605	0.999448	370679	-5.596	2.188e-08	--
rs596158	13	55930262	T	C	0.277628	0.999682	370749	5.596	2.189e-08	++
rs10250103	7	114294942	T	C	0.462662	0.989868	368397	5.596	2.189e-08	++
rs692930	13	55921984	T	C	0.277576	0.99952	370677	5.595	2.211e-08	++
rs9537081	13	55925032	T	C	0.277639	0.99959	370726	5.593	2.23e-08	++
rs7712178	5	64819759	A	T	0.359006	0.998341	370511	-5.593	2.232e-08	--
rs6565217	16	31083324	A	G	0.393011	0.999086	370354	-5.592	2.249e-08	--
rs4885853	13	55989783	T	G	0.277235	0.998042	370421	-5.592	2.25e-08	--
rs4310137	7	114024424	A	G	0.392371	0.992771	367739	5.591	2.252e-08	++
rs621133	13	55921966	A	G	0.277574	0.99955	370670	5.589	2.277e-08	++
rs574958	13	55929734	T	C	0.277598	0.99969	370744	-5.589	2.289e-08	--
rs4895718	6	147973296	T	C	0.340908	0.997991	370554	-5.588	2.291e-08	--
rs245531	5	64780736	A	T	0.361626	0.995716	370021	-5.588	2.296e-08	--
rs2024567	22	41699206	C	G	0.322451	0.997747	369844	5.587	2.305e-08	++
rs1816740	5	87434077	T	G	0.204984	0.989616	366507	5.585	2.34e-08	++
rs10060622	5	87929869	T	C	0.275817	0.989592	365796	-5.584	2.348e-08	--
rs245558	5	64806368	A	G	0.358701	0.999019	370615	5.583	2.365e-08	++
rs261253	5	64857063	A	G	0.358636	0.999726	370774	5.583	2.37e-08	++
rs447824	5	64854624	A	G	0.358665	0.999965	370886	5.582	2.376e-08	++
rs1916978	7	113957196	T	C	0.299812	0.988739	363767	5.581	2.395e-08	++
rs66647990	7	114018456	T	C	0.391818	0.994767	369400	5.581	2.398e-08	++
rs4822020	22	41700203	T	C	0.322462	0.997859	370015	5.58	2.408e-08	++
rs245561	5	64804698	T	C	0.358714	0.999003	370606	5.58	2.41e-08	++
rs7197717	16	31083075	A	C	0.393711	0.999189	370379	5.579	2.426e-08	++
rs3795310	1	8431607	T	C	0.459361	0.997944	369921	5.578	2.427e-08	++
rs11642192	16	31082025	T	C	0.393696	0.999141	370377	5.578	2.434e-08	++
rs936146	7	114294405	C	G	0.463896	0.988443	367948	5.577	2.451e-08	++
rs6864157	5	64830766	T	C	0.358955	0.999435	370456	5.575	2.474e-08	++
rs10233347	7	114021527	A	G	0.391897	0.993932	368727	-5.574	2.487e-08	--
rs57462170	3	50239803	A	G	0.107943	0.995324	369664	5.573	2.499e-08	++
rs3997266	7	114022000	A	G	0.391831	0.993591	368388	-5.573	2.499e-08	--
rs171531	5	64788843	A	G	0.357921	0.998358	370467	-5.572	2.514e-08	--
rs6678140	1	8436802	T	C	0.334989	0.998635	370376	5.571	2.526e-08	++
rs245565	5	64801331	A	G	0.358689	0.999009	370602	5.571	2.533e-08	++
rs894875	1	8432136	T	C	0.334565	1	370887	5.571	2.537e-08	++
rs245533	5	64780836	C	G	0.361837	0.995597	369878	5.571	2.538e-08	++
rs245556	5	64807642	C	G	0.358704	0.999042	370626	-5.57	2.543e-08	--
rs6860708	5	87800881	T	C	0.339355	0.983879	362096	5.57	2.55e-08	++
rs1916977	7	113957306	T	C	0.299059	0.988304	363758	-5.567	2.588e-08	--
rs57319506	3	50285677	T	C	0.111682	0.998728	370679	-5.567	2.595e-08	--
rs4296750	5	64823492	A	G	0.358743	0.999302	370745	-5.566	2.599e-08	--
rs10259672	7	114021306	T	C	0.391846	0.993939	368806	5.566	2.603e-08	++
rs1896593	5	87432746	A	G	0.205037	0.990753	367041	-5.566	2.61e-08	--
rs2024566	22	41697338	A	G	0.322119	0.9977	369804	-5.565	2.623e-08	--
rs786532	5	64817553	C	G	0.358858	0.998715	370757	5.564	2.638e-08	++
rs786531	5	64817584	T	C	0.358858	0.998715	370757	-5.564	2.638e-08	--
rs786534	5	64816646	A	C	0.358857	0.998706	370755	-5.564	2.639e-08	--
rs10940040	5	64824530	T	C	0.358738	0.999374	370722	5.563	2.647e-08	++
rs9611555	22	41713111	A	G	0.319185	0.995662	368358	5.563	2.653e-08	++
rs2396727	7	114025213	C	G	0.392429	0.992701	367350	-5.563	2.657e-08	--
rs706657	5	64814592	T	G	0.358859	0.998713	370757	-5.562	2.662e-08	--
rs786530	5	64818120	A	T	0.358859	0.998713	370757	5.562	2.662e-08	++
rs7722983	5	64821746	C	G	0.358749	0.999172	370757	5.562	2.662e-08	++
rs245555	5	64809337	A	C	0.358858	0.99871	370756	-5.562	2.675e-08	--
rs245553	5	64810682	A	T	0.35886	0.99871	370756	5.562	2.675e-08	++
rs6874443	5	87433218	T	C	0.213986	0.986499	365737	-5.561	2.68e-08	--
rs6972929	7	114021196	A	G	0.391871	0.994003	368933	5.561	2.689e-08	++
rs881732	7	114296545	A	C	0.463694	0.992377	368578	-5.56	2.691e-08	--
rs245543	5	64785304	C	G	0.359073	0.998409	370472	-5.56	2.692e-08	--
rs369085	5	64800005	A	G	0.358702	0.998992	370610	-5.56	2.697e-08	--
rs171530	5	64787704	A	T	0.35924	0.998333	370440	5.56	2.703e-08	++
rs10213876	5	87431108	A	G	0.204988	0.991145	367260	-5.56	2.704e-08	--
rs9399612	6	147976721	A	G	0.341167	0.997162	370243	5.559	2.709e-08	++
rs786535	5	64815900	T	C	0.358832	0.998674	370743	-5.559	2.711e-08	--
rs6882729	5	87431596	C	G	0.204982	0.99109	367250	-5.558	2.734e-08	--
rs3124402	13	55975115	A	G	0.276746	0.999072	370707	5.558	2.736e-08	++
rs786533	5	64816825	T	C	0.358834	0.998685	370742	5.557	2.738e-08	++
rs181753	5	64787191	A	G	0.359089	0.998451	370471	-5.557	2.739e-08	--
rs245547	5	64787538	T	C	0.359089	0.998451	370471	-5.557	2.739e-08	--
rs245549	5	64788576	T	C	0.359089	0.998451	370471	-5.557	2.739e-08	--
rs58051625	3	50278717	C	G	0.111635	0.997667	370626	5.557	2.74e-08	++
rs60984906	5	87801898	A	T	0.339054	0.983754	361994	5.557	2.744e-08	++
rs245550	5	64813296	T	C	0.358838	0.998693	370744	5.557	2.745e-08	++
rs706658	5	64815304	C	G	0.358838	0.998693	370744	5.557	2.745e-08	++
rs7194615	16	82769498	T	C	0.448502	0.981257	360893	-5.557	2.748e-08	--
rs2007877	5	64822782	T	C	0.358728	0.99919	370749	5.556	2.755e-08	++
rs1435533	7	12217361	C	G	0.205684	0.986501	365471	-5.556	2.755e-08	--
rs11030381	11	28599880	A	T	0.40981	0.994809	368238	5.556	2.757e-08	++
rs245554	5	64809986	A	G	0.358722	0.999163	370743	5.556	2.758e-08	++
rs245545	5	64786168	C	G	0.359088	0.99844	370475	5.555	2.769e-08	++
rs245546	5	64786853	A	C	0.359088	0.998446	370475	5.555	2.769e-08	++
rs3124415	13	55961052	A	T	0.2771	0.999603	370717	-5.555	2.782e-08	--
rs2315895	13	55968063	T	C	0.277102	0.999602	370723	-5.554	2.8e-08	--
rs3124414	13	55961134	T	C	0.277103	0.999599	370719	-5.552	2.817e-08	--
rs3105044	13	55963350	A	T	0.277103	0.999599	370719	-5.552	2.817e-08	--
rs3124410	13	55966218	T	C	0.277103	0.999599	370719	-5.552	2.817e-08	--
rs245544	5	64785804	T	C	0.359084	0.998437	370479	-5.552	2.824e-08	--
rs3124416	13	55960500	T	C	0.277103	0.999627	370724	-5.551	2.834e-08	--
rs3105046	13	55962898	T	C	0.277108	0.999616	370724	5.551	2.834e-08	++
rs3124413	13	55961418	T	C	0.277111	0.999551	370709	-5.551	2.84e-08	--
rs2708633	1	8439625	A	C	0.334514	0.998957	370282	5.551	2.843e-08	++
rs3124405	13	55970997	T	G	0.277105	0.999579	370717	-5.55	2.857e-08	--
rs1427921	5	87387291	A	G	0.309883	0.984001	362819	5.549	2.867e-08	++
rs4923557	11	28693531	T	G	0.379846	0.980239	358274	5.549	2.869e-08	++
rs3105080	13	55960882	A	G	0.277103	0.999629	370726	5.549	2.872e-08	++
rs3124411	13	55965666	T	C	0.277114	0.999548	370711	5.549	2.879e-08	++
rs3105040	13	55966968	T	G	0.277114	0.999547	370711	5.549	2.879e-08	++
rs3105039	13	55967647	A	G	0.277114	0.999546	370711	5.549	2.879e-08	++
rs172531	1	8495590	A	G	0.33559	0.99321	366538	5.548	2.882e-08	++
rs12521455	5	64796940	A	G	0.358695	0.998938	370599	-5.548	2.883e-08	--
rs445629	5	64797043	A	G	0.358697	0.998944	370600	5.548	2.887e-08	++
rs389082	5	64797253	A	G	0.358697	0.998944	370600	-5.548	2.887e-08	--
rs380327	5	64798082	A	G	0.358697	0.998944	370600	-5.548	2.887e-08	--
rs3105037	13	55970733	T	C	0.277128	0.999465	370706	5.548	2.89e-08	++
rs3105045	13	55963117	T	C	0.27712	0.999555	370716	5.548	2.893e-08	++
rs3105043	13	55963930	A	G	0.277119	0.999564	370716	5.548	2.893e-08	++
rs3105042	13	55964451	A	T	0.277119	0.999564	370716	-5.548	2.893e-08	--
rs3124412	13	55964714	A	C	0.277118	0.999563	370716	-5.548	2.893e-08	--
rs17839568	16	31099783	T	C	0.39413	0.999411	370430	5.547	2.904e-08	++
rs7982441	13	55924013	T	C	0.27818	0.999158	370412	5.547	2.908e-08	++
rs9316789	13	55973199	A	T	0.2771	0.999584	370717	-5.546	2.918e-08	--
rs3124403	13	55973622	A	C	0.277099	0.999586	370717	-5.546	2.918e-08	--
rs9537099	13	55965079	T	C	0.277091	0.999447	370717	-5.546	2.924e-08	--
rs3105082	13	55954016	T	C	0.27712	0.999245	370481	5.546	2.927e-08	++
rs6002328	22	41710034	T	C	0.329144	0.995425	368330	-5.545	2.938e-08	--
rs1668331	7	113872935	T	G	0.381601	0.993801	367331	5.544	2.955e-08	++
rs301801	1	8495945	T	C	0.335597	0.993073	366493	5.543	2.97e-08	++
rs3124406	13	55970389	A	G	0.27711	0.999532	370709	-5.542	2.982e-08	--
rs2092564	22	41700030	C	G	0.319563	0.997807	369945	5.542	2.988e-08	++
rs3736775	20	18529233	A	T	0.403809	0.998262	369884	-5.542	2.989e-08	--
rs9527375	13	55969526	A	G	0.277103	0.999609	370726	-5.541	3.013e-08	--
rs11155515	6	147959229	A	C	0.375541	0.999691	370782	5.54	3.025e-08	++
rs404781	5	64794829	T	G	0.358849	0.998442	370600	-5.539	3.044e-08	--
rs402552	5	64795196	A	G	0.358848	0.998444	370600	-5.539	3.044e-08	--
rs7119404	11	28691287	T	C	0.382842	0.983389	359346	-5.538	3.059e-08	--
rs3124404	13	55971183	A	G	0.277102	0.999576	370709	5.538	3.06e-08	++
rs3105036	13	55972428	C	G	0.277102	0.999576	370709	-5.538	3.06e-08	--
rs1984839	22	41685937	C	G	0.323027	0.996211	369217	5.537	3.07e-08	++
rs10218528	1	174447588	A	T	0.400556	0.99266	365998	-5.537	3.071e-08	--
rs9611548	22	41704143	T	G	0.318665	1	370887	5.537	3.072e-08	++
rs33394	5	64778944	A	G	0.362053	0.993939	369786	-5.537	3.077e-08	--
rs11755113	6	147964336	T	C	0.375409	0.999177	370656	5.536	3.086e-08	++
rs2315898	13	55954916	A	G	0.277097	0.999332	370540	-5.536	3.088e-08	--
rs13328187	5	87865365	T	C	0.255287	0.992634	367994	-5.536	3.1e-08	--
rs10872602	6	147959057	A	T	0.375524	0.999675	370771	-5.535	3.121e-08	--
rs9611546	22	41698542	C	G	0.319466	0.997872	369821	-5.531	3.176e-08	--
rs6081174	20	18483977	T	C	0.466957	0.996875	368404	-5.531	3.188e-08	--
rs750952	16	31093954	T	C	0.385954	0.999772	370816	-5.529	3.223e-08	--
rs2396728	7	114025485	A	G	0.392416	0.992619	367243	-5.527	3.267e-08	--
rs2396724	7	114033544	A	G	0.391867	0.989404	364613	5.525	3.29e-08	++
rs3105081	13	55954136	A	G	0.277066	0.998863	370260	-5.525	3.296e-08	--
rs7129601	11	28688407	A	G	0.380227	0.984606	360194	-5.525	3.3e-08	--
rs2194028	5	87825490	T	C	0.331484	0.984233	362153	5.521	3.377e-08	++
rs10510755	3	50281168	T	C	0.111186	0.998686	370585	5.519	3.401e-08	++
rs245541	5	64783403	C	G	0.361688	0.997813	370432	-5.518	3.424e-08	--
rs9611486	22	41458784	C	G	0.289902	0.994562	367734	-5.518	3.43e-08	--
rs245548	5	64787638	T	C	0.361357	0.998302	370452	-5.517	3.439e-08	--
rs1468915	7	12227892	A	G	0.229482	0.989792	366659	-5.517	3.444e-08	--
rs245542	5	64783962	A	G	0.358552	0.997804	370409	5.517	3.448e-08	++
rs42468	5	64908111	T	G	0.359375	0.999219	370396	5.517	3.449e-08	++
rs152061	5	64910405	T	C	0.359374	0.999215	370396	5.517	3.449e-08	++
rs301803	1	8498680	A	T	0.334993	0.991835	364462	5.517	3.452e-08	++
rs6942134	6	147952023	C	G	0.340883	0.995454	369295	-5.517	3.456e-08	--
rs2873024	13	55956143	A	G	0.277056	0.999202	370439	-5.515	3.491e-08	--
rs3124419	13	55957152	A	C	0.277058	0.9992	370440	-5.514	3.505e-08	--
rs2315896	13	55958199	T	C	0.277015	0.999174	370438	-5.514	3.505e-08	--
rs3105076	13	55958335	A	C	0.277015	0.999176	370438	5.514	3.505e-08	++
rs3105079	13	55959226	A	G	0.277001	0.999195	370437	5.514	3.507e-08	++
rs17137004	7	114029251	A	G	0.391197	0.991128	365231	-5.513	3.533e-08	--
rs155062	5	64851412	T	C	0.358521	1	370887	5.513	3.537e-08	++
rs55828403	5	87426444	T	C	0.207503	0.992442	367682	-5.512	3.553e-08	--
rs432206	5	64858687	C	G	0.359233	0.999222	370475	-5.508	3.637e-08	--
rs60516959	5	87426275	C	G	0.209136	0.992154	367670	-5.507	3.655e-08	--
rs7364221	22	41650190	A	C	0.329476	0.997729	370189	5.506	3.661e-08	++
rs6112023	20	18531021	T	G	0.401732	0.998602	369964	-5.506	3.666e-08	--
rs13056300	22	41408754	T	C	0.270923	0.982415	361842	-5.505	3.691e-08	--
rs66990552	5	87427933	T	C	0.207499	0.992256	367625	-5.505	3.692e-08	--
rs11719276	3	85371838	A	G	0.298062	0.994948	367773	5.503	3.728e-08	++
rs2071802	3	50412945	A	G	0.110565	0.99719	370052	-5.503	3.735e-08	--
rs3105078	13	55958949	A	C	0.276978	0.999211	370517	5.503	3.742e-08	++
rs3124418	13	55958958	T	C	0.276963	0.999284	370517	-5.503	3.742e-08	--
rs10072319	5	87425122	T	C	0.209089	0.992256	367685	5.502	3.745e-08	++
rs3013315	13	55998607	T	C	0.278568	0.99387	367235	5.502	3.748e-08	++
rs9831374	3	85370873	T	C	0.298048	0.994934	367765	-5.502	3.762e-08	--
rs159963	1	8504421	A	C	0.424395	0.98746	362196	-5.499	3.815e-08	--
rs154940	5	64902091	T	C	0.35937	0.99993	370865	-5.499	3.822e-08	--
rs11090039	22	41496800	A	G	0.283315	0.995541	368558	5.498	3.831e-08	++
rs13058113	22	41508414	T	G	0.284763	0.995605	368836	5.496	3.877e-08	++
rs10066009	5	87421906	A	G	0.207513	0.992984	367899	5.495	3.898e-08	++
rs76846888	3	50406058	T	C	0.110541	0.99836	370715	5.495	3.899e-08	++
rs78020607	3	50254624	A	G	0.111566	0.999019	370819	-5.495	3.905e-08	--
rs6883228	5	153669155	C	G	0.183199	0.995777	369218	5.495	3.912e-08	++
rs112779734	22	41434198	T	C	0.30663	0.998552	370434	-5.494	3.932e-08	--
rs60253275	7	12223991	A	G	0.23175	0.989874	366615	-5.492	3.967e-08	--
rs9611540	22	41674203	T	C	0.329176	0.997125	369527	5.49	4.012e-08	++
rs2239801	3	50402309	C	G	0.110579	0.998521	370747	-5.489	4.04e-08	--
rs1925069	13	55691109	C	G	0.254489	0.988378	364537	5.489	4.053e-08	++
rs9611527	22	41644428	A	G	0.332951	0.994428	368323	5.488	4.062e-08	++
rs6081197	20	18517520	A	G	0.195512	0.997578	369780	5.488	4.063e-08	++
rs4530881	6	147951629	A	G	0.34112	0.995213	369105	-5.487	4.078e-08	--
rs1427919	5	87422554	T	C	0.20914	0.992582	367863	5.487	4.084e-08	++
rs2413631	22	41359786	A	G	0.244787	0.988168	366125	5.486	4.101e-08	++
rs10835391	11	28694440	C	G	0.380212	0.978977	357528	5.484	4.162e-08	++
rs28814987	16	31081460	T	C	0.385705	0.998996	370371	-5.484	4.164e-08	--
rs7294	16	31102321	T	C	0.385955	1	370887	-5.481	4.225e-08	--
rs6962694	7	12229423	C	G	0.229389	0.989623	366475	5.48	4.255e-08	++
rs844596	6	147967368	A	G	0.312075	0.997527	369795	-5.48	4.258e-08	--
rs4821991	22	41440683	T	C	0.283037	0.997901	369150	-5.48	4.26e-08	--
rs301817	1	8503379	A	C	0.413406	0.99	363642	-5.48	4.261e-08	--
rs34011394	22	41704872	T	C	0.428098	1	370887	-5.479	4.271e-08	--
rs4896930	6	147946848	A	C	0.338745	0.994994	369142	5.479	4.272e-08	++
rs988257	13	56204045	A	G	0.27031	0.997549	370525	-5.479	4.283e-08	--
rs6081208	20	18533187	A	G	0.195492	0.99756	369770	-5.478	4.304e-08	--
rs6081190	20	18513532	T	C	0.195521	0.99745	369775	-5.477	4.317e-08	--
rs6081205	20	18530186	A	G	0.195755	0.997291	369763	5.477	4.317e-08	++
rs301819	1	8501786	A	G	0.412648	0.990251	363515	5.476	4.354e-08	++
rs13055800	22	41440424	A	G	0.283049	0.997887	369154	5.476	4.363e-08	++
rs1427920	5	87422770	A	G	0.211236	0.992145	367776	5.475	4.368e-08	++
rs75888065	20	18514932	T	C	0.195516	0.997481	369777	5.475	4.387e-08	++
rs7705477	5	87428135	A	G	0.21121	0.991546	367532	-5.474	4.398e-08	--
rs2273085	22	41615376	T	C	0.291124	1	370887	5.474	4.412e-08	++
rs6663591	1	174390997	A	C	0.396596	0.999039	370498	5.473	4.415e-08	++
rs78772646	20	18532587	T	C	0.195486	0.997601	369796	-5.473	4.422e-08	--
rs4895716	6	147946854	T	C	0.338811	0.994795	369025	5.471	4.469e-08	++
rs28536144	5	87422045	A	T	0.210553	0.992442	367852	-5.471	4.474e-08	--
rs9527411	13	56107809	A	G	0.273183	0.998488	370466	5.471	4.481e-08	++
rs4820435	22	41652846	T	G	0.328288	0.997526	369719	5.469	4.515e-08	++
rs1589738	6	147967761	A	G	0.372667	0.998731	370163	5.469	4.527e-08	++
rs35713203	16	31090407	C	G	0.379969	0.999399	370816	-5.468	4.542e-08	--
rs9597201	13	56108225	A	G	0.273409	0.99808	370455	5.468	4.543e-08	++
rs6075360	20	18529946	T	C	0.195445	0.997422	369705	-5.468	4.544e-08	--
rs9611487	22	41460489	T	C	0.283445	0.995549	368846	5.468	4.545e-08	++
rs9537156	13	56106426	T	C	0.273467	0.998484	370455	-5.468	4.547e-08	--
rs9537157	13	56106453	A	G	0.27347	0.998462	370455	5.468	4.547e-08	++
rs4130480	13	56108958	A	C	0.273105	0.998121	370459	5.468	4.549e-08	++
rs7327718	13	56113620	C	G	0.273839	0.997177	369510	5.467	4.57e-08	++
rs12671486	7	12219464	C	G	0.207667	0.986866	365599	5.466	4.594e-08	++
rs1435534	7	12217212	T	C	0.231891	0.989602	366413	-5.466	4.596e-08	--
rs4130479	13	56108934	T	C	0.273399	0.998135	370459	5.466	4.614e-08	++
rs2006197	1	174401963	T	C	0.396571	0.998927	370447	5.465	4.619e-08	++
rs56084168	17	79084574	T	C	0.147994	0.996547	369820	-5.465	4.632e-08	--
rs79861172	2	148607438	A	G	0.0918161	0.999214	370664	5.464	4.645e-08	++
rs12484971	22	41439304	A	T	0.283034	0.997927	369204	-5.464	4.649e-08	--
rs11681013	2	148612994	A	T	0.091783	0.999681	370796	-5.464	4.668e-08	--
rs7951682	11	28651894	C	G	0.378727	0.996435	369493	-5.463	4.672e-08	--
rs3118187	13	55684950	A	G	0.206798	0.991893	368260	-5.461	4.747e-08	--
rs145831787	3	50260468	T	C	0.111701	0.998562	370575	5.461	4.748e-08	++
rs6878137	5	87397663	T	C	0.211379	0.994649	368436	5.46	4.755e-08	++
rs10043307	5	87418400	A	C	0.209174	0.992948	368054	-5.46	4.768e-08	--
rs974898	6	147968026	A	T	0.311258	0.997581	369713	-5.458	4.806e-08	--
rs515810	13	56191821	A	C	0.269981	0.997258	370314	-5.458	4.815e-08	--
rs6877822	5	87397560	A	G	0.211379	0.994707	368446	-5.458	4.815e-08	--
rs7718783	5	87416594	T	C	0.209181	0.993166	368184	-5.458	4.818e-08	--
rs5995992	22	41487218	T	C	0.285111	0.996044	368631	-5.457	4.841e-08	--
rs2780462	13	56204479	T	C	0.270275	0.997601	370549	5.457	4.845e-08	++
rs4566042	13	56208874	A	G	0.270312	0.997834	370659	-5.457	4.849e-08	--
rs1593065	5	87134540	T	G	0.221001	0.977376	360759	5.456	4.856e-08	++
rs10062036	5	87420551	T	C	0.211245	0.992337	367834	5.457	4.856e-08	++
rs2235849	22	41653540	T	G	0.340024	0.997799	369762	-5.456	4.859e-08	--
rs139379641	3	50347933	A	G	0.110655	0.999246	370606	5.456	4.879e-08	++
rs17747954	20	18727600	A	G	0.20391	0.996901	370024	-5.455	4.884e-08	--
rs12112477	7	12228302	A	C	0.231753	0.989726	366668	-5.455	4.89e-08	--
rs9537167	13	56118476	A	G	0.273086	0.998252	370533	-5.455	4.891e-08	--
rs1593064	5	87134419	C	G	0.221003	0.977383	360759	-5.455	4.9e-08	--
rs1346442	5	87399465	T	G	0.211264	0.994477	368377	5.455	4.904e-08	++
rs9611510	22	41569124	T	C	0.285309	0.999328	370725	-5.454	4.915e-08	--
rs9527409	13	56103060	T	C	0.273178	0.99847	370458	-5.454	4.918e-08	--
rs725085	6	147963393	T	C	0.31218	0.998098	370446	-5.453	4.961e-08	--
rs9527410	13	56103140	T	G	0.273471	0.99848	370458	5.452	4.989e-08	++
rs9537155	13	56101010	T	C	0.273473	0.998454	370458	-5.452	4.99e-08	--
rs1834910	5	87413633	A	G	0.209185	0.993482	368246	5.451	4.997e-08	++
rs45536634	3	50400081	A	G	0.110691	0.997696	370386	5.451	4.999e-08	++
Overview of SNPs that were GWS (P < 5×10e-8) in the meta-analysis of UKB release 1 and 2 data.
SNPs are ordered based on ascending P value.
CHR = Chromosome; BP = basepair position; A1 = minor allele; A2 = major allele; MAF = minor allele frequency of SNP in the UKB
INFO = imputation quality of the SNP; N = Number of individuals for which SNP information was available; Z = Z-statistic; P = P value
DIR = direction of SNP effect in UKB release 1 and release 2 (i.e., full release minus individuals present in release 1)
