# Supplementary material for: Item-level analyses reveal genetic heterogeneity in neuroticism
Source: Nat Commun. 2018 Mar 2;9:905. doi: 10.1038/s41467-018-03242-8 (PMC5834468; doi:10.1038/s41467-018-03242-8)
Supplement: Supplementary file 17 — Supplementary Data 13 [file 41467_2018_3242_MOESM17_ESM.xlsx]

## Sheet: Supplementary Data 13
Supplementary Data 13. Genome-wide significant SNPs for SUF-NERV (UKB field ID: 2010)
rsID	CHR	BP	A1	A2	MAF	INFO	N	Z	P	DIR
rs12787112	11	47687147	A	G	0.340851	0.998483	368019	8.134	4.152e-16	++
rs11039327	11	47674084	A	T	0.338049	0.997872	367825	8.116	4.822e-16	++
rs4752856	11	47648042	A	G	0.342078	0.999914	369024	-8.106	5.221e-16	--
rs11602395	11	47726977	C	G	0.339652	0.997513	367692	8.087	6.116e-16	++
rs12787646	11	47669665	T	C	0.341003	0.99831	367939	8.084	6.251e-16	++
rs2030166	11	47602729	T	C	0.345193	0.999266	368705	-8.071	6.952e-16	--
rs3817335	11	47643891	A	T	0.343733	0.999887	369022	-8.07	7.017e-16	--
rs7945473	11	47589707	T	C	0.345217	0.999428	368712	-8.066	7.235e-16	--
rs1064608	11	47640429	C	G	0.341874	1	369071	-8.055	7.932e-16	--
rs56400411	11	47586376	T	G	0.343413	0.999383	368693	8.055	7.949e-16	++
rs11039342	11	47716975	A	C	0.339123	0.998267	368076	-8.049	8.315e-16	--
rs10838748	11	47716381	T	G	0.339693	0.99852	368091	8.049	8.34e-16	++
rs12798346	11	47583121	T	C	0.343295	0.99945	368714	-8.047	8.501e-16	--
rs34958982	11	47547046	T	C	0.343372	0.999299	368702	8.034	9.459e-16	++
rs4752845	11	47539697	T	C	0.343195	0.99961	368849	8.031	9.63e-16	++
rs10838747	11	47716324	C	G	0.339243	0.998551	368102	-8.023	1.03e-15	--
rs12419692	11	47624714	A	C	0.343114	0.999927	369043	-8.021	1.049e-15	--
rs35624992	11	47615798	C	G	0.343074	0.999749	368966	-8.011	1.136e-15	--
rs34467936	11	47915299	A	G	0.35405	0.973092	358412	8.007	1.172e-15	++
rs66749409	11	47568074	T	C	0.343255	0.999494	368842	-8.005	1.195e-15	--
rs12799623	11	47622139	A	G	0.342917	0.999817	369041	-7.992	1.332e-15	--
rs11039255	11	47495746	T	G	0.345049	0.998057	367896	-7.982	1.445e-15	--
rs12361256	11	47910823	T	G	0.360954	0.984674	362073	7.98	1.46e-15	++
rs11039391	11	47796662	A	G	0.339514	0.999404	368855	-7.978	1.483e-15	--
rs11039389	11	47796062	T	C	0.341432	0.999711	368921	7.973	1.546e-15	++
rs10838757	11	47763016	T	C	0.340286	0.999365	368777	7.969	1.605e-15	++
rs4752801	11	47907641	A	G	0.361005	0.984613	362000	7.968	1.61e-15	++
rs4752857	11	47655752	T	C	0.343004	0.999846	368989	-7.961	1.707e-15	--
rs11602339	11	47761471	T	C	0.339638	0.999772	368930	-7.959	1.736e-15	--
rs12421210	11	47779586	T	C	0.339544	0.99977	368941	-7.958	1.745e-15	--
rs1317149	11	47486885	T	C	0.343276	0.998613	368472	-7.956	1.771e-15	--
rs12794570	11	47658314	T	C	0.343006	0.999642	368900	-7.956	1.775e-15	--
rs7927771	11	47781306	A	G	0.339644	0.999656	368899	7.955	1.789e-15	++
rs12363232	11	47623890	T	C	0.341055	1	369071	-7.955	1.794e-15	--
rs7947730	11	47786184	T	C	0.339683	0.999789	368947	-7.954	1.812e-15	--
rs4752797	11	47874364	A	G	0.338926	0.999445	368864	-7.946	1.92e-15	--
rs34923397	11	47769564	A	G	0.338988	0.9997	368893	-7.946	1.927e-15	--
rs11039412	11	47841581	A	G	0.339184	0.99931	368881	-7.945	1.937e-15	--
rs11039426	11	47863119	A	G	0.33915	0.999573	368863	-7.941	2e-15	--
rs11605348	11	47606483	A	G	0.343043	0.993667	367104	-7.941	2.001e-15	--
rs11604825	11	47725306	T	C	0.335163	0.993723	365842	-7.939	2.039e-15	--
rs11039348	11	47728617	A	G	0.341794	0.993204	365140	-7.937	2.063e-15	--
rs35902101	11	47795169	T	C	0.339621	0.999755	368947	-7.937	2.075e-15	--
rs11039390	11	47796295	C	G	0.339657	0.999614	368938	7.936	2.085e-15	++
rs10838738	11	47663049	A	G	0.343256	1	369071	7.934	2.123e-15	++
rs7105282	11	47805614	A	C	0.340098	0.999052	368687	-7.934	2.125e-15	--
rs17788930	11	47752775	A	G	0.339739	1	369071	7.924	2.302e-15	++
rs9909	11	47799775	C	G	0.339581	0.999622	368895	7.918	2.415e-15	++
rs35985502	11	47847428	A	G	0.339111	0.999684	368966	-7.917	2.431e-15	--
rs11039416	11	47846711	A	G	0.339081	0.999552	368965	-7.916	2.457e-15	--
rs12787330	11	47812311	T	C	0.339624	0.999668	368973	-7.913	2.516e-15	--
rs12361031	11	47783076	A	G	0.339871	0.999415	368855	-7.909	2.585e-15	--
rs34128973	11	47851376	T	C	0.339156	0.999736	368980	-7.906	2.654e-15	--
rs34910028	11	47758449	T	C	0.339633	0.999685	368897	7.903	2.714e-15	++
rs11039433	11	47877493	T	C	0.339027	0.999271	368902	-7.899	2.821e-15	--
rs2290850	11	47807774	T	C	0.33988	1	369071	7.895	2.91e-15	++
rs113945456	11	47871368	C	G	0.339139	0.999665	368926	-7.894	2.921e-15	--
rs12802244	11	47932666	A	G	0.360275	0.9844	361891	-7.894	2.931e-15	--
rs7120333	11	47817441	T	C	0.339187	0.999664	368991	-7.892	2.963e-15	--
rs12785833	11	47836062	T	C	0.339195	0.999551	368983	7.89	3.033e-15	++
rs12418852	11	47868853	C	G	0.33917	0.999693	368945	7.886	3.131e-15	++
rs11605774	11	47832793	A	G	0.339113	0.999616	368981	-7.884	3.162e-15	--
rs7130758	11	47749960	T	C	0.33953	0.999202	368878	-7.883	3.185e-15	--
rs4752873	11	47857520	T	C	0.339311	0.999466	368880	-7.883	3.189e-15	--
rs12803191	11	47756475	A	C	0.341575	0.996271	366212	7.868	3.598e-15	++
rs35805829	11	47805478	T	C	0.339787	0.998878	368526	7.867	3.625e-15	++
rs2930191	11	47946836	A	G	0.358585	0.982368	361478	-7.86	3.844e-15	--
rs12798109	11	47889850	T	C	0.33942	0.9972	368408	-7.857	3.94e-15	--
rs35184771	11	47475189	T	G	0.344339	0.998706	368498	-7.845	4.336e-15	--
rs4752881	11	47898535	A	G	0.339508	0.989544	364249	7.657	1.897e-14	++
rs12364432	11	47902883	A	G	0.339413	0.985977	361877	-7.576	3.573e-14	--
rs7107356	11	47676170	A	G	0.495007	0.998905	368392	-6.965	3.295e-12	--
rs10501320	11	47293799	C	G	0.25471	1	369071	6.853	7.241e-12	++
rs11039149	11	47276675	A	G	0.269477	1	369071	-6.805	1.011e-11	--
rs11039182	11	47346723	T	C	0.269312	1	369071	-6.788	1.141e-11	--
rs11039165	11	47312689	A	G	0.263002	0.998909	368653	-6.733	1.666e-11	--
rs7944584	11	47336320	A	T	0.269092	0.998987	368703	-6.715	1.876e-11	--
rs11039154	11	47278502	T	C	0.269881	0.999898	369043	6.708	1.974e-11	++
rs7944419	11	47301225	T	C	0.269629	0.999749	368921	6.705	2.02e-11	++
rs11039324	11	47665686	A	G	0.398566	0.997621	367373	-6.493	8.393e-11	--
rs7925389	11	47466790	A	T	0.324149	0.995949	367572	6.469	9.844e-11	++
rs59360790	11	47669175	T	C	0.400111	0.997761	367687	6.466	1.005e-10	++
rs11039238	11	47460901	T	C	0.317218	0.998041	368263	6.462	1.031e-10	++
rs9854869	3	85420724	A	C	0.220189	0.998794	368526	-6.462	1.031e-10	--
rs56030824	11	47397353	A	G	0.316931	0.995867	366874	-6.46	1.046e-10	--
rs9870448	3	85416384	A	G	0.220185	0.999045	368612	6.449	1.126e-10	++
rs12419507	11	47669619	A	G	0.399453	0.998182	367930	-6.446	1.151e-10	--
rs11716233	3	85481659	T	C	0.220621	0.998042	368317	-6.443	1.173e-10	--
rs11039297	11	47581443	A	G	0.30091	0.998649	368475	6.443	1.174e-10	++
rs13068434	3	85508814	A	G	0.220531	0.997719	368203	6.413	1.431e-10	++
rs10154865	3	85409299	T	C	0.219972	0.999082	368738	-6.409	1.461e-10	--
rs9820228	3	85493753	T	C	0.220715	0.997846	368282	-6.409	1.467e-10	--
rs2053979	11	47439444	A	G	0.32538	0.995505	366491	6.408	1.479e-10	++
rs13076830	3	85409979	T	C	0.220003	0.999018	368729	-6.404	1.514e-10	--
rs3740688	11	47380340	T	G	0.448402	0.991947	365680	6.403	1.527e-10	++
rs7928842	11	47566352	T	C	0.403934	0.999487	368817	6.402	1.538e-10	++
rs12798028	11	47604639	T	C	0.403199	0.999376	368812	-6.401	1.541e-10	--
rs9828679	3	85497198	T	C	0.220387	0.997137	368265	6.401	1.548e-10	++
rs2196098	3	85505246	A	G	0.22047	0.997968	368332	6.4	1.557e-10	++
rs6485758	11	47530024	A	G	0.300379	0.999307	368681	6.392	1.637e-10	++
rs11039307	11	47611152	T	C	0.403399	0.999443	368931	-6.389	1.668e-10	--
rs7124681	11	47529947	A	C	0.402883	1	369071	-6.387	1.696e-10	--
rs6791236	3	85462587	T	C	0.220757	0.99827	368478	6.385	1.708e-10	++
rs9822731	3	85405501	T	C	0.219974	0.998771	368686	6.382	1.746e-10	++
rs755555	11	47431966	T	C	0.317118	0.993514	364842	-6.382	1.75e-10	--
rs11604680	11	47457539	A	G	0.315379	0.998979	368657	6.379	1.787e-10	++
rs12146565	11	47398963	A	G	0.316024	0.996218	366887	-6.375	1.831e-10	--
rs10769282	11	47626492	T	G	0.300022	0.998646	368042	-6.374	1.847e-10	--
rs35344466	3	85633021	A	C	0.221978	0.992482	365131	6.373	1.854e-10	++
rs2856661	11	47374998	A	G	0.315048	0.988881	364311	-6.371	1.873e-10	--
rs10838731	11	47607135	T	C	0.299958	0.9997	368908	6.371	1.88e-10	++
rs11039308	11	47622412	A	G	0.403099	0.999807	369035	-6.369	1.9e-10	--
rs7618494	3	85603309	A	G	0.355444	0.99958	369037	-6.367	1.926e-10	--
rs11039332	11	47695840	A	G	0.29011	0.999096	368681	6.367	1.931e-10	++
rs7652808	3	85603643	T	G	0.347657	1	369071	-6.366	1.937e-10	--
rs11039290	11	47572279	A	G	0.299836	0.999139	368578	6.366	1.941e-10	++
rs6549035	3	85599067	T	C	0.357011	0.999586	369001	-6.366	1.946e-10	--
rs2326319	3	85597135	A	G	0.357004	0.999592	369001	6.364	1.964e-10	++
rs9846211	3	85413937	A	C	0.220855	0.999095	368868	-6.362	1.988e-10	--
rs147311748	11	47700168	T	G	0.29011	0.999445	368827	6.361	1.999e-10	++
rs9826458	3	85640815	C	G	0.221936	0.992456	365093	6.361	2e-10	++
rs2293578	11	47437403	T	C	0.317437	0.99736	367545	-6.361	2.002e-10	--
rs17023019	3	85614272	A	G	0.356888	0.996053	366369	-6.358	2.039e-10	--
rs71475921	11	47573342	A	G	0.299892	0.999536	368801	6.358	2.041e-10	++
rs9841829	3	85569361	T	G	0.22287	0.998443	368735	6.358	2.042e-10	++
rs7106956	11	47458765	T	C	0.321936	0.998553	368376	6.356	2.077e-10	++
rs2293580	11	47440283	A	T	0.32599	0.998805	368734	6.355	2.087e-10	++
rs12365079	11	47696596	A	T	0.290136	0.999376	368761	-6.354	2.092e-10	--
rs62250537	3	85638325	C	G	0.357062	0.995764	366241	-6.353	2.109e-10	--
rs3817334	11	47650993	T	C	0.402047	1	369071	-6.351	2.137e-10	--
rs7652683	3	85603462	T	C	0.347655	0.99987	369057	-6.349	2.161e-10	--
rs10838704	11	47424717	T	C	0.315587	0.996588	367170	6.349	2.165e-10	++
rs4752838	11	47466006	A	G	0.321785	0.998149	368235	-6.348	2.176e-10	--
rs10838726	11	47568344	C	G	0.299818	0.999515	368790	-6.347	2.191e-10	--
rs60541362	3	85610855	A	G	0.356926	0.996023	366375	-6.344	2.24e-10	--
rs12492753	3	85601440	A	T	0.356557	0.99864	368901	6.343	2.251e-10	++
rs10838725	11	47557871	T	C	0.299947	0.999387	368706	-6.342	2.262e-10	--
rs6807666	3	85594428	A	C	0.356961	0.998117	368380	-6.342	2.266e-10	--
rs12577383	11	47774238	T	C	0.292595	0.998443	368546	6.342	2.267e-10	++
rs12491722	3	85575797	T	C	0.357285	0.99958	368982	-6.342	2.272e-10	--
rs4856274	3	85606462	C	G	0.35691	0.996083	366396	-6.341	2.282e-10	--
rs62252508	3	85582231	A	G	0.357088	0.998548	368635	6.338	2.323e-10	++
rs11127898	3	85587729	C	G	0.355473	0.999461	369000	-6.338	2.328e-10	--
rs11713902	3	85604425	T	C	0.221501	0.997374	367679	-6.336	2.358e-10	--
rs9810724	3	85615144	A	G	0.221428	0.99312	365282	6.33	2.458e-10	++
rs35705029	11	47459963	A	T	0.320136	0.998201	368342	-6.329	2.461e-10	--
rs13077660	3	85616260	A	C	0.221432	0.993078	365281	6.329	2.47e-10	++
rs2868459	11	47454972	C	G	0.322116	0.999391	368943	6.328	2.49e-10	++
rs12633657	3	85578841	A	C	0.357392	0.998703	368646	6.326	2.521e-10	++
rs28732378	3	85403892	A	G	0.266617	0.996309	367499	-6.325	2.529e-10	--
rs7933019	11	47509137	C	G	0.300381	0.998664	368756	6.325	2.532e-10	++
rs3781626	11	47442893	A	T	0.325678	0.999328	368705	6.323	2.566e-10	++
rs17455991	3	85565494	T	C	0.357263	0.999518	368983	-6.321	2.597e-10	--
rs3781627	11	47441472	A	T	0.302283	0.97498	353465	6.321	2.601e-10	++
rs4856584	3	85580328	A	T	0.355798	0.998467	368635	-6.321	2.605e-10	--
rs10742803	11	47439938	A	G	0.32608	0.998441	368679	-6.321	2.606e-10	--
rs13353478	3	85621395	T	C	0.22143	0.993108	365270	-6.316	2.681e-10	--
rs10511078	3	85578035	A	G	0.357398	0.998762	368681	6.315	2.702e-10	++
rs62250713	3	85513793	A	G	0.375418	0.997574	367986	-6.313	2.729e-10	--
rs4752990	11	47410393	A	G	0.318174	0.995254	366662	-6.311	2.778e-10	--
rs12629607	3	85583608	T	C	0.347708	0.999491	368965	-6.309	2.8e-10	--
rs7640828	3	85603371	A	G	0.356973	0.996834	367364	6.309	2.814e-10	++
rs56031423	3	85614034	T	C	0.356991	0.999545	368755	6.307	2.849e-10	++
rs1375552	3	85618447	T	G	0.221538	0.99744	367730	-6.306	2.856e-10	--
rs62253967	3	85599588	A	G	0.356982	0.998175	368346	6.305	2.876e-10	++
rs62253968	3	85599601	T	C	0.356982	0.998175	368346	-6.305	2.876e-10	--
rs12638798	3	85551820	T	C	0.357232	0.999146	368661	-6.305	2.891e-10	--
rs1375565	3	85642881	A	G	0.384353	0.992347	365489	-6.305	2.891e-10	--
rs12223593	11	47789082	T	G	0.292574	0.99949	368819	-6.304	2.893e-10	--
rs2029134	3	85603262	T	G	0.356971	0.99682	367356	-6.304	2.909e-10	--
rs55927797	11	47446292	A	T	0.320292	0.999567	368809	6.302	2.946e-10	++
rs6782190	3	85639672	A	G	0.357144	0.999133	368502	6.302	2.946e-10	++
rs896816	11	47394338	T	C	0.323168	0.995634	366271	-6.301	2.96e-10	--
rs755553	11	47432303	A	G	0.325965	0.997719	367879	6.301	2.961e-10	++
rs55876153	11	47416636	A	G	0.318253	0.996787	367397	-6.299	2.999e-10	--
rs7927445	11	47780754	T	G	0.292559	0.999433	368789	6.296	3.063e-10	++
rs67584463	3	85604963	A	T	0.35709	0.999312	368768	6.293	3.109e-10	++
rs2293577	11	47437202	T	C	0.325946	0.997426	367678	6.292	3.141e-10	++
rs1375547	3	85608137	A	G	0.212514	0.987504	362983	-6.289	3.187e-10	--
rs11127897	3	85561808	T	C	0.357389	0.998616	368492	-6.289	3.19e-10	--
rs1992967	3	85569068	A	G	0.357283	0.999082	368859	6.288	3.21e-10	++
rs60075622	11	47449101	T	G	0.322148	0.999722	368943	6.288	3.219e-10	++
rs6485756	11	47434777	A	G	0.325911	0.997677	367858	6.283	3.328e-10	++
rs67416405	3	85539234	T	C	0.357217	0.999136	368728	-6.283	3.329e-10	--
rs57755423	3	85540764	A	C	0.357214	0.999142	368731	-6.281	3.368e-10	--
rs2071304	11	47372377	C	G	0.315546	0.981823	361024	-6.28	3.386e-10	--
rs12802273	11	47418306	T	C	0.320093	0.995376	366790	6.28	3.394e-10	++
rs2875907	3	85518580	A	G	0.357369	0.998921	368702	-6.278	3.419e-10	--
rs4637303	3	85552787	T	C	0.355712	0.99845	368386	6.278	3.438e-10	++
rs4752993	11	47410951	T	C	0.320351	0.996487	367453	-6.277	3.456e-10	--
rs11605672	11	47413733	A	G	0.320053	0.996152	367139	6.277	3.462e-10	++
rs2077839	3	85536314	T	C	0.3572	0.999086	368732	6.276	3.465e-10	++
rs9851444	3	85576706	T	C	0.221873	0.999277	368908	6.276	3.465e-10	++
rs726610	3	85551403	T	C	0.348053	0.998509	368392	6.276	3.482e-10	++
rs6809805	3	85553096	A	C	0.222023	0.998687	368657	-6.276	3.482e-10	--
rs1813696	3	85534767	A	G	0.357253	0.999047	368702	-6.274	3.528e-10	--
rs755554	11	47432034	C	G	0.325411	0.995538	366652	6.273	3.54e-10	++
rs11039195	11	47375193	A	G	0.313161	0.990524	365605	-6.273	3.541e-10	--
rs7940536	11	47395240	A	G	0.32318	0.995518	366267	6.272	3.561e-10	++
rs7114011	11	47811309	A	C	0.292722	0.999276	368671	-6.271	3.585e-10	--
rs4752994	11	47411065	A	T	0.320388	0.996502	367453	-6.271	3.589e-10	--
rs4752999	11	47428565	T	C	0.318587	0.997436	367587	-6.266	3.694e-10	--
rs6485753	11	47410200	T	C	0.3204	0.996427	367401	6.266	3.696e-10	++
rs1368742	3	85442208	A	G	0.393309	0.998015	368109	-6.266	3.696e-10	--
rs12803525	11	47413475	A	G	0.318202	0.996061	367092	-6.265	3.717e-10	--
rs10769262	11	47411581	A	G	0.320383	0.996565	367463	6.265	3.721e-10	++
rs1551044	3	85544283	T	C	0.357307	0.998702	368499	-6.265	3.723e-10	--
rs7614552	3	85545179	A	T	0.357314	0.999071	368732	6.264	3.754e-10	++
rs10511087	3	85439136	A	G	0.392216	0.998265	368249	-6.264	3.757e-10	--
rs12807014	11	47760078	T	C	0.293103	0.998505	368103	-6.263	3.774e-10	--
rs6783137	3	85599918	T	C	0.384818	0.998713	368929	6.262	3.791e-10	++
rs7628948	3	85594169	T	C	0.221561	0.999048	368834	-6.262	3.807e-10	--
rs35496532	11	47450338	T	C	0.3203	0.999565	368895	-6.261	3.816e-10	--
rs9866761	3	85650217	T	C	0.221518	0.983616	360966	6.261	3.83e-10	++
rs12637791	3	85525323	T	G	0.355739	0.998898	368738	-6.261	3.835e-10	--
rs7647981	3	85539078	A	G	0.357272	0.999051	368654	-6.261	3.836e-10	--
rs7937331	11	47430458	T	C	0.325999	0.997075	367658	-6.26	3.85e-10	--
rs6783138	3	85599920	C	G	0.384846	0.998674	368899	-6.259	3.864e-10	--
rs6549030	3	85550080	T	C	0.357303	0.998651	368486	-6.259	3.868e-10	--
rs1972994	3	85631142	A	T	0.347721	0.995583	366229	-6.259	3.876e-10	--
rs3781625	11	47443080	T	C	0.320295	0.999339	368687	6.259	3.877e-10	++
rs10838706	11	47427825	T	C	0.324163	0.997318	367729	-6.259	3.885e-10	--
rs1551042	3	85630551	A	C	0.357305	0.999043	368543	-6.258	3.906e-10	--
rs11127893	3	85524170	T	C	0.357252	0.999073	368719	6.257	3.919e-10	++
rs10433525	3	85545866	T	C	0.357302	0.998688	368486	-6.257	3.925e-10	--
rs9866322	3	85650004	T	C	0.221384	0.983963	361087	6.256	3.937e-10	++
rs10433499	3	85546701	T	C	0.357315	0.998682	368485	6.255	3.978e-10	++
rs4752832	11	47423553	A	G	0.324201	0.996459	367323	-6.252	4.043e-10	--
rs11039219	11	47424400	T	C	0.318452	0.99772	367706	-6.252	4.046e-10	--
rs67472071	11	47391745	A	G	0.320865	0.996055	366820	-6.249	4.135e-10	--
rs11607981	11	47401060	T	G	0.320371	0.993662	365868	6.248	4.169e-10	++
rs6780968	3	85469041	C	G	0.387671	0.999118	368557	-6.247	4.176e-10	--
rs1368740	3	85508499	A	G	0.253257	0.993288	364581	6.247	4.177e-10	++
rs13070166	3	85517507	A	T	0.231419	0.995581	368203	-6.245	4.226e-10	--
rs1449405	3	85600077	T	C	0.384398	0.999825	368995	-6.245	4.248e-10	--
rs3887138	3	85648957	T	G	0.221413	0.985679	361624	-6.244	4.265e-10	--
rs6549033	3	85599014	A	T	0.384362	0.999934	369052	-6.241	4.339e-10	--
rs1463205	3	85596432	A	G	0.384365	0.99995	369059	6.241	4.341e-10	++
rs1463206	3	85596597	A	T	0.384365	0.99995	369059	6.241	4.341e-10	++
rs1463207	3	85596704	T	C	0.384365	0.99995	369059	6.241	4.341e-10	++
rs1449404	3	85594359	C	G	0.22145	0.997235	368243	6.241	4.345e-10	++
rs11712915	3	85596665	A	C	0.221454	0.99719	368237	6.24	4.366e-10	++
rs1463208	3	85596712	A	C	0.384368	0.999949	369059	6.239	4.404e-10	++
rs13092437	3	85595726	A	T	0.221453	0.997216	368242	6.239	4.412e-10	++
rs6808400	3	85468059	T	C	0.387707	0.9991	368590	-6.238	4.434e-10	--
rs7107726	11	47429245	A	T	0.318416	0.997662	367632	-6.238	4.438e-10	--
rs7618124	3	85548686	A	G	0.358029	0.998623	368458	-6.237	4.458e-10	--
rs896815	11	47419301	T	G	0.320641	0.996075	367075	-6.235	4.504e-10	--
rs9873400	3	85590097	A	G	0.221524	0.99703	368230	-6.235	4.506e-10	--
rs1551047	3	85595857	T	G	0.384366	0.999953	369060	6.235	4.508e-10	++
rs1551048	3	85595945	T	G	0.384366	0.999953	369060	6.235	4.508e-10	++
rs35701422	3	85575775	T	C	0.384738	0.998487	368516	-6.235	4.509e-10	--
rs4603966	3	85596855	T	C	0.384369	0.999953	369060	-6.233	4.575e-10	--
rs62253964	3	85597009	T	C	0.384369	0.999953	369060	6.233	4.575e-10	++
rs9849399	3	85537665	A	C	0.222007	0.998816	368697	6.233	4.586e-10	++
rs1551045	3	85594846	A	C	0.384367	0.999929	369050	-6.232	4.606e-10	--
rs4856585	3	85598244	A	T	0.384368	0.999951	369059	6.231	4.634e-10	++
rs4856273	3	85598260	A	G	0.384368	0.999951	369059	6.231	4.634e-10	++
rs2053108	3	85467972	A	C	0.387695	0.999194	368558	6.231	4.637e-10	++
rs62252462	3	85574420	A	G	0.384321	0.999826	369003	6.231	4.641e-10	++
rs1449390	3	85577703	A	G	0.384537	1	369071	6.231	4.648e-10	++
rs7111957	11	47409212	T	C	0.3204	0.996319	367176	6.23	4.652e-10	++
rs4992357	11	47393638	T	C	0.32336	0.995566	366197	-6.23	4.664e-10	--
rs7120548	11	47662932	T	C	0.30015	1	369071	-6.23	4.67e-10	--
rs4856590	3	85612528	A	G	0.384298	0.996093	366384	6.228	4.712e-10	++
rs13084531	3	85553994	C	G	0.222127	0.997858	368353	6.228	4.725e-10	++
rs17458574	3	85599868	T	G	0.384646	0.998835	368940	-6.228	4.727e-10	--
rs11601173	11	47401058	A	G	0.320381	0.995155	366728	6.227	4.744e-10	++
rs9841144	3	85531199	A	T	0.222081	0.998783	368660	6.227	4.768e-10	++
rs7924485	11	47419129	A	G	0.320512	0.996048	367027	-6.226	4.778e-10	--
rs12637798	3	85446776	A	G	0.392111	0.998277	368227	-6.226	4.788e-10	--
rs62253965	3	85597014	A	G	0.384317	0.999793	369046	6.226	4.8e-10	++
rs67999244	3	85614670	A	T	0.384233	0.996233	366399	6.225	4.825e-10	++
rs7629091	3	85615298	T	G	0.384233	0.996233	366399	-6.225	4.825e-10	--
rs59211082	3	85619644	T	C	0.384165	0.996235	366400	-6.224	4.838e-10	--
rs3740686	11	47376363	A	G	0.318039	0.989521	364560	-6.224	4.856e-10	--
rs62252516	3	85588494	T	C	0.384318	0.998452	368432	6.223	4.867e-10	++
rs17518082	3	85599825	T	C	0.384575	0.999117	368960	6.223	4.87e-10	++
rs62250496	3	85620621	T	G	0.384164	0.996237	366401	6.223	4.873e-10	++
rs2196096	3	85470642	T	C	0.219835	0.994995	368014	6.223	4.881e-10	++
rs1449382	3	85612053	A	G	0.38423	0.996228	366401	6.222	4.898e-10	++
rs62250472	3	85612748	A	C	0.38423	0.996228	366401	6.222	4.898e-10	++
rs4856593	3	85612767	T	C	0.38423	0.996228	366401	-6.222	4.898e-10	--
rs2326320	3	85613473	T	C	0.38423	0.996228	366401	6.222	4.898e-10	++
rs1449383	3	85613831	A	G	0.38423	0.996228	366401	-6.222	4.898e-10	--
rs11918899	3	85458577	A	G	0.392494	0.998732	368300	-6.222	4.899e-10	--
rs112060627	11	47426956	A	G	0.318563	0.996657	367195	-6.222	4.907e-10	--
rs62250463	3	85603872	T	G	0.384395	0.999634	368891	-6.221	4.934e-10	--
rs59967234	3	85575844	A	G	0.384332	0.998729	368655	-6.22	4.971e-10	--
rs17457426	3	85588962	A	C	0.384302	0.998577	368442	-6.22	4.975e-10	--
rs11127900	3	85594599	A	G	0.384296	0.998571	368440	-6.22	4.979e-10	--
rs11127899	3	85594562	A	G	0.384299	0.99856	368439	-6.219	4.99e-10	--
rs11601603	11	47401171	A	C	0.32068	0.996099	366927	6.219	5.004e-10	++
rs7427346	3	85575519	T	C	0.38434	0.998694	368650	-6.219	5.005e-10	--
rs1470635	3	85575365	T	C	0.384331	0.99873	368654	6.219	5.014e-10	++
rs17516470	3	85583882	C	G	0.384331	0.998533	368420	-6.219	5.015e-10	--
rs17516504	3	85583945	T	C	0.384331	0.998532	368420	-6.219	5.015e-10	--
rs1449406	3	85600212	A	C	0.384314	0.998511	368421	-6.219	5.016e-10	--
rs1463203	3	85594864	A	T	0.384296	0.99857	368439	-6.218	5.021e-10	--
rs1463204	3	85595133	T	C	0.384296	0.99857	368439	-6.218	5.021e-10	--
rs1551046	3	85595397	C	G	0.384296	0.99857	368439	6.218	5.021e-10	++
rs6765881	3	85596219	A	G	0.384293	0.998563	368439	-6.218	5.021e-10	--
rs6765991	3	85596323	A	G	0.384293	0.998563	368439	-6.218	5.021e-10	--
rs4502590	3	85596479	T	C	0.384293	0.998561	368439	6.218	5.021e-10	++
rs17516857	3	85587710	A	C	0.384443	0.999894	369045	-6.218	5.027e-10	--
rs11039212	11	47393303	A	T	0.320939	0.997394	367372	6.218	5.037e-10	++
rs58965622	11	47418465	C	G	0.318242	0.995728	366835	6.217	5.06e-10	++
rs62253969	3	85599792	A	G	0.384568	0.999123	368960	6.217	5.06e-10	++
rs6549036	3	85600590	T	G	0.384298	0.998556	368437	6.217	5.064e-10	++
rs17458504	3	85599711	A	G	0.384979	0.999666	368951	6.216	5.09e-10	++
rs17458609	3	85599977	T	C	0.384589	0.997414	368331	6.216	5.114e-10	++
rs60427790	3	85576091	T	C	0.384287	0.999935	369034	-6.215	5.122e-10	--
rs17456263	3	85575723	A	C	0.384286	0.999938	369035	6.215	5.146e-10	++
rs59225869	3	85575986	A	G	0.384285	0.999939	369035	-6.215	5.146e-10	--
rs56778912	3	85576104	T	C	0.384285	0.999939	369035	6.215	5.146e-10	++
rs35608699	3	85581105	A	T	0.382312	0.998277	368601	6.214	5.158e-10	++
rs11923525	3	85581099	A	G	0.382283	0.999142	368926	6.214	5.167e-10	++
rs17517273	3	85593146	A	C	0.384296	0.998555	368437	-6.214	5.17e-10	--
rs6549037	3	85600708	A	G	0.384306	0.998523	368433	6.213	5.183e-10	++
rs62252465	3	85574699	T	C	0.384286	0.999939	369034	6.213	5.19e-10	++
rs62252466	3	85574742	A	G	0.384286	0.999939	369034	-6.213	5.19e-10	--
rs62252467	3	85574780	C	G	0.384286	0.999939	369034	6.213	5.19e-10	++
rs1470636	3	85575441	A	C	0.384286	0.999938	369034	-6.213	5.19e-10	--
rs35738543	3	85575690	T	G	0.384286	0.999937	369034	-6.213	5.19e-10	--
rs17457454	3	85589010	T	C	0.384302	0.998577	368444	-6.213	5.192e-10	--
rs11600581	11	47448497	T	C	0.323375	1	369071	6.213	5.194e-10	++
rs4856581	3	85577166	A	G	0.384325	0.999134	368718	6.213	5.196e-10	++
rs62252505	3	85581779	T	C	0.384461	0.999005	368694	6.213	5.198e-10	++
rs62252513	3	85587537	T	C	0.384419	0.999989	369068	6.213	5.204e-10	++
rs17457377	3	85588375	T	G	0.384419	0.999988	369068	-6.213	5.204e-10	--
rs56187922	3	85578725	A	C	0.384361	0.99991	369013	6.213	5.212e-10	++
rs1900918	3	85592342	A	C	0.384456	1	369071	6.213	5.212e-10	++
rs61586601	3	85590444	A	T	0.384294	0.998563	368436	-6.212	5.231e-10	--
rs17517121	3	85591108	A	G	0.384294	0.998563	368436	6.212	5.231e-10	++
rs17457642	3	85591363	T	C	0.384294	0.998562	368436	6.212	5.231e-10	++
rs17457669	3	85591451	T	C	0.384294	0.998563	368436	-6.212	5.231e-10	--
rs7620313	3	85591981	T	C	0.384294	0.998563	368436	6.212	5.231e-10	++
rs77657121	3	85581231	A	G	0.384444	0.998945	368691	6.212	5.234e-10	++
rs17518584	3	85604923	T	C	0.384297	0.996078	366398	6.212	5.236e-10	++
rs2196097	3	85470645	T	C	0.219843	0.995318	368005	-6.212	5.239e-10	--
rs62252503	3	85581758	C	G	0.384461	0.999004	368693	6.212	5.243e-10	++
rs62252512	3	85584478	A	T	0.384311	0.998659	368446	-6.211	5.25e-10	--
rs60311538	3	85470687	T	G	0.393528	0.999081	368561	-6.211	5.253e-10	--
rs11665052	18	57908675	A	G	0.263176	0.992212	367451	6.211	5.255e-10	++
rs66625173	3	85585091	A	G	0.38441	0.99983	369060	-6.211	5.255e-10	--
rs62252518	3	85589022	A	T	0.384413	0.999993	369067	-6.211	5.256e-10	--
rs10458914	11	47836026	A	G	0.289216	0.990958	363496	6.211	5.265e-10	++
rs113351222	3	85581991	A	C	0.384407	0.999773	369011	-6.211	5.265e-10	--
rs62252506	3	85582026	T	C	0.384407	0.999773	369011	-6.211	5.265e-10	--
rs62252509	3	85582245	T	C	0.38446	0.999003	368691	6.211	5.268e-10	++
rs2122235	3	85586921	T	C	0.384413	0.999993	369067	6.211	5.271e-10	++
rs4856569	3	85464125	A	G	0.392519	0.999105	368488	-6.211	5.276e-10	--
rs62253970	3	85600771	C	G	0.384302	0.998506	368433	6.211	5.279e-10	++
rs1449408	3	85600940	C	G	0.384305	0.998505	368433	6.211	5.279e-10	++
rs62253971	3	85600794	A	G	0.384403	0.999912	369052	-6.21	5.285e-10	--
rs17516346	3	85582680	A	G	0.384429	0.999699	369013	-6.21	5.294e-10	--
rs17517080	3	85590701	C	G	0.384406	0.999999	369071	-6.21	5.299e-10	--
rs17517142	3	85591229	A	C	0.384406	0.999998	369071	-6.21	5.299e-10	--
rs17517238	3	85591586	C	G	0.384406	0.999998	369071	6.21	5.299e-10	++
rs66922686	3	85591785	A	T	0.384406	0.999999	369071	-6.21	5.299e-10	--
rs6790090	3	85592750	A	T	0.384406	0.999997	369071	6.21	5.299e-10	++
rs9844512	3	85544070	A	C	0.22211	0.998074	368462	-6.21	5.301e-10	--
rs6804626	3	85593673	A	G	0.384313	0.999479	369043	-6.21	5.312e-10	--
rs62252507	3	85582078	T	C	0.38442	0.999822	369017	6.209	5.316e-10	++
rs62252519	3	85589246	A	T	0.384412	0.999992	369066	6.209	5.323e-10	++
rs17456763	3	85582643	T	C	0.384484	0.998924	368694	6.209	5.326e-10	++
rs67018424	3	85582713	A	G	0.384484	0.998924	368694	6.209	5.326e-10	++
rs17456820	3	85582939	A	T	0.384484	0.998924	368694	6.209	5.326e-10	++
rs58919842	3	85583471	A	G	0.384484	0.998924	368694	6.209	5.326e-10	++
rs59491876	3	85583506	C	G	0.384484	0.998924	368694	-6.209	5.326e-10	--
rs6766493	3	85589275	A	G	0.384406	0.999997	369069	6.209	5.328e-10	++
rs10865610	3	85594695	A	G	0.38114	0.998251	368429	-6.209	5.329e-10	--
rs1449407	3	85600384	A	G	0.384369	0.998409	368358	-6.209	5.339e-10	--
rs12714629	3	85598424	T	C	0.22149	0.997242	368242	6.209	5.347e-10	++
rs59835020	3	85621205	A	G	0.384183	0.996291	366430	-6.209	5.349e-10	--
rs17516284	3	85581386	A	G	0.384417	0.999819	369014	6.208	5.354e-10	++
rs17459563	3	85609365	A	G	0.384274	0.996186	366405	6.208	5.363e-10	++
rs1530740	3	85610487	A	G	0.384249	0.996282	366430	6.208	5.376e-10	++
rs2122233	3	85611068	A	G	0.384248	0.996282	366430	6.208	5.376e-10	++
rs4856588	3	85611420	A	G	0.384249	0.996282	366430	6.208	5.376e-10	++
rs1900914	3	85611791	A	G	0.384249	0.996282	366430	6.208	5.376e-10	++
rs1449380	3	85611903	T	C	0.384249	0.996282	366430	6.208	5.376e-10	++
rs6777458	3	85592988	A	G	0.384273	0.998507	368423	6.208	5.378e-10	++
rs67277278	3	85606962	A	C	0.384273	0.996186	366424	6.208	5.381e-10	++
rs4543024	3	85607003	T	C	0.384273	0.996186	366424	-6.208	5.381e-10	--
rs1449370	3	85607161	T	C	0.384273	0.996186	366424	6.208	5.381e-10	++
rs1449394	3	85572912	T	C	0.384286	0.999939	369039	6.208	5.382e-10	++
rs58828944	3	85574072	T	C	0.384284	0.999943	369039	-6.208	5.382e-10	--
rs62252463	3	85574559	A	G	0.384284	0.999943	369039	6.208	5.382e-10	++
rs4752827	11	47389676	C	G	0.323167	0.996675	367511	-6.208	5.383e-10	--
rs4856589	3	85611560	A	G	0.384249	0.99628	366429	-6.207	5.386e-10	--
rs4856583	3	85577269	A	G	0.384288	0.999953	369035	-6.207	5.39e-10	--
rs7131262	11	47836302	A	T	0.28922	0.990946	363488	6.207	5.399e-10	++
rs10511076	3	85583193	A	G	0.384444	0.999752	369018	-6.207	5.409e-10	--
rs17516580	3	85585144	C	G	0.384351	0.999587	369062	6.207	5.414e-10	++
rs17457050	3	85585277	T	C	0.384416	0.999856	369062	6.207	5.414e-10	++
rs67544605	3	85585340	A	T	0.384416	0.999855	369062	-6.207	5.414e-10	--
rs66781790	3	85585646	A	G	0.384416	0.999855	369062	-6.207	5.414e-10	--
rs17457189	3	85585860	A	G	0.384416	0.999855	369062	6.207	5.414e-10	++
rs17457217	3	85586521	A	T	0.384417	0.999856	369062	-6.207	5.414e-10	--
rs2167047	3	85586835	A	T	0.384416	0.999856	369062	-6.207	5.414e-10	--
rs66499081	3	85607285	A	G	0.384256	0.996259	366428	-6.207	5.414e-10	--
rs1449371	3	85607323	T	C	0.384256	0.996259	366428	-6.207	5.414e-10	--
rs6777456	3	85592983	T	G	0.384385	0.999959	369062	6.206	5.419e-10	++
rs1449378	3	85609795	T	C	0.38424	0.996254	366420	6.206	5.425e-10	++
rs11039409	11	47835721	A	C	0.289306	0.99055	363404	-6.206	5.443e-10	--
rs1991872	3	85443793	A	G	0.392152	0.998324	368222	6.206	5.445e-10	++
rs6549040	3	85606061	T	G	0.384248	0.996281	366429	6.206	5.446e-10	++
rs7653790	3	85607605	T	G	0.384248	0.99628	366429	6.206	5.446e-10	++
rs1449373	3	85608461	A	G	0.384248	0.99628	366429	6.206	5.446e-10	++
rs1449374	3	85608487	T	C	0.384248	0.99628	366429	6.206	5.446e-10	++
rs1530738	3	85610083	A	G	0.384248	0.99628	366429	-6.206	5.446e-10	--
rs17519241	3	85610649	T	C	0.384248	0.996281	366429	6.206	5.446e-10	++
rs62250685	3	85457240	A	G	0.393417	0.998608	368300	-6.206	5.45e-10	--
rs10511075	3	85583403	A	G	0.384444	0.999752	369017	6.205	5.455e-10	++
rs59770976	3	85583542	A	G	0.384444	0.999752	369017	-6.205	5.455e-10	--
rs6764988	3	85571253	A	C	0.384268	0.999908	369039	-6.205	5.457e-10	--
rs73133800	3	85605183	T	C	0.384469	0.995494	366105	6.205	5.457e-10	++
rs62252496	3	85578180	A	G	0.384402	0.999131	368731	6.205	5.467e-10	++
rs1317164	11	47419757	T	G	0.318385	0.996136	367108	-6.205	5.47e-10	--
rs62252497	3	85578463	T	C	0.384335	0.999837	368993	6.205	5.472e-10	++
rs57756567	3	85583927	A	T	0.384437	0.99973	369017	6.205	5.478e-10	++
rs56777875	3	85577006	A	G	0.384284	0.999945	369030	6.205	5.487e-10	++
rs66505109	3	85576458	A	C	0.384307	0.999853	369012	-6.204	5.49e-10	--
rs55939743	3	85578077	A	G	0.384405	0.999081	368710	6.204	5.506e-10	++
rs55677087	11	47397714	C	G	0.319518	0.994813	366113	6.204	5.51e-10	++
rs56779213	3	85583745	A	G	0.384437	0.99973	369016	-6.203	5.525e-10	--
rs62250465	3	85605437	T	C	0.384222	0.996218	366410	6.203	5.53e-10	++
rs58889493	3	85622699	A	T	0.384358	0.996253	366362	6.203	5.533e-10	++
rs724304	3	85608139	A	C	0.384245	0.996267	366415	-6.203	5.54e-10	--
rs2167043	3	85609072	T	C	0.38428	0.996165	366397	-6.203	5.556e-10	--
rs2167044	3	85609095	T	C	0.384278	0.996173	366397	6.203	5.556e-10	++
rs59073108	3	85609289	A	G	0.384278	0.996173	366397	-6.203	5.556e-10	--
rs62250467	3	85609303	T	C	0.384278	0.996173	366397	-6.203	5.556e-10	--
rs4856271	3	85589897	A	G	0.384411	0.999975	369067	-6.202	5.562e-10	--
rs66631011	3	85605046	A	G	0.384306	0.996091	366406	6.202	5.562e-10	++
rs68049270	3	85605061	T	C	0.384306	0.996091	366406	6.202	5.562e-10	++
rs1449389	3	85577537	A	G	0.384402	0.99915	368732	-6.202	5.571e-10	--
rs12638482	3	85454815	T	C	0.392546	0.998768	368282	6.201	5.613e-10	++
rs6774985	3	85513000	T	C	0.391155	0.998355	368074	-6.201	5.62e-10	--
rs1375557	3	85635126	T	G	0.384388	0.995977	366279	6.201	5.621e-10	++
rs1375545	3	85604320	T	G	0.384246	0.995415	365784	6.2	5.637e-10	++
rs1375544	3	85604158	A	G	0.384368	0.999489	368771	-6.2	5.658e-10	--
rs2029132	3	85602746	A	C	0.384348	0.997036	367371	6.198	5.716e-10	++
rs2029133	3	85602808	A	G	0.384346	0.997029	367370	6.198	5.73e-10	++
rs1449410	3	85603219	C	G	0.384348	0.997035	367370	-6.198	5.73e-10	--
rs67955391	3	85640136	C	G	0.384383	0.995977	366278	-6.197	5.74e-10	--
rs17175713	18	57909799	T	C	0.264229	0.991667	367310	6.197	5.749e-10	++
rs17516683	3	85585431	A	G	0.384373	0.998766	368488	6.197	5.749e-10	++
rs6779501	3	85589580	T	C	0.384481	0.999834	369048	-6.197	5.765e-10	--
rs57671246	3	85577691	C	G	0.384368	0.999966	369050	-6.196	5.774e-10	--
rs7634761	3	85636421	A	G	0.384382	0.99598	366279	6.196	5.783e-10	++
rs6794866	3	85639548	A	T	0.384382	0.995979	366279	6.196	5.783e-10	++
rs62250711	3	85510543	A	T	0.390797	0.998287	368054	-6.196	5.804e-10	--
rs1375558	3	85635190	A	G	0.38438	0.995973	366278	-6.193	5.893e-10	--
rs1375560	3	85565728	T	G	0.384261	0.999871	369033	6.193	5.897e-10	++
rs62250758	3	85564863	T	G	0.384269	0.999854	369043	6.192	5.937e-10	++
rs59825726	3	85574282	A	G	0.384276	0.999431	368882	6.192	5.954e-10	++
rs7638953	3	85472462	A	G	0.387657	1	369071	6.192	5.955e-10	++
rs2168708	18	57907311	T	G	0.262051	0.99272	367678	-6.191	5.961e-10	--
rs62252464	3	85574694	A	G	0.384349	0.999704	368816	-6.191	5.969e-10	--
rs12964203	18	57903604	T	C	0.262178	0.993176	367720	6.191	5.979e-10	++
rs62252495	3	85578129	A	G	0.384335	0.999875	369039	6.189	6.04e-10	++
rs1549979	3	85460131	T	C	0.393679	0.998377	368284	6.189	6.063e-10	++
rs1868532	3	85571883	T	C	0.384277	0.999433	368887	6.186	6.171e-10	++
rs1449393	3	85572549	T	C	0.384277	0.999433	368887	6.186	6.171e-10	++
rs4856579	3	85573086	T	C	0.384276	0.999434	368887	-6.186	6.171e-10	--
rs4856580	3	85573333	A	T	0.384277	0.999433	368887	6.186	6.171e-10	++
rs62250754	3	85557571	T	G	0.384318	0.999574	368712	6.184	6.263e-10	++
rs7928163	11	47391879	A	G	0.323018	0.997915	367990	6.182	6.317e-10	++
rs4301022	3	85599391	T	G	0.38435	0.998515	368384	6.182	6.32e-10	++
rs34893777	18	57905216	A	T	0.262143	0.99289	367616	6.182	6.349e-10	++
rs6792295	3	85598481	T	C	0.384334	0.998589	368442	-6.18	6.39e-10	--
rs10769258	11	47391039	T	C	0.32299	0.998136	368241	6.18	6.418e-10	++
rs11127896	3	85539816	T	C	0.384179	0.999603	368812	6.179	6.464e-10	++
rs62253966	3	85599325	A	G	0.384326	0.998564	368434	6.178	6.489e-10	++
rs10511083	3	85570959	A	G	0.384283	0.999451	368901	-6.178	6.49e-10	--
rs12639564	3	85619783	A	G	0.379897	0.995971	366379	-6.178	6.497e-10	--
rs7621381	3	85526866	C	G	0.384313	0.999614	368824	-6.177	6.518e-10	--
rs1542248	3	85527334	A	G	0.384313	0.999614	368824	6.177	6.518e-10	++
rs7636243	3	85472033	T	C	0.38756	0.999675	368946	6.177	6.522e-10	++
rs17515586	3	85569172	A	G	0.384268	0.999416	368900	-6.177	6.546e-10	--
rs11127895	3	85539810	T	G	0.384183	0.999602	368811	-6.176	6.573e-10	--
rs7934481	11	47883337	T	C	0.292918	0.998399	368689	6.176	6.589e-10	++
rs9865191	3	85422587	T	C	0.248234	0.998572	368364	-6.175	6.628e-10	--
rs62250491	3	85616009	T	G	0.384401	0.996064	366357	6.174	6.65e-10	++
rs1449391	3	85554582	T	G	0.384392	0.998883	368326	6.174	6.655e-10	++
rs17460541	3	85618112	T	G	0.385555	0.995066	365102	6.171	6.772e-10	++
rs62250687	3	85469353	A	T	0.38784	0.998755	368172	6.171	6.803e-10	++
rs11039202	11	47382426	A	T	0.320522	0.993007	366130	6.169	6.869e-10	++
rs17515196	3	85532119	A	G	0.384248	0.999561	368772	6.168	6.909e-10	++
rs7614148	3	85529628	A	G	0.384246	0.999572	368798	6.168	6.919e-10	++
rs4856596	3	85624386	T	G	0.38439	0.995988	366268	6.168	6.926e-10	++
rs7650284	3	85472227	T	C	0.387563	0.99965	368863	-6.167	6.957e-10	--
rs35894540	3	85475647	T	C	0.392436	0.998847	368203	-6.167	6.962e-10	--
rs35693910	18	57913965	A	G	0.265794	0.970452	352903	-6.167	6.966e-10	--
rs6804845	3	85563846	A	C	0.384365	0.999179	368723	-6.167	6.971e-10	--
rs17459906	3	85612700	T	C	0.384347	0.999582	368771	-6.166	6.997e-10	--
rs1375566	3	85642479	A	G	0.380239	0.99397	366056	6.165	7.031e-10	++
rs17175643	18	57896742	T	C	0.263824	0.995589	368134	-6.163	7.121e-10	--
rs7105851	11	47383275	T	C	0.322523	0.993773	366378	-6.163	7.124e-10	--
rs62250489	3	85614746	A	C	0.384343	0.999582	368779	6.162	7.195e-10	++
rs62250490	3	85614934	T	C	0.384343	0.999582	368779	6.162	7.195e-10	++
rs1449386	3	85619079	T	G	0.378258	0.995592	366310	-6.161	7.223e-10	--
rs2084946	11	47379407	T	C	0.322899	0.991433	365656	6.161	7.244e-10	++
rs67336646	3	85524474	A	T	0.384243	0.999595	368804	6.161	7.248e-10	++
rs4752987	11	47390692	A	G	0.32294	0.998214	368338	-6.16	7.252e-10	--
rs1449385	3	85613991	T	C	0.384338	0.999596	368782	-6.16	7.271e-10	--
rs7617306	3	85615183	T	C	0.384331	0.999573	368782	6.16	7.271e-10	++
rs62250712	3	85513716	T	C	0.393995	0.99803	367981	6.16	7.281e-10	++
rs7609594	3	85482595	A	G	0.387584	0.99852	368046	6.159	7.302e-10	++
rs12960928	18	57897803	T	C	0.262836	0.995873	368441	6.159	7.31e-10	++
rs1449381	3	85612042	A	G	0.384337	0.999599	368783	-6.159	7.324e-10	--
rs1900915	3	85613422	C	G	0.384337	0.999599	368783	6.159	7.324e-10	++
rs1375551	3	85613501	T	C	0.384349	0.99955	368783	-6.159	7.324e-10	--
rs1449384	3	85613855	A	T	0.384337	0.999599	368783	6.159	7.324e-10	++
rs1375546	3	85604405	A	G	0.38427	0.998936	368153	6.159	7.334e-10	++
rs17516256	3	85580588	A	G	0.383479	0.998726	368672	6.158	7.38e-10	++
rs72615726	3	85604765	A	G	0.384302	0.999007	368785	6.156	7.466e-10	++
rs1597315	3	85616809	T	C	0.384267	0.999606	368784	6.156	7.474e-10	++
rs6801823	3	85617287	A	T	0.384267	0.999606	368784	-6.156	7.474e-10	--
rs1375555	3	85618308	T	C	0.384266	0.999604	368784	-6.156	7.474e-10	--
rs6762535	3	85628688	A	G	0.384424	0.99596	366266	6.155	7.497e-10	++
rs62250719	3	85531850	T	G	0.384359	0.9992	368597	6.155	7.508e-10	++
rs10511085	3	85531887	A	C	0.384359	0.9992	368597	6.155	7.508e-10	++
rs1551043	3	85544210	T	G	0.384215	0.999063	368488	6.155	7.516e-10	++
rs11039199	11	47379212	C	G	0.311185	0.993111	366744	-6.154	7.535e-10	--
rs61316596	3	85619857	T	C	0.384266	0.999605	368783	6.154	7.538e-10	++
rs2082556	3	85490947	A	G	0.393408	0.998821	368252	6.154	7.547e-10	++
rs1375554	3	85618419	A	G	0.384266	0.999611	368783	-6.154	7.563e-10	--
rs62250500	3	85627691	T	C	0.384422	0.99596	366268	6.154	7.564e-10	++
rs6549041	3	85629183	C	G	0.384422	0.995966	366268	-6.154	7.564e-10	--
rs6549042	3	85629255	A	G	0.384422	0.995966	366268	-6.154	7.564e-10	--
rs59417256	3	85620481	T	G	0.384265	0.999607	368784	-6.153	7.593e-10	--
rs62250750	3	85550969	T	C	0.384253	0.999633	368838	-6.153	7.6e-10	--
rs1897699	3	85489304	A	T	0.393409	0.998823	368252	-6.153	7.605e-10	--
rs6762267	3	85513115	A	C	0.393853	0.998347	368015	6.153	7.617e-10	++
rs4279114	3	85421737	C	G	0.248298	0.998888	368435	6.151	7.68e-10	++
rs67904150	3	85625231	A	G	0.384416	0.995965	366266	-6.151	7.69e-10	--
rs6762733	3	85628865	A	G	0.384419	0.995958	366267	6.151	7.709e-10	++
rs12956871	18	57897702	A	G	0.262839	0.995912	368452	6.15	7.753e-10	++
rs2196099	3	85485087	C	G	0.387342	0.998726	368217	6.149	7.782e-10	++
rs4856572	3	85494419	T	C	0.392228	0.998677	368244	-6.149	7.796e-10	--
rs1433708	3	85481979	T	C	0.387347	0.998745	368234	-6.148	7.853e-10	--
rs2217720	3	85485230	T	G	0.387341	0.998725	368215	6.147	7.874e-10	++
rs9863488	3	85487465	A	G	0.387342	0.998722	368215	6.147	7.874e-10	++
rs1865251	3	85489069	A	C	0.392231	0.998711	368235	-6.147	7.893e-10	--
rs1865252	3	85488740	A	G	0.387344	0.998715	368215	-6.147	7.894e-10	--
rs35438712	3	85588205	T	C	0.384246	1	369071	-6.147	7.896e-10	--
rs11039203	11	47384597	A	G	0.320475	0.994211	366523	6.147	7.901e-10	++
rs12054328	3	85644911	T	C	0.357078	0.987366	358866	-6.147	7.912e-10	--
rs1821351	3	85488325	T	C	0.387343	0.998717	368216	6.146	7.941e-10	++
rs12637461	3	85488353	T	G	0.392211	0.99872	368215	6.144	8.022e-10	++
rs9860769	3	85482287	T	C	0.387362	0.998682	368212	6.144	8.044e-10	++
rs11127891	3	85510183	T	C	0.247409	0.998148	368273	6.144	8.056e-10	++
rs35996350	11	47389223	A	G	0.320998	0.998533	368659	6.144	8.057e-10	++
rs7618429	3	85549020	A	G	0.384331	0.999124	368566	-6.143	8.099e-10	--
rs11929525	3	85487482	T	C	0.393397	0.998788	368213	-6.143	8.11e-10	--
rs35827242	3	85482661	A	G	0.392198	0.998708	368210	6.141	8.177e-10	++
rs6772956	3	85631845	C	G	0.384553	0.995894	366253	6.141	8.185e-10	++
rs1865250	3	85481412	T	C	0.393389	0.998792	368231	-6.141	8.215e-10	--
rs12633762	3	85509991	T	C	0.247402	0.998119	368255	6.141	8.22e-10	++
rs9866089	3	85413995	T	C	0.249265	0.999113	368681	6.14	8.248e-10	++
rs2069123	3	85522794	T	G	0.384229	0.999533	368811	-6.14	8.258e-10	--
rs57276248	3	85621010	A	G	0.384283	0.999657	368813	-6.139	8.318e-10	--
rs4856571	3	85474868	C	G	0.393657	0.999033	368273	6.138	8.335e-10	++
rs6549039	3	85606003	A	G	0.384365	0.999626	368812	-6.137	8.383e-10	--
rs9838811	3	85512824	A	C	0.247404	0.998131	368287	-6.137	8.396e-10	--
rs68028504	3	85607010	A	G	0.384382	0.999551	368810	-6.136	8.448e-10	--
rs4441668	3	85607142	A	G	0.384382	0.999551	368810	-6.136	8.448e-10	--
rs73133799	3	85605180	T	C	0.384604	0.998777	368447	-6.136	8.451e-10	--
rs17519262	3	85610725	A	G	0.384383	0.999536	368782	-6.136	8.458e-10	--
rs4856277	3	85606747	A	G	0.384383	0.999545	368809	-6.136	8.468e-10	--
rs1433711	3	85428963	T	C	0.247788	0.99831	368384	-6.136	8.476e-10	--
rs7616458	3	85621931	T	C	0.384279	0.999654	368811	-6.135	8.528e-10	--
rs1449379	3	85609879	T	C	0.384383	0.999535	368781	-6.134	8.566e-10	--
rs67713315	18	57888746	A	G	0.262143	0.997986	368531	6.134	8.57e-10	++
rs2167045	3	85610976	A	G	0.384357	0.999632	368806	6.134	8.581e-10	++
rs2122234	3	85611139	A	G	0.384357	0.999632	368806	6.134	8.581e-10	++
rs67194783	18	57890743	T	C	0.262103	0.997586	368573	-6.132	8.655e-10	--
rs7627044	3	85493225	A	G	0.39219	0.998633	368214	6.132	8.66e-10	++
rs935914	11	47387599	T	C	0.325608	1	369071	6.132	8.668e-10	++
rs1530739	3	85610114	A	T	0.384356	0.99963	368805	6.132	8.689e-10	++
rs62250468	3	85610695	T	C	0.384356	0.99963	368805	6.132	8.689e-10	++
rs590215	18	57904088	T	C	0.265743	0.992023	367494	-6.131	8.739e-10	--
rs1368750	3	85519411	T	C	0.384257	0.999524	368767	-6.13	8.769e-10	--
rs1155666	3	85521017	T	C	0.384258	0.99954	368767	-6.13	8.769e-10	--
rs2280231	11	47600438	T	C	0.274367	0.997793	368324	6.13	8.771e-10	++
rs67568006	3	85605206	T	G	0.384561	0.99891	368488	6.13	8.79e-10	++
rs12966550	18	57911330	A	G	0.262416	0.990435	363024	6.127	8.96e-10	++
rs8083289	18	57893618	C	G	0.262128	0.996987	368552	6.125	9.046e-10	++
rs66544515	3	85607393	A	G	0.384361	0.999643	368815	6.125	9.096e-10	++
rs1449375	3	85608568	T	G	0.384361	0.999643	368815	6.125	9.096e-10	++
rs2044723	3	85646002	A	G	0.357188	0.987264	358854	-6.124	9.132e-10	--
rs62250492	3	85616014	T	C	0.384476	0.99951	368773	-6.123	9.176e-10	--
rs11665439	18	57889651	A	G	0.26289	0.997683	368445	6.122	9.219e-10	++
rs56804022	18	57892549	T	C	0.262853	0.99722	368563	6.121	9.281e-10	++
rs17460701	3	85623271	T	C	0.384294	0.999669	368814	6.121	9.296e-10	++
rs6790699	3	85624189	A	G	0.383798	0.998709	368467	-6.12	9.352e-10	--
rs12225051	11	47571967	T	C	0.274068	0.999145	368786	6.119	9.403e-10	++
rs1449372	3	85608199	T	G	0.384364	0.999633	368807	-6.119	9.414e-10	--
rs4856573	3	85508953	A	G	0.390328	0.998323	368073	6.119	9.431e-10	++
rs11039398	11	47822217	T	C	0.293111	0.997755	368455	6.118	9.5e-10	++
rs67116452	11	47385194	A	G	0.320586	0.994551	366702	-6.117	9.517e-10	--
rs11127887	3	85414856	A	G	0.24	0.999144	368834	-6.115	9.682e-10	--
rs1433714	3	85504949	T	G	0.390549	0.998337	368072	-6.114	9.695e-10	--
rs11039266	11	47532395	T	G	0.274497	0.998749	368582	-6.114	9.709e-10	--
rs1057233	11	47376448	A	G	0.318575	0.990929	365809	6.114	9.715e-10	++
rs11039284	11	47564785	A	G	0.274024	0.999028	368758	-6.114	9.745e-10	--
rs10433500	3	85546798	A	G	0.376136	0.992241	364718	6.112	9.847e-10	++
rs10511081	3	85615981	C	G	0.384506	0.999427	368742	-6.112	9.858e-10	--
rs68001049	3	85640418	A	G	0.384469	0.999372	368727	-6.111	9.892e-10	--
rs993716	3	85502591	T	C	0.390324	0.998346	368074	6.11	9.945e-10	++
rs11039130	11	47229316	T	C	0.288941	0.988915	362290	6.11	9.962e-10	++
rs4508796	3	85636628	A	G	0.384468	0.999374	368728	-6.11	9.964e-10	--
rs62250503	3	85634410	A	T	0.384472	0.999366	368723	6.11	9.981e-10	++
rs61895112	11	47560433	T	C	0.274313	0.998403	368669	-6.11	9.991e-10	--
rs656384	18	57906500	A	G	0.266792	0.991665	367454	-6.109	9.996e-10	--
rs11039200	11	47379646	A	C	0.311379	0.993539	366941	6.109	1.005e-09	++
rs13085170	3	85429172	A	C	0.247869	0.998291	368387	-6.109	1.005e-09	--
rs6549043	3	85632126	A	T	0.384463	0.999331	368722	-6.108	1.008e-09	--
rs6549044	3	85632432	A	G	0.384471	0.999366	368722	-6.108	1.011e-09	--
rs10838698	11	47385923	A	G	0.323584	0.995492	367034	6.107	1.016e-09	++
rs11919099	3	85641825	T	G	0.384576	0.997603	368630	6.106	1.022e-09	++
rs7118178	11	47659135	A	G	0.274353	0.997935	368412	6.105	1.028e-09	++
rs9833314	3	85446558	A	G	0.247392	0.997795	368180	-6.104	1.032e-09	--
rs1449401	3	85646850	T	C	0.357035	0.986553	358602	6.104	1.036e-09	++
rs993136	3	85499333	T	C	0.39032	0.998321	368049	-6.103	1.038e-09	--
rs13099750	3	85410088	A	T	0.240714	0.999426	368794	-6.103	1.04e-09	--
rs17519948	3	85616118	A	C	0.384431	0.999454	368745	-6.102	1.049e-09	--
rs71626887	3	85449777	T	G	0.247187	0.998313	368174	-6.1	1.058e-09	--
rs12224672	11	47500400	T	C	0.273921	0.999473	368815	6.1	1.06e-09	++
rs1449402	3	85646828	A	G	0.35701	0.986495	358607	6.1	1.06e-09	++
rs13076632	3	85409884	T	C	0.239769	0.999383	368786	-6.098	1.075e-09	--
rs6762695	3	85500389	A	G	0.390281	0.998274	368052	-6.098	1.077e-09	--
rs9863620	3	85448493	T	C	0.247213	0.998329	368167	6.097	1.079e-09	++
rs10838699	11	47386073	T	C	0.323477	0.995661	366966	-6.096	1.087e-09	--
rs2117153	3	85504452	A	G	0.390406	0.998101	367974	6.095	1.097e-09	++
rs6788098	3	85624131	A	T	0.384004	0.999678	368827	-6.094	1.099e-09	--
rs2033526	3	85496758	A	C	0.392199	0.998446	368061	-6.091	1.119e-09	--
rs2326310	3	85477032	A	G	0.387475	0.998091	367469	6.091	1.121e-09	++
rs9819830	3	85430137	T	C	0.247381	0.998438	368475	6.091	1.123e-09	++
rs1368743	3	85438709	A	G	0.247239	0.998692	368473	6.09	1.128e-09	++
rs2044725	3	85645873	T	C	0.347793	0.987214	358923	6.09	1.129e-09	++
rs7617356	3	85626054	T	C	0.384516	0.999327	368694	6.089	1.137e-09	++
rs1821349	3	85438564	A	G	0.24724	0.998695	368484	6.088	1.146e-09	++
rs6549024	3	85466452	T	C	0.247602	0.998528	368553	6.087	1.149e-09	++
rs1025533	3	85480184	T	C	0.247277	0.998489	368430	-6.087	1.151e-09	--
rs12638040	3	85624773	C	G	0.384507	0.999326	368699	-6.086	1.157e-09	--
rs744580	3	85475597	A	T	0.246853	0.997707	368195	-6.085	1.165e-09	--
rs2326309	3	85477017	T	G	0.387467	0.998083	367444	-6.085	1.165e-09	--
rs6776114	3	85426840	A	G	0.298082	0.99828	368098	6.085	1.167e-09	++
rs12498010	3	85406367	T	C	0.240647	0.999298	368951	-6.084	1.173e-09	--
rs1025531	3	85486931	A	T	0.247214	0.998432	368366	-6.083	1.178e-09	--
rs993137	3	85499035	T	C	0.393219	0.998301	368030	6.082	1.186e-09	++
rs9874740	3	85489906	A	G	0.247223	0.998446	368383	-6.082	1.19e-09	--
rs2326313	3	85434357	A	T	0.247349	0.99875	368493	-6.082	1.191e-09	--
rs11039364	11	47769620	T	C	0.267001	0.998401	368563	6.081	1.193e-09	++
rs9868427	3	85488462	T	C	0.247219	0.998458	368383	-6.081	1.196e-09	--
rs9821041	3	85494267	T	C	0.247223	0.998406	368390	-6.081	1.197e-09	--
rs62253107	3	85404030	T	G	0.288899	0.996122	367229	-6.08	1.198e-09	--
rs9813512	3	85488646	T	G	0.247217	0.998423	368365	6.08	1.2e-09	++
rs12494446	3	85622663	A	G	0.380018	0.999407	368783	6.078	1.219e-09	++
rs9309977	3	85442709	T	C	0.247144	0.998484	368409	-6.075	1.236e-09	--
rs9865745	3	85473932	A	T	0.24721	0.999036	368592	-6.075	1.241e-09	--
rs13092627	3	85485110	T	C	0.247223	0.998376	368352	-6.074	1.244e-09	--
rs17023032	3	85622242	A	C	0.376712	0.999112	368769	6.074	1.248e-09	++
rs10865611	3	85644366	C	G	0.357089	0.990958	361771	6.074	1.25e-09	++
rs6766690	3	85624561	T	C	0.384468	0.999335	368699	6.072	1.261e-09	++
rs9814919	3	85432315	C	G	0.247294	0.998481	368492	-6.071	1.27e-09	--
rs9879025	3	85436125	T	C	0.248858	0.998767	368504	-6.07	1.279e-09	--
rs62250501	3	85634216	C	G	0.380214	0.999089	368699	-6.062	1.346e-09	--
rs6808159	3	85476898	T	C	0.247071	0.997688	367669	-6.058	1.382e-09	--
rs12493461	3	85468919	A	G	0.247427	0.998582	368578	6.056	1.394e-09	++
rs4856598	3	85650790	A	C	0.379992	0.977711	353153	-6.055	1.402e-09	--
rs11917490	3	85409470	A	G	0.289554	0.998948	368461	6.055	1.405e-09	++
rs9309980	3	85505874	A	G	0.246929	0.998169	368274	6.055	1.406e-09	++
rs9309981	3	85505944	A	G	0.246929	0.998169	368274	6.055	1.406e-09	++
rs1368739	3	85508582	T	C	0.246922	0.998121	368255	6.055	1.409e-09	++
rs11922956	3	85497807	A	G	0.388603	0.998155	368026	-6.054	1.416e-09	--
rs9835441	3	85502083	A	G	0.246923	0.998201	368290	-6.052	1.434e-09	--
rs9309982	3	85507231	T	C	0.246923	0.99814	368256	6.052	1.434e-09	++
rs62250714	3	85515776	A	G	0.382566	0.998471	368132	6.051	1.437e-09	++
rs1900916	3	85646426	T	G	0.357203	0.990779	361720	-6.05	1.448e-09	--
rs7650834	3	85451804	A	C	0.247143	0.998446	368360	-6.05	1.452e-09	--
rs13081230	3	85476094	A	G	0.24708	0.997719	367649	-6.047	1.473e-09	--
rs62250715	3	85515996	A	G	0.382592	0.9986	368140	6.045	1.491e-09	++
rs62263912	3	85648246	A	G	0.38419	0.983631	356683	6.045	1.494e-09	++
rs62250540	3	85645057	T	C	0.384314	0.987595	358714	6.042	1.527e-09	++
rs7617323	3	85625852	T	G	0.380252	0.999067	368670	6.041	1.529e-09	++
rs6772991	3	85473317	A	G	0.247247	0.999368	368891	6.038	1.564e-09	++
rs2117151	3	85458683	A	C	0.247386	0.998581	368375	-6.037	1.567e-09	--
rs62263910	3	85647614	T	G	0.384195	0.985017	357455	6.036	1.578e-09	++
rs956281	3	85649198	T	G	0.384027	0.981741	355847	-6.036	1.584e-09	--
rs10433498	3	85471818	A	G	0.247254	0.998891	368745	-6.029	1.647e-09	--
rs11127890	3	85496631	T	C	0.247184	0.998196	368249	-6.029	1.652e-09	--
rs10734557	11	47380061	A	C	0.318126	0.993338	366934	-6.026	1.681e-09	--
rs34495106	3	85651136	A	G	0.384095	0.977787	353514	-6.023	1.71e-09	--
rs1030721	3	85458861	T	C	0.247448	0.998082	368312	6.021	1.735e-09	++
rs6780346	3	85593584	T	C	0.389499	0.996258	367068	6.007	1.885e-09	++
rs17700144	18	57811982	A	G	0.212395	0.988413	363670	-6.003	1.935e-09	--
rs1542321	11	47379615	A	G	0.318273	0.993317	366942	6.002	1.953e-09	++
rs9814516	3	85407980	T	G	0.241118	1	369071	-6.002	1.953e-09	--
rs66723169	18	57808978	A	C	0.229686	0.991703	364812	-5.988	2.123e-09	--
rs9824178	3	85409313	A	G	0.281111	0.999036	368538	5.988	2.131e-09	++
rs7627971	3	85414291	T	C	0.281289	0.999303	368787	-5.987	2.136e-09	--
rs9861451	3	85409353	A	G	0.281103	0.999028	368565	-5.981	2.215e-09	--
rs12955983	18	57872989	A	G	0.263624	0.99834	368257	5.979	2.242e-09	++
rs7928419	11	47392114	A	G	0.326474	0.997457	367714	5.969	2.389e-09	++
rs9880919	3	85461302	A	G	0.246372	0.998491	368357	-5.963	2.474e-09	--
rs11664883	18	57877800	A	T	0.263686	0.998584	368691	-5.956	2.582e-09	--
rs12970134	18	57884750	A	G	0.264332	1	369071	-5.956	2.59e-09	--
rs35476226	18	57885593	C	G	0.264319	0.999542	368975	5.955	2.606e-09	++
rs7240682	18	57824038	C	G	0.229734	0.993485	365613	5.948	2.718e-09	++
rs11665563	18	57876034	T	C	0.263666	0.99839	368603	-5.948	2.721e-09	--
rs12803857	11	47890172	A	G	0.267119	0.997855	368598	5.944	2.785e-09	++
rs11660069	18	57885413	A	G	0.264311	0.999621	368989	5.943	2.797e-09	++
rs12957325	18	57884616	T	C	0.263523	0.999717	369005	5.939	2.875e-09	++
rs2029130	3	85644047	A	T	0.384307	0.991056	361598	5.935	2.932e-09	++
rs7611991	3	85759558	A	G	0.248899	0.993006	364561	-5.933	2.983e-09	--
rs11663816	18	57876227	T	C	0.263656	0.998022	368466	5.931	3.009e-09	++
rs2045439	18	57883801	T	C	0.264278	0.99977	368991	-5.926	3.101e-09	--
rs12967878	18	57826570	T	C	0.227387	0.994355	365838	5.921	3.198e-09	++
rs12287076	11	47606865	C	G	0.297158	0.989819	365204	-5.92	3.211e-09	--
rs17175602	18	57882717	T	C	0.264319	0.999614	368978	5.919	3.244e-09	++
rs2045438	18	57881362	T	C	0.264312	0.999429	368978	-5.919	3.247e-09	--
rs1017730	11	47733494	A	G	0.244084	0.992974	366520	5.911	3.396e-09	++
rs1947221	3	85646525	A	T	0.38449	0.990801	361522	5.904	3.543e-09	++
rs688671	18	57867526	A	G	0.275132	0.995177	366945	5.895	3.741e-09	++
rs2168711	18	57848531	T	C	0.236284	0.999428	368929	5.885	3.97e-09	++
rs1942872	18	57868365	T	C	0.264693	0.996445	367499	-5.877	4.177e-09	--
rs66922415	18	57848651	A	G	0.236173	0.999353	368861	5.876	4.21e-09	++
rs12967135	18	57849023	A	G	0.236191	0.999554	368939	-5.875	4.238e-09	--
rs11921010	3	85434260	T	C	0.410703	0.991872	363521	-5.866	4.476e-09	--
rs17782313	18	57851097	T	C	0.236361	1	369071	5.859	4.668e-09	++
rs2193596	14	75234101	T	G	0.309866	1	369071	-5.857	4.713e-09	--
rs10139016	14	75274288	T	C	0.309365	0.999137	368663	-5.857	4.714e-09	--
rs7160852	14	75239424	T	C	0.309528	1	369071	-5.854	4.789e-09	--
rs2163971	3	85428726	T	C	0.459442	0.988794	364109	-5.854	4.805e-09	--
rs34633411	18	57854694	T	C	0.236016	0.997475	367871	-5.853	4.832e-09	--
rs58084604	18	57849429	T	C	0.236497	0.999406	368931	-5.852	4.854e-09	--
rs8022046	14	75278302	A	G	0.308417	1	369071	5.848	4.967e-09	++
rs8008785	14	75307600	A	G	0.314919	0.998055	368583	-5.847	5.009e-09	--
rs12896360	14	75278181	A	C	0.320055	0.999539	368961	-5.841	5.187e-09	--
rs12882676	14	75272433	A	G	0.314601	0.999593	368952	-5.839	5.248e-09	--
rs10871777	18	57851763	A	G	0.239583	1	369071	5.839	5.249e-09	++
rs1457489	18	57861961	A	G	0.271301	0.99539	367216	-5.838	5.296e-09	--
rs17175518	18	57850583	A	C	0.236536	0.999815	369025	-5.834	5.399e-09	--
rs523288	18	57848369	A	T	0.239228	0.998782	368760	5.834	5.411e-09	++
rs12954782	18	57864092	C	G	0.265482	0.996123	367347	5.832	5.488e-09	++
rs921971	18	57861663	T	C	0.264705	0.996184	367328	5.831	5.511e-09	++
rs2193597	14	75234329	A	G	0.327712	0.999933	369045	5.828	5.598e-09	++
rs10142972	14	75272008	A	G	0.309732	0.999888	369035	-5.825	5.699e-09	--
rs2270431	14	75270635	T	C	0.320232	0.999458	368951	-5.822	5.818e-09	--
rs2302834	14	75279395	A	T	0.309729	0.999926	369037	5.821	5.834e-09	++
rs6567160	18	57829135	T	C	0.234537	0.997773	368754	5.818	5.957e-09	++
rs8011071	14	75286705	T	C	0.314435	0.999311	368884	-5.817	6e-09	--
rs11152213	18	57852948	A	C	0.238866	0.999333	369021	5.815	6.061e-09	++
rs10083495	14	75273113	A	C	0.309794	0.999793	368973	5.813	6.122e-09	++
rs12958167	18	57863469	T	G	0.264737	0.996448	367407	5.811	6.204e-09	++
rs10144845	14	75237770	T	C	0.320298	0.999515	368940	5.811	6.213e-09	++
rs12147629	14	75307588	A	G	0.309038	0.998404	368750	5.808	6.307e-09	++
rs7950696	11	47481533	T	C	0.442088	0.999411	368718	-5.803	6.507e-09	--
rs10838732	11	47607940	C	G	0.442266	0.999719	368928	-5.802	6.541e-09	--
rs2242081	11	47500267	T	C	0.442362	1	369071	-5.797	6.737e-09	--
rs2058918	14	75288518	A	G	0.308468	0.99911	368925	-5.796	6.802e-09	--
rs7142898	14	75254310	A	T	0.310092	0.999873	369029	-5.795	6.843e-09	--
rs13076821	3	85761880	T	G	0.237473	0.997509	367776	5.792	6.936e-09	++
rs663640	18	57846077	T	C	0.222098	0.995185	367393	-5.791	6.993e-09	--
rs8008475	14	75291900	T	C	0.310085	0.999342	368872	5.783	7.346e-09	++
rs9835772	3	85766025	A	T	0.23748	0.996986	367601	5.781	7.422e-09	++
rs7145246	14	75242394	A	T	0.309787	0.999683	368974	5.779	7.532e-09	++
rs8014695	14	75301617	C	G	0.309734	0.999405	368928	-5.774	7.731e-09	--
rs11708632	3	85766667	A	T	0.237463	0.996826	367528	-5.774	7.759e-09	--
rs6485763	11	47627302	T	C	0.442012	0.999104	368179	5.772	7.832e-09	++
rs12226590	11	47571808	T	C	0.442229	0.999462	368804	-5.769	7.978e-09	--
rs476828	18	57852587	T	C	0.243657	0.998419	368917	5.768	8.012e-09	++
rs10144860	14	75286426	T	C	0.309677	0.999814	369010	-5.766	8.097e-09	--
rs10742814	11	47554337	A	G	0.442137	0.999221	368717	5.764	8.222e-09	++
rs2203712	11	47534964	T	C	0.442214	0.999757	368942	-5.759	8.459e-09	--
rs9826759	3	85671119	T	C	0.362936	0.983389	358445	-5.757	8.579e-09	--
rs11848876	14	75224626	C	G	0.310364	0.999768	368998	5.756	8.592e-09	++
rs10769256	11	47378396	T	C	0.402399	0.989319	363692	5.752	8.826e-09	++
rs9671386	14	75151047	A	G	0.256164	1	369071	5.751	8.882e-09	++
rs11039280	11	47558858	A	G	0.442272	0.999186	368775	5.749	8.978e-09	++
rs6799195	3	85665501	T	C	0.362983	0.982482	358291	-5.748	9.054e-09	--
rs62263917	3	85667928	A	G	0.362531	0.982753	358445	-5.747	9.106e-09	--
rs67391933	3	85668052	A	G	0.362623	0.982479	358275	-5.747	9.106e-09	--
rs9831610	3	85671909	T	C	0.36291	0.983609	358471	-5.744	9.257e-09	--
rs9816536	3	85669226	A	G	0.362936	0.98302	358432	-5.743	9.302e-09	--
rs7627780	3	85669683	A	G	0.362936	0.983135	358430	-5.74	9.48e-09	--
rs8089364	18	57858829	T	C	0.264547	0.995063	366701	5.735	9.769e-09	++
rs8004084	14	75220107	T	C	0.332087	0.99921	368919	-5.731	9.98e-09	--
rs8097210	18	57857135	T	G	0.264833	0.995769	366940	5.73	1.004e-08	++
rs1448608	3	85769671	A	G	0.237441	0.996337	366937	-5.725	1.032e-08	--
rs492443	18	57858802	A	G	0.27435	0.993922	366206	5.723	1.047e-08	++
rs7945312	11	47655380	T	C	0.442395	0.999615	368841	5.718	1.078e-08	++
rs538656	18	57850422	T	G	0.239198	0.999317	368968	-5.717	1.085e-08	--
rs12969709	18	57859563	A	C	0.264868	0.995669	366776	-5.715	1.094e-08	--
rs4856600	3	85657658	A	C	0.362498	0.981695	358084	-5.715	1.098e-08	--
rs663129	18	57838401	A	G	0.237	0.999564	369021	-5.715	1.099e-08	--
rs6485795	11	47929846	A	G	0.293686	0.99275	365656	5.712	1.119e-08	++
rs10220422	14	75222337	C	G	0.327956	0.999721	369006	-5.703	1.176e-08	--
rs8003660	14	75227098	T	C	0.327698	1	369071	-5.701	1.189e-08	--
rs7129797	11	47667167	C	G	0.444315	0.999133	368373	5.7	1.196e-08	++
rs8022832	14	75211328	A	G	0.310913	0.996731	367242	5.698	1.215e-08	++
rs62081501	18	35207712	A	G	0.0813367	0.992528	368087	5.694	1.245e-08	++
rs8007145	14	75185748	A	T	0.31157	0.996521	367133	5.692	1.257e-08	++
rs17093914	14	75363641	T	C	0.312717	0.999683	368928	-5.691	1.266e-08	--
rs7107922	11	47669289	A	C	0.445534	0.999231	368747	5.686	1.301e-08	++
rs55707505	14	75362552	T	C	0.32611	0.999209	368913	5.684	1.312e-08	++
rs13087042	3	85755008	A	G	0.237477	0.99778	367913	-5.683	1.324e-08	--
rs4306872	3	85717062	A	G	0.235109	0.997702	368220	-5.676	1.377e-08	--
rs61978948	14	75363369	A	G	0.312626	1	369071	-5.675	1.384e-08	--
rs10511073	3	85653460	A	G	0.363131	0.98008	357626	-5.675	1.385e-08	--
rs59112602	14	75358817	C	G	0.312105	0.99903	368917	5.673	1.407e-08	++
rs13083873	3	85701442	A	G	0.235106	0.997647	368051	-5.672	1.41e-08	--
rs10049108	3	85702021	T	G	0.235106	0.99765	368050	-5.671	1.417e-08	--
rs9834708	3	85718170	A	G	0.235109	0.997712	368229	-5.671	1.417e-08	--
rs4129299	3	85724064	A	G	0.23509	1	369071	5.671	1.419e-08	++
rs571312	18	57839769	A	C	0.237945	1	369071	-5.671	1.423e-08	--
rs12361415	11	47474146	T	G	0.283365	1	369071	-5.67	1.428e-08	--
rs4464471	3	85719757	A	G	0.235109	0.997735	368282	-5.669	1.44e-08	--
rs9309986	3	85702336	T	C	0.23511	0.99768	368055	5.663	1.49e-08	++
rs9880272	3	85687785	T	G	0.23512	0.995821	367635	5.661	1.504e-08	++
rs9819476	3	85682273	A	C	0.237523	0.987896	362252	5.658	1.528e-08	++
rs9840636	3	85706554	A	C	0.235106	0.997715	368069	5.657	1.542e-08	++
rs13101056	3	85707484	T	G	0.235105	0.997715	368069	-5.657	1.542e-08	--
rs13096280	3	85731444	A	G	0.234991	0.999186	368724	5.657	1.544e-08	++
rs7145173	14	75351647	A	G	0.312673	0.99874	368394	-5.656	1.551e-08	--
rs741096	14	75351487	A	G	0.312675	0.998724	368391	5.655	1.56e-08	++
rs3740699	11	47504075	T	G	0.443973	0.993519	366684	5.653	1.577e-08	++
rs2300599	14	75359441	T	C	0.312673	0.999437	368996	5.653	1.577e-08	++
rs12714636	3	85771247	A	G	0.237421	0.99611	366702	-5.653	1.581e-08	--
rs1059326	14	75369385	T	C	0.313061	0.998658	368556	-5.648	1.626e-08	--
rs13097865	3	85691434	A	G	0.235101	0.995835	367626	5.646	1.645e-08	++
rs1056387	11	47681370	T	G	0.447537	0.997873	367753	-5.645	1.647e-08	--
rs4899532	14	75174132	A	G	0.254881	0.998627	368841	-5.643	1.668e-08	--
rs7116970	11	47695508	A	G	0.443086	0.999661	368872	5.641	1.694e-08	++
rs7107792	11	47669249	A	C	0.44733	0.999246	368762	-5.638	1.718e-08	--
rs11039329	11	47684908	T	C	0.443162	0.999561	368843	-5.636	1.739e-08	--
rs4903265	14	75343877	T	C	0.312786	0.997189	367397	-5.635	1.75e-08	--
rs20578	14	75367807	T	C	0.313012	0.999	368579	-5.635	1.754e-08	--
rs6574191	14	75190455	T	C	0.311455	0.996734	367229	-5.634	1.76e-08	--
rs489693	18	57882787	A	C	0.327862	1	369071	-5.633	1.771e-08	--
rs2111703	14	75204515	A	G	0.31148	0.996707	367218	-5.633	1.776e-08	--
rs731952	14	75366447	T	C	0.313002	0.998968	368509	-5.63	1.805e-08	--
rs7107535	11	47676085	A	G	0.444785	0.999369	368769	5.629	1.813e-08	++
rs10742817	11	47689343	T	C	0.443144	0.999577	368842	5.628	1.819e-08	++
rs10138235	14	75205661	A	G	0.31145	0.996703	367191	-5.625	1.859e-08	--
rs1448602	3	85780454	A	G	0.237423	0.995406	366045	5.622	1.888e-08	++
rs2537824	14	75367349	T	C	0.313181	0.998985	368535	5.621	1.899e-08	++
rs7933184	11	47682402	T	C	0.44317	0.999491	368839	5.621	1.901e-08	++
rs6485794	11	47914311	C	G	0.436427	0.991853	364812	-5.62	1.909e-08	--
rs71626890	3	85784084	A	C	0.237313	0.995733	366119	-5.619	1.926e-08	--
rs731165	14	75352555	T	C	0.312783	0.998655	368300	5.617	1.94e-08	++
rs28498823	11	47914941	C	G	0.438621	0.989173	362973	5.611	2.014e-08	++
rs10838740	11	47679980	A	G	0.445366	0.999442	368761	-5.61	2.018e-08	--
rs10873272	14	75146500	T	C	0.256145	0.998864	368478	-5.608	2.044e-08	--
rs7103013	11	47674934	A	G	0.445357	0.999395	368776	5.6	2.149e-08	++
rs11039448	11	47918416	T	G	0.440012	0.991679	364814	-5.599	2.15e-08	--
rs74608150	11	47696214	A	T	0.444902	0.999814	368984	-5.599	2.152e-08	--
rs61978932	14	75342954	T	C	0.313433	0.997011	367296	-5.599	2.154e-08	--
rs7105791	11	47701819	T	C	0.444919	0.999859	369039	-5.598	2.166e-08	--
rs11623342	14	75347937	A	C	0.311849	0.997759	368091	5.596	2.198e-08	++
rs2869024	11	47674101	A	G	0.446911	0.998798	368543	-5.594	2.219e-08	--
rs10838739	11	47672743	T	C	0.447419	0.999276	368714	5.593	2.232e-08	++
rs3758655	11	47703943	T	C	0.443775	0.999716	368851	-5.587	2.314e-08	--
rs7119517	11	47675316	T	C	0.446581	0.999385	368787	-5.583	2.359e-08	--
rs10838741	11	47683765	A	G	0.444943	0.999588	368871	-5.581	2.397e-08	--
rs12362318	11	47682671	T	C	0.444951	0.999548	368869	-5.58	2.411e-08	--
rs9813436	3	85680716	A	G	0.23746	0.986924	361806	5.578	2.426e-08	++
rs11039337	11	47707156	T	C	0.443728	0.999647	368820	-5.577	2.441e-08	--
rs7121038	11	47913097	T	C	0.440031	0.991333	364753	-5.575	2.47e-08	--
rs10838746	11	47706291	A	G	0.443738	0.999696	368835	-5.575	2.472e-08	--
rs10769285	11	47709212	T	C	0.443743	0.999655	368830	5.574	2.49e-08	++
rs1471712	11	47912150	A	G	0.440026	0.991313	364757	-5.572	2.512e-08	--
rs10838745	11	47706086	T	C	0.443754	0.999652	368821	5.571	2.536e-08	++
rs7943213	11	47715524	T	C	0.444816	0.999467	368782	-5.566	2.6e-08	--
rs2287400	14	75182937	A	G	0.33044	0.995649	366673	5.561	2.678e-08	++
rs11039447	11	47917631	A	G	0.440143	0.991431	364614	-5.559	2.716e-08	--
rs12887044	14	75255659	T	C	0.306126	0.999596	368859	5.559	2.721e-08	++
rs8095404	18	57804346	A	T	0.450107	0.985329	359297	5.558	2.736e-08	++
rs3825708	14	75200697	A	G	0.329329	0.996454	367038	5.557	2.751e-08	++
rs9811546	3	85391672	A	G	0.311971	1	369071	-5.554	2.799e-08	--
rs7936948	11	47704200	T	G	0.443701	0.999394	368767	-5.551	2.841e-08	--
rs4899535	14	75255081	T	C	0.306254	0.999859	369031	-5.538	3.061e-08	--
rs4539273	11	47694699	T	C	0.449151	0.999745	368930	-5.534	3.138e-08	--
rs565239	18	57827198	A	G	0.441724	0.99721	367875	-5.532	3.157e-08	--
rs3742783	14	75377008	T	C	0.313554	0.996134	367016	-5.531	3.181e-08	--
rs7159354	14	75253847	A	G	0.313245	1	369071	-5.53	3.204e-08	--
rs8004430	14	75171683	T	C	0.273724	0.998906	368682	5.529	3.224e-08	++
rs17102884	14	75374899	T	C	0.312987	0.997215	367441	-5.524	3.305e-08	--
rs2046377	11	47909313	T	C	0.432105	0.991553	364678	5.523	3.339e-08	++
rs4543938	11	47685354	T	C	0.449191	0.9996	368871	-5.522	3.356e-08	--
rs3897644	18	57729069	T	C	0.452931	0.996257	366806	5.521	3.37e-08	++
rs12286721	11	47701528	A	C	0.449487	1	369071	-5.519	3.4e-08	--
rs11851433	14	75339450	A	G	0.313001	0.996217	367187	5.515	3.483e-08	++
rs6574190	14	75167015	A	G	0.27436	0.998276	368294	5.515	3.494e-08	++
rs4752858	11	47685829	T	C	0.449196	0.999598	368867	-5.514	3.517e-08	--
rs6478623	9	126315123	T	G	0.279275	0.991328	364356	-5.512	3.554e-08	--
rs34228231	11	47820241	A	G	0.230691	0.984053	364029	5.508	3.623e-08	++
rs9829032	3	85683600	A	G	0.414704	0.979132	358407	5.505	3.7e-08	++
rs61978928	14	75321714	T	C	0.31145	0.996661	367919	5.503	3.743e-08	++
rs62253088	3	85400801	T	C	0.333968	0.996205	366983	-5.501	3.786e-08	--
rs62263916	3	85667846	T	G	0.371827	0.983178	358465	5.493	3.953e-08	++
rs17102847	14	75324780	A	G	0.311055	0.997008	368023	5.485	4.128e-08	++
rs11923343	3	85668570	A	G	0.37179	0.983232	358449	-5.485	4.136e-08	--
rs6549046	3	85669779	T	G	0.372154	0.983732	358479	5.483	4.192e-08	++
rs10838758	11	47771476	T	C	0.447781	0.999672	368859	-5.482	4.207e-08	--
rs7114813	11	47801101	A	G	0.447883	0.999449	368800	-5.482	4.212e-08	--
rs61895760	11	47794538	C	G	0.447874	0.999445	368800	5.481	4.219e-08	++
rs10838763	11	47794802	T	C	0.447875	0.999445	368800	5.481	4.219e-08	++
rs6485773	11	47763509	A	G	0.447725	0.999501	368708	-5.481	4.223e-08	--
rs7111576	11	47787445	A	G	0.447775	0.999665	368858	5.481	4.238e-08	++
rs7929014	11	47776283	T	C	0.447783	0.999672	368859	5.481	4.241e-08	++
rs6485778	11	47782076	T	C	0.447782	0.999677	368859	5.481	4.241e-08	++
rs10838760	11	47786414	A	G	0.447781	0.999683	368859	-5.481	4.241e-08	--
rs7111606	11	47787538	A	G	0.447781	0.999684	368859	5.481	4.241e-08	++
rs7108479	11	47781460	T	G	0.447782	0.999665	368858	5.48	4.263e-08	++
rs719732	14	75119057	A	G	0.255183	0.994568	366382	-5.479	4.285e-08	--
rs2080086	14	75338408	A	G	0.312549	0.996482	367250	-5.479	4.288e-08	--
rs3897645	18	57728947	T	C	0.449809	1	369071	-5.478	4.303e-08	--
rs7932703	11	47769936	A	C	0.447777	0.999626	368822	-5.477	4.33e-08	--
rs11039379	11	47791003	T	C	0.447866	0.999447	368801	5.476	4.348e-08	++
rs6779752	3	85663849	A	G	0.37205	0.982675	358288	5.475	4.375e-08	++
rs1563821	11	47756568	T	C	0.447763	0.999624	368817	5.474	4.399e-08	++
rs12635683	3	85657089	A	G	0.245292	0.982258	360399	-5.474	4.404e-08	--
rs9831374	3	85370873	T	C	0.298048	0.994934	365949	-5.473	4.416e-08	--
rs7103648	11	47461783	A	G	0.386607	0.998366	368301	-5.472	4.455e-08	--
rs11039376	11	47789549	T	G	0.447824	0.999355	368800	5.471	4.472e-08	++
rs10162454	14	75144618	T	C	0.273819	0.998375	368301	-5.471	4.477e-08	--
rs12226431	11	47805856	A	G	0.447898	0.999383	368793	5.47	4.493e-08	++
rs1449396	3	85667586	A	G	0.245313	0.983208	360546	-5.469	4.513e-08	--
rs9880010	3	85666617	T	C	0.245307	0.983113	360498	-5.469	4.524e-08	--
rs7129237	11	47791870	A	G	0.447863	0.999443	368801	5.468	4.547e-08	++
rs6549045	3	85663539	C	G	0.372037	0.98263	358287	-5.468	4.55e-08	--
rs9309985	3	85657402	C	G	0.245311	0.982201	360401	-5.468	4.551e-08	--
rs1449395	3	85667683	A	C	0.244848	0.983276	360555	-5.464	4.668e-08	--
rs11719276	3	85371838	A	G	0.298062	0.994948	365961	5.463	4.679e-08	++
rs7146395	14	75228647	A	C	0.324062	0.99781	367840	-5.463	4.687e-08	--
rs12637027	3	85658601	C	G	0.371791	0.982357	358178	-5.462	4.718e-08	--
rs7104036	11	47462140	A	G	0.386605	0.998342	368301	-5.461	4.724e-08	--
rs9812845	3	85656222	A	C	0.245319	0.982163	360381	5.46	4.755e-08	++
rs11127903	3	85662925	T	G	0.245291	0.982812	360450	-5.46	4.769e-08	--
rs4752860	11	47705015	A	C	0.449806	0.999732	368869	-5.459	4.778e-08	--
rs896817	11	47394305	T	C	0.385074	0.993694	365173	5.456	4.868e-08	++
rs17521052	3	85668239	A	G	0.372221	0.983365	358491	-5.456	4.883e-08	--
rs11039336	11	47706141	A	G	0.449823	0.99967	368843	5.454	4.937e-08	++
rs62263918	3	85667938	A	G	0.372339	0.982781	358483	-5.452	4.981e-08	--
Overview of SNPs that were GWS (P < 5×10e-8) in the meta-analysis of UKB release 1 and 2 data.
SNPs are ordered based on ascending P value.
CHR = Chromosome; BP = basepair position; A1 = minor allele; A2 = major allele; MAF = minor allele frequency of SNP in the UKB
INFO = imputation quality of the SNP; N = Number of individuals for which SNP information was available; Z = Z-statistic; P = P value
DIR = direction of SNP effect in UKB release 1 and release 2 (i.e., full release minus individuals present in release 1)
