# Supplementary material for: Item-level analyses reveal genetic heterogeneity in neuroticism
Source: Nat Commun. 2018 Mar 2;9:905. doi: 10.1038/s41467-018-03242-8 (PMC5834468; doi:10.1038/s41467-018-03242-8)
Supplement: Supplementary file 18 — Supplementary Data 14 [file 41467_2018_3242_MOESM18_ESM.xlsx]

## Sheet: Supplementary Data 14
Supplementary Data 14. Genome-wide significant SNPs for HURT (UKB field ID: 1950)
rsID	CHR	BP	A1	A2	MAF	INFO	N	Z	P	DIR
rs55657917	17	43844560	T	G	0.213403	0.991275	368063	-11.155	6.795e-29	--
rs56194509	17	43844559	T	G	0.213406	0.991294	368066	-11.152	6.995e-29	--
rs80143279	17	43776742	T	C	0.215583	0.995723	370284	-11.124	9.56e-29	--
rs76761706	17	43776741	T	C	0.215553	0.995513	370224	-11.107	1.164e-28	--
rs62061733	17	44018399	A	G	0.22111	0.993268	369028	-11.069	1.77e-28	--
rs62056905	17	43782693	A	G	0.216849	0.997052	370308	-11.064	1.88e-28	--
rs76171147	17	43823229	T	C	0.217551	1	371611	-11.055	2.076e-28	--
rs10451283	17	43814020	T	C	0.218742	0.998683	371432	-11.052	2.14e-28	--
rs9897399	17	43804317	A	G	0.217975	0.998968	371493	11.042	2.394e-28	++
rs62056909	17	43783803	A	G	0.217322	0.994922	369734	-11.031	2.712e-28	--
rs62063281	17	44038785	A	G	0.212454	1	371611	-11.025	2.891e-28	--
rs55849973	17	43792418	T	C	0.215327	0.995554	369919	-11.021	3.012e-28	--
rs62056930	17	43789640	A	C	0.21679	0.999136	371302	-11.019	3.082e-28	--
rs62063263	17	44033394	C	G	0.215209	0.993492	369161	11.018	3.138e-28	++
rs17661015	17	44192957	T	C	0.215131	0.988041	366914	-11.015	3.231e-28	--
rs28439143	17	43987723	A	G	0.21616	1	371611	11.015	3.239e-28	++
rs2214258	17	43953719	C	G	0.215326	0.994752	369744	11.015	3.253e-28	++
rs2902661	17	43807099	A	G	0.217123	0.999306	371276	11.014	3.262e-28	++
rs78471340	17	43768346	A	G	0.215423	0.994972	369723	11.012	3.363e-28	++
rs4479288	17	43793828	A	G	0.216765	0.999148	371241	11.012	3.363e-28	++
rs117365970	17	43893259	A	G	0.215998	0.997578	370794	11.01	3.402e-28	++
rs17689116	17	43782558	T	C	0.216446	0.999574	371469	-11.01	3.426e-28	--
rs3919455	17	43953707	T	C	0.215321	0.994705	369744	11.009	3.466e-28	++
rs2188888	17	43953695	T	C	0.215331	0.99469	369736	-11.008	3.481e-28	--
rs62056919	17	43786698	T	C	0.216333	0.999281	371359	11.007	3.525e-28	++
rs62056918	17	43786676	T	G	0.216337	0.999281	371359	-11.006	3.556e-28	--
rs62055936	17	43848761	A	T	0.214464	0.993319	369380	11.006	3.581e-28	++
rs55973918	17	43792252	A	C	0.216606	0.999736	371518	11.004	3.646e-28	++
rs4605208	17	43794209	C	G	0.216621	0.999747	371513	11.004	3.666e-28	++
rs56167560	17	43792411	A	G	0.21516	0.995565	369917	-11.004	3.669e-28	--
rs62063264	17	44033401	T	C	0.215184	0.993566	369201	11.003	3.711e-28	++
rs78052495	17	43768347	T	C	0.215445	0.994979	369699	11.002	3.72e-28	++
rs4479289	17	43793951	A	G	0.21662	0.999747	371512	11.002	3.738e-28	++
rs76007856	17	43795238	A	G	0.216624	0.999753	371517	11.002	3.741e-28	++
rs17762308	17	43780948	T	C	0.216568	0.999231	371217	-11.002	3.755e-28	--
rs111415173	17	43795573	T	C	0.216625	0.999754	371519	11.001	3.786e-28	++
rs113991678	17	43795634	T	C	0.216625	0.999754	371519	11.001	3.786e-28	++
rs112995313	17	43795768	T	C	0.216625	0.999755	371519	-11.001	3.786e-28	--
rs62055888	17	43838720	T	C	0.212906	0.995592	369362	11.001	3.796e-28	++
rs56323722	17	43798015	A	C	0.216638	0.999732	371516	-11	3.817e-28	--
rs1880750	17	43796541	A	T	0.216625	0.999764	371521	11	3.823e-28	++
rs62056935	17	43790446	A	G	0.216625	0.999773	371516	-11	3.836e-28	--
rs7502937	17	43793665	A	G	0.216635	0.999774	371527	-10.997	3.96e-28	--
rs62056937	17	43791181	A	C	0.216631	0.999778	371520	-10.997	3.972e-28	--
rs75076131	17	43790649	A	C	0.216626	0.999771	371518	10.996	3.98e-28	++
rs55989971	17	43798160	A	G	0.216643	0.999805	371544	10.996	3.989e-28	++
rs7502718	17	43793651	A	G	0.216628	0.999693	371480	10.996	3.996e-28	++
rs56290582	17	43788371	T	C	0.216529	0.999682	371484	10.995	4.059e-28	++
rs55938136	17	43798360	A	G	0.216643	0.999806	371545	-10.994	4.074e-28	--
rs75403953	17	43798546	A	G	0.216643	0.999806	371545	-10.994	4.074e-28	--
rs113661667	17	43791610	T	C	0.216632	0.999775	371524	-10.993	4.132e-28	--
rs74579538	17	43791652	A	G	0.216632	0.999775	371524	10.993	4.132e-28	++
rs62056939	17	43791332	T	C	0.21661	0.999759	371517	-10.993	4.147e-28	--
rs62056940	17	43791344	A	T	0.21661	0.999759	371517	10.993	4.147e-28	++
rs78803763	17	43791405	A	C	0.21661	0.999759	371517	10.993	4.147e-28	++
rs77387379	17	43791429	A	G	0.21661	0.999759	371517	10.993	4.147e-28	++
rs75990322	17	43791468	T	C	0.216611	0.999757	371517	-10.993	4.147e-28	--
rs1105570	17	43793342	A	G	0.216637	0.999768	371526	-10.993	4.149e-28	--
rs1105569	17	43793388	T	C	0.216637	0.999768	371526	10.993	4.149e-28	++
rs62056936	17	43790911	A	T	0.216626	0.99977	371519	-10.992	4.156e-28	--
rs62056934	17	43790005	A	G	0.215687	0.99742	370840	-10.992	4.167e-28	--
rs62056920	17	43787226	A	G	0.216507	0.999551	371504	10.992	4.175e-28	++
rs62056921	17	43787306	T	C	0.216502	0.999583	371504	-10.992	4.175e-28	--
rs79406732	17	43940497	T	C	0.216399	0.999282	371172	10.992	4.179e-28	++
rs62054381	17	43801185	A	G	0.217008	0.999558	371510	-10.991	4.203e-28	--
rs62054378	17	43799667	A	C	0.21658	0.99941	371398	10.991	4.205e-28	++
rs62056913	17	43784994	T	C	0.21626	0.999035	371226	10.991	4.222e-28	++
rs62055935	17	43848750	T	C	0.214475	0.99306	369282	-10.991	4.225e-28	--
rs1105571	17	43793200	A	T	0.216634	0.999777	371526	-10.99	4.248e-28	--
rs55962674	17	43799033	T	C	0.21656	0.999382	371399	10.99	4.255e-28	++
rs62056928	17	43788782	T	C	0.216515	0.999499	371489	10.99	4.272e-28	++
rs1568949	17	43792975	A	G	0.216637	0.999767	371526	10.99	4.277e-28	++
rs112570965	17	43801092	T	C	0.216661	0.999815	371547	-10.99	4.282e-28	--
rs757501	17	43756685	A	G	0.216568	0.999828	371532	-10.99	4.288e-28	--
rs1568951	17	43792895	T	G	0.216585	0.999663	371515	-10.989	4.304e-28	--
rs1568950	17	43792896	T	C	0.216585	0.999663	371515	-10.989	4.304e-28	--
rs77819001	17	43799804	A	C	0.21658	0.999409	371398	10.989	4.304e-28	++
rs76667867	17	43799810	C	G	0.216578	0.9994	371398	10.989	4.304e-28	++
rs17563433	17	43800351	A	C	0.21666	0.999812	371543	-10.988	4.351e-28	--
rs77370070	17	43800404	T	G	0.21666	0.999812	371543	-10.988	4.351e-28	--
rs62057064	17	43857033	T	C	0.216301	0.999478	371323	10.988	4.351e-28	++
rs17649019	17	43801593	A	G	0.216671	0.999788	371549	10.988	4.363e-28	++
rs62056910	17	43784222	T	C	0.216595	0.999553	371443	-10.988	4.381e-28	--
rs62056946	17	43798401	A	G	0.216655	0.999762	371517	10.988	4.384e-28	++
rs62057073	17	43861117	T	C	0.216269	1	371611	10.987	4.43e-28	++
rs56397077	17	43788419	A	C	0.21646	0.999807	371517	10.985	4.496e-28	++
rs75310534	17	43794286	T	C	0.216459	0.999764	371512	10.985	4.529e-28	++
rs62056927	17	43788767	A	G	0.216482	0.999682	371506	10.985	4.53e-28	++
rs56046792	17	43797246	T	C	0.216443	0.999747	371521	10.985	4.536e-28	++
rs62056929	17	43789144	A	G	0.216481	0.999687	371508	10.984	4.551e-28	++
rs62056922	17	43787563	C	G	0.216461	0.9998	371516	-10.984	4.553e-28	--
rs62057062	17	43856710	A	G	0.216297	0.999492	371339	10.984	4.555e-28	++
rs62056925	17	43788649	T	C	0.216453	0.999772	371516	-10.984	4.558e-28	--
rs62056926	17	43788666	C	G	0.216453	0.999772	371516	-10.984	4.558e-28	--
rs17762535	17	43787130	T	C	0.216463	0.999795	371518	-10.981	4.692e-28	--
rs56220242	17	43792326	T	C	0.216559	0.999393	371422	10.981	4.706e-28	++
rs76728632	17	43818160	A	C	0.217034	0.99981	371563	-10.981	4.722e-28	--
rs17563683	17	43811072	A	G	0.217015	0.999705	371541	-10.981	4.726e-28	--
rs75500942	17	43816106	A	C	0.21698	0.99978	371561	10.98	4.757e-28	++
rs62054418	17	43816306	A	G	0.21698	0.99978	371561	10.98	4.757e-28	++
rs4074462	17	43855228	T	G	0.217559	0.998185	371322	10.98	4.759e-28	++
rs61667602	17	43785349	T	C	0.217675	0.998549	371381	-10.98	4.762e-28	--
rs80072429	17	43818611	A	G	0.217031	0.999825	371575	10.98	4.776e-28	++
rs77114624	17	43818657	T	C	0.217031	0.999825	371575	-10.98	4.776e-28	--
rs76311426	17	43818690	T	G	0.217031	0.999825	371575	10.98	4.776e-28	++
rs17563861	17	43818906	A	G	0.217031	0.999825	371575	-10.98	4.776e-28	--
rs17563889	17	43818946	A	T	0.217032	0.999821	371575	-10.98	4.776e-28	--
rs17688944	17	43779419	A	T	0.216535	0.999758	371543	10.979	4.834e-28	++
rs62054380	17	43800987	A	C	0.216632	0.999702	371476	10.978	4.861e-28	++
rs4609898	17	43794182	A	G	0.216456	0.999743	371508	10.978	4.871e-28	++
rs1880749	17	43792586	A	C	0.216611	0.999547	371457	-10.978	4.88e-28	--
rs17688126	17	43765080	A	G	0.216547	0.999859	371549	-10.978	4.885e-28	--
rs79322350	17	43790401	A	G	0.21662	0.999744	371493	-10.978	4.901e-28	--
rs62054417	17	43815859	A	C	0.21703	0.999827	371575	-10.977	4.943e-28	--
rs62054419	17	43816605	A	C	0.21703	0.999826	371575	-10.977	4.943e-28	--
rs62054420	17	43816655	C	G	0.21703	0.999827	371575	-10.977	4.943e-28	--
rs62054421	17	43816657	A	G	0.21703	0.999827	371575	10.977	4.943e-28	++
rs17563800	17	43817459	T	C	0.21703	0.999827	371575	10.977	4.943e-28	++
rs56295996	17	43817557	T	C	0.21703	0.999827	371575	10.977	4.943e-28	++
rs56384960	17	43817608	A	G	0.21703	0.999827	371575	10.977	4.943e-28	++
rs56178230	17	43817832	A	G	0.217027	0.999808	371575	10.977	4.943e-28	++
rs80157557	17	43817898	A	G	0.217027	0.999808	371575	10.977	4.943e-28	++
rs17563827	17	43818222	A	C	0.21703	0.999827	371575	10.977	4.943e-28	++
rs17563501	17	43801695	T	C	0.216633	0.999706	371478	10.977	4.952e-28	++
rs17689218	17	43785808	T	C	0.216455	0.999751	371469	-10.976	4.994e-28	--
rs62056916	17	43785938	T	C	0.216454	0.99975	371469	10.976	4.994e-28	++
rs56298110	17	43815336	A	G	0.217029	0.999828	371576	-10.976	4.998e-28	--
rs1526127	17	43812398	C	G	0.217034	0.999823	371574	-10.976	5.007e-28	--
rs62054398	17	43812599	A	G	0.217034	0.999823	371574	-10.976	5.007e-28	--
rs62054399	17	43812624	A	G	0.217034	0.999823	371574	10.976	5.007e-28	++
rs62054400	17	43812649	T	C	0.217034	0.999823	371574	-10.976	5.007e-28	--
rs62054411	17	43812684	A	G	0.217034	0.999823	371574	-10.976	5.007e-28	--
rs62054412	17	43813002	A	G	0.217035	0.999828	371574	10.976	5.007e-28	++
rs17563787	17	43813252	C	G	0.21703	0.999826	371574	-10.976	5.007e-28	--
rs62054413	17	43813370	C	G	0.21703	0.999826	371574	10.976	5.007e-28	++
rs62054414	17	43813415	A	G	0.21703	0.999826	371574	10.976	5.007e-28	++
rs62056917	17	43786013	T	G	0.216454	0.99975	371471	10.976	5.008e-28	++
rs62055714	17	43764796	T	G	0.216573	0.999907	371570	10.976	5.011e-28	++
rs62055715	17	43764847	A	G	0.216573	0.999907	371570	10.976	5.011e-28	++
rs968027	17	43781250	T	C	0.216205	0.998996	371145	10.975	5.013e-28	++
rs62056906	17	43782708	T	C	0.216576	0.99921	371383	-10.975	5.023e-28	--
rs1608955	17	43815713	T	C	0.217085	0.999701	371540	10.975	5.042e-28	++
rs1608956	17	43815820	A	T	0.217087	0.999697	371540	10.975	5.042e-28	++
rs62056912	17	43784948	T	G	0.216419	0.999526	371445	10.975	5.043e-28	++
rs55653963	17	43799509	A	C	0.216404	0.999386	371401	-10.975	5.045e-28	--
rs76421814	17	43814427	T	C	0.21703	0.999827	371575	-10.975	5.063e-28	--
rs56006248	17	43815141	A	G	0.21703	0.999827	371575	-10.975	5.063e-28	--
rs4401083	17	43806015	A	G	0.217059	0.999667	371537	10.974	5.079e-28	++
rs62055868	17	43830640	T	C	0.216677	0.999452	371483	10.974	5.082e-28	++
rs79857651	17	44013475	A	G	0.215594	0.995559	370232	10.974	5.085e-28	++
rs62057147	17	43903298	A	G	0.21743	0.998451	371099	10.974	5.11e-28	++
rs1526126	17	43812218	T	C	0.216963	0.999452	371442	10.973	5.128e-28	++
rs56303031	17	43853922	A	G	0.216665	0.999215	371366	10.973	5.138e-28	++
rs17571809	17	44034859	A	G	0.216669	0.998094	370707	-10.973	5.138e-28	--
rs393838	17	43705756	C	G	0.227688	0.999939	371594	10.973	5.146e-28	++
rs17689104	17	43782492	A	G	0.216451	0.999589	371508	-10.973	5.147e-28	--
rs62054424	17	43819384	A	G	0.217041	0.999758	371547	10.973	5.169e-28	++
rs62055693	17	43756910	T	C	0.216566	0.999925	371579	-10.972	5.202e-28	--
rs2004260	17	43822398	T	C	0.217083	0.999761	371525	-10.972	5.224e-28	--
rs62056911	17	43784624	T	C	0.216472	0.999769	371487	-10.971	5.261e-28	--
rs17563923	17	43819450	A	G	0.217043	0.999751	371542	10.971	5.281e-28	++
rs62056915	17	43785627	A	T	0.216463	0.999716	371459	-10.971	5.288e-28	--
rs12150455	17	43827508	A	G	0.217123	0.999558	371512	-10.971	5.289e-28	--
rs62054428	17	43822511	A	G	0.217071	0.999699	371510	10.97	5.325e-28	++
rs76830096	17	43857129	A	C	0.216399	0.999484	371366	-10.97	5.325e-28	--
rs75916678	17	43849366	T	C	0.21652	0.998912	371123	-10.97	5.335e-28	--
rs17688767	17	43777542	A	G	0.216583	0.999881	371566	-10.969	5.369e-28	--
rs62056874	17	43777578	T	C	0.216583	0.999881	371566	10.969	5.369e-28	++
rs17688773	17	43777710	T	C	0.216583	0.999881	371566	-10.969	5.369e-28	--
rs62055955	17	43854340	A	G	0.216677	0.999213	371378	-10.969	5.376e-28	--
rs56280222	17	43803788	T	C	0.216673	0.999882	371580	-10.969	5.393e-28	--
rs75643244	17	43823326	A	G	0.217091	0.999797	371527	-10.969	5.393e-28	--
rs62054442	17	43829353	A	G	0.217173	0.999232	371382	-10.969	5.404e-28	--
rs12150610	17	43775479	T	C	0.216443	0.999753	371517	-10.969	5.411e-28	--
rs62054425	17	43819480	T	C	0.217044	0.999748	371540	10.968	5.466e-28	++
rs55840731	17	43769277	C	G	0.216569	0.99985	371520	-10.968	5.467e-28	--
rs62055947	17	43852605	T	C	0.215535	0.996891	370318	10.968	5.47e-28	++
rs79892630	17	43781505	T	C	0.216441	0.999602	371446	10.967	5.493e-28	++
rs55801356	17	43837237	A	G	0.216635	0.999234	371311	-10.967	5.501e-28	--
rs1526129	17	43779657	T	C	0.216537	0.999836	371542	-10.967	5.509e-28	--
rs62054382	17	43802525	T	C	0.216636	0.999816	371551	10.967	5.525e-28	++
rs62055869	17	43830685	A	G	0.216645	0.999541	371499	10.967	5.525e-28	++
rs62055950	17	43853133	T	C	0.216379	0.999529	371379	-10.967	5.529e-28	--
rs78487840	17	43757161	T	C	0.216577	1	371611	10.966	5.547e-28	++
rs62054429	17	43823125	A	G	0.217066	0.999711	371492	10.966	5.557e-28	++
rs62056879	17	43781426	T	C	0.2164	0.999386	371276	-10.966	5.563e-28	--
rs113756354	17	44013483	A	G	0.215583	0.995625	370235	-10.966	5.563e-28	--
rs1880752	17	43806264	T	C	0.217031	0.999773	371554	10.966	5.578e-28	++
rs2902662	17	43806925	A	G	0.217031	0.999774	371554	10.966	5.578e-28	++
rs2864087	17	43807063	T	C	0.217038	0.999741	371554	10.966	5.578e-28	++
rs79226879	17	43807485	T	C	0.217031	0.999773	371554	-10.966	5.578e-28	--
rs17563599	17	43807955	A	C	0.217031	0.999774	371554	-10.966	5.578e-28	--
rs17649138	17	43808067	A	G	0.217031	0.999773	371554	10.966	5.578e-28	++
rs62054389	17	43808321	A	G	0.217031	0.999774	371554	10.966	5.578e-28	++
rs62054390	17	43808443	A	C	0.217031	0.999773	371554	-10.966	5.578e-28	--
rs55947210	17	43808763	A	G	0.217031	0.999773	371554	-10.966	5.578e-28	--
rs62054392	17	43808945	T	C	0.217031	0.999772	371554	10.966	5.578e-28	++
rs4390635	17	43809016	T	C	0.217031	0.999772	371554	10.966	5.578e-28	++
rs75986348	17	43809328	A	G	0.217032	0.999776	371554	-10.966	5.578e-28	--
rs62054394	17	43810608	A	T	0.217032	0.999777	371554	10.966	5.578e-28	++
rs113790915	17	43810782	C	G	0.217032	0.999777	371554	10.966	5.578e-28	++
rs62054395	17	43811060	T	G	0.217031	0.999776	371554	-10.966	5.578e-28	--
rs62056869	17	43773447	T	C	0.216584	0.999909	371575	-10.966	5.581e-28	--
rs4617909	17	43806451	T	C	0.217038	0.999743	371545	10.965	5.618e-28	++
rs17762361	17	43781778	A	G	0.216473	0.999508	371358	-10.965	5.633e-28	--
rs62054427	17	43821062	A	G	0.217075	0.999765	371529	-10.965	5.637e-28	--
rs74464991	17	43821685	A	C	0.217075	0.999765	371529	10.965	5.637e-28	++
rs56160448	17	43792358	A	G	0.216535	0.999318	371402	-10.965	5.648e-28	--
rs62054393	17	43809264	T	G	0.217028	0.999761	371553	-10.965	5.652e-28	--
rs17649162	17	43810371	C	G	0.217028	0.999763	371553	10.965	5.652e-28	++
rs78440279	17	43816052	T	C	0.217089	0.999518	371457	10.965	5.656e-28	++
rs17686610	17	43710384	A	C	0.216559	0.999929	371592	-10.965	5.658e-28	--
rs17762073	17	43777745	A	C	0.216586	0.999865	371563	10.965	5.66e-28	++
rs56380663	17	43804619	T	C	0.216771	1	371611	10.964	5.669e-28	++
rs62054431	17	43823880	T	C	0.217083	0.99978	371529	10.964	5.671e-28	++
rs62054432	17	43823889	A	C	0.217083	0.99978	371529	10.964	5.671e-28	++
rs111497072	17	43824201	A	G	0.217083	0.999779	371529	10.964	5.671e-28	++
rs62054433	17	43824348	T	C	0.217083	0.999779	371529	-10.964	5.671e-28	--
rs62054434	17	43824382	T	G	0.217083	0.999779	371529	-10.964	5.671e-28	--
rs12150683	17	43824848	A	G	0.217083	0.999779	371529	-10.964	5.671e-28	--
rs12150332	17	43824908	T	C	0.217083	0.999779	371529	10.964	5.671e-28	++
rs55787105	17	43853109	A	G	0.216327	0.999399	371321	10.964	5.678e-28	++
rs62054435	17	43825339	C	G	0.217075	0.99973	371526	-10.964	5.688e-28	--
rs17688410	17	43772251	T	C	0.216591	0.999917	371579	10.964	5.701e-28	++
rs62055871	17	43831112	A	G	0.216653	0.999527	371499	10.964	5.702e-28	++
rs56268325	17	43847741	T	C	0.216435	0.999446	371360	-10.964	5.702e-28	--
rs17426174	17	43830938	C	G	0.216653	0.999538	371500	10.964	5.703e-28	++
rs56043078	17	43853235	T	G	0.216382	0.999538	371386	-10.963	5.737e-28	--
rs77965652	17	43853457	A	G	0.216381	0.999541	371386	-10.963	5.737e-28	--
rs55849949	17	43853526	A	G	0.216381	0.999543	371386	-10.963	5.737e-28	--
rs55991914	17	43854267	T	C	0.21638	0.999553	371386	10.963	5.737e-28	++
rs34303488	17	43848181	T	C	0.216435	0.99943	371367	10.963	5.741e-28	++
rs75715199	17	43825478	A	G	0.217084	0.999777	371528	10.963	5.745e-28	++
rs62054438	17	43825711	A	C	0.217084	0.999777	371528	-10.963	5.745e-28	--
rs62054439	17	43825725	T	G	0.217084	0.999777	371528	10.963	5.745e-28	++
rs17334797	17	43825912	A	G	0.217084	0.999778	371528	-10.963	5.745e-28	--
rs17762165	17	43778602	T	C	0.216583	0.999854	371555	10.963	5.761e-28	++
rs62054384	17	43804306	T	C	0.216632	0.999576	371503	-10.963	5.766e-28	--
rs12150451	17	43827431	A	G	0.217154	0.999526	371444	-10.963	5.77e-28	--
rs62054426	17	43820741	A	T	0.217072	0.999752	371529	-10.963	5.772e-28	--
rs62054396	17	43811510	T	C	0.217026	0.999758	371549	-10.963	5.778e-28	--
rs62055901	17	43845041	A	G	0.216502	0.999183	371229	10.962	5.797e-28	++
rs12150363	17	43826351	A	G	0.217081	0.999702	371529	-10.962	5.801e-28	--
rs12150672	17	43826637	A	G	0.217081	0.999694	371529	10.962	5.801e-28	++
rs17334894	17	43827209	A	G	0.217083	0.999693	371529	10.962	5.801e-28	++
rs17761985	17	43776787	T	C	0.216589	0.999861	371568	10.962	5.808e-28	++
rs16940633	17	43710371	A	G	0.216557	0.999922	371589	10.962	5.811e-28	++
rs56070245	17	43847868	T	C	0.216432	0.999434	371362	-10.962	5.811e-28	--
rs56387266	17	43847912	T	C	0.216435	0.999447	371368	-10.962	5.825e-28	--
rs12150048	17	43827471	C	G	0.217138	0.99948	371418	10.962	5.843e-28	++
rs56100013	17	43768467	T	C	0.216569	0.999871	371569	10.961	5.853e-28	++
rs62056866	17	43771493	A	G	0.216586	0.999932	371588	10.961	5.864e-28	++
rs62056873	17	43776945	T	C	0.216586	0.999876	371569	-10.961	5.871e-28	--
rs78568882	17	43784935	C	G	0.216322	0.999134	371307	-10.961	5.873e-28	--
rs56082319	17	43844798	A	G	0.216529	0.999297	371242	10.961	5.876e-28	++
rs56108117	17	43757776	T	C	0.216519	0.999842	371553	-10.961	5.879e-28	--
rs56378021	17	43757777	T	C	0.216519	0.99984	371553	10.961	5.887e-28	++
rs62056881	17	43782455	T	G	0.21639	0.999256	371422	10.961	5.891e-28	++
rs79600142	17	43897722	T	C	0.21647	0.999921	371559	-10.961	5.891e-28	--
rs62056875	17	43778003	A	T	0.216583	0.999876	371562	10.961	5.898e-28	++
rs62055946	17	43851971	A	C	0.216386	0.99951	371381	10.961	5.903e-28	++
rs62054397	17	43811792	T	C	0.21703	0.999771	371550	10.961	5.907e-28	++
rs4569335	17	43811950	A	C	0.21703	0.999771	371550	-10.961	5.907e-28	--
rs1526125	17	43812177	T	C	0.21703	0.999771	371550	10.961	5.907e-28	++
rs12150091	17	43776242	A	G	0.216562	0.9998	371558	-10.96	5.922e-28	--
rs76294809	17	43849327	A	G	0.216429	0.999423	371371	10.96	5.931e-28	++
rs62055945	17	43851851	A	G	0.216383	0.999513	371386	10.96	5.946e-28	++
rs62055928	17	43847374	A	G	0.216428	0.999408	371304	10.96	5.947e-28	++
rs56200760	17	43772018	T	G	0.216587	0.999929	371581	10.96	5.968e-28	++
rs12150604	17	43828221	A	T	0.217079	0.999669	371525	10.96	5.974e-28	++
rs8712	17	44101871	A	G	0.21734	0.998237	370559	-10.96	5.977e-28	--
rs17563718	17	43811673	T	C	0.217025	0.999757	371549	10.959	5.985e-28	++
rs10514879	17	43802971	T	C	0.216653	0.999765	371527	10.959	5.988e-28	++
rs56205560	17	43804389	A	T	0.216693	0.999857	371574	10.959	5.991e-28	++
rs17688452	17	43773085	A	G	0.216587	0.99992	371579	10.959	5.998e-28	++
rs10491144	17	43773124	A	C	0.216586	0.999921	371579	-10.959	5.998e-28	--
rs111739681	17	43898459	T	C	0.216389	0.999802	371478	10.959	5.999e-28	++
rs62055903	17	43846668	A	C	0.216437	0.999435	371310	10.959	6.011e-28	++
rs111374028	17	43846820	A	G	0.216437	0.999434	371310	10.959	6.011e-28	++
rs62055895	17	43844044	A	G	0.216433	0.999364	371272	-10.959	6.021e-28	--
rs62055896	17	43844201	T	C	0.216433	0.999367	371272	10.959	6.021e-28	++
rs55725840	17	43844486	A	T	0.216433	0.999368	371272	10.959	6.021e-28	++
rs12150464	17	43776371	T	C	0.216562	0.999799	371557	10.959	6.026e-28	++
rs12150435	17	43776391	C	G	0.216562	0.999799	371557	10.959	6.026e-28	++
rs56109643	17	43844859	A	G	0.216432	0.999373	371276	-10.959	6.044e-28	--
rs17426106	17	43828935	C	G	0.217046	0.999642	371524	10.958	6.089e-28	++
rs113934115	17	43847039	T	C	0.216436	0.999438	371309	10.958	6.089e-28	++
rs17688391	17	43772109	A	C	0.216587	0.999929	371580	10.958	6.099e-28	++
rs55927630	17	43772407	T	C	0.216596	0.999895	371580	10.958	6.099e-28	++
rs17688434	17	43772540	A	G	0.216586	0.999922	371580	10.958	6.099e-28	++
rs81632	17	43710127	A	T	0.216557	0.9999	371570	10.958	6.111e-28	++
rs10491143	17	43773248	A	T	0.216586	0.999921	371578	-10.958	6.111e-28	--
rs17688511	17	43773607	T	G	0.216586	0.999917	371578	-10.958	6.111e-28	--
rs17426064	17	43828698	T	C	0.217048	0.999654	371524	10.957	6.13e-28	++
rs62056867	17	43771627	A	G	0.216588	0.999928	371585	-10.957	6.151e-28	--
rs56162163	17	43774497	A	T	0.216583	0.999906	371576	-10.957	6.16e-28	--
rs56391096	17	43774845	T	C	0.216583	0.999905	371576	10.957	6.16e-28	++
rs17761838	17	43774959	T	C	0.216583	0.999904	371576	-10.957	6.16e-28	--
rs62056872	17	43775015	T	C	0.216585	0.999906	371576	-10.957	6.16e-28	--
rs62061848	17	44192946	T	C	0.214987	0.989682	367847	10.957	6.166e-28	++
rs434805	17	43718336	T	C	0.227654	0.999838	371574	-10.957	6.174e-28	--
rs62057071	17	43859691	C	G	0.21641	0.999864	371579	-10.956	6.205e-28	--
rs650927	17	43709867	T	G	0.216567	0.999958	371597	-10.956	6.21e-28	--
rs671740	17	43709893	A	G	0.216567	0.999958	371597	-10.956	6.21e-28	--
rs2942170	17	43711312	T	C	0.216568	0.999956	371597	10.956	6.21e-28	++
rs62054440	17	43827391	C	G	0.217152	0.99953	371443	10.956	6.21e-28	++
rs17688534	17	43773877	A	T	0.216585	0.999916	371577	-10.956	6.228e-28	--
rs17688558	17	43773943	A	G	0.216585	0.999915	371577	-10.956	6.228e-28	--
rs17688056	17	43763241	T	C	0.216608	0.99991	371585	10.956	6.234e-28	++
rs365825	17	43705601	A	G	0.227756	1	371611	-10.956	6.246e-28	--
rs17334944	17	43828617	A	G	0.217049	0.999646	371524	10.956	6.247e-28	++
rs7207373	17	43770712	T	C	0.246498	0.995917	370599	10.955	6.254e-28	++
rs62056870	17	43773784	A	C	0.216583	0.999905	371574	10.955	6.259e-28	++
rs62056880	17	43782304	T	C	0.216509	0.999678	371524	-10.955	6.263e-28	--
rs12373168	17	43924337	A	C	0.221996	0.998671	371357	-10.955	6.281e-28	--
rs60814418	17	43850645	T	C	0.222885	0.995538	371008	10.955	6.313e-28	++
rs17688922	17	43779351	A	G	0.216467	0.999489	371347	10.955	6.316e-28	++
rs62055957	17	43854536	A	C	0.216697	0.999144	371366	10.954	6.323e-28	++
rs62057070	17	43859640	A	G	0.216411	0.999868	371580	-10.954	6.348e-28	--
rs62055956	17	43854449	T	C	0.217125	0.997888	370907	10.954	6.359e-28	++
rs62056878	17	43780561	T	C	0.216501	0.999411	371328	10.954	6.363e-28	++
rs62055700	17	43758742	T	C	0.216564	0.999899	371587	-10.954	6.365e-28	--
rs413917	17	43723189	A	G	0.216793	1	371611	10.954	6.374e-28	++
rs12150141	17	43775145	A	G	0.216564	0.999803	371545	10.954	6.377e-28	++
rs62054383	17	43802907	T	C	0.216638	0.999669	371511	-10.954	6.388e-28	--
rs62054388	17	43805590	T	C	0.216957	0.999569	371466	10.954	6.392e-28	++
rs62056865	17	43771193	T	C	0.216586	0.999934	371592	-10.953	6.409e-28	--
rs62055886	17	43838678	A	G	0.216364	0.997992	370838	10.953	6.421e-28	++
rs28768976	17	43688317	A	G	0.227887	0.998552	371033	-10.953	6.439e-28	--
rs35879086	17	43830382	A	G	0.216641	0.999389	371440	10.953	6.45e-28	++
rs62055883	17	43837446	C	G	0.216565	0.999147	371272	-10.953	6.461e-28	--
rs12150454	17	43776061	T	C	0.21657	0.99977	371539	10.952	6.469e-28	++
rs62055899	17	43844977	A	T	0.216364	0.99913	371164	10.952	6.473e-28	++
rs62057067	17	43858326	T	C	0.216397	0.999703	371433	10.952	6.501e-28	++
rs62055887	17	43838710	T	C	0.216335	0.998052	370832	-10.952	6.513e-28	--
rs62056864	17	43770995	A	G	0.216588	0.999935	371592	10.952	6.531e-28	++
rs11079721	17	43840107	A	C	0.21651	0.998199	370849	10.951	6.54e-28	++
rs12150658	17	43826305	A	G	0.217104	0.99962	371523	10.951	6.557e-28	++
rs62056863	17	43770595	A	G	0.216588	0.999938	371596	-10.951	6.589e-28	--
rs17688682	17	43775929	C	G	0.216592	0.999867	371556	-10.951	6.589e-28	--
rs62057068	17	43858629	A	G	0.216401	0.999767	371486	-10.951	6.607e-28	--
rs56110538	17	43768727	A	G	0.216635	0.999889	371581	10.95	6.615e-28	++
rs17688875	17	43778406	A	G	0.216713	0.999406	371258	-10.95	6.615e-28	--
rs56013908	17	43836920	T	C	0.216615	0.999218	371314	-10.949	6.682e-28	--
rs62055894	17	43843943	A	G	0.216431	0.999349	371260	10.949	6.716e-28	++
rs12150547	17	43775546	A	G	0.216592	0.999871	371557	-10.949	6.726e-28	--
rs17426195	17	43832367	A	G	0.216366	0.998631	371228	10.949	6.727e-28	++
rs2942164	17	43721283	C	G	0.216639	1	371611	10.949	6.729e-28	++
rs17688296	17	43767815	T	C	0.216591	0.999954	371602	10.948	6.794e-28	++
rs55788678	17	43992233	T	C	0.215797	0.995883	369867	10.948	6.804e-28	++
rs62055948	17	43852621	T	C	0.215531	0.996884	370300	-10.948	6.829e-28	--
rs62055942	17	43850966	A	G	0.216402	0.999455	371373	-10.947	6.84e-28	--
rs55645418	17	43832115	A	G	0.21667	0.99958	371522	-10.947	6.844e-28	--
rs62057069	17	43859065	T	C	0.216407	0.999853	371558	-10.947	6.854e-28	--
rs74514268	17	43836191	A	G	0.216659	0.999426	371411	10.947	6.864e-28	++
rs62055938	17	43849656	A	C	0.216397	0.999416	371367	10.947	6.873e-28	++
rs62055939	17	43849787	A	T	0.216405	0.999446	371375	-10.947	6.874e-28	--
rs62055940	17	43849896	A	G	0.216404	0.999446	371375	-10.947	6.874e-28	--
rs76885724	17	43850519	T	C	0.216404	0.999455	371375	10.947	6.874e-28	++
rs62055900	17	43845002	C	G	0.216375	0.999134	371170	-10.947	6.883e-28	--
rs9468	17	44101563	T	C	0.217362	0.998376	370641	-10.946	6.951e-28	--
rs55980621	17	43768496	T	C	0.216535	0.999761	371552	10.946	6.964e-28	++
rs12150608	17	43775402	T	C	0.216572	0.999769	371526	-10.946	6.966e-28	--
rs12948216	17	43836673	T	C	0.216662	0.99938	371384	10.946	6.967e-28	++
rs77849344	17	43840864	A	G	0.216441	0.999135	371227	10.946	6.975e-28	++
rs62055876	17	43832940	A	G	0.216051	0.99783	370685	-10.945	6.984e-28	--
rs17688068	17	43763935	A	G	0.21659	0.999988	371607	-10.945	6.992e-28	--
rs62055943	17	43851018	T	C	0.216403	0.999462	371374	-10.945	6.995e-28	--
rs62055716	17	43765778	T	C	0.216595	0.999966	371607	10.945	6.997e-28	++
rs17688205	17	43766352	C	G	0.216589	0.999971	371607	10.945	6.997e-28	++
rs17688249	17	43766754	T	C	0.21659	0.999971	371607	10.945	6.997e-28	++
rs62055753	17	43767631	A	G	0.21659	0.999965	371607	10.945	6.997e-28	++
rs62055754	17	43768230	C	G	0.216589	0.999961	371607	-10.945	6.997e-28	--
rs62055751	17	43767538	A	G	0.216587	0.999953	371603	-10.945	7.001e-28	--
rs62055551	17	43965687	C	G	0.217335	0.999756	371460	-10.945	7.023e-28	--
rs62055712	17	43764565	A	G	0.216591	0.999995	371609	-10.945	7.025e-28	--
rs62055713	17	43764685	T	C	0.216591	0.999994	371609	10.945	7.025e-28	++
rs17688090	17	43764987	A	G	0.216591	0.99999	371609	10.945	7.025e-28	++
rs35282504	17	43832618	A	G	0.216593	0.999445	371435	10.945	7.033e-28	++
rs17761581	17	43769088	T	C	0.216589	0.999953	371606	-10.944	7.083e-28	--
rs56283089	17	43769321	A	C	0.216589	0.99995	371606	-10.944	7.083e-28	--
rs56312737	17	43769516	A	C	0.216589	0.999946	371606	10.944	7.083e-28	++
rs56167344	17	43797087	A	T	0.216642	0.999181	371162	-10.944	7.106e-28	--
rs62055550	17	43965680	A	G	0.217336	0.999752	371459	10.944	7.108e-28	++
rs17761207	17	43762255	T	C	0.216595	0.999979	371604	-10.944	7.135e-28	--
rs12943085	17	43834482	A	G	0.216671	0.999549	371463	10.943	7.161e-28	++
rs74765707	17	43770416	T	C	0.216588	0.99994	371605	-10.943	7.162e-28	--
rs62056861	17	43770443	T	C	0.216588	0.999939	371605	-10.943	7.162e-28	--
rs2040844	17	43767219	A	C	0.216586	0.999949	371603	-10.943	7.167e-28	--
rs62055878	17	43835854	A	C	0.21667	0.999474	371443	10.943	7.189e-28	++
rs62057101	17	43885291	A	G	0.216593	0.999789	371507	10.943	7.193e-28	++
rs80184151	17	43879308	A	G	0.216552	1	371611	-10.942	7.223e-28	--
rs11079717	17	43835351	T	C	0.216699	0.999444	371457	-10.942	7.237e-28	--
rs62055875	17	43832864	T	C	0.216592	0.999446	371408	-10.942	7.24e-28	--
rs62055665	17	43754505	A	C	0.216595	0.999947	371583	-10.942	7.242e-28	--
rs62055689	17	43754569	A	G	0.216635	0.999786	371569	10.942	7.245e-28	++
rs17761387	17	43765450	A	G	0.216627	0.999888	371600	10.942	7.282e-28	++
rs62055709	17	43762429	T	C	0.216593	0.999987	371610	10.942	7.292e-28	++
rs62055711	17	43762554	A	G	0.216591	0.999996	371610	-10.942	7.292e-28	--
rs17688002	17	43762594	A	T	0.21659	0.999996	371610	-10.942	7.292e-28	--
rs2040846	17	43762846	A	G	0.21659	0.999996	371610	-10.942	7.292e-28	--
rs4486953	17	43763007	T	C	0.21659	0.999997	371610	-10.942	7.292e-28	--
rs62057065	17	43858187	T	G	0.21632	0.999539	371337	10.941	7.308e-28	++
rs62055691	17	43754850	T	C	0.216597	0.999946	371580	-10.941	7.345e-28	--
rs439558	17	43717803	T	C	0.21777	0.999747	371588	-10.941	7.356e-28	--
rs17334923	17	43827244	T	C	0.21773	0.999307	371333	10.941	7.373e-28	++
rs62055884	17	43837567	T	C	0.21664	0.999308	371352	10.94	7.384e-28	++
rs62055690	17	43754576	C	G	0.216596	0.999951	371582	-10.94	7.386e-28	--
rs56323832	17	43768633	A	G	0.216598	0.999852	371565	10.94	7.394e-28	++
rs55972157	17	43768703	T	C	0.216592	0.999942	371603	10.94	7.409e-28	++
rs62056862	17	43770525	T	C	0.216592	0.999926	371599	10.94	7.409e-28	++
rs113728380	17	43760199	T	C	0.216603	0.999888	371568	10.94	7.419e-28	++
rs12150621	17	43838482	T	G	0.216643	0.999175	371293	10.94	7.425e-28	++
rs757502	17	43756506	T	C	0.216582	0.999493	371404	10.94	7.429e-28	++
rs757500	17	43756833	A	C	0.216584	0.999942	371591	10.94	7.429e-28	++
rs17577369	17	44192923	A	G	0.2157	0.988744	367556	-10.94	7.46e-28	--
rs417968	17	43728376	A	G	0.261741	1	371611	-10.939	7.469e-28	--
rs34211253	17	43834074	C	G	0.216669	0.999522	371456	-10.939	7.477e-28	--
rs34195569	17	43833921	A	G	0.216673	0.99956	371464	10.939	7.486e-28	++
rs34008514	17	43834314	A	G	0.216673	0.999556	371464	-10.939	7.486e-28	--
rs55669046	17	43768501	T	C	0.216521	0.999799	371555	10.939	7.493e-28	++
rs2158474	17	43761939	C	G	0.216594	0.999976	371603	10.939	7.529e-28	++
rs62055708	17	43761974	A	C	0.216593	0.999976	371603	10.939	7.529e-28	++
rs76927677	17	43761985	A	T	0.216593	0.999975	371603	-10.939	7.529e-28	--
rs79882507	17	43837782	A	G	0.216627	0.999301	371324	-10.939	7.531e-28	--
rs36047693	17	43833824	C	G	0.216673	0.99956	371465	10.938	7.561e-28	++
rs17687838	17	43759048	T	C	0.216587	0.999968	371605	-10.938	7.568e-28	--
rs28439278	17	43838071	T	C	0.216644	0.999238	371322	10.938	7.568e-28	++
rs62057111	17	43897130	A	G	0.216664	0.999693	371484	-10.938	7.572e-28	--
rs35631660	17	43832337	A	G	0.216343	0.998635	371218	-10.938	7.573e-28	--
rs2942166	17	43715427	T	C	0.219253	0.999119	371583	-10.938	7.622e-28	--
rs112169475	17	43760192	A	G	0.216592	0.999923	371575	-10.937	7.63e-28	--
rs77310586	17	43765381	C	G	0.216599	0.99995	371588	10.937	7.643e-28	++
rs17687667	17	43754099	A	G	0.216602	0.99994	371604	10.937	7.655e-28	++
rs62055661	17	43752039	T	C	0.21709	0.999749	371600	10.937	7.673e-28	++
rs62053955	17	43749980	T	C	0.216607	0.999927	371592	-10.937	7.688e-28	--
rs17687625	17	43750238	A	G	0.216608	0.999925	371592	-10.937	7.688e-28	--
rs7350923	17	43834970	T	C	0.216682	0.999517	371457	10.937	7.688e-28	++
rs17688032	17	43763202	A	G	0.216635	1	371611	10.937	7.69e-28	++
rs75115093	17	43761381	A	G	0.21659	0.999993	371609	-10.937	7.7e-28	--
rs62055707	17	43761482	T	C	0.21659	0.999993	371609	-10.937	7.7e-28	--
rs2049515	17	43761856	T	C	0.216589	0.999992	371609	10.937	7.7e-28	++
rs74398257	17	43756340	T	C	0.216606	0.999899	371555	-10.936	7.726e-28	--
rs1526128	17	43779624	T	C	0.215099	0.996398	370200	10.936	7.734e-28	++
rs62062789	17	44025033	T	C	0.2154	0.994713	369788	-10.936	7.744e-28	--
rs62062790	17	44025045	T	C	0.2154	0.994709	369788	10.936	7.744e-28	++
rs76717812	17	43754010	T	C	0.216594	0.999966	371606	-10.935	7.807e-28	--
rs79073784	17	43754209	C	G	0.216594	0.999962	371606	10.935	7.807e-28	++
rs11079723	17	43841729	T	C	0.216351	0.999062	371147	-10.935	7.811e-28	--
rs62054387	17	43805525	A	C	0.216888	0.999671	371559	-10.935	7.829e-28	--
rs56369036	17	43841571	A	T	0.21644	0.999239	371258	10.935	7.861e-28	++
rs62053954	17	43749949	A	G	0.2166	0.999892	371587	10.934	7.9e-28	++
rs77220413	17	43764378	A	G	0.216608	1	371611	10.934	7.912e-28	++
rs62054817	17	43925966	A	G	0.217208	0.999593	371448	10.934	7.915e-28	++
rs62055662	17	43752566	T	C	0.216592	0.999978	371607	10.934	7.918e-28	++
rs62055663	17	43753454	A	G	0.216593	0.999971	371607	-10.934	7.918e-28	--
rs62055664	17	43753642	A	G	0.216593	0.999969	371607	-10.934	7.918e-28	--
rs78917495	17	43858482	T	C	0.216479	0.999431	371303	10.934	7.957e-28	++
rs62053953	17	43749454	A	G	0.216644	1	371611	10.933	8.022e-28	++
rs76333921	17	43759426	T	C	0.21659	0.999989	371606	10.932	8.063e-28	++
rs17761100	17	43760389	A	G	0.216591	0.999985	371606	-10.932	8.063e-28	--
rs17761124	17	43760516	A	T	0.216592	0.999981	371606	-10.932	8.063e-28	--
rs62055704	17	43760577	A	G	0.216591	0.999986	371606	10.932	8.063e-28	++
rs62055705	17	43760599	A	C	0.216592	0.999981	371606	-10.932	8.063e-28	--
rs62055706	17	43760685	T	C	0.21659	0.999992	371606	-10.932	8.063e-28	--
rs76453925	17	43759431	T	C	0.216659	0.999885	371601	10.932	8.09e-28	++
rs55651627	17	43758011	C	G	0.216584	0.999964	371606	10.932	8.104e-28	++
rs34579278	17	43833981	A	G	0.216624	0.999347	371415	-10.932	8.109e-28	--
rs62053951	17	43749168	C	G	0.216587	0.999985	371608	10.932	8.145e-28	++
rs62053952	17	43749261	T	C	0.216589	0.999991	371608	-10.932	8.145e-28	--
rs17687534	17	43749579	T	C	0.21659	0.999994	371608	-10.932	8.145e-28	--
rs112155389	17	43758078	A	G	0.216581	0.999955	371603	10.931	8.213e-28	++
rs444071	17	43707951	T	C	0.216578	0.999983	371601	10.931	8.229e-28	++
rs396593	17	43707955	A	C	0.216578	0.999983	371601	10.931	8.229e-28	++
rs2316772	17	43946423	A	C	0.216828	0.998745	371013	-10.93	8.253e-28	--
rs62055698	17	43758238	T	C	0.216647	0.999864	371571	10.93	8.281e-28	++
rs885639	17	43928614	T	G	0.219762	0.997267	371198	-10.93	8.3e-28	--
rs647483	17	43729432	T	C	0.216581	0.999942	371588	10.93	8.319e-28	++
rs76669427	17	43836051	A	T	0.21679	0.99922	371387	10.929	8.349e-28	++
rs17760733	17	43746276	T	G	0.216586	0.999958	371591	10.929	8.36e-28	++
rs17687571	17	43750010	A	G	0.216591	0.99999	371608	10.929	8.363e-28	++
rs17760817	17	43750137	C	G	0.216591	0.99999	371608	10.929	8.363e-28	++
rs62053956	17	43750315	A	G	0.216616	0.99989	371573	-10.929	8.398e-28	--
rs594591	17	43707620	T	G	0.216588	1	371611	10.929	8.401e-28	++
rs453997	17	43727061	T	C	0.216576	0.999961	371591	10.928	8.434e-28	++
rs422112	17	43728137	A	G	0.216577	0.999961	371591	10.928	8.434e-28	++
rs413844	17	43729384	A	G	0.216578	0.999956	371591	10.928	8.434e-28	++
rs79301522	17	44207932	A	G	0.217029	0.997142	370507	-10.928	8.438e-28	--
rs111273167	17	43740967	T	C	0.216589	0.99999	371607	10.928	8.447e-28	++
rs436667	17	43709415	T	C	0.216619	1	371611	10.928	8.453e-28	++
rs62053940	17	43741028	A	G	0.216588	0.999988	371609	-10.928	8.46e-28	--
rs62057144	17	43901558	A	G	0.216609	1	371611	-10.928	8.476e-28	--
rs1706746	17	43721457	T	C	0.21659	0.999999	371611	10.928	8.486e-28	++
rs3418	17	43723462	T	C	0.216592	0.999993	371611	10.928	8.486e-28	++
rs424243	17	43727887	A	T	0.216587	0.999917	371582	-10.928	8.499e-28	--
rs739645	17	43894990	T	G	0.216589	0.999853	371555	-10.928	8.514e-28	--
rs62054820	17	43926755	A	G	0.217101	0.99972	371510	-10.927	8.537e-28	--
rs62055697	17	43758148	T	C	0.216589	0.999954	371603	10.927	8.538e-28	++
rs79675109	17	43746418	A	T	0.216586	0.999959	371592	10.927	8.544e-28	++
rs62063276	17	44036408	T	G	0.218924	0.995312	370648	-10.927	8.547e-28	--
rs55780945	17	44040120	T	C	0.216756	0.999416	371338	10.927	8.557e-28	++
rs383241	17	43705356	A	G	0.216588	0.999996	371610	10.927	8.57e-28	++
rs376120	17	43705518	A	G	0.216588	0.999997	371610	-10.927	8.57e-28	--
rs17761046	17	43758382	T	C	0.216596	0.999971	371602	-10.927	8.576e-28	--
rs17760577	17	43741452	T	C	0.216588	0.999982	371604	10.926	8.667e-28	++
rs241027	17	43735478	A	G	0.216595	0.999966	371605	-10.926	8.672e-28	--
rs17687504	17	43746721	A	G	0.216586	0.999961	371593	-10.926	8.681e-28	--
rs62053945	17	43746839	T	C	0.216588	0.999963	371593	-10.926	8.681e-28	--
rs241038	17	43730598	A	G	0.216579	0.999952	371591	10.926	8.684e-28	++
rs241037	17	43730636	T	G	0.216579	0.999952	371591	10.926	8.684e-28	++
rs17769490	17	43925605	A	G	0.217123	0.999891	371554	10.926	8.686e-28	++
rs77063768	17	43925729	A	G	0.217126	0.99987	371554	-10.926	8.686e-28	--
rs1706748	17	43722509	C	G	0.216705	0.999671	371562	-10.925	8.742e-28	--
rs434971	17	43725992	A	G	0.216616	0.999966	371609	10.925	8.758e-28	++
rs393152	17	43719143	A	G	0.227907	1	371611	-10.925	8.776e-28	--
rs455028	17	43726574	T	C	0.216594	0.99997	371611	-10.925	8.784e-28	--
rs366858	17	43726588	T	C	0.216584	0.999921	371589	10.925	8.795e-28	++
rs17687849	17	43759719	A	G	0.216598	0.999957	371587	-10.925	8.801e-28	--
rs681485	17	43707619	A	C	0.216747	1	371611	10.924	8.817e-28	++
rs2942169	17	43711539	C	G	0.216589	0.999997	371611	10.924	8.84e-28	++
rs241045	17	43712337	T	C	0.21659	0.999992	371611	10.924	8.84e-28	++
rs241044	17	43712464	A	G	0.21659	0.999991	371611	10.924	8.84e-28	++
rs241042	17	43712657	T	C	0.21659	0.999991	371611	-10.924	8.84e-28	--
rs2942167	17	43715018	T	C	0.216591	0.99999	371611	-10.924	8.84e-28	--
rs2942165	17	43715619	C	G	0.216591	0.999989	371611	10.924	8.84e-28	++
rs117368197	17	43715924	A	G	0.2166	0.999973	371611	-10.924	8.84e-28	--
rs413778	17	43716885	A	G	0.216591	0.999989	371611	-10.924	8.84e-28	--
rs17689378	17	43881790	T	C	0.216568	1	371611	10.924	8.84e-28	++
rs241031	17	43734304	T	C	0.216592	0.99997	371607	-10.924	8.872e-28	--
rs241030	17	43734503	A	G	0.216593	0.999973	371607	-10.924	8.872e-28	--
rs241029	17	43734643	T	C	0.216589	0.999955	371607	-10.924	8.872e-28	--
rs241028	17	43735276	T	C	0.216574	0.999942	371607	10.924	8.872e-28	++
rs241026	17	43735555	A	G	0.216592	0.999975	371607	10.924	8.872e-28	++
rs62053946	17	43747677	T	C	0.216586	0.999968	371594	10.924	8.877e-28	++
rs62053947	17	43747683	A	G	0.216586	0.999968	371594	10.924	8.877e-28	++
rs55747440	17	43837115	A	G	0.216623	0.999189	371309	-10.924	8.879e-28	--
rs62053949	17	43748101	A	G	0.216587	0.999973	371598	-10.924	8.88e-28	--
rs4471726	17	43807134	T	C	0.21686	0.999239	371380	-10.923	8.94e-28	--
rs241041	17	43713925	A	G	0.21659	0.999989	371610	-10.923	8.947e-28	--
rs241039	17	43714673	A	T	0.216591	0.999989	371610	-10.923	8.947e-28	--
rs389217	17	43717131	T	C	0.216589	0.999979	371610	10.923	8.947e-28	++
rs62053950	17	43748412	A	G	0.216589	0.999966	371599	-10.923	8.951e-28	--
rs393675	17	43723605	T	C	0.216589	0.999991	371610	-10.923	8.959e-28	--
rs448830	17	43725212	A	G	0.216591	0.999989	371610	10.923	8.959e-28	++
rs434428	17	43725684	A	G	0.216591	0.999989	371610	10.923	8.959e-28	++
rs434598	17	43725762	A	G	0.21659	0.999989	371610	10.923	8.959e-28	++
rs62057123	17	43901238	A	G	0.216516	0.999827	371523	-10.923	8.968e-28	--
rs241024	17	43736763	T	C	0.216591	0.999978	371608	10.923	8.998e-28	++
rs241023	17	43737040	A	G	0.216591	0.999979	371608	10.923	8.998e-28	++
rs241021	17	43738627	T	G	0.21659	0.999984	371608	-10.923	8.998e-28	--
rs241020	17	43738676	A	C	0.21659	0.999984	371608	10.923	8.998e-28	++
rs2942168	17	43714850	A	G	0.216594	0.999979	371608	10.922	9.005e-28	++
rs79501144	17	43900697	T	C	0.216513	0.999843	371524	10.922	9.06e-28	++
rs112915466	17	43958744	A	G	0.216496	0.999165	371211	-10.922	9.077e-28	--
rs385691	17	43726125	A	C	0.216592	0.999981	371609	-10.922	9.078e-28	--
rs112137135	17	43900817	A	G	0.216522	0.999803	371519	-10.922	9.091e-28	--
rs56168907	17	43837091	T	C	0.216589	0.999089	371302	-10.921	9.1e-28	--
rs55779147	17	43894510	A	G	0.216596	0.999873	371542	10.921	9.105e-28	++
rs2106785	17	43919105	T	C	0.213768	0.990967	367460	10.921	9.106e-28	++
rs62053957	17	43750939	T	C	0.2166	0.999951	371587	-10.921	9.109e-28	--
rs449501	17	43724555	A	G	0.216601	0.999954	371609	10.921	9.119e-28	++
rs241034	17	43733048	A	T	0.216594	0.999973	371605	-10.921	9.12e-28	--
rs62063271	17	44036047	A	G	0.21729	0.99798	370854	10.921	9.139e-28	++
rs56400821	17	43760080	A	C	0.216512	0.99969	371507	10.921	9.154e-28	++
rs17760631	17	43743045	T	C	0.216587	0.999966	371596	-10.921	9.156e-28	--
rs78587102	17	43897246	A	G	0.216573	0.999895	371552	-10.921	9.176e-28	--
rs241035	17	43731896	T	C	0.216595	0.999973	371607	10.921	9.177e-28	++
rs77555455	17	44035516	A	G	0.216827	0.998535	370835	10.921	9.19e-28	++
rs62054818	17	43926056	A	C	0.217127	0.99986	371550	-10.921	9.197e-28	--
rs3108317	17	43719870	A	G	0.216591	0.99999	371608	10.92	9.207e-28	++
rs17687462	17	43744990	T	C	0.216537	0.999817	371516	10.92	9.277e-28	++
rs62057143	17	43901528	T	C	0.216587	0.999996	371610	-10.92	9.285e-28	--
rs241022	17	43737730	T	C	0.216589	0.999976	371607	-10.919	9.305e-28	--
rs78506181	17	43897480	A	G	0.216642	0.999877	371540	-10.919	9.326e-28	--
rs4609899	17	43807113	T	C	0.216874	0.999212	371367	10.919	9.344e-28	++
rs62057063	17	43856730	T	C	0.216083	0.998458	370966	10.919	9.345e-28	++
rs17762769	17	43893403	A	G	0.216608	0.999845	371547	10.919	9.367e-28	++
rs56042957	17	43992244	A	G	0.216127	0.997385	370750	10.919	9.382e-28	++
rs55810795	17	43992283	A	G	0.216129	0.997392	370750	-10.919	9.382e-28	--
rs241032	17	43734145	T	C	0.216716	0.999726	371536	-10.919	9.388e-28	--
rs62054822	17	43927708	A	G	0.218209	0.99899	371436	-10.919	9.395e-28	--
rs62056877	17	43778828	T	G	0.217099	0.998114	370864	-10.918	9.436e-28	--
rs389978	17	43717415	A	G	0.216728	0.999858	371572	-10.918	9.442e-28	--
rs11079724	17	43841912	T	C	0.216609	0.998964	371223	10.918	9.449e-28	++
rs1630095	17	43750172	A	G	0.248036	0.99903	371375	-10.918	9.466e-28	--
rs62057103	17	43887480	T	C	0.217203	0.997358	370363	-10.918	9.47e-28	--
rs62057107	17	43896032	T	C	0.216557	0.999711	371444	10.918	9.474e-28	++
rs62055890	17	43840681	T	C	0.216507	0.998735	371050	10.918	9.481e-28	++
rs79545140	17	43840935	T	C	0.216426	0.998698	371152	-10.918	9.483e-28	--
rs62056933	17	43789978	A	G	0.215212	0.995398	370091	10.918	9.486e-28	++
rs4335809	17	43902216	T	C	0.216586	0.99998	371605	10.918	9.498e-28	++
rs4341787	17	43902505	T	C	0.21658	0.999948	371605	10.918	9.498e-28	++
rs241033	17	43733983	A	G	0.216607	0.999934	371606	10.917	9.526e-28	++
rs117646503	17	43893260	T	C	0.21661	0.99985	371549	-10.917	9.578e-28	--
rs4523962	17	43902522	A	G	0.216581	0.999945	371604	10.917	9.58e-28	++
rs62057108	17	43896616	T	C	0.216512	0.999784	371476	-10.917	9.592e-28	--
rs62057109	17	43896637	T	C	0.216512	0.999784	371476	-10.917	9.592e-28	--
rs62056932	17	43789971	C	G	0.215193	0.995262	370043	10.917	9.598e-28	++
rs62055893	17	43842494	A	G	0.216373	0.997965	371007	-10.917	9.602e-28	--
rs62057112	17	43897202	A	T	0.216591	0.999872	371551	10.917	9.603e-28	++
rs41280118	17	43903089	T	C	0.216585	0.999874	371582	10.917	9.608e-28	++
rs28364025	17	43894102	T	C	0.216718	0.999474	371542	-10.916	9.616e-28	--
rs62055525	17	43958736	A	G	0.21652	0.999114	371183	10.916	9.626e-28	++
rs17650818	17	44036787	T	C	0.216909	0.998802	370983	-10.916	9.651e-28	--
rs55876817	17	43958139	A	C	0.216548	0.998987	371229	-10.916	9.667e-28	--
rs62057113	17	43897449	A	T	0.216512	0.999796	371477	-10.916	9.697e-28	--
rs17689608	17	43896528	C	G	0.216511	0.999783	371476	-10.915	9.799e-28	--
rs62057110	17	43896734	T	C	0.216511	0.999785	371476	-10.915	9.799e-28	--
rs739644	17	43895008	C	G	0.216595	0.999884	371560	-10.914	9.837e-28	--
rs3885074	17	43902738	A	C	0.216582	0.999936	371599	10.914	9.856e-28	++
rs9944484	17	43990662	A	G	0.217095	0.999597	371500	10.914	9.864e-28	++
rs17689824	17	43904397	T	C	0.21658	0.999939	371596	10.914	9.881e-28	++
rs62055885	17	43838014	A	G	0.216593	0.999093	371247	-10.914	9.893e-28	--
rs62057153	17	43904528	T	C	0.21658	0.999931	371594	-10.914	9.908e-28	--
rs62057154	17	43904610	T	C	0.216592	0.999915	371594	10.914	9.908e-28	++
rs62057155	17	43904673	T	C	0.216581	0.999934	371594	10.914	9.908e-28	++
rs111520035	17	44039410	A	G	0.216794	0.999128	371189	-10.914	9.908e-28	--
rs62057152	17	43904110	C	G	0.21658	0.999943	371597	10.913	1.002e-27	++
rs12150390	17	43896228	T	C	0.216588	0.999925	371562	-10.913	1.004e-27	--
rs34283254	17	43902861	A	C	0.216581	0.99993	371602	10.912	1.006e-27	++
rs62057148	17	43903485	C	G	0.216587	0.999894	371585	10.912	1.009e-27	++
rs56385754	17	43927255	T	G	0.217186	0.999685	371466	10.912	1.01e-27	++
rs3885075	17	43902799	A	G	0.216582	0.999933	371603	-10.911	1.016e-27	--
rs41280116	17	43902842	T	C	0.216582	0.999932	371603	10.911	1.016e-27	++
rs17689471	17	43892973	T	C	0.216643	0.999682	371450	-10.911	1.017e-27	--
rs1912151	17	43902944	T	C	0.216589	0.999853	371585	10.911	1.017e-27	++
rs62621252	17	43922942	T	C	0.21737	1	371611	-10.911	1.017e-27	--
rs10514904	17	44207887	T	C	0.217725	0.996584	370230	10.911	1.017e-27	++
rs62062797	17	44027366	T	G	0.214985	0.99472	369436	-10.911	1.018e-27	--
rs28364023	17	43894159	T	C	0.216564	0.999666	371542	10.911	1.022e-27	++
rs62057150	17	43903548	T	C	0.216586	0.999884	371584	10.911	1.022e-27	++
rs968028	17	43781105	A	G	0.216379	0.99895	371114	-10.911	1.025e-27	--
rs16941038	17	43761565	T	C	0.246829	0.996873	370909	-10.911	1.026e-27	--
rs62057149	17	43903546	A	G	0.216587	0.999881	371583	-10.91	1.03e-27	--
rs1052553	17	44073889	A	G	0.217176	0.999498	371345	-10.91	1.038e-27	--
rs1396862	17	43902997	A	G	0.216583	0.999902	371600	10.909	1.039e-27	++
rs17690176	17	43916773	A	C	0.216665	0.999635	371464	-10.909	1.041e-27	--
rs55638417	17	43900434	A	G	0.216448	0.999695	371489	-10.909	1.042e-27	--
rs41457044	17	43911424	T	C	0.216561	0.999812	371514	10.909	1.047e-27	++
rs56166491	17	44042221	A	G	0.216771	0.999785	371516	-10.909	1.047e-27	--
rs62056876	17	43778752	T	C	0.216478	0.999111	371252	10.909	1.048e-27	++
rs113793114	17	44037079	A	G	0.216848	0.998784	371014	10.908	1.05e-27	++
rs17762882	17	43898887	T	C	0.216531	0.999685	371467	-10.908	1.053e-27	--
rs17650901	17	44039691	A	G	0.216779	0.999206	371212	-10.908	1.055e-27	--
rs75257002	17	43843395	T	C	0.21615	0.997473	370478	10.908	1.056e-27	++
rs1635298	17	43744344	A	T	0.246597	1	371611	-10.908	1.058e-27	--
rs62053939	17	43740856	T	C	0.216648	1	371611	10.908	1.059e-27	++
rs62055937	17	43848968	T	G	0.215937	0.996187	370401	10.907	1.062e-27	++
rs74918686	17	43840899	C	G	0.216388	0.998908	371162	10.907	1.064e-27	++
rs17689653	17	43898963	A	T	0.216533	0.999694	371468	-10.907	1.07e-27	--
rs62057157	17	43905313	C	G	0.216579	0.999928	371584	10.907	1.07e-27	++
rs112058117	17	44041562	T	G	0.21231	0.986563	364956	10.907	1.073e-27	++
rs62063296	17	44046202	T	C	0.216803	0.999789	371513	10.906	1.075e-27	++
rs112572874	17	44072984	A	G	0.218526	0.997166	370443	-10.906	1.075e-27	--
rs1631850	17	43749942	A	G	0.247878	0.998933	371316	10.906	1.078e-27	++
rs62057156	17	43904948	C	G	0.21658	0.999931	371585	10.906	1.082e-27	++
rs77426526	17	43962982	A	G	0.216826	1	371611	10.906	1.082e-27	++
rs55944735	17	43958172	A	G	0.216869	0.998749	371151	-10.905	1.087e-27	--
rs62053948	17	43748046	T	C	0.216604	0.999916	371565	10.905	1.09e-27	++
rs16941035	17	43761519	T	G	0.246841	0.996853	370902	-10.905	1.09e-27	--
rs16940668	17	43907966	A	G	0.216567	0.99985	371534	10.905	1.091e-27	++
rs55707339	17	43842462	T	C	0.216298	0.997999	370984	-10.905	1.093e-27	--
rs62062798	17	44027383	A	G	0.21493	0.994509	369374	-10.905	1.093e-27	--
rs17762954	17	43899786	T	C	0.216342	0.999535	371409	10.904	1.099e-27	++
rs62063282	17	44039043	A	G	0.216705	0.998513	370990	10.904	1.104e-27	++
rs78872653	17	43905134	A	G	0.21658	0.999921	371580	10.904	1.108e-27	++
rs62063293	17	44043819	A	G	0.216789	0.999848	371524	10.903	1.111e-27	++
rs78074121	17	43896690	T	C	0.216659	0.999586	371387	-10.903	1.113e-27	--
rs17687740	17	43756376	C	G	0.21666	0.999673	371454	10.903	1.115e-27	++
rs17762912	17	43899161	A	C	0.216373	0.999361	371452	-10.903	1.117e-27	--
rs74373419	17	44047609	T	C	0.216791	0.999826	371529	10.903	1.12e-27	++
rs62063297	17	44047802	A	T	0.216791	0.999826	371529	-10.903	1.12e-27	--
rs55943044	17	43872228	A	G	0.215923	0.99969	371461	10.902	1.122e-27	++
rs62062813	17	44032956	A	G	0.21613	0.996866	370414	10.902	1.124e-27	++
rs62063292	17	44043636	T	C	0.216789	0.999849	371523	10.902	1.126e-27	++
rs17650991	17	44044508	A	C	0.216789	0.999845	371525	-10.902	1.128e-27	--
rs17572169	17	44045974	T	C	0.216791	0.999832	371525	10.902	1.132e-27	++
rs55721252	17	43958099	T	C	0.216579	0.999118	371259	-10.901	1.135e-27	--
rs1724400	17	43755871	A	C	0.248905	0.999314	371520	10.901	1.136e-27	++
rs17650973	17	44044220	A	T	0.216785	0.999843	371524	-10.901	1.139e-27	--
rs62063295	17	44044431	T	C	0.216785	0.999843	371524	10.901	1.139e-27	++
rs75145092	17	44044823	A	T	0.216789	0.999844	371526	10.901	1.139e-27	++
rs113857334	17	44044940	T	C	0.216789	0.999843	371526	-10.901	1.139e-27	--
rs62057122	17	43901001	T	C	0.216542	0.999498	371400	10.901	1.14e-27	++
rs56294117	17	44042783	A	G	0.216721	0.999832	371524	10.901	1.141e-27	++
rs112206871	17	44041817	A	G	0.216775	0.999549	371446	-10.901	1.142e-27	--
rs56150806	17	43919301	T	C	0.216589	0.999855	371566	-10.901	1.145e-27	--
rs17571739	17	44032915	T	C	0.216147	0.996716	370364	-10.9	1.151e-27	--
rs1724401	17	43755857	A	C	0.248906	0.999324	371521	-10.9	1.153e-27	--
rs17571857	17	44035706	A	G	0.216849	0.998579	370865	-10.9	1.153e-27	--
rs112415880	17	44042868	A	G	0.216785	0.999834	371523	10.9	1.157e-27	++
rs10445364	17	43916356	A	G	0.216585	0.999869	371567	10.9	1.159e-27	++
rs62055933	17	43848461	A	G	0.216236	0.997969	370770	10.899	1.164e-27	++
rs17763086	17	43905481	T	G	0.216609	0.999844	371573	-10.899	1.164e-27	--
rs767058	17	43998767	T	C	0.216939	0.999287	371280	-10.899	1.169e-27	--
rs62054436	17	43825568	T	C	0.215896	0.996546	370265	10.898	1.172e-27	++
rs62054437	17	43825576	T	C	0.215892	0.996525	370265	-10.898	1.172e-27	--
rs62063294	17	44044157	A	G	0.216784	0.999842	371522	10.898	1.174e-27	++
rs112916880	17	44036129	T	C	0.216846	0.998662	370931	10.898	1.178e-27	++
rs62063849	17	44073062	T	G	0.217183	0.998877	371209	-10.898	1.178e-27	--
rs55946323	17	44031946	A	G	0.216813	0.998862	371011	-10.898	1.181e-27	--
rs4792824	17	43750910	T	C	0.247978	0.99981	371546	-10.897	1.185e-27	--
rs56301449	17	43960918	T	C	0.216729	0.99948	371409	-10.897	1.185e-27	--
rs55943825	17	43924776	T	C	0.21659	0.999935	371575	10.897	1.186e-27	++
rs62063303	17	44049133	T	C	0.216788	0.999755	371497	-10.897	1.19e-27	--
rs62057158	17	43907143	A	G	0.21657	0.999903	371569	10.897	1.191e-27	++
rs55763795	17	43908773	C	G	0.216579	0.999891	371570	10.897	1.193e-27	++
rs55865707	17	43908826	T	G	0.216579	0.99989	371570	-10.897	1.193e-27	--
rs62063275	17	44036287	A	G	0.216855	0.998689	370929	-10.897	1.194e-27	--
rs77692262	17	43917086	A	G	0.216584	0.999834	371563	-10.897	1.196e-27	--
rs17690314	17	43919884	T	G	0.216594	0.999871	371567	-10.897	1.196e-27	--
rs62064663	17	44080039	T	G	0.217178	0.999242	371364	-10.897	1.197e-27	--
rs77513497	17	44045474	A	G	0.216785	0.999821	371525	-10.896	1.203e-27	--
rs62063291	17	44043378	T	C	0.216867	1	371611	-10.896	1.207e-27	--
rs56099546	17	43894609	A	G	0.216405	0.99968	371449	-10.896	1.21e-27	--
rs56971664	17	43918613	T	C	0.217222	0.9991	371489	-10.896	1.21e-27	--
rs7215239	17	43767773	T	C	0.246752	0.996459	370907	-10.895	1.214e-27	--
rs878886	17	43912490	C	G	0.216578	0.999886	371557	-10.895	1.22e-27	--
rs56127111	17	43913315	T	C	0.216581	0.999884	371557	10.895	1.22e-27	++
rs10445362	17	43914554	A	C	0.216586	0.999857	371565	10.895	1.222e-27	++
rs10445363	17	43914558	A	G	0.216586	0.999856	371565	10.895	1.222e-27	++
rs418891	17	43693538	T	G	0.216727	0.999352	371361	10.895	1.223e-27	++
rs56357543	17	43894547	T	C	0.216406	0.999678	371448	10.895	1.224e-27	++
rs74922289	17	43918524	A	G	0.216589	0.99987	371570	-10.894	1.228e-27	--
rs11079725	17	43923934	T	C	0.216587	0.99998	371610	-10.894	1.229e-27	--
rs4277389	17	43895653	A	G	0.216494	0.999624	371422	-10.894	1.232e-27	--
rs17763515	17	43917818	A	G	0.21659	0.999798	371540	10.894	1.232e-27	++
rs62054809	17	43918239	T	C	0.216552	0.999745	371529	10.894	1.232e-27	++
rs17690661	17	43924521	A	G	0.216594	0.999933	371575	10.894	1.234e-27	++
rs62055752	17	43767628	A	G	0.216555	0.99974	371516	10.894	1.237e-27	++
rs78917479	17	43899611	T	C	0.216466	0.999524	371429	10.894	1.238e-27	++
rs1724407	17	43747615	T	C	0.24781	0.999489	371516	-10.893	1.24e-27	--
rs56189701	17	43987801	T	C	0.216408	0.999175	371233	-10.893	1.24e-27	--
rs17690679	17	43924803	A	G	0.21657	0.999897	371569	-10.893	1.248e-27	--
rs1876831	17	43907745	T	C	0.216578	0.999905	371573	10.892	1.253e-27	++
rs16940665	17	43907896	T	C	0.216578	0.999904	371573	-10.892	1.253e-27	--
rs55660209	17	43932173	A	G	0.21673	0.99462	369656	-10.892	1.257e-27	--
rs62062274	17	44093319	A	G	0.216747	1	371611	10.892	1.259e-27	++
rs8073146	17	43893751	A	G	0.216349	0.995552	370029	-10.892	1.263e-27	--
rs56233672	17	43920300	T	C	0.216595	0.99987	371564	-10.892	1.264e-27	--
rs56354807	17	43920378	T	C	0.216595	0.999868	371564	10.892	1.264e-27	++
rs17763533	17	43918190	T	C	0.216587	0.999871	371569	-10.891	1.27e-27	--
rs78104015	17	44052733	A	G	0.216882	0.999777	371520	-10.891	1.271e-27	--
rs17763634	17	43921754	T	C	0.216525	0.99975	371477	-10.891	1.272e-27	--
rs62055932	17	43848412	A	G	0.216684	0.998628	371163	-10.891	1.279e-27	--
rs56023973	17	43917776	T	G	0.216579	0.999823	371546	10.89	1.28e-27	++
rs1052590	17	44102638	A	G	0.216662	0.999669	371519	-10.89	1.281e-27	--
rs112583797	17	43918418	A	G	0.216583	0.999847	371567	-10.89	1.282e-27	--
rs62062289	17	44097235	C	G	0.216714	0.999913	371561	10.89	1.282e-27	++
rs79860128	17	43990072	A	G	0.216795	0.999877	371552	-10.89	1.283e-27	--
rs62054802	17	43914598	C	G	0.216585	0.999873	371562	10.89	1.285e-27	++
rs62054805	17	43915054	A	G	0.216586	0.999874	371562	-10.89	1.285e-27	--
rs4564621	17	43895501	C	G	0.216571	0.999758	371507	10.89	1.286e-27	++
rs74903707	17	44028707	A	G	0.216797	0.99922	371258	10.89	1.288e-27	++
rs2316765	17	43912454	T	C	0.216575	0.999866	371556	-10.89	1.289e-27	--
rs62063277	17	44036462	A	T	0.216929	0.998837	370998	10.89	1.29e-27	++
rs10445369	17	43934776	A	G	0.216803	0.999642	371483	-10.89	1.291e-27	--
rs76924476	17	44199029	T	C	0.217577	0.996336	370203	-10.89	1.292e-27	--
rs62055889	17	43838919	A	G	0.216548	0.998984	371188	10.89	1.293e-27	++
rs62054804	17	43914809	T	C	0.216835	0.999745	371513	10.89	1.293e-27	++
rs1052587	17	44102604	T	C	0.216714	0.999915	371562	-10.89	1.293e-27	--
rs1052594	17	44102689	C	G	0.216714	0.999915	371562	10.89	1.293e-27	++
rs17574040	17	44102865	A	C	0.216711	0.99991	371559	-10.889	1.294e-27	--
rs62057114	17	43899401	T	C	0.216466	0.999526	371428	10.889	1.295e-27	++
rs62057115	17	43899417	C	G	0.216465	0.999519	371428	10.889	1.295e-27	++
rs62054831	17	43932381	T	C	0.216492	0.998972	371116	10.889	1.296e-27	++
rs62054814	17	43921572	A	T	0.2166	0.999891	371563	10.889	1.303e-27	++
rs62061707	17	44006954	T	C	0.21511	0.995292	370031	-10.889	1.305e-27	--
rs55718212	17	43920411	T	C	0.21659	0.999852	371562	-10.889	1.306e-27	--
rs62054806	17	43915312	T	C	0.216586	0.999874	371561	10.889	1.307e-27	++
rs17572147	17	44044985	A	G	0.216724	0.999611	371425	-10.889	1.308e-27	--
rs17650842	17	44037491	A	G	0.21663	0.997961	370785	-10.888	1.313e-27	--
rs17690326	17	43920974	T	C	0.216599	0.999889	371564	-10.888	1.317e-27	--
rs4566211	17	43895696	A	G	0.21656	0.999597	371489	10.888	1.319e-27	++
rs77044307	17	44172408	C	G	0.217116	0.998261	370751	-10.888	1.32e-27	--
rs12373139	17	43924130	A	G	0.216584	0.999981	371608	10.887	1.323e-27	++
rs2316764	17	43895602	T	G	0.216464	0.999484	371403	-10.887	1.326e-27	--
rs62054811	17	43918651	C	G	0.216558	0.999758	371541	-10.887	1.326e-27	--
rs78328427	17	43916932	A	G	0.21655	0.999717	371487	10.887	1.33e-27	++
rs4309444	17	43895797	T	C	0.216484	0.999595	371425	-10.887	1.335e-27	--
rs56194412	17	43960600	T	C	0.216805	0.999907	371590	-10.887	1.335e-27	--
rs16940799	17	44102933	T	C	0.216693	0.999802	371552	-10.887	1.337e-27	--
rs76563578	17	43933879	C	G	0.216712	0.999402	371289	-10.886	1.343e-27	--
rs17763596	17	43921210	T	G	0.216606	0.999865	371555	10.886	1.344e-27	++
rs79589869	17	43930238	A	C	0.216481	0.998416	370824	10.886	1.344e-27	++
rs439945	17	43726659	A	C	0.261461	1	371611	10.886	1.345e-27	++
rs1076222	17	44109769	C	G	0.216715	0.999859	371547	-10.886	1.345e-27	--
rs55900347	17	44176092	A	G	0.21713	0.99826	370772	10.886	1.348e-27	++
rs62057146	17	43903106	A	G	0.216577	0.999837	371546	-10.886	1.349e-27	--
rs62054803	17	43914728	T	G	0.216578	0.999817	371551	10.885	1.353e-27	++
rs62061708	17	44006956	A	G	0.215146	0.995344	370063	-10.885	1.358e-27	--
rs17650771	17	44035367	A	G	0.216839	0.998631	370891	-10.885	1.365e-27	--
rs12373123	17	43924073	T	C	0.216609	1	371611	-10.884	1.368e-27	--
rs62055539	17	43961044	A	G	0.216809	0.999908	371594	-10.884	1.37e-27	--
rs55711941	17	44040823	T	C	0.216755	0.999695	371501	10.884	1.372e-27	++
rs2316763	17	43895530	T	C	0.216542	0.999623	371488	10.884	1.375e-27	++
rs75242405	17	44049329	T	C	0.216801	0.999838	371521	10.884	1.376e-27	++
rs16940681	17	43912159	C	G	0.216485	0.99953	371394	10.884	1.377e-27	++
rs56347602	17	43939255	T	C	0.216818	0.99988	371548	-10.884	1.378e-27	--
rs62063859	17	44078616	A	G	0.216839	0.999865	371550	10.883	1.382e-27	++
rs12150125	17	43986432	A	G	0.216929	0.998608	370991	10.883	1.384e-27	++
rs62061726	17	44016341	A	G	0.216845	0.999938	371587	10.883	1.389e-27	++
rs62063789	17	44061898	T	C	0.217059	0.999315	371475	-10.883	1.389e-27	--
rs62054763	17	43910262	C	G	0.216577	0.999899	371556	-10.883	1.392e-27	--
rs10445334	17	43934826	T	G	0.216838	0.999679	371495	-10.883	1.392e-27	--
rs10445333	17	43916509	A	G	0.216583	0.999852	371559	-10.883	1.395e-27	--
rs62054815	17	43923266	A	G	0.216528	1	371611	10.883	1.395e-27	++
rs17691556	17	43969168	A	T	0.216804	0.999952	371588	10.882	1.397e-27	++
rs17577975	17	44210442	T	C	0.216619	0.996933	370368	10.882	1.398e-27	++
rs56338487	17	43960812	A	T	0.2168	0.999935	371594	-10.882	1.402e-27	--
rs62055538	17	43960997	T	C	0.2168	0.999938	371594	-10.882	1.402e-27	--
rs62055540	17	43961142	T	C	0.216797	0.999923	371594	-10.882	1.402e-27	--
rs62641967	17	44047216	T	G	0.21677	0.999756	371504	-10.882	1.403e-27	--
rs62056803	17	43982159	A	G	0.216795	1	371611	-10.882	1.404e-27	--
rs62057061	17	43856639	C	G	0.215963	1	371611	-10.882	1.405e-27	--
rs77017444	17	44028796	T	C	0.216663	0.998809	371058	-10.882	1.406e-27	--
rs62061764	17	44166197	A	G	0.216703	0.999546	371530	-10.882	1.407e-27	--
rs2532316	17	44213712	A	G	0.217338	0.996822	370430	10.882	1.407e-27	++
rs17770296	17	43969136	T	C	0.216784	0.999868	371560	10.881	1.416e-27	++
rs56319902	17	43871982	T	C	0.215953	1	371611	10.881	1.417e-27	++
rs80120913	17	44177755	C	G	0.217133	0.998211	370790	-10.881	1.417e-27	--
rs62054835	17	43934672	A	C	0.21681	0.99965	371475	-10.881	1.424e-27	--
rs55960528	17	43968994	T	C	0.216706	0.999745	371473	-10.881	1.424e-27	--
rs55877243	17	43969019	T	C	0.216706	0.999745	371473	-10.881	1.424e-27	--
rs62056839	17	43989221	T	C	0.216791	0.999897	371553	-10.881	1.428e-27	--
rs113347741	17	43973408	T	C	0.216782	0.999927	371607	10.88	1.431e-27	++
rs78720789	17	43973413	A	G	0.216782	0.999927	371607	-10.88	1.431e-27	--
rs62062293	17	44100553	A	C	0.216709	0.999881	371575	10.88	1.432e-27	++
rs62063304	17	44049900	A	G	0.216722	0.999799	371535	-10.88	1.434e-27	--
rs56317731	17	44032073	A	G	0.216831	0.998952	371080	-10.88	1.435e-27	--
rs16940677	17	43911898	T	C	0.216539	0.999576	371542	10.88	1.436e-27	++
rs1724390	17	43663247	A	C	0.218194	1	371611	10.88	1.437e-27	++
rs3912060	17	44165435	T	C	0.216703	0.999552	371531	10.88	1.437e-27	++
rs16940674	17	43910507	T	C	0.216578	0.9999	371554	10.88	1.44e-27	++
rs62056838	17	43989087	A	G	0.216791	0.999898	371554	-10.88	1.443e-27	--
rs75839508	17	44022319	A	G	0.216756	0.999434	371411	10.88	1.443e-27	++
rs2106784	17	43949892	T	C	0.21679	0.999838	371531	10.879	1.444e-27	++
rs1876827	17	43911832	T	C	0.216579	0.999893	371554	-10.879	1.446e-27	--
rs28364021	17	43912282	T	C	0.216532	0.999887	371554	10.879	1.446e-27	++
rs55821155	17	44032470	C	G	0.216838	0.998892	371063	-10.879	1.449e-27	--
rs113909426	17	44196822	A	G	0.217125	0.997771	370740	10.879	1.451e-27	++
rs62063163	17	44201865	T	C	0.217055	0.997587	370633	10.879	1.452e-27	++
rs62063164	17	44201887	T	C	0.217055	0.997587	370633	10.879	1.452e-27	++
rs62063165	17	44202147	A	G	0.217056	0.997589	370633	-10.879	1.452e-27	--
rs62064660	17	44078832	A	G	0.216839	0.999869	371553	10.879	1.454e-27	++
rs62062286	17	44096486	T	C	0.217047	0.999169	371071	10.879	1.458e-27	++
rs62057117	17	43899657	C	G	0.216405	0.999272	371328	-10.878	1.462e-27	--
rs62056840	17	43989689	T	C	0.216815	0.999844	371524	-10.878	1.462e-27	--
rs1876830	17	43911352	T	C	0.216578	0.999895	371553	10.878	1.466e-27	++
rs1876829	17	43911443	T	C	0.216578	0.999895	371553	-10.878	1.466e-27	--
rs7502888	17	43986992	C	G	0.216803	0.99985	371541	10.878	1.471e-27	++
rs2696425	17	43666906	C	G	0.216981	0.997831	370292	10.878	1.472e-27	++
rs62054833	17	43933673	T	C	0.216701	0.999346	371241	-10.878	1.472e-27	--
rs62056835	17	43988623	A	G	0.216802	0.999851	371553	10.878	1.474e-27	++
rs733966	17	44089563	T	C	0.216762	0.999913	371590	10.878	1.474e-27	++
rs12150170	17	44090646	A	G	0.216739	0.999965	371606	-10.878	1.475e-27	--
rs4566212	17	43895751	A	G	0.216558	0.999729	371508	10.877	1.477e-27	++
rs79959255	17	44077708	T	G	0.21695	0.99949	371490	10.877	1.48e-27	++
rs17572467	17	44054388	T	C	0.216807	0.999932	371581	-10.877	1.481e-27	--
rs77095128	17	44204304	T	G	0.217096	0.997626	370638	-10.877	1.481e-27	--
rs62061803	17	44174513	A	C	0.217174	0.998421	370790	10.877	1.482e-27	++
rs17576709	17	44173356	C	G	0.217175	0.998431	370793	-10.877	1.485e-27	--
rs62061796	17	44173408	A	G	0.217175	0.998431	370793	10.877	1.485e-27	++
rs77561671	17	43976627	T	G	0.216787	0.999974	371605	10.877	1.486e-27	++
rs17564153	17	43995098	A	G	0.216737	0.999737	371468	10.877	1.487e-27	++
rs1876828	17	43911525	T	C	0.216578	0.999894	371554	10.877	1.489e-27	++
rs62063857	17	44076665	A	G	0.216791	1	371611	-10.876	1.493e-27	--
rs113894932	17	44080408	C	G	0.216931	0.999826	371557	10.876	1.495e-27	++
rs4255816	17	44010364	C	G	0.216791	0.999887	371571	-10.876	1.496e-27	--
rs17770108	17	43961292	T	G	0.216795	0.999965	371604	10.876	1.497e-27	++
rs56289364	17	43947928	A	G	0.216788	0.999856	371543	-10.876	1.5e-27	--
rs56234850	17	44060248	A	G	0.216764	0.999905	371594	10.876	1.504e-27	++
rs62062768	17	44019479	C	G	0.216795	0.999809	371550	-10.876	1.505e-27	--
rs78729125	17	43970108	A	C	0.216809	0.999255	371414	10.876	1.507e-27	++
rs2158072	17	43950195	T	C	0.216786	0.999856	371543	-10.876	1.508e-27	--
rs55894109	17	43957221	T	C	0.2168	0.999898	371563	10.875	1.51e-27	++
rs56249780	17	43957328	T	C	0.2168	0.999897	371563	10.875	1.51e-27	++
rs62062784	17	44024552	C	G	0.21674	1	371611	-10.875	1.51e-27	--
rs62055529	17	43960020	A	G	0.216796	0.999945	371583	-10.875	1.511e-27	--
rs17660132	17	44165803	T	C	0.216702	0.99954	371529	-10.875	1.511e-27	--
rs17652520	17	44098967	A	G	0.2216	0.993234	367886	10.875	1.512e-27	++
rs757503	17	43756466	T	C	0.215865	0.996923	370520	-10.875	1.518e-27	--
rs112431991	17	43758885	A	G	0.214845	0.992846	368663	-10.875	1.518e-27	--
rs1122380	17	44206079	T	C	0.217088	0.997583	370632	10.875	1.518e-27	++
rs17564020	17	43991781	T	G	0.216895	0.999801	371550	10.875	1.519e-27	++
rs2006305	17	43959752	A	T	0.216796	0.999943	371580	-10.875	1.52e-27	--
rs55787734	17	43799052	A	G	0.215338	0.994945	369578	-10.875	1.521e-27	--
rs79348289	17	44172698	T	C	0.217172	0.998427	370785	-10.875	1.521e-27	--
rs62063166	17	44202231	A	G	0.217058	0.9976	370634	-10.875	1.521e-27	--
rs17649635	17	43995990	A	G	0.216812	0.999889	371557	-10.875	1.524e-27	--
rs62055542	17	43963844	T	C	0.216794	0.999989	371608	10.875	1.525e-27	++
rs17770120	17	43963943	A	C	0.216794	0.999989	371608	10.875	1.525e-27	++
rs17770150	17	43964163	A	G	0.216794	0.999986	371608	10.875	1.525e-27	++
rs17691449	17	43964283	C	G	0.216794	0.999988	371608	10.875	1.525e-27	++
rs62055548	17	43964899	A	G	0.216794	0.999988	371608	-10.875	1.525e-27	--
rs113327263	17	43965063	T	C	0.216794	0.999988	371608	-10.875	1.525e-27	--
rs62055553	17	43966178	A	C	0.216794	0.999984	371608	10.875	1.525e-27	++
rs62055554	17	43966260	A	G	0.216794	0.999984	371608	-10.875	1.525e-27	--
rs62055555	17	43966282	T	G	0.216794	0.999984	371608	10.875	1.525e-27	++
rs111941646	17	43966608	A	T	0.216794	0.999984	371608	-10.875	1.525e-27	--
rs62055556	17	43966749	T	C	0.216794	0.999984	371608	-10.875	1.525e-27	--
rs62055557	17	43966795	A	C	0.216794	0.999987	371608	10.875	1.525e-27	++
rs62055558	17	43966955	A	G	0.216794	0.999984	371608	-10.875	1.525e-27	--
rs62055559	17	43967138	T	G	0.216793	0.999985	371608	-10.875	1.525e-27	--
rs55673340	17	43948733	T	C	0.216788	0.999852	371542	10.874	1.527e-27	++
rs77092481	17	43949008	T	C	0.216787	0.999855	371542	10.874	1.527e-27	++
rs12150235	17	44015745	A	G	0.216775	0.999901	371562	-10.874	1.527e-27	--
rs17572248	17	44049867	A	G	0.216806	0.999895	371567	-10.874	1.529e-27	--
rs62057116	17	43899655	T	C	0.216418	0.99933	371349	-10.874	1.53e-27	--
rs2019822	17	43959918	A	T	0.216796	0.999945	371582	10.874	1.53e-27	++
rs62062802	17	44028045	T	G	0.216795	0.999241	371255	10.874	1.53e-27	++
rs17770186	17	43964191	A	C	0.216769	0.999921	371572	10.874	1.531e-27	++
rs62062269	17	44091092	C	G	0.216737	0.999972	371607	10.874	1.533e-27	++
rs111678697	17	44197032	T	C	0.217153	0.997924	370752	-10.874	1.534e-27	--
rs56343551	17	43959092	T	G	0.216721	0.999787	371484	10.874	1.535e-27	++
rs79580365	17	43960172	T	C	0.216798	0.999935	371584	10.874	1.536e-27	++
rs75412750	17	44172773	T	C	0.217171	0.998423	370784	10.874	1.538e-27	++
rs62061795	17	44173179	A	C	0.217171	0.998418	370784	10.874	1.538e-27	++
rs77129180	17	43963046	A	G	0.216794	0.999991	371607	10.874	1.54e-27	++
rs80254317	17	43963282	C	G	0.216794	0.999991	371607	-10.874	1.54e-27	--
rs112425426	17	43963416	C	G	0.216794	0.99999	371607	-10.874	1.54e-27	--
rs62064665	17	44081527	T	C	0.216756	0.999743	371527	-10.874	1.54e-27	--
rs80348388	17	43952634	A	T	0.216799	0.99989	371562	-10.873	1.543e-27	--
rs62055549	17	43965595	C	G	0.216794	0.999984	371606	10.873	1.546e-27	++
rs74863825	17	43963120	T	C	0.21672	0.999842	371520	10.873	1.547e-27	++
rs113796169	17	44005254	A	T	0.216808	0.999895	371566	10.873	1.547e-27	++
rs10445336	17	43934948	A	G	0.216845	0.999698	371503	-10.873	1.548e-27	--
rs62057118	17	43899727	A	G	0.216263	0.999161	371293	-10.873	1.551e-27	--
rs2055795	17	43951995	T	C	0.216726	0.999736	371475	10.873	1.551e-27	++
rs2055796	17	43952191	A	T	0.216725	0.99974	371475	-10.873	1.551e-27	--
rs62055552	17	43965955	A	G	0.216794	0.999983	371607	-10.873	1.552e-27	--
rs62062266	17	44090704	A	G	0.216736	0.999969	371606	-10.873	1.552e-27	--
rs1468241	17	44196153	A	G	0.217046	0.997624	370615	-10.873	1.552e-27	--
rs62061772	17	44169437	T	C	0.216427	0.99852	371172	-10.873	1.555e-27	--
rs62061802	17	44174351	A	T	0.217167	0.998384	370784	10.873	1.555e-27	++
rs62063777	17	44053171	A	G	0.216806	0.999918	371574	-10.873	1.556e-27	--
rs2217394	17	44053448	A	G	0.216806	0.999919	371574	-10.873	1.556e-27	--
rs62056837	17	43988884	T	C	0.216771	0.999808	371508	-10.873	1.557e-27	--
rs56080482	17	44032597	A	G	0.216867	0.998805	371056	10.873	1.558e-27	++
rs62055493	17	43952944	T	C	0.216794	0.999864	371563	-10.872	1.559e-27	--
rs62055495	17	43953043	A	C	0.216794	0.999865	371563	-10.872	1.559e-27	--
rs17651285	17	44054237	A	G	0.216806	0.999924	371576	10.872	1.56e-27	++
rs62055502	17	43954284	A	G	0.216799	0.999892	371561	10.872	1.562e-27	++
rs17651134	17	44050340	A	G	0.216806	0.999911	371572	10.872	1.562e-27	++
rs62063306	17	44050395	A	C	0.216806	0.999911	371572	10.872	1.562e-27	++
rs62063774	17	44050463	T	C	0.216806	0.999911	371572	-10.872	1.562e-27	--
rs62063775	17	44050823	T	G	0.216806	0.999912	371572	10.872	1.562e-27	++
rs62063776	17	44050850	A	G	0.216806	0.999912	371572	-10.872	1.562e-27	--
rs17651243	17	44052284	A	G	0.216806	0.999918	371572	10.872	1.562e-27	++
rs62056804	17	43982286	T	C	0.216793	0.999993	371611	10.872	1.563e-27	++
rs62064662	17	44079721	A	G	0.21685	0.999844	371568	-10.872	1.563e-27	--
rs10445335	17	43934896	A	T	0.216838	0.999656	371490	10.872	1.565e-27	++
rs62055494	17	43953016	T	C	0.21672	0.999716	371476	10.872	1.566e-27	++
rs62055496	17	43953307	T	C	0.216725	0.999741	371476	10.872	1.566e-27	++
rs62055497	17	43953529	A	G	0.216724	0.999743	371476	-10.872	1.566e-27	--
rs62056782	17	43974230	T	C	0.216791	0.999974	371606	10.872	1.566e-27	++
rs80346216	17	43974476	T	G	0.21679	0.999974	371606	10.872	1.566e-27	++
rs76632685	17	43974477	A	T	0.21679	0.999974	371606	-10.872	1.566e-27	--
rs62056783	17	43974549	C	G	0.21679	0.999974	371606	10.872	1.566e-27	++
rs611351	17	43692935	A	G	0.216731	0.999104	371254	-10.872	1.569e-27	--
rs17425752	17	43906726	A	C	0.216524	0.998839	371176	-10.872	1.569e-27	--
rs112454267	17	44005329	A	G	0.21681	0.999883	371562	10.872	1.57e-27	++
rs62055475	17	43945106	T	C	0.216794	0.999874	371548	-10.872	1.572e-27	--
rs62057119	17	43899736	A	G	0.216303	0.99933	371345	10.872	1.573e-27	++
rs17660251	17	44166646	T	C	0.21669	0.999645	371481	10.872	1.573e-27	++
rs62061853	17	44196125	T	C	0.217119	0.997799	370702	-10.872	1.573e-27	--
rs17651213	17	44051924	A	G	0.216807	0.999908	371570	10.872	1.574e-27	++
rs17572361	17	44052009	T	C	0.216807	0.999908	371570	-10.872	1.574e-27	--
rs55933304	17	43992305	A	G	0.216221	0.997797	370935	10.871	1.576e-27	++
rs62055498	17	43953814	A	G	0.216798	0.999896	371562	10.871	1.577e-27	++
rs62055499	17	43953991	C	G	0.216798	0.999897	371562	-10.871	1.577e-27	--
rs62055500	17	43954134	A	G	0.216798	0.999897	371562	10.871	1.577e-27	++
rs62055501	17	43954227	A	G	0.216798	0.999898	371562	10.871	1.577e-27	++
rs916793	17	43954686	A	G	0.216797	0.9999	371562	10.871	1.577e-27	++
rs4441322	17	43955030	A	G	0.216797	0.999902	371562	-10.871	1.577e-27	--
rs113414067	17	43955093	T	C	0.216797	0.999902	371562	-10.871	1.577e-27	--
rs55905252	17	43955365	A	C	0.216797	0.999904	371562	10.871	1.577e-27	++
rs17563986	17	43991272	A	G	0.216789	0.999883	371561	-10.871	1.578e-27	--
rs739642	17	43946838	A	C	0.216799	0.999859	371555	10.871	1.579e-27	++
rs55937610	17	43960283	A	G	0.216796	0.999948	371584	-10.871	1.579e-27	--
rs17650872	17	44039516	T	G	0.21674	0.998929	371134	10.871	1.579e-27	++
rs62056775	17	43969952	T	C	0.216703	0.999758	371512	-10.871	1.58e-27	--
rs62056776	17	43969995	T	C	0.216703	0.999758	371512	10.871	1.58e-27	++
rs17770343	17	43970154	T	C	0.216703	0.999759	371512	-10.871	1.58e-27	--
rs62063778	17	44053989	A	G	0.216806	0.999921	371575	10.871	1.58e-27	++
rs56398500	17	43947488	A	G	0.216804	0.999883	371561	-10.871	1.581e-27	--
rs62055483	17	43948040	T	C	0.216803	0.999882	371561	10.871	1.581e-27	++
rs78238042	17	43948159	A	G	0.216803	0.999882	371561	10.871	1.581e-27	++
rs62056851	17	43992806	A	G	0.216789	0.99987	371562	-10.871	1.585e-27	--
rs75229280	17	44196653	A	G	0.21714	0.997688	370716	10.871	1.586e-27	++
rs17653906	17	44133142	A	G	0.216755	0.999818	371567	10.871	1.587e-27	++
rs62054857	17	43939936	A	G	0.216807	0.999896	371551	10.871	1.588e-27	++
rs757055	17	43946875	T	C	0.216754	0.999638	371430	10.871	1.588e-27	++
rs62064661	17	44078892	A	G	0.216833	0.999825	371543	10.871	1.588e-27	++
rs74496580	17	43974065	A	C	0.216793	0.999987	371608	10.871	1.589e-27	++
rs62054819	17	43926149	A	G	0.216992	0.999601	371384	-10.871	1.59e-27	--
rs62055488	17	43950394	T	C	0.216801	0.999883	371561	10.871	1.59e-27	++
rs62055490	17	43950533	A	G	0.216801	0.999884	371561	-10.871	1.59e-27	--
rs10491140	17	43950976	T	G	0.216801	0.999882	371561	10.871	1.59e-27	++
rs62055491	17	43951120	T	C	0.2168	0.999885	371561	-10.871	1.59e-27	--
rs34416056	17	43951220	T	G	0.216801	0.999882	371561	-10.871	1.59e-27	--
rs55682376	17	43991888	A	G	0.216794	0.999896	371564	10.871	1.591e-27	++
rs62062288	17	44096553	A	G	0.211505	0.980982	362676	10.871	1.592e-27	++
rs76324150	17	43973233	T	C	0.216793	0.999991	371609	10.87	1.596e-27	++
rs62056780	17	43973652	T	C	0.216793	0.999989	371609	10.87	1.596e-27	++
rs62056781	17	43973899	T	C	0.216793	0.999988	371609	-10.87	1.596e-27	--
rs62056778	17	43971604	C	G	0.216801	0.999953	371609	-10.87	1.598e-27	--
rs17661141	17	44196015	C	G	0.217156	0.997935	370755	-10.87	1.598e-27	--
rs17691466	17	43968219	A	G	0.216794	0.999988	371611	-10.87	1.599e-27	--
rs17691508	17	43968463	C	G	0.216794	0.999989	371611	-10.87	1.599e-27	--
rs55943606	17	43968874	A	G	0.216794	0.999989	371611	-10.87	1.599e-27	--
rs17691610	17	43970662	T	G	0.216793	0.999993	371611	10.87	1.599e-27	++
rs76594404	17	43971457	C	G	0.216794	0.999992	371611	10.87	1.599e-27	++
rs80233201	17	43971481	T	C	0.216794	0.999992	371611	-10.87	1.599e-27	--
rs11575895	17	43971785	A	G	0.216793	0.999995	371611	-10.87	1.599e-27	--
rs62056779	17	43971937	A	C	0.216793	0.999995	371611	10.87	1.599e-27	++
rs11575896	17	43972142	A	G	0.216793	0.999995	371611	10.87	1.599e-27	++
rs62063305	17	44050282	A	G	0.216743	0.999893	371572	10.87	1.599e-27	++
rs62062769	17	44019643	A	G	0.216822	0.999806	371539	10.87	1.6e-27	++
rs1800547	17	44051846	A	G	0.216808	0.999902	371569	-10.87	1.602e-27	--
rs12150223	17	43944204	T	C	0.2168	0.999871	371550	-10.87	1.603e-27	--
rs2019816	17	43959661	A	G	0.216796	0.999942	371578	10.87	1.604e-27	++
rs55975673	17	43959113	A	G	0.216721	0.999787	371485	-10.87	1.605e-27	--
rs1468240	17	44196447	A	T	0.217153	0.997925	370753	10.87	1.605e-27	++
rs112813897	17	44196799	A	G	0.217154	0.997928	370753	10.87	1.605e-27	++
rs62056761	17	43969686	A	T	0.216719	0.999842	371524	10.87	1.608e-27	++
rs17770337	17	43969779	T	G	0.216719	0.999842	371524	10.87	1.608e-27	++
rs62056773	17	43969833	A	G	0.216719	0.999842	371524	-10.87	1.608e-27	--
rs62056774	17	43969901	A	G	0.216719	0.999842	371524	10.87	1.608e-27	++
rs62056777	17	43970303	A	G	0.216719	0.999843	371524	10.87	1.608e-27	++
rs76380490	17	44203413	T	C	0.217032	0.997431	370656	10.87	1.61e-27	++
rs56387391	17	43959261	A	G	0.216796	0.999936	371573	10.87	1.611e-27	++
rs62056784	17	43974889	C	G	0.216789	0.999974	371602	-10.869	1.611e-27	--
rs111972148	17	43973121	C	G	0.216792	0.999985	371608	10.869	1.612e-27	++
rs62062806	17	44031420	A	G	0.216824	0.998976	371132	10.869	1.612e-27	++
rs62061849	17	44193882	T	C	0.217148	0.997878	370756	10.869	1.613e-27	++
rs17661045	17	44194152	A	T	0.217158	0.997953	370756	10.869	1.613e-27	++
rs62061850	17	44194519	T	C	0.217158	0.997953	370756	-10.869	1.613e-27	--
rs62061852	17	44195424	A	C	0.217158	0.99795	370756	-10.869	1.613e-27	--
rs727425	17	44195495	A	G	0.217158	0.99795	370756	10.869	1.613e-27	++
rs56257094	17	44201667	A	G	0.217073	0.997674	370662	10.869	1.614e-27	++
rs55672516	17	44201680	A	C	0.217073	0.997674	370662	-10.869	1.614e-27	--
rs2055794	17	43951717	A	G	0.216726	0.999733	371475	10.869	1.615e-27	++
rs55736025	17	44072017	A	C	0.216859	0.999941	371574	10.869	1.615e-27	++
rs62063850	17	44073739	A	G	0.216859	0.999932	371574	10.869	1.615e-27	++
rs62063172	17	44203366	T	C	0.21704	0.997457	370663	-10.869	1.615e-27	--
rs17564983	17	44011825	A	C	0.216812	0.999843	371529	-10.869	1.616e-27	--
rs62056800	17	43979468	A	T	0.216792	0.999993	371609	10.869	1.617e-27	++
rs113834264	17	43979622	A	G	0.216792	0.999992	371609	10.869	1.617e-27	++
rs2099151	17	43979822	A	T	0.216792	0.999991	371609	-10.869	1.617e-27	--
rs2082068	17	43979971	T	C	0.216789	0.999973	371609	10.869	1.617e-27	++
rs1984937	17	43980530	A	C	0.216793	0.999993	371609	-10.869	1.617e-27	--
rs62056802	17	43980762	A	G	0.216792	0.999993	371609	-10.869	1.617e-27	--
rs113589236	17	43981795	A	G	0.216788	0.999972	371611	10.869	1.618e-27	++
rs113029914	17	43981831	A	T	0.216788	0.999972	371611	-10.869	1.618e-27	--
rs12150320	17	44213204	T	C	0.217312	0.996986	370508	10.869	1.618e-27	++
rs12150516	17	43944519	T	C	0.216796	0.999878	371548	10.869	1.619e-27	++
rs17577650	17	44205500	A	G	0.217078	0.997632	370652	-10.869	1.619e-27	--
rs62063200	17	44206482	T	C	0.217078	0.997625	370652	10.869	1.619e-27	++
rs62054834	17	43934314	T	C	0.216804	0.999562	371331	-10.869	1.62e-27	--
rs17573858	17	44090796	T	C	0.216733	0.999949	371602	-10.869	1.62e-27	--
rs55895732	17	43968937	T	C	0.216774	0.999905	371583	-10.869	1.621e-27	--
rs12150627	17	44149537	C	G	0.216729	0.999939	371590	-10.869	1.621e-27	--
rs62054825	17	43930033	A	G	0.216681	0.999334	371307	10.869	1.623e-27	++
rs12150469	17	44092497	T	C	0.216714	0.999895	371576	-10.869	1.623e-27	--
rs62063171	17	44203311	T	C	0.217081	0.997695	370664	10.869	1.623e-27	++
rs113120855	17	44203520	T	C	0.217083	0.997678	370664	10.869	1.623e-27	++
rs112275277	17	43981958	T	C	0.216837	0.999898	371609	10.869	1.624e-27	++
rs62061816	17	44182336	A	C	0.217104	0.998242	370725	10.869	1.628e-27	++
rs17577877	17	44208218	A	G	0.217077	0.997585	370650	-10.869	1.628e-27	--
rs62063846	17	44071674	A	G	0.216861	0.999932	371573	-10.868	1.632e-27	--
rs1467963	17	43978934	T	G	0.216792	0.999997	371610	-10.868	1.633e-27	--
rs62054823	17	43929029	A	G	0.216821	0.998679	370938	-10.868	1.636e-27	--
rs74548327	17	43973080	A	G	0.21681	0.999908	371584	-10.868	1.637e-27	--
rs1560310	17	43978534	A	G	0.216808	0.999958	371608	10.868	1.638e-27	++
rs55913645	17	44070956	A	T	0.216859	0.999939	371575	10.868	1.639e-27	++
rs17573175	17	44071089	C	G	0.216859	0.999943	371575	-10.868	1.639e-27	--
rs62063845	17	44071294	T	C	0.216859	0.999943	371575	-10.868	1.639e-27	--
rs55886080	17	44072041	A	T	0.216859	0.999943	371575	10.868	1.639e-27	++
rs12150515	17	44090685	T	G	0.216741	0.99995	371597	10.868	1.639e-27	++
rs77635460	17	44186593	T	C	0.217101	0.997991	370703	-10.868	1.64e-27	--
rs112647192	17	43994623	A	G	0.216805	0.99975	371531	10.868	1.641e-27	++
rs62062267	17	44090854	T	C	0.216732	0.999946	371601	10.868	1.641e-27	++
rs17577447	17	44194381	A	T	0.217157	0.99795	370755	10.868	1.642e-27	++
rs74759276	17	44069768	A	G	0.216856	0.999962	371597	-10.868	1.645e-27	--
rs17651887	17	44069840	A	G	0.216856	0.999962	371597	10.868	1.645e-27	++
rs78599197	17	44069970	C	G	0.216856	0.999962	371597	-10.868	1.645e-27	--
rs62063842	17	44070111	C	G	0.216856	0.999962	371597	10.868	1.645e-27	++
rs17652121	17	44073973	T	C	0.216858	0.999928	371573	-10.867	1.647e-27	--
rs62062270	17	44091195	T	C	0.216743	0.999966	371606	-10.867	1.647e-27	--
rs17661428	17	44208144	C	G	0.217075	0.997597	370651	-10.867	1.647e-27	--
rs56273589	17	44203131	C	G	0.217038	0.997455	370663	-10.867	1.649e-27	--
rs10514903	17	44206646	C	G	0.217077	0.997616	370651	-10.867	1.649e-27	--
rs112073200	17	44201791	C	G	0.217053	0.997578	370623	10.867	1.651e-27	++
rs113952577	17	44010661	A	G	0.216701	0.999701	371485	-10.867	1.652e-27	--
rs62062786	17	44024660	C	G	0.216777	0.999862	371557	10.867	1.655e-27	++
rs78229689	17	44106806	A	G	0.216792	0.999785	371545	10.867	1.655e-27	++
rs6503443	17	43765881	T	C	0.246155	0.996244	370936	-10.867	1.656e-27	--
rs62055541	17	43962017	C	G	0.216801	0.999953	371605	10.867	1.657e-27	++
rs62056792	17	43976644	A	G	0.21679	0.999997	371611	10.867	1.657e-27	++
rs62056793	17	43977018	A	G	0.216791	0.999996	371611	-10.867	1.657e-27	--
rs62056794	17	43977049	A	G	0.216791	0.999996	371611	-10.867	1.657e-27	--
rs1864325	17	43977827	T	C	0.21679	0.999988	371611	10.867	1.657e-27	++
rs62056795	17	43978041	T	C	0.21679	0.999988	371611	10.867	1.657e-27	++
rs62056796	17	43978120	A	G	0.216792	0.999999	371611	-10.867	1.657e-27	--
rs62062268	17	44090858	T	C	0.21674	0.999915	371600	10.867	1.66e-27	++
rs62063799	17	44069180	C	G	0.216859	0.999967	371599	-10.867	1.661e-27	--
rs62063800	17	44069198	T	C	0.216868	0.999962	371599	10.867	1.661e-27	++
rs17651857	17	44069687	A	G	0.216859	0.999967	371599	-10.867	1.661e-27	--
rs17660167	17	44166311	T	C	0.216761	0.999808	371566	10.867	1.661e-27	++
rs55669501	17	44202564	A	G	0.217078	0.997699	370664	10.867	1.661e-27	++
rs55885063	17	44202952	C	G	0.217037	0.99746	370664	-10.867	1.661e-27	--
rs2696603	17	44215823	A	G	0.217321	0.996916	370459	-10.867	1.661e-27	--
rs878887	17	43912582	T	C	0.216557	0.999798	371514	10.867	1.662e-27	++
rs75617973	17	43983159	T	C	0.216792	0.999971	371602	-10.867	1.663e-27	--
rs56036719	17	43943974	T	C	0.216805	0.999883	371552	10.867	1.664e-27	++
rs55781174	17	43944158	T	C	0.216805	0.999886	371552	10.867	1.664e-27	++
rs62062796	17	44027316	A	G	0.21655	0.999192	371209	10.866	1.665e-27	++
rs55823844	17	43978320	A	G	0.216788	1	371611	10.866	1.667e-27	++
rs111962225	17	43934016	C	G	0.216801	0.999485	371297	10.866	1.668e-27	++
rs1864324	17	43977702	T	C	0.21681	0.999912	371600	10.866	1.669e-27	++
rs62061791	17	44171024	T	C	0.217186	0.998527	370828	-10.866	1.671e-27	--
rs62061854	17	44198080	T	C	0.217157	0.997927	370756	10.866	1.672e-27	++
rs62059007	17	44005615	A	G	0.216793	0.999874	371570	-10.866	1.673e-27	--
rs62061732	17	44017941	T	G	0.216781	0.999919	371584	10.866	1.673e-27	++
rs17563965	17	43990919	A	G	0.216837	0.999792	371563	-10.866	1.674e-27	--
rs56249080	17	43939432	T	G	0.216823	0.99985	371543	10.866	1.677e-27	++
rs55886302	17	43936011	A	G	0.21681	0.999936	371576	-10.866	1.68e-27	--
rs56136075	17	43936298	A	C	0.21681	0.999934	371576	10.866	1.68e-27	++
rs62056848	17	43992456	A	G	0.21678	0.999819	371561	10.866	1.681e-27	++
rs62056849	17	43992463	C	G	0.21678	0.999819	371561	10.866	1.681e-27	++
rs34739559	17	43949342	A	G	0.217008	0.993631	368635	10.866	1.682e-27	++
rs62062770	17	44019680	T	C	0.216822	0.999806	371538	-10.866	1.682e-27	--
rs55662347	17	44070545	A	G	0.216854	0.999921	371571	10.865	1.686e-27	++
rs1467962	17	43978604	A	G	0.216792	0.999996	371610	-10.865	1.687e-27	--
rs1560311	17	43978625	T	C	0.216792	0.999996	371610	-10.865	1.687e-27	--
rs111364350	17	44168508	T	C	0.216747	0.999713	371558	10.865	1.687e-27	++
rs1966345	17	44197806	T	C	0.217157	0.99793	370757	-10.865	1.691e-27	--
rs62056806	17	43983801	A	G	0.216792	0.999957	371601	-10.865	1.693e-27	--
rs55996632	17	43935888	T	C	0.216806	1	371611	10.865	1.694e-27	++
rs55978005	17	44031540	T	G	0.216826	0.998967	371119	10.865	1.694e-27	++
rs17649571	17	43994952	A	G	0.216783	0.999822	371527	-10.865	1.696e-27	--
rs17577954	17	44209628	T	C	0.217101	0.997573	370672	-10.865	1.699e-27	--
rs71375313	17	43839253	A	G	0.216302	0.99817	370741	10.865	1.7e-27	++
rs17660294	17	44167101	T	C	0.216759	0.999802	371566	-10.865	1.701e-27	--
rs62061766	17	44167464	A	G	0.216759	0.999787	371566	10.865	1.701e-27	++
rs79923630	17	44167661	T	G	0.216759	0.999785	371566	10.865	1.701e-27	++
rs62061767	17	44167729	A	G	0.216759	0.999785	371566	-10.865	1.701e-27	--
rs74457229	17	43972581	T	C	0.216784	1	371611	10.864	1.702e-27	++
rs16940676	17	43911036	A	G	0.216569	0.999849	371543	10.864	1.703e-27	++
rs62061709	17	44007493	T	C	0.216812	0.999905	371572	10.864	1.705e-27	++
rs17649553	17	43994648	T	C	0.21707	0.999205	371279	10.864	1.706e-27	++
rs77009866	17	44110888	A	T	0.216735	0.999993	371611	-10.864	1.706e-27	--
rs17653162	17	44111827	A	C	0.216735	0.999995	371611	10.864	1.706e-27	++
rs62062322	17	44112385	A	G	0.216735	0.999995	371611	-10.864	1.706e-27	--
rs17653255	17	44112743	A	C	0.216735	0.999996	371611	10.864	1.706e-27	++
rs12150162	17	44114218	T	C	0.216735	0.999998	371611	-10.864	1.706e-27	--
rs17574796	17	44115074	T	C	0.216735	0.999998	371611	-10.864	1.706e-27	--
rs17574824	17	44115107	T	C	0.216735	0.999998	371611	10.864	1.706e-27	++
rs11079729	17	44115569	A	C	0.216735	0.999998	371611	10.864	1.706e-27	++
rs12150542	17	44115730	A	G	0.216735	0.999999	371611	10.864	1.706e-27	++
rs12150090	17	44115886	T	C	0.216735	0.999999	371611	10.864	1.706e-27	++
rs41437445	17	44116238	A	G	0.216735	0.999999	371611	10.864	1.706e-27	++
rs62062136	17	44116312	T	C	0.216735	0.999999	371611	-10.864	1.706e-27	--
rs10514897	17	44117397	A	G	0.216735	1	371611	-10.864	1.706e-27	--
rs62062788	17	44024906	A	G	0.216778	0.99982	371553	-10.864	1.707e-27	--
rs62059005	17	44004472	A	G	0.216811	0.999898	371567	-10.864	1.708e-27	--
rs2163129	17	44056433	T	C	0.216809	0.999974	371607	-10.864	1.708e-27	--
rs17659881	17	44157597	A	G	0.216788	1	371611	-10.864	1.708e-27	--
rs62054858	17	43940188	T	C	0.216808	0.999908	371554	-10.864	1.709e-27	--
rs62056807	17	43984253	C	G	0.216792	0.999947	371597	10.864	1.71e-27	++
rs62056801	17	43979504	A	G	0.2168	0.99997	371603	10.864	1.711e-27	++
rs17564780	17	44005413	A	G	0.216813	0.999887	371564	-10.864	1.711e-27	--
rs1052551	17	44068924	A	G	0.21669	0.999977	371605	10.864	1.711e-27	++
rs34043286	17	44117119	A	G	0.216741	1	371611	-10.864	1.711e-27	--
rs2696600	17	44216226	A	G	0.217321	0.996898	370457	-10.864	1.711e-27	--
rs111447859	17	43987184	T	C	0.216871	0.999594	371428	-10.864	1.712e-27	--
rs17564493	17	44001379	T	C	0.216799	0.999915	371564	10.864	1.713e-27	++
rs17649954	17	44001661	A	G	0.216799	0.999915	371564	-10.864	1.713e-27	--
rs62059003	17	44002431	T	C	0.216799	0.999913	371564	10.864	1.713e-27	++
rs17650063	17	44002555	A	G	0.216799	0.999913	371564	-10.864	1.713e-27	--
rs17564703	17	44002595	T	C	0.216799	0.999913	371564	10.864	1.713e-27	++
rs4606752	17	44192618	A	G	0.217179	0.998061	370787	-10.864	1.713e-27	--
rs12150576	17	44015624	A	G	0.216793	0.999955	371592	10.864	1.714e-27	++
rs62061727	17	44017124	T	G	0.216805	1	371611	10.864	1.716e-27	++
rs17660337	17	44169605	T	C	0.216759	0.999748	371559	-10.864	1.716e-27	--
rs62061788	17	44169759	A	G	0.216756	0.99976	371561	10.864	1.716e-27	++
rs62061789	17	44169769	T	C	0.216756	0.999757	371561	10.864	1.716e-27	++
rs1918802	17	44215045	T	C	0.217319	0.996937	370461	-10.864	1.717e-27	--
rs62054843	17	43937184	T	C	0.216856	0.999796	371572	-10.864	1.719e-27	--
rs2532313	17	44217293	A	G	0.217317	0.996887	370456	10.864	1.719e-27	++
rs62063266	17	44033488	T	C	0.216609	0.997846	370821	10.863	1.721e-27	++
rs112560196	17	44200078	A	T	0.217154	0.997911	370754	-10.863	1.723e-27	--
rs75652502	17	44200510	A	C	0.217154	0.997907	370754	10.863	1.723e-27	++
rs62061859	17	44201109	C	G	0.217155	0.997902	370754	-10.863	1.723e-27	--
rs2163130	17	44056434	A	G	0.216812	0.999978	371609	10.863	1.724e-27	++
rs12150506	17	44090536	A	G	0.21675	0.9999	371571	10.863	1.725e-27	++
rs17649700	17	43997901	C	G	0.216727	0.999753	371477	10.863	1.726e-27	++
rs74348235	17	44165852	A	G	0.216761	0.999811	371566	-10.863	1.727e-27	--
rs2532308	17	44220942	A	G	0.217315	0.996881	370458	10.863	1.728e-27	++
rs1406074	17	44222067	T	G	0.217315	0.996872	370458	-10.863	1.728e-27	--
rs739643	17	43946707	T	C	0.217097	0.999535	371535	-10.863	1.729e-27	--
rs12150242	17	44015816	A	G	0.21677	0.999826	371593	-10.863	1.73e-27	--
rs12150104	17	44015929	A	G	0.216793	0.99996	371593	10.863	1.73e-27	++
rs1467966	17	43984399	T	C	0.216792	0.999945	371593	10.863	1.731e-27	++
rs79492906	17	43984864	T	C	0.216791	0.999936	371593	10.863	1.731e-27	++
rs1528075	17	44220454	T	G	0.217303	0.996935	370505	-10.863	1.731e-27	--
rs17577024	17	44186252	A	G	0.217172	0.998162	370788	10.863	1.732e-27	++
rs17577052	17	44186301	T	C	0.217172	0.998161	370788	-10.863	1.732e-27	--
rs62061822	17	44186894	A	C	0.217175	0.998136	370788	-10.863	1.732e-27	--
rs17577094	17	44187492	A	G	0.217173	0.998149	370788	-10.863	1.732e-27	--
rs62061824	17	44188755	T	C	0.217172	0.998145	370788	-10.863	1.732e-27	--
rs55794067	17	44188764	T	C	0.217172	0.998145	370788	-10.863	1.732e-27	--
rs17649918	17	44001621	A	G	0.216799	0.999914	371563	-10.863	1.734e-27	--
rs55888391	17	43938107	A	G	0.216809	0.99992	371575	-10.863	1.735e-27	--
rs76329216	17	43938499	A	G	0.216809	0.999917	371575	10.863	1.735e-27	++
rs62054846	17	43938634	A	G	0.216809	0.999917	371575	-10.863	1.735e-27	--
rs55646970	17	43938796	A	G	0.216809	0.999916	371575	-10.863	1.735e-27	--
rs62056811	17	43985247	T	C	0.216791	0.99993	371591	10.863	1.735e-27	++
rs74509629	17	43985597	T	C	0.216793	0.999909	371591	10.863	1.735e-27	++
rs79290980	17	43985662	T	C	0.216793	0.999912	371591	-10.863	1.735e-27	--
rs17652502	17	44094471	A	G	0.216737	0.99998	371605	10.863	1.735e-27	++
rs62061712	17	44009876	A	C	0.216798	0.999922	371582	10.863	1.737e-27	++
rs7501759	17	44009921	A	G	0.216798	0.999922	371582	-10.863	1.737e-27	--
rs75534191	17	44091724	A	G	0.216736	0.99999	371609	10.863	1.737e-27	++
rs36076725	17	44110532	A	G	0.216734	0.999989	371610	10.863	1.737e-27	++
rs35833914	17	44110541	A	G	0.216734	0.999989	371610	10.863	1.737e-27	++
rs62062321	17	44111109	A	G	0.216734	0.99999	371610	-10.863	1.737e-27	--
rs17574604	17	44111613	A	G	0.216734	0.999991	371610	-10.863	1.737e-27	--
rs17653193	17	44112441	A	G	0.216734	0.999991	371610	10.863	1.737e-27	++
rs17653211	17	44112638	T	C	0.216734	0.999992	371610	-10.863	1.737e-27	--
rs4608377	17	44113359	T	C	0.216734	0.999993	371610	-10.863	1.737e-27	--
rs12185225	17	44113491	T	C	0.216734	0.999993	371610	-10.863	1.737e-27	--
rs12150438	17	44113963	T	C	0.216734	0.999993	371610	10.863	1.737e-27	++
rs62062134	17	44114432	A	C	0.216734	0.999994	371610	-10.863	1.737e-27	--
rs12185243	17	44115351	T	C	0.216734	0.999994	371610	-10.863	1.737e-27	--
rs4383188	17	44197603	T	C	0.217755	0.997065	370477	-10.863	1.737e-27	--
rs1078830	17	43946112	T	C	0.216818	0.999783	371555	-10.863	1.738e-27	--
rs62062296	17	44100916	T	C	0.216731	0.999983	371604	10.863	1.738e-27	++
rs62062297	17	44101004	A	G	0.216733	0.999971	371604	-10.863	1.738e-27	--
rs62061851	17	44194891	T	C	0.217145	0.99794	370755	10.863	1.738e-27	++
rs62064674	17	44088772	A	C	0.216736	0.999992	371609	10.862	1.739e-27	++
rs62054824	17	43929992	T	C	0.216652	0.999298	371309	10.862	1.74e-27	++
rs56040418	17	43958079	T	C	0.219474	0.997662	371364	10.862	1.74e-27	++
rs112596352	17	44170238	A	G	0.217184	0.998532	370829	10.862	1.741e-27	++
rs62061790	17	44170414	A	G	0.217183	0.998529	370829	10.862	1.741e-27	++
rs12150195	17	44014263	T	C	0.216804	0.999917	371583	-10.862	1.742e-27	--
rs4548919	17	44192395	T	G	0.217173	0.998087	370786	10.862	1.743e-27	++
rs62054859	17	43940685	A	G	0.216808	0.999906	371555	10.862	1.745e-27	++
rs62055460	17	43940825	C	G	0.216808	0.999905	371555	10.862	1.745e-27	++
rs62055461	17	43941350	T	C	0.216807	0.999903	371555	10.862	1.745e-27	++
rs62055464	17	43941858	T	G	0.216807	0.999901	371555	-10.862	1.745e-27	--
rs62055465	17	43942046	A	T	0.216807	0.9999	371555	10.862	1.745e-27	++
rs62055466	17	43942656	A	G	0.216807	0.999898	371555	10.862	1.745e-27	++
rs62055467	17	43942820	T	C	0.216807	0.999897	371555	-10.862	1.745e-27	--
rs3912061	17	44165098	T	C	0.216761	0.999819	371567	10.862	1.745e-27	++
rs740710	17	44214815	C	G	0.217321	0.996928	370460	-10.862	1.746e-27	--
rs62054844	17	43937333	T	G	0.216809	0.999926	371577	-10.862	1.747e-27	--
rs17564223	17	43997520	T	C	0.216802	0.999871	371559	10.862	1.747e-27	++
rs733967	17	44089690	T	C	0.216738	0.999977	371604	-10.862	1.747e-27	--
rs17660907	17	44191085	A	G	0.217167	0.998079	370776	10.862	1.747e-27	++
rs17763199	17	43910183	A	G	0.216516	0.999696	371420	10.862	1.748e-27	++
rs55719714	17	43939638	A	G	0.216663	0.999218	371182	10.862	1.749e-27	++
rs111880194	17	44194621	C	G	0.217133	0.997841	370720	-10.862	1.749e-27	--
rs62062275	17	44093496	A	G	0.216733	0.999994	371610	-10.862	1.751e-27	--
rs62062276	17	44093627	A	G	0.216733	0.999993	371610	-10.862	1.751e-27	--
rs62062278	17	44093860	A	G	0.216733	0.999992	371610	-10.862	1.751e-27	--
rs62061770	17	44169377	C	G	0.216761	0.999753	371560	10.862	1.751e-27	++
rs111970616	17	44169581	T	C	0.216761	0.999758	371560	-10.862	1.751e-27	--
rs17660398	17	44170612	T	C	0.216758	0.999757	371562	10.862	1.751e-27	++
rs17576631	17	44170018	C	G	0.217188	0.998508	370827	10.862	1.752e-27	++
rs878888	17	43912635	A	G	0.216556	0.999774	371513	-10.862	1.754e-27	--
rs4525537	17	43912723	T	C	0.216556	0.999764	371513	-10.862	1.754e-27	--
rs4640231	17	43912786	C	G	0.216552	0.999788	371513	10.862	1.754e-27	++
rs4482334	17	43912830	T	C	0.216552	0.999788	371513	-10.862	1.754e-27	--
rs55685451	17	44001957	T	G	0.216798	0.999914	371564	-10.862	1.754e-27	--
rs17564591	17	44002062	A	C	0.216798	0.999913	371564	-10.862	1.754e-27	--
rs62061713	17	44010405	A	G	0.216775	0.999856	371571	-10.862	1.754e-27	--
rs62061714	17	44010452	A	C	0.216775	0.999857	371571	10.862	1.754e-27	++
rs62062292	17	44099809	A	C	0.216733	0.999992	371606	-10.862	1.754e-27	--
rs77747656	17	44099827	C	G	0.216733	0.999992	371606	-10.862	1.754e-27	--
rs17574425	17	44109188	C	G	0.216726	0.999887	371572	-10.862	1.754e-27	--
rs12150111	17	44013938	A	G	0.216797	0.999931	371590	-10.862	1.756e-27	--
rs62055486	17	43949092	T	G	0.2168	0.999761	371494	-10.862	1.758e-27	--
rs62058968	17	44001228	A	G	0.216804	0.999893	371561	10.862	1.758e-27	++
rs17564829	17	44006601	T	C	0.216806	0.999873	371570	-10.861	1.76e-27	--
rs62062265	17	44090035	C	G	0.216729	0.99997	371607	-10.861	1.76e-27	--
rs62055476	17	43945495	A	G	0.216802	0.999886	371556	-10.861	1.761e-27	--
rs55691306	17	43978295	C	G	0.216789	0.999985	371606	10.861	1.761e-27	++
rs62061818	17	44182917	C	G	0.217173	0.998402	370810	-10.861	1.761e-27	--
rs111676341	17	44183403	A	G	0.217173	0.998386	370810	-10.861	1.761e-27	--
rs17576989	17	44183616	A	C	0.217173	0.998389	370810	10.861	1.761e-27	++
rs17660936	17	44191159	T	C	0.217174	0.998106	370787	10.861	1.762e-27	++
rs62055462	17	43941476	A	C	0.216809	0.999897	371553	-10.861	1.763e-27	--
rs62055463	17	43941491	A	G	0.216811	0.999884	371553	-10.861	1.763e-27	--
rs77652965	17	43941608	C	G	0.216809	0.999896	371553	-10.861	1.763e-27	--
rs75046472	17	43997499	A	T	0.216795	0.999885	371566	-10.861	1.763e-27	--
rs56327054	17	43943957	C	G	0.216828	0.999836	371524	10.861	1.765e-27	++
rs76761511	17	44185245	A	C	0.217172	0.998276	370802	10.861	1.765e-27	++
rs55673092	17	43938882	A	G	0.216808	0.999915	371574	10.861	1.766e-27	++
rs75690239	17	43941710	T	C	0.216813	0.999884	371546	10.861	1.767e-27	++
rs10445371	17	44065410	A	G	0.216857	0.999985	371605	10.861	1.767e-27	++
rs76723223	17	44089108	T	C	0.216736	0.999995	371610	-10.861	1.767e-27	--
rs10514901	17	44194735	T	G	0.217145	0.99794	370754	10.861	1.768e-27	++
rs62062776	17	44022043	A	C	0.216795	0.999542	371464	-10.861	1.769e-27	--
rs62063780	17	44056238	A	G	0.216807	0.999977	371608	-10.861	1.771e-27	--
rs55881134	17	44109248	A	G	0.216736	0.999949	371600	10.861	1.771e-27	++
rs62055492	17	43951345	A	C	0.216807	0.999861	371552	10.861	1.772e-27	++
rs1467970	17	43998574	T	G	0.216726	0.999765	371476	-10.861	1.772e-27	--
rs62058964	17	43999406	A	G	0.216802	0.99991	371563	-10.861	1.772e-27	--
rs7687	17	44103296	T	C	0.216734	0.999987	371605	-10.861	1.772e-27	--
rs17652748	17	44103616	T	C	0.216734	0.999987	371605	10.861	1.772e-27	++
rs17652961	17	44108355	A	G	0.216741	0.999989	371610	10.861	1.772e-27	++
rs56101773	17	43957269	T	C	0.216816	0.999853	371551	-10.861	1.773e-27	--
rs747152	17	44090339	T	C	0.216734	0.999991	371609	-10.861	1.773e-27	--
rs17573907	17	44099082	T	C	0.216725	0.999707	371461	10.861	1.773e-27	++
rs77604208	17	44177669	T	C	0.217177	0.998427	370807	10.861	1.773e-27	++
rs17661027	17	44193097	A	C	0.217013	0.997441	370485	10.861	1.773e-27	++
rs62054832	17	43933579	A	C	0.216644	0.998465	371016	10.861	1.775e-27	++
rs62062281	17	44094112	A	G	0.216733	0.99999	371605	-10.861	1.775e-27	--
rs62062282	17	44094374	A	G	0.216733	0.999988	371605	-10.861	1.775e-27	--
rs2316948	17	44094667	C	G	0.216733	0.999986	371605	-10.861	1.775e-27	--
rs62062283	17	44095055	A	C	0.216733	0.999985	371605	10.861	1.775e-27	++
rs111976319	17	44095335	A	C	0.216738	0.999968	371605	10.861	1.775e-27	++
rs62062284	17	44095570	A	G	0.216733	0.999983	371605	10.861	1.775e-27	++
rs62062285	17	44095661	T	G	0.216733	0.999983	371605	-10.861	1.775e-27	--
rs79252344	17	44120608	A	G	0.216736	0.999945	371593	-10.861	1.775e-27	--
rs62056785	17	43975263	T	C	0.216795	0.999959	371592	-10.861	1.777e-27	--
rs62056786	17	43975285	T	C	0.216795	0.999959	371592	-10.861	1.777e-27	--
rs62056789	17	43975415	A	C	0.216786	0.999908	371592	-10.861	1.777e-27	--
rs62056790	17	43975417	A	G	0.216786	0.999908	371592	10.861	1.777e-27	++
rs62061725	17	44016157	C	G	0.216794	0.999967	371597	10.861	1.777e-27	++
rs76839282	17	44029178	C	G	0.216705	0.999079	371168	10.86	1.779e-27	++
rs62061813	17	44181118	A	G	0.217001	0.997669	370332	10.86	1.779e-27	++
rs62055468	17	43943000	A	C	0.216817	0.999866	371526	-10.86	1.781e-27	--
rs62062294	17	44100666	A	C	0.216725	0.999953	371602	-10.86	1.781e-27	--
rs12150460	17	44014137	T	G	0.216801	0.999902	371581	10.86	1.782e-27	++
rs77138434	17	44159555	A	C	0.216733	0.999989	371604	10.86	1.782e-27	++
rs111913701	17	44159631	T	G	0.216733	0.999989	371604	-10.86	1.782e-27	--
rs111519055	17	44159672	A	G	0.216733	0.999989	371604	-10.86	1.782e-27	--
rs77925835	17	44159695	T	C	0.216733	0.999989	371604	10.86	1.782e-27	++
rs17659953	17	44159725	T	C	0.216733	0.999989	371604	10.86	1.782e-27	++
rs17576165	17	44159849	T	C	0.216733	0.999989	371604	-10.86	1.782e-27	--
rs55893711	17	44119320	T	C	0.216727	0.999954	371595	10.86	1.783e-27	++
rs56240678	17	44176170	C	G	0.217174	0.998436	370811	-10.86	1.783e-27	--
rs62061808	17	44177337	T	C	0.217174	0.998436	370811	10.86	1.783e-27	++
rs17660464	17	44177993	A	C	0.217175	0.998435	370811	10.86	1.783e-27	++
rs17576779	17	44178272	T	C	0.217175	0.998434	370811	10.86	1.783e-27	++
rs17660488	17	44178337	T	C	0.217175	0.998435	370811	-10.86	1.783e-27	--
rs62061809	17	44178839	T	C	0.217176	0.998413	370809	-10.86	1.784e-27	--
rs76090253	17	44002969	A	C	0.216801	0.999902	371575	-10.86	1.785e-27	--
rs55788597	17	44003397	A	T	0.216801	0.999901	371575	10.86	1.785e-27	++
rs56197117	17	44003446	A	G	0.216801	0.999901	371575	-10.86	1.785e-27	--
rs56249311	17	44003599	T	C	0.216801	0.999902	371575	10.86	1.785e-27	++
rs62059004	17	44003893	A	G	0.216801	0.999902	371575	-10.86	1.785e-27	--
rs62060840	17	44153258	A	G	0.216794	0.999881	371541	-10.86	1.786e-27	--
rs79923708	17	44183790	A	G	0.217167	0.998276	370804	10.86	1.786e-27	++
rs62062801	17	44028011	T	G	0.216774	0.999333	371311	-10.86	1.788e-27	--
rs17572495	17	44054596	T	G	0.216808	0.999957	371610	-10.86	1.788e-27	--
rs62063779	17	44054671	T	C	0.216809	0.999969	371610	10.86	1.788e-27	++
rs1981997	17	44056767	A	G	0.21681	0.999983	371610	10.86	1.788e-27	++
rs1981998	17	44056833	A	G	0.21681	0.999983	371610	10.86	1.788e-27	++
rs919464	17	44065901	T	C	0.216856	0.999982	371604	10.86	1.789e-27	++
rs77924366	17	44182181	T	C	0.217172	0.998397	370809	-10.86	1.792e-27	--
rs62063794	17	44066088	A	T	0.216856	0.999988	371606	10.86	1.793e-27	++
rs112385572	17	44066172	A	G	0.216856	0.999988	371606	-10.86	1.793e-27	--
rs17651700	17	44066634	C	G	0.216856	0.999988	371606	-10.86	1.793e-27	--
rs76357066	17	44067046	A	G	0.216856	0.999988	371606	10.86	1.793e-27	++
rs79447161	17	44067508	A	G	0.216856	0.999988	371606	-10.86	1.793e-27	--
rs17651754	17	44067546	T	C	0.216856	0.999988	371606	-10.86	1.793e-27	--
rs111652694	17	44067831	T	C	0.216856	0.999988	371606	-10.86	1.793e-27	--
rs75743061	17	44068112	C	G	0.216856	0.999988	371606	-10.86	1.793e-27	--
rs62063795	17	44068238	T	C	0.216856	0.999988	371606	10.86	1.793e-27	++
rs62063796	17	44068289	A	G	0.216856	0.999988	371606	10.86	1.793e-27	++
rs62063797	17	44068294	C	G	0.216856	0.999988	371606	10.86	1.793e-27	++
rs77290642	17	44068480	T	C	0.216856	0.999988	371606	-10.86	1.793e-27	--
rs62063798	17	44068543	A	G	0.216856	0.999988	371606	10.86	1.793e-27	++
rs55726761	17	44099669	A	G	0.216764	0.999894	371606	10.86	1.793e-27	++
rs41374248	17	44120442	A	G	0.216738	0.999943	371597	-10.86	1.793e-27	--
rs17573447	17	44079567	T	C	0.216918	0.999624	371397	10.86	1.794e-27	++
rs62058965	17	43999529	C	G	0.2168	0.999915	371565	10.86	1.795e-27	++
rs1967981	17	43999785	C	G	0.216799	0.999915	371565	-10.86	1.795e-27	--
rs1476127	17	43999793	A	G	0.216799	0.999915	371565	10.86	1.795e-27	++
rs8079501	17	44000234	A	T	0.216799	0.999915	371565	-10.86	1.795e-27	--
rs56002706	17	44000505	T	C	0.216799	0.999915	371565	10.86	1.795e-27	++
rs8078495	17	44000610	A	G	0.216799	0.999915	371565	10.86	1.795e-27	++
rs17649866	17	44000914	T	C	0.216799	0.999915	371565	-10.86	1.795e-27	--
rs55802590	17	44201344	C	G	0.217152	0.997888	370748	10.86	1.795e-27	++
rs56299858	17	43939659	A	G	0.216661	0.999207	371178	10.86	1.796e-27	++
rs62061715	17	44011526	A	G	0.216797	0.999925	371582	-10.86	1.796e-27	--
rs17564948	17	44011749	A	G	0.216797	0.999926	371582	-10.86	1.796e-27	--
rs62062771	17	44020282	A	G	0.216812	0.999812	371493	10.86	1.796e-27	++
rs55874169	17	44014384	A	G	0.216801	0.999894	371588	10.86	1.797e-27	++
rs55760800	17	43996908	T	G	0.216822	0.999855	371538	-10.859	1.798e-27	--
rs56303672	17	43996960	A	G	0.216822	0.999856	371538	-10.859	1.798e-27	--
rs62062787	17	44024865	T	C	0.216776	0.999813	371548	-10.859	1.798e-27	--
rs78555354	17	44032879	A	G	0.216665	0.998611	370951	-10.859	1.803e-27	--
rs733968	17	44089715	T	C	0.216735	0.999992	371610	10.859	1.803e-27	++
rs4283261	17	44089921	T	C	0.216734	0.999991	371610	10.859	1.803e-27	++
rs75666751	17	44090148	A	C	0.216734	0.999991	371610	-10.859	1.803e-27	--
rs4306559	17	44090236	T	C	0.216734	0.999988	371610	-10.859	1.803e-27	--
rs1918798	17	44222335	A	G	0.217331	0.996842	370448	10.859	1.803e-27	++
rs767059	17	43999100	C	G	0.216799	0.999914	371563	10.859	1.804e-27	++
rs17660847	17	44189373	T	C	0.217169	0.998133	370787	10.859	1.804e-27	++
rs17660865	17	44189408	T	C	0.217169	0.998137	370787	-10.859	1.804e-27	--
rs17650579	17	44030115	T	C	0.216738	0.998901	371082	10.859	1.806e-27	++
rs10514898	17	44119636	A	C	0.216727	0.999947	371594	-10.859	1.806e-27	--
rs62061705	17	44006252	T	C	0.216809	0.999867	371563	-10.859	1.807e-27	--
rs56323304	17	43932129	T	C	0.217032	0.997445	370470	10.859	1.808e-27	++
rs17573266	17	44072881	C	G	0.216947	0.999712	371509	-10.859	1.809e-27	--
rs62064669	17	44084676	T	C	0.216736	0.999893	371577	10.859	1.809e-27	++
rs17660595	17	44180954	A	G	0.217173	0.998409	370808	-10.859	1.809e-27	--
rs62061812	17	44180997	T	C	0.217173	0.99841	370808	10.859	1.809e-27	++
rs74829364	17	44084533	T	C	0.216736	0.999887	371574	-10.859	1.811e-27	--
rs55692232	17	44164323	A	G	0.216758	0.999801	371567	10.859	1.811e-27	++
rs17573245	17	44072854	T	C	0.216894	0.999805	371551	-10.859	1.812e-27	--
rs111952388	17	44181454	T	C	0.217002	0.997669	370331	10.859	1.812e-27	++
rs62061814	17	44181508	T	G	0.217001	0.997666	370331	-10.859	1.812e-27	--
rs17574361	17	44108202	A	G	0.216737	0.999998	371610	-10.859	1.813e-27	--
rs17576695	17	44172327	A	T	0.217171	0.998461	370807	10.859	1.813e-27	++
rs767056	17	43998910	T	C	0.216798	0.999909	371561	10.859	1.814e-27	++
rs17564619	17	44002138	A	G	0.216797	0.999908	371563	-10.859	1.814e-27	--
rs919461	17	44065669	A	T	0.216856	0.999985	371605	-10.859	1.815e-27	--
rs2696590	17	44221602	C	G	0.217302	0.99692	370479	10.859	1.815e-27	++
rs2316783	17	44010118	C	G	0.216796	0.999914	371580	10.859	1.816e-27	++
rs2696587	17	44222460	T	G	0.217309	0.996892	370471	-10.859	1.816e-27	--
rs62064671	17	44086100	T	C	0.216738	0.999945	371601	-10.858	1.818e-27	--
rs77084869	17	43982903	A	G	0.216774	0.999914	371572	-10.858	1.819e-27	--
rs113537106	17	44016462	A	G	0.216793	0.999972	371600	-10.858	1.819e-27	--
rs78077519	17	44010984	A	G	0.216798	0.999921	371581	10.858	1.82e-27	++
rs17575423	17	44129253	T	C	0.216736	0.999945	371596	-10.858	1.82e-27	--
rs62058962	17	43998151	T	C	0.216725	0.999765	371477	10.858	1.822e-27	++
rs62062290	17	44099129	A	C	0.216666	0.999937	371578	10.858	1.822e-27	++
rs62062791	17	44025273	A	G	0.216759	0.999759	371555	10.858	1.823e-27	++
rs113134013	17	44066995	T	C	0.216858	0.999976	371603	10.858	1.823e-27	++
rs62057151	17	43903842	T	C	0.223812	0.995764	369623	10.858	1.824e-27	++
rs17650633	17	44030231	T	C	0.216724	0.998974	371107	-10.858	1.824e-27	--
rs62063784	17	44059775	A	G	0.216861	0.999993	371610	-10.858	1.824e-27	--
rs62063787	17	44061036	T	C	0.216861	0.999993	371610	-10.858	1.824e-27	--
rs56363731	17	44062337	A	G	0.216861	0.999993	371610	10.858	1.824e-27	++
rs17572795	17	44063393	A	G	0.216861	0.999991	371610	10.858	1.824e-27	++
rs17572823	17	44063563	T	C	0.216861	0.999991	371610	-10.858	1.824e-27	--
rs17572851	17	44063766	A	G	0.216861	0.999991	371610	-10.858	1.824e-27	--
rs62063792	17	44063787	A	G	0.216861	0.999991	371610	-10.858	1.824e-27	--
rs62063793	17	44064334	T	C	0.216861	0.999991	371610	-10.858	1.824e-27	--
rs1529535	17	44064759	A	C	0.216861	0.999991	371610	-10.858	1.824e-27	--
rs113788190	17	44161302	A	G	0.216736	0.999944	371584	-10.858	1.824e-27	--
rs112364920	17	44161360	A	T	0.216736	0.999944	371584	-10.858	1.824e-27	--
rs62056841	17	43990041	A	C	0.216702	0.999334	371344	-10.858	1.825e-27	--
rs767057	17	43998822	A	G	0.216724	0.999759	371474	-10.858	1.825e-27	--
rs2316782	17	44010040	A	G	0.216822	0.999872	371580	-10.858	1.826e-27	--
rs17574228	17	44104509	T	C	0.216735	0.999987	371603	-10.858	1.826e-27	--
rs62062295	17	44100906	A	G	0.216732	0.999973	371600	-10.858	1.827e-27	--
rs17564871	17	44011018	A	G	0.216724	0.999771	371494	-10.858	1.829e-27	--
rs17650335	17	44012343	A	G	0.216797	0.999927	371586	10.858	1.829e-27	++
rs62061720	17	44013189	T	C	0.216798	0.999926	371586	10.858	1.829e-27	++
rs62061716	17	44012096	A	G	0.216797	0.999926	371584	-10.858	1.83e-27	--
rs733969	17	44089727	A	G	0.216742	0.999964	371600	10.858	1.831e-27	++
rs62060853	17	44160592	A	G	0.216737	0.999946	371587	10.858	1.831e-27	++
rs17660017	17	44160674	C	G	0.216736	0.999944	371587	10.858	1.831e-27	++
rs56227067	17	43939609	A	T	0.216656	0.999241	371191	-10.858	1.832e-27	--
rs10445338	17	44067682	A	G	0.216883	0.999933	371603	10.858	1.833e-27	++
rs62060850	17	44157982	A	T	0.216733	0.999983	371608	-10.858	1.833e-27	--
rs62060851	17	44157992	T	C	0.216744	0.999922	371608	-10.858	1.833e-27	--
rs62060858	17	44164090	C	G	0.216757	0.999803	371566	10.858	1.833e-27	++
rs112197756	17	44154105	A	G	0.216735	0.999993	371611	-10.858	1.834e-27	--
rs62060845	17	44154393	A	G	0.216735	0.999993	371611	-10.858	1.834e-27	--
rs62060846	17	44154461	A	C	0.216735	0.999993	371611	-10.858	1.834e-27	--
rs74481389	17	44154607	T	C	0.216735	0.999993	371611	-10.858	1.834e-27	--
rs62060847	17	44154946	T	C	0.216736	0.999996	371611	10.858	1.834e-27	++
rs56100031	17	44155157	T	C	0.216736	0.999996	371611	10.858	1.834e-27	++
rs55864131	17	44163411	T	C	0.216734	0.999933	371589	-10.858	1.835e-27	--
rs62061811	17	44180173	T	G	0.217173	0.998414	370809	-10.858	1.835e-27	--
rs62055477	17	43945687	A	C	0.2168	0.999878	371552	10.858	1.836e-27	++
rs78637438	17	43945855	A	G	0.2168	0.999877	371552	10.858	1.836e-27	++
rs2316771	17	43945931	T	C	0.2168	0.999877	371552	-10.858	1.836e-27	--
rs62055478	17	43945938	T	C	0.2168	0.999877	371552	10.858	1.836e-27	++
rs17650597	17	44030195	A	T	0.216719	0.99895	371107	-10.858	1.836e-27	--
rs76500077	17	44004076	T	C	0.216768	0.999725	371570	-10.857	1.837e-27	--
rs62061731	17	44017666	A	C	0.216792	0.999945	371588	10.857	1.839e-27	++
rs78136862	17	44085743	T	C	0.216735	0.999946	371601	-10.857	1.841e-27	--
rs62064670	17	44085852	A	T	0.216735	0.99995	371601	10.857	1.841e-27	++
rs10445370	17	43935118	A	G	0.216796	0.999881	371557	10.857	1.842e-27	++
rs63750417	17	44060775	T	C	0.21685	0.999957	371599	10.857	1.842e-27	++
rs62055547	17	43964755	T	C	0.216812	0.99993	371577	10.857	1.843e-27	++
rs62061810	17	44178884	A	G	0.217235	0.998226	370781	10.857	1.844e-27	++
rs62056791	17	43976064	T	C	0.216777	0.999946	371603	-10.857	1.846e-27	--
rs62060855	17	44161860	T	C	0.216736	0.999951	371589	10.857	1.848e-27	++
rs62060856	17	44161875	A	C	0.216736	0.999951	371589	-10.857	1.848e-27	--
rs2316955	17	44161985	T	G	0.216736	0.999951	371589	-10.857	1.848e-27	--
rs17660065	17	44162284	T	C	0.216735	0.999947	371589	-10.857	1.848e-27	--
rs919462	17	44065740	T	C	0.216856	0.999982	371604	10.857	1.849e-27	++
rs17572627	17	44058629	A	T	0.216841	0.999974	371608	10.857	1.85e-27	++
rs62061815	17	44181681	A	G	0.217172	0.99841	370808	-10.857	1.851e-27	--
rs17576954	17	44181933	T	C	0.217172	0.998403	370808	-10.857	1.851e-27	--
rs56062621	17	43798903	A	G	0.214864	0.993188	368731	-10.857	1.852e-27	--
rs62060768	17	44134984	A	G	0.216782	0.999766	371482	10.857	1.852e-27	++
rs2532314	17	44217112	T	G	0.217303	0.996908	370468	10.857	1.853e-27	++
rs1529534	17	44063140	A	G	0.216857	0.999985	371610	-10.857	1.854e-27	--
rs55668363	17	43892788	A	G	0.21372	0.989531	367737	10.857	1.855e-27	++
rs17650417	17	44013103	T	G	0.216813	0.999875	371574	10.857	1.855e-27	++
rs62061817	17	44182706	A	G	0.21699	0.99765	370332	-10.857	1.855e-27	--
rs62060794	17	44142566	T	C	0.216738	0.999914	371583	10.857	1.857e-27	++
rs62061728	17	44017180	T	G	0.216792	0.999979	371601	-10.856	1.858e-27	--
rs12150064	17	44128407	A	C	0.216732	0.999949	371596	10.856	1.863e-27	++
rs62063677	17	44129885	T	C	0.216733	0.999953	371596	10.856	1.863e-27	++
rs62063678	17	44129949	C	G	0.216733	0.999953	371596	-10.856	1.863e-27	--
rs79649865	17	44130587	T	G	0.216734	0.999959	371596	-10.856	1.863e-27	--
rs111853996	17	44130878	A	G	0.216733	0.999955	371596	-10.856	1.863e-27	--
rs112674766	17	44130924	A	T	0.216733	0.999955	371596	-10.856	1.863e-27	--
rs75975083	17	44146357	T	C	0.216678	0.999755	371506	-10.856	1.864e-27	--
rs62063790	17	44062915	T	G	0.216849	0.999923	371601	10.856	1.865e-27	++
rs1122381	17	44205839	A	G	0.217075	0.997574	370680	-10.856	1.865e-27	--
rs55909047	17	44209957	A	G	0.21707	0.997559	370669	-10.856	1.865e-27	--
rs62063668	17	44122484	T	C	0.216728	0.999961	371594	10.856	1.866e-27	++
rs17651483	17	44058861	A	C	0.216844	0.999978	371610	10.856	1.867e-27	++
rs111372048	17	44136577	A	C	0.21666	0.999787	371507	-10.856	1.867e-27	--
rs75945623	17	43937505	T	C	0.216893	0.999785	371513	10.856	1.868e-27	++
rs2158257	17	44104343	A	C	0.216733	0.999971	371598	-10.856	1.868e-27	--
rs3087534	17	44198806	T	C	0.217182	0.997803	370728	-10.856	1.868e-27	--
rs2316774	17	43946642	T	C	0.216844	0.999725	371479	-10.856	1.869e-27	--
rs62062773	17	44020545	A	G	0.216783	0.999877	371540	-10.856	1.869e-27	--
rs62063683	17	44131717	A	G	0.21674	0.999925	371577	10.856	1.869e-27	++
rs62061719	17	44012989	T	C	0.21682	0.999855	371571	10.856	1.87e-27	++
rs17650381	17	44013024	T	C	0.21682	0.999855	371571	-10.856	1.87e-27	--
rs62064664	17	44081462	T	C	0.216764	0.99961	371502	-10.856	1.871e-27	--
rs62059008	17	44006085	A	G	0.216811	0.999857	371561	-10.856	1.872e-27	--
rs1635291	17	43751913	A	G	0.248452	1	371611	-10.856	1.873e-27	--
rs62063788	17	44061696	T	C	0.216857	0.999972	371606	10.856	1.877e-27	++
rs78938131	17	44157622	T	G	0.216736	0.999997	371609	-10.856	1.877e-27	--
rs17576870	17	44180442	A	G	0.217171	0.998413	370809	-10.855	1.878e-27	--
rs2316769	17	43930798	A	G	0.216698	0.999442	371355	-10.855	1.881e-27	--
rs62060843	17	44153626	T	C	0.216735	0.999991	371606	10.855	1.882e-27	++
rs41399444	17	44121469	T	C	0.216731	0.999966	371596	10.855	1.883e-27	++
rs17689882	17	43906828	A	G	0.216259	1	371611	10.855	1.886e-27	++
rs17650651	17	44030311	T	G	0.216717	0.998934	371091	-10.855	1.886e-27	--
rs17653836	17	44128876	A	T	0.216733	0.99995	371595	10.855	1.886e-27	++
rs1467969	17	43998328	T	C	0.216716	0.999711	371474	10.855	1.887e-27	++
rs4371195	17	43986420	A	G	0.216663	0.999549	371460	-10.855	1.888e-27	--
rs17576200	17	44159988	A	G	0.216738	0.99996	371591	10.855	1.888e-27	++
rs62060852	17	44160050	A	G	0.216691	0.999954	371591	10.855	1.888e-27	++
rs62055470	17	43943657	A	G	0.21684	0.999813	371498	-10.855	1.889e-27	--
rs62055471	17	43943755	T	C	0.21684	0.999813	371498	-10.855	1.889e-27	--
rs62064672	17	44086521	A	G	0.216735	0.999954	371604	10.855	1.889e-27	++
rs17575822	17	44144345	A	G	0.216658	0.999795	371510	-10.855	1.889e-27	--
rs17575850	17	44144387	A	C	0.216658	0.999795	371510	10.855	1.889e-27	++
rs17659731	17	44144634	A	G	0.216659	0.999797	371510	10.855	1.889e-27	++
rs75641221	17	44145373	T	C	0.216659	0.999797	371510	-10.855	1.889e-27	--
rs1476554	17	44159102	T	C	0.216729	1	371611	10.855	1.89e-27	++
rs56113217	17	43926948	A	G	0.216818	0.998664	371058	-10.855	1.892e-27	--
rs62062785	17	44024562	T	G	0.216738	0.999932	371572	10.855	1.892e-27	++
rs55972730	17	44155707	T	C	0.216738	1	371611	10.855	1.892e-27	++
rs1918799	17	44218242	T	C	0.217302	0.996903	370468	10.855	1.896e-27	++
rs62062782	17	44023087	A	G	0.216725	0.999779	371502	10.854	1.899e-27	++
rs78962882	17	44084844	C	G	0.216728	0.999861	371553	10.854	1.899e-27	++
rs1918797	17	44223243	A	G	0.217319	0.996838	370455	10.854	1.899e-27	++
rs17691328	17	43955487	T	C	0.217014	0.999712	371503	10.854	1.902e-27	++
rs62059009	17	44006130	T	C	0.216809	0.999863	371562	-10.854	1.903e-27	--
rs17650258	17	44011073	A	G	0.216795	0.999914	371579	10.854	1.903e-27	++
rs62060838	17	44153144	A	G	0.216735	0.999989	371605	-10.854	1.905e-27	--
rs62060839	17	44153227	A	G	0.216744	0.999958	371605	-10.854	1.905e-27	--
rs62060841	17	44153386	A	T	0.216736	0.99999	371605	-10.854	1.905e-27	--
rs62060842	17	44153607	A	T	0.216735	0.99999	371605	10.854	1.905e-27	++
rs62060760	17	44132887	T	C	0.216733	0.999955	371595	10.854	1.906e-27	++
rs241036	17	43731719	A	C	0.217056	1	371611	-10.854	1.907e-27	--
rs55838058	17	43798902	T	C	0.214868	0.993304	368774	10.854	1.907e-27	++
rs62063676	17	44129800	A	G	0.216731	0.999954	371596	10.854	1.907e-27	++
rs112074397	17	44131022	T	C	0.216731	0.999958	371596	-10.854	1.907e-27	--
rs62061721	17	44013346	T	C	0.216802	0.999908	371585	-10.854	1.911e-27	--
rs62062800	17	44027753	A	G	0.216774	0.999381	371323	-10.854	1.912e-27	--
rs79180862	17	44131798	T	C	0.216755	0.999892	371571	10.854	1.912e-27	++
rs79193046	17	43967562	T	C	0.216731	0.999938	371598	-10.854	1.913e-27	--
rs17577496	17	44194835	T	C	0.217131	0.997864	370733	-10.854	1.914e-27	--
rs62060859	17	44164133	A	G	0.216762	0.99979	371562	10.854	1.915e-27	++
rs62060800	17	44145592	A	G	0.216659	0.999802	371511	-10.853	1.919e-27	--
rs62060801	17	44145860	A	G	0.21666	0.999799	371511	-10.853	1.919e-27	--
rs17659743	17	44146165	C	G	0.21666	0.999798	371511	-10.853	1.919e-27	--
rs62060802	17	44146336	A	C	0.21666	0.999802	371511	-10.853	1.919e-27	--
rs77950913	17	44146451	T	C	0.21666	0.999802	371511	-10.853	1.919e-27	--
rs79782347	17	44146567	T	C	0.21666	0.999802	371511	-10.853	1.919e-27	--
rs62062792	17	44025347	T	C	0.216761	0.999747	371555	-10.853	1.92e-27	--
rs55907036	17	44042366	A	G	0.21556	0.996103	370096	10.853	1.92e-27	++
rs77807457	17	43810851	C	G	0.214741	0.992614	368971	10.853	1.921e-27	++
rs1467968	17	43986396	T	C	0.216678	0.999568	371459	10.853	1.921e-27	++
rs62061730	17	44017342	A	G	0.216829	0.999828	371534	-10.853	1.921e-27	--
rs113201171	17	44082249	A	T	0.216814	0.999352	371381	-10.853	1.924e-27	--
rs62062799	17	44027521	T	G	0.216778	0.999356	371319	10.853	1.925e-27	++
rs78681971	17	44106219	T	C	0.216679	0.999935	371578	10.853	1.925e-27	++
rs56226437	17	44042361	T	C	0.21555	0.996067	370085	-10.853	1.926e-27	--
rs74573628	17	43982961	T	C	0.216772	0.999901	371566	-10.853	1.928e-27	--
rs62062774	17	44021463	T	C	0.216781	0.999839	371521	-10.853	1.928e-27	--
rs111259120	17	44133534	T	C	0.216733	0.999954	371592	10.853	1.93e-27	++
rs62060764	17	44133633	A	G	0.216733	0.999954	371592	-10.853	1.93e-27	--
rs62060765	17	44133648	A	C	0.216733	0.999954	371592	-10.853	1.93e-27	--
rs74850776	17	44150042	T	C	0.216736	0.999973	371600	-10.853	1.931e-27	--
rs62060835	17	44152390	T	C	0.216735	0.999987	371604	10.853	1.931e-27	++
rs62060836	17	44152447	A	G	0.216735	0.999987	371604	10.853	1.931e-27	++
rs62061847	17	44191682	A	G	0.217186	0.998041	370776	10.853	1.931e-27	++
rs17572893	17	44064208	A	G	0.216885	0.999903	371561	10.853	1.933e-27	++
rs112102887	17	44179749	A	G	0.217177	0.998384	370805	10.853	1.934e-27	++
rs62062772	17	44020314	T	C	0.216792	0.999843	371538	10.853	1.936e-27	++
rs62056805	17	43983363	A	G	0.216774	0.999903	371568	10.853	1.938e-27	++
rs17651549	17	44061278	T	C	0.216677	1	371611	10.852	1.941e-27	++
rs12150447	17	44128125	A	C	0.21673	0.999947	371595	-10.852	1.942e-27	--
rs112893440	17	44179969	A	G	0.217177	0.99839	370805	10.852	1.942e-27	++
rs17576842	17	44179992	A	G	0.217179	0.998378	370803	-10.852	1.944e-27	--
rs2532305	17	44223060	A	G	0.217319	0.996838	370457	10.852	1.946e-27	++
rs17575437	17	44133031	A	T	0.216731	0.999954	371595	10.852	1.951e-27	++
rs17653889	17	44133070	A	T	0.216731	0.999954	371595	-10.852	1.951e-27	--
rs62060761	17	44133162	A	C	0.216731	0.999954	371595	-10.852	1.951e-27	--
rs17575507	17	44134095	A	G	0.216732	0.999954	371591	-10.852	1.951e-27	--
rs876944	17	44134391	T	G	0.216732	0.999954	371591	10.852	1.951e-27	++
rs62060767	17	44134910	A	G	0.216732	0.999954	371591	10.852	1.951e-27	++
rs62060769	17	44135026	C	G	0.216732	0.999954	371591	10.852	1.951e-27	++
rs1107820	17	44135359	T	C	0.216732	0.999954	371591	-10.852	1.951e-27	--
rs1918795	17	44224686	A	T	0.217317	0.996829	370457	-10.852	1.951e-27	--
rs41382552	17	44118999	A	G	0.216761	0.999923	371563	-10.852	1.955e-27	--
rs974295	17	44150152	A	T	0.216736	0.999974	371601	-10.852	1.955e-27	--
rs974293	17	44150233	A	G	0.216736	0.999974	371601	10.852	1.955e-27	++
rs974292	17	44150464	T	C	0.216735	0.999965	371601	-10.852	1.955e-27	--
rs974291	17	44150480	A	T	0.216736	0.999974	371601	-10.852	1.955e-27	--
rs2696604	17	44214094	A	G	0.217326	0.996946	370469	-10.852	1.955e-27	--
rs62061729	17	44017283	A	G	0.216797	0.999952	371598	-10.852	1.958e-27	--
rs56119705	17	44209985	T	C	0.217057	0.997552	370670	-10.852	1.959e-27	--
rs1724411	17	43669931	T	C	0.230877	0.995432	369515	-10.852	1.96e-27	--
rs2316953	17	44140341	A	G	0.216733	0.999951	371594	10.852	1.96e-27	++
rs9901937	17	44063723	A	C	0.216862	0.999855	371555	-10.851	1.962e-27	--
rs112116311	17	43989898	T	G	0.216793	0.999708	371493	-10.851	1.963e-27	--
rs78209533	17	43989909	A	G	0.216793	0.999708	371493	-10.851	1.963e-27	--
rs78590209	17	44098862	A	G	0.216684	1	371611	-10.851	1.966e-27	--
rs12185235	17	43923703	T	C	0.216457	0.999547	371469	10.851	1.967e-27	++
rs17577159	17	44188477	T	G	0.217151	0.998039	370756	-10.851	1.967e-27	--
rs55686102	17	44202608	T	C	0.217028	0.997585	370607	10.851	1.967e-27	++
rs55831516	17	44148267	T	C	0.216736	0.999969	371599	10.851	1.968e-27	++
rs62060809	17	44148613	A	G	0.216735	0.999966	371599	10.851	1.968e-27	++
rs62060810	17	44148674	A	G	0.216735	0.999966	371599	-10.851	1.968e-27	--
rs12150625	17	44149448	C	G	0.216736	0.999971	371599	-10.851	1.968e-27	--
rs12150628	17	44149581	T	C	0.216735	0.999968	371599	10.851	1.968e-27	++
rs12150611	17	44149741	A	G	0.216735	0.999968	371599	10.851	1.968e-27	++
rs12150336	17	44125704	T	C	0.216753	0.99977	371524	10.851	1.97e-27	++
rs62063670	17	44123248	T	C	0.216726	0.999948	371600	-10.851	1.971e-27	--
rs74571696	17	44123685	A	G	0.216726	0.99995	371600	10.851	1.971e-27	++
rs79698033	17	44123717	T	C	0.216726	0.99995	371600	10.851	1.971e-27	++
rs62060785	17	44136634	A	G	0.216731	0.999948	371592	10.851	1.971e-27	++
rs17654016	17	44137925	T	C	0.216731	0.999951	371592	-10.851	1.971e-27	--
rs2316951	17	44139083	C	G	0.21673	0.999953	371592	10.851	1.971e-27	++
rs17575683	17	44139662	T	C	0.21673	0.999953	371592	10.851	1.971e-27	++
rs112411928	17	44139762	C	G	0.21673	0.999953	371592	-10.851	1.971e-27	--
rs17572613	17	44058004	A	G	0.216848	0.999936	371595	-10.851	1.973e-27	--
rs62063783	17	44059215	T	C	0.216874	0.999945	371586	10.851	1.975e-27	++
rs62063681	17	44131592	A	G	0.21674	0.9999	371576	-10.851	1.978e-27	--
rs62063682	17	44131622	A	G	0.21674	0.9999	371576	10.851	1.978e-27	++
rs62061823	17	44188645	T	C	0.217179	0.997913	370752	10.851	1.98e-27	++
rs62062777	17	44022068	A	G	0.216808	0.99967	371503	10.851	1.982e-27	++
rs1406071	17	44225485	T	C	0.217317	0.996817	370456	-10.85	1.984e-27	--
rs1406070	17	44225802	T	C	0.217316	0.996809	370456	10.85	1.984e-27	++
rs2696585	17	44226030	A	G	0.217316	0.996808	370456	10.85	1.984e-27	++
rs2532304	17	44226126	A	C	0.217316	0.996808	370456	-10.85	1.984e-27	--
rs55896111	17	43799048	A	G	0.214973	0.993508	368972	10.85	1.985e-27	++
rs62055469	17	43943655	A	C	0.216839	0.999811	371497	-10.85	1.986e-27	--
rs62063208	17	44212032	A	C	0.217104	0.997637	370690	10.85	1.988e-27	++
rs56280951	17	44041107	A	G	0.21432	0.992521	368524	10.85	1.99e-27	++
rs111424940	17	44211502	A	G	0.217106	0.997634	370687	10.85	1.991e-27	++
rs62062778	17	44022528	A	G	0.216604	0.999225	371300	-10.85	1.993e-27	--
rs62063684	17	44132269	T	C	0.216736	0.999942	371592	-10.85	1.995e-27	--
rs62063685	17	44132379	A	G	0.216736	0.999942	371592	-10.85	1.995e-27	--
rs62063687	17	44132592	A	G	0.216736	0.999942	371592	-10.85	1.995e-27	--
rs2838	17	44141347	A	G	0.216729	0.999957	371595	-10.85	1.995e-27	--
rs12150127	17	44141732	A	G	0.216727	0.999945	371595	10.85	1.995e-27	++
rs62060792	17	44141955	A	T	0.216727	0.999945	371595	10.85	1.995e-27	++
rs76307183	17	44142121	A	G	0.216727	0.999942	371595	10.85	1.995e-27	++
rs62060795	17	44142663	T	C	0.216729	0.999957	371595	10.85	1.995e-27	++
rs17575773	17	44142879	T	C	0.21673	0.999957	371595	10.85	1.995e-27	++
rs62060797	17	44143344	A	G	0.21673	0.999958	371595	10.85	1.995e-27	++
rs12150344	17	44143484	A	G	0.216729	0.999956	371595	10.85	1.995e-27	++
rs62060798	17	44144152	T	C	0.216729	0.999957	371595	-10.85	1.995e-27	--
rs62060799	17	44144251	T	G	0.216729	0.999957	371595	10.85	1.995e-27	++
rs62062783	17	44023520	T	G	0.216763	0.999815	371504	-10.85	1.997e-27	--
rs17651093	17	44049550	A	G	0.216915	0.999737	371503	10.85	1.999e-27	++
rs77926909	17	43994252	T	C	0.217084	0.999083	371272	-10.85	2.002e-27	--
rs2316952	17	44139190	C	G	0.216729	0.999948	371591	10.849	2.007e-27	++
rs62063207	17	44211902	A	G	0.217104	0.997641	370691	-10.849	2.008e-27	--
rs7350928	17	44108100	T	C	0.216742	1	371611	10.849	2.014e-27	++
rs1117253	17	44149297	A	C	0.21674	0.999945	371592	-10.849	2.016e-27	--
rs17575556	17	44135827	A	G	0.21673	0.999953	371592	10.849	2.019e-27	++
rs17653998	17	44135985	A	G	0.216729	0.999951	371592	-10.849	2.019e-27	--
rs62060796	17	44143029	T	G	0.216736	0.999923	371580	10.849	2.02e-27	++
rs56180212	17	43960911	A	G	0.217326	0.999072	371297	-10.849	2.026e-27	--
rs62063174	17	44205122	C	G	0.217105	0.997744	370694	-10.849	2.026e-27	--
rs62063203	17	44209313	T	C	0.217102	0.997692	370692	-10.848	2.028e-27	--
rs111724389	17	44209364	A	G	0.217106	0.997686	370692	10.848	2.028e-27	++
rs112401617	17	44209474	A	T	0.217103	0.997698	370692	-10.848	2.028e-27	--
rs80020809	17	44172391	T	C	0.217138	0.998326	370775	10.848	2.029e-27	++
rs77768866	17	44121917	T	C	0.216761	0.999905	371557	10.848	2.03e-27	++
rs62060793	17	44142427	A	G	0.216728	0.999951	371594	-10.848	2.03e-27	--
rs10445337	17	44067400	T	C	0.21735	1	371611	-10.848	2.033e-27	--
rs55709241	17	44041101	T	C	0.21432	0.99251	368521	-10.848	2.035e-27	--
rs12150551	17	44150920	T	C	0.216731	0.99996	371603	-10.848	2.038e-27	--
rs12150558	17	44151156	T	C	0.216731	0.99996	371603	-10.848	2.038e-27	--
rs62060812	17	44151667	A	G	0.216731	0.999961	371603	-10.848	2.038e-27	--
rs62060834	17	44151697	A	T	0.216731	0.999965	371603	-10.848	2.038e-27	--
rs12150254	17	44090455	T	C	0.216711	0.999912	371573	-10.848	2.042e-27	--
rs62063269	17	44034833	A	G	0.216701	0.998066	370657	10.848	2.044e-27	++
rs56318865	17	44147411	A	G	0.216731	0.999963	371597	10.848	2.048e-27	++
rs56041778	17	44147511	C	G	0.216731	0.999963	371597	10.848	2.048e-27	++
rs55947022	17	44147574	A	G	0.216731	0.999963	371597	10.848	2.048e-27	++
rs55929190	17	44147599	C	G	0.216731	0.999963	371597	10.848	2.048e-27	++
rs56323408	17	44147721	T	C	0.216731	0.999965	371597	10.848	2.048e-27	++
rs73984689	17	44184404	A	G	0.217585	0.996673	370351	10.847	2.05e-27	++
rs113395365	17	44025650	T	C	0.216763	0.999698	371544	-10.847	2.053e-27	--
rs62063262	17	44033002	T	C	0.216689	0.998375	370843	-10.847	2.055e-27	--
rs1918796	17	44223387	T	C	0.217328	0.996783	370448	-10.847	2.056e-27	--
rs56288604	17	43931380	A	G	0.216726	0.999122	371282	-10.847	2.058e-27	--
rs62063202	17	44208945	T	C	0.217103	0.997701	370693	10.847	2.063e-27	++
rs62054841	17	43937104	A	G	0.216793	0.999861	371561	10.847	2.068e-27	++
rs62054842	17	43937162	T	C	0.216793	0.99986	371561	10.847	2.068e-27	++
rs78026984	17	44025592	C	G	0.216762	0.999708	371545	10.846	2.073e-27	++
rs74977736	17	44126977	C	G	0.216731	0.999947	371590	10.846	2.08e-27	++
rs17661348	17	44207066	A	G	0.217103	0.997722	370694	-10.846	2.082e-27	--
rs76627340	17	43937460	A	G	0.216826	0.999887	371564	10.846	2.089e-27	++
rs79889833	17	43937633	A	G	0.216826	0.999886	371564	-10.846	2.089e-27	--
rs77625338	17	43937671	T	C	0.216826	0.999886	371564	10.846	2.089e-27	++
rs12150087	17	44210988	C	G	0.217017	0.997493	370605	-10.846	2.095e-27	--
rs79115768	17	44021061	T	C	0.216784	0.999853	371531	10.845	2.097e-27	++
rs77924424	17	44012915	T	C	0.216837	0.999739	371518	-10.845	2.103e-27	--
rs111541901	17	43994358	T	C	0.216577	0.999275	371322	10.845	2.115e-27	++
rs77489223	17	43937736	T	C	0.216827	0.99988	371563	10.844	2.118e-27	++
rs28416808	17	44021218	T	C	0.217156	0.999205	371485	10.844	2.124e-27	++
rs12185268	17	43923683	A	G	0.216664	1	371611	-10.844	2.128e-27	--
rs41384744	17	44137070	A	G	0.216731	0.999845	371564	-10.844	2.129e-27	--
rs62063791	17	44062993	A	G	0.216855	0.999863	371551	-10.844	2.137e-27	--
rs62062803	17	44028183	T	C	0.216917	0.99864	371085	-10.843	2.141e-27	--
rs17652449	17	44088937	C	G	0.216712	0.999948	371589	10.843	2.149e-27	++
rs75686108	17	44022376	T	C	0.216706	0.999308	371331	10.843	2.161e-27	++
rs75944932	17	44072423	A	C	0.216932	0.999718	371455	-10.843	2.163e-27	--
rs62060786	17	44136763	T	C	0.21672	0.999896	371578	10.842	2.168e-27	++
rs62060787	17	44136803	T	G	0.21672	0.999896	371578	10.842	2.168e-27	++
rs55714296	17	44137189	A	T	0.21672	0.999896	371578	-10.842	2.168e-27	--
rs62061706	17	44006896	T	C	0.216726	0.999747	371522	-10.842	2.171e-27	--
rs17573607	17	44083081	A	G	0.21673	0.999043	371323	10.842	2.174e-27	++
rs17649518	17	43994386	A	C	0.216639	0.999352	371341	10.842	2.177e-27	++
rs55929431	17	44000202	A	G	0.216891	0.999688	371508	10.842	2.178e-27	++
rs62063673	17	44125484	T	G	0.216761	0.999891	371555	-10.842	2.181e-27	--
rs17571718	17	44032768	T	C	0.216724	0.998702	370981	-10.842	2.186e-27	--
rs62056859	17	43994435	A	G	0.216787	0.999515	371375	-10.842	2.187e-27	--
rs111295615	17	44184428	T	C	0.216865	0.997239	370418	-10.841	2.193e-27	--
rs2873269	17	43931122	T	C	0.216678	0.999306	371294	10.841	2.197e-27	++
rs62060762	17	44133396	A	G	0.216679	0.999934	371576	10.841	2.2e-27	++
rs62060763	17	44133403	T	C	0.216679	0.999932	371576	-10.841	2.2e-27	--
rs62061821	17	44186055	A	G	0.216535	0.995767	370123	10.841	2.201e-27	++
rs77527347	17	44058017	T	G	0.216849	0.999981	371606	10.841	2.205e-27	++
rs62063680	17	44131559	A	C	0.216736	0.999881	371567	10.841	2.206e-27	++
rs55915917	17	43892784	T	G	0.214218	0.988763	367367	-10.841	2.208e-27	--
rs112578465	17	44125066	T	C	0.216757	0.999878	371553	10.84	2.217e-27	++
rs62062795	17	44027090	T	C	0.216767	0.999423	371333	10.84	2.222e-27	++
rs17573593	17	44082603	A	C	0.216753	0.999713	371484	-10.84	2.222e-27	--
rs2696599	17	44217226	A	G	0.217318	0.996871	370456	-10.84	2.226e-27	--
rs56146262	17	43931907	A	C	0.216574	0.998882	371093	10.84	2.227e-27	++
rs17649641	17	43997372	T	C	0.216848	0.999587	371417	-10.84	2.228e-27	--
rs242561	17	44026548	T	C	0.217932	0.997904	371321	10.84	2.228e-27	++
rs17652036	17	44073027	A	G	0.216822	0.998954	371047	10.84	2.232e-27	++
rs62063671	17	44124837	A	G	0.216757	0.999883	371556	-10.84	2.233e-27	--
rs8072451	17	43893716	T	C	0.216505	0.996229	370323	10.839	2.261e-27	++
rs4581739	17	44204739	T	C	0.217	0.997446	370533	-10.838	2.262e-27	--
rs113638513	17	44204749	A	G	0.217	0.997446	370533	-10.838	2.262e-27	--
rs12150570	17	44126218	A	G	0.216763	0.999888	371556	10.838	2.271e-27	++
rs79346219	17	44184375	A	G	0.216909	0.997476	370483	-10.837	2.297e-27	--
rs8070723	17	44081064	A	G	0.220031	1	371611	-10.837	2.299e-27	--
rs4340365	17	43930980	T	C	0.21647	0.998848	371159	10.837	2.304e-27	++
rs62062794	17	44026394	A	G	0.216759	0.999541	371423	-10.836	2.316e-27	--
rs62056760	17	43968572	A	G	0.216859	0.99969	371461	10.836	2.323e-27	++
rs17689918	17	43910088	A	G	0.216566	0.999288	371486	10.836	2.334e-27	++
rs55690782	17	44137311	A	G	0.216815	0.999684	371471	10.835	2.341e-27	++
rs112746008	17	44126650	T	C	0.216722	0.999934	371582	10.835	2.343e-27	++
rs17565025	17	44012463	T	C	0.217166	0.99937	371375	-10.835	2.344e-27	--
rs62055518	17	43956505	A	C	0.216662	0.999399	371347	-10.835	2.345e-27	--
rs56364632	17	43956642	T	C	0.216662	0.9994	371347	-10.835	2.345e-27	--
rs56329743	17	43931245	A	G	0.216658	0.999227	371252	10.834	2.372e-27	++
rs16940672	17	43908152	T	C	0.215765	0.997768	370897	10.833	2.396e-27	++
rs76618565	17	44068481	A	G	0.216767	0.999623	371521	10.832	2.419e-27	++
rs62063265	17	44033468	A	G	0.216539	0.99772	370785	10.832	2.421e-27	++
rs62061771	17	44169406	A	G	0.216442	0.998562	371113	10.832	2.421e-27	++
rs112333322	17	44126673	A	G	0.214965	0.993386	369389	-10.832	2.424e-27	--
rs17577313	17	44191835	A	G	0.217072	0.997904	370692	-10.831	2.449e-27	--
rs62062805	17	44030773	A	G	0.216603	0.998558	370831	-10.831	2.454e-27	--
rs3089	17	44209919	C	G	0.216997	0.997241	370645	-10.831	2.455e-27	--
rs62064667	17	44082528	A	T	0.217211	1	371611	-10.831	2.462e-27	--
rs55780786	17	44209875	T	C	0.216999	0.997253	370649	-10.831	2.462e-27	--
rs62055515	17	43956370	T	G	0.216658	0.999377	371346	10.83	2.475e-27	++
rs62055516	17	43956390	T	C	0.216658	0.999378	371346	-10.83	2.475e-27	--
rs62055517	17	43956425	T	C	0.216658	0.999378	371346	10.83	2.475e-27	++
rs62056850	17	43992581	T	C	0.217413	0.999434	371413	10.83	2.491e-27	++
rs56269136	17	43926992	T	C	0.216885	0.998816	371097	10.829	2.497e-27	++
rs62062793	17	44026321	T	C	0.216759	0.999554	371435	-10.829	2.501e-27	--
rs113856644	17	43932277	A	G	0.216676	0.999325	371306	10.829	2.508e-27	++
rs62064675	17	44088926	T	C	0.216822	1	371611	10.829	2.519e-27	++
rs111370985	17	43852742	T	C	0.215763	0.996458	370352	-10.828	2.525e-27	--
rs753235	17	43946223	A	G	0.220218	0.996235	370984	10.828	2.526e-27	++
rs440778	17	43686420	A	G	0.21533	0.994839	369697	-10.827	2.562e-27	--
rs12150527	17	43986462	A	G	0.216489	0.999444	371339	-10.826	2.606e-27	--
rs62063300	17	44048350	T	C	0.214679	0.992879	369161	-10.825	2.607e-27	--
rs34579536	17	44108906	A	G	0.217949	1	371611	-10.825	2.611e-27	--
rs17650860	17	44039008	A	G	0.215884	0.996394	370014	10.825	2.627e-27	++
rs754512	17	44055647	A	T	0.21675	0.999747	371491	-10.824	2.655e-27	--
rs62054762	17	43909022	T	G	0.215072	0.994374	369503	10.823	2.665e-27	++
rs17661385	17	44207778	A	G	0.217088	0.997619	370669	-10.823	2.684e-27	--
rs17690987	17	43931626	T	C	0.216707	0.999071	371246	-10.823	2.69e-27	--
rs62063298	17	44048323	T	G	0.214659	0.992794	369046	10.822	2.712e-27	++
rs78834738	17	44022434	A	G	0.215565	0.995555	370010	10.822	2.715e-27	++
rs62064668	17	44082981	A	G	0.216946	0.998848	371121	10.821	2.733e-27	++
rs55768605	17	43956734	A	C	0.216978	0.999185	371337	10.821	2.741e-27	++
rs17763050	17	43903336	A	G	0.215747	0.997659	370309	10.821	2.746e-27	++
rs754513	17	44055638	A	T	0.216675	0.999388	371405	10.821	2.749e-27	++
rs17652066	17	44073145	C	G	0.216696	0.999422	371416	10.82	2.76e-27	++
rs79765413	17	44022433	T	C	0.215596	0.995617	370024	-10.82	2.765e-27	--
rs75010486	17	44103825	T	C	0.213636	0.989535	367495	-10.817	2.85e-27	--
rs9891103	17	44091886	T	C	0.227158	0.996277	370427	10.816	2.89e-27	++
rs12149995	17	44092801	A	G	0.216942	0.999833	371542	10.816	2.893e-27	++
rs62054761	17	43909008	T	C	0.21507	0.994431	369507	10.815	2.919e-27	++
rs55653657	17	43956778	A	G	0.216698	0.999449	371352	-10.813	2.989e-27	--
rs62063299	17	44048336	T	C	0.214648	0.992746	369032	-10.813	3e-27	--
rs2316773	17	43946536	T	C	0.216953	0.999638	371466	10.81	3.095e-27	++
rs17571781	17	44033802	T	C	0.216755	0.998227	370776	-10.809	3.131e-27	--
rs62063786	17	44061023	A	G	0.217161	1	371611	10.808	3.16e-27	++
rs111327992	17	44126691	A	G	0.216926	0.999156	371254	10.806	3.219e-27	++
rs872972	17	43756458	A	G	0.215782	0.996865	370558	10.806	3.225e-27	++
rs16940671	17	43908151	T	C	0.215703	0.997676	370877	10.806	3.225e-27	++
rs56365901	17	43960323	A	G	0.214515	0.991766	368232	-10.806	3.237e-27	--
rs62063856	17	44076466	A	G	0.216842	0.999247	371180	-10.805	3.268e-27	--
rs1635288	17	43756969	A	G	0.249105	0.997401	370611	10.805	3.277e-27	++
rs62054760	17	43908989	T	C	0.215071	0.994435	369519	10.802	3.384e-27	++
rs111324579	17	44082181	A	G	0.216944	0.999262	371320	-10.801	3.41e-27	--
rs17660228	17	44166500	A	G	0.21737	0.998893	371182	10.8	3.434e-27	++
rs56026128	17	43931244	C	G	0.216519	0.998974	371134	10.799	3.472e-27	++
rs62063280	17	44037299	C	G	0.21638	0.997535	370499	10.799	3.487e-27	++
rs57222984	17	43758898	A	G	0.245138	0.990946	368208	-10.798	3.514e-27	--
rs55767267	17	43960325	T	C	0.214536	0.991797	368247	-10.796	3.579e-27	--
rs4327091	17	44021717	A	G	0.215152	0.994153	369336	10.794	3.684e-27	++
rs2532269	17	44250108	T	C	0.217273	0.976749	362346	-10.793	3.698e-27	--
rs113871181	17	43852733	A	G	0.215688	0.996785	370493	10.793	3.733e-27	++
rs62063851	17	44074435	C	G	0.216894	0.999145	371234	-10.79	3.82e-27	--
rs2873268	17	43930955	A	G	0.216539	0.999102	371223	10.79	3.847e-27	++
rs79772780	17	44189855	A	G	0.215542	0.991231	368442	10.789	3.875e-27	++
rs4471723	17	44205690	T	C	0.219254	0.996746	370216	10.788	3.903e-27	++
rs2316784	17	44021699	T	G	0.215152	0.994155	369337	10.788	3.923e-27	++
rs1078269	17	44075837	T	C	0.21696	0.997846	370821	-10.786	3.99e-27	--
rs62055701	17	43758787	A	G	0.214491	0.995244	369647	10.784	4.111e-27	++
rs16940806	17	44103826	A	G	0.213572	0.989396	367414	10.784	4.112e-27	++
rs17652337	17	44083323	T	C	0.218096	0.99502	369319	10.783	4.147e-27	++
rs79772576	17	44106220	A	G	0.217442	1	371611	-10.782	4.191e-27	--
rs56127309	17	43960341	A	G	0.214555	0.991837	368256	10.78	4.28e-27	++
rs1078268	17	44075901	A	G	0.21695	0.997919	370830	-10.78	4.3e-27	--
rs1724409	17	43740565	T	G	0.259257	0.999026	371206	-10.779	4.326e-27	--
rs2435204	17	43988205	A	G	0.223522	0.995741	369438	-10.776	4.449e-27	--
rs62062780	17	44022593	T	C	0.216157	0.997696	370830	10.774	4.547e-27	++
rs62055546	17	43964567	A	C	0.214071	0.991004	368502	-10.774	4.55e-27	--
rs62055702	17	43758790	T	C	0.214485	0.995211	369647	10.774	4.575e-27	++
rs62063278	17	44036914	T	C	0.215789	0.994968	369558	10.771	4.693e-27	++
rs62056931	17	43789698	A	G	0.214773	1	371611	10.771	4.726e-27	++
rs2696684	17	44244397	A	G	0.217369	0.99436	369917	10.768	4.857e-27	++
rs62064666	17	44082514	T	C	0.216421	0.999322	371248	-10.767	4.911e-27	--
rs62062779	17	44022577	A	C	0.216169	0.997688	370849	-10.766	4.99e-27	--
rs2696700	17	44259792	A	G	0.215527	0.978147	362823	10.765	5.031e-27	++
rs56254732	17	43932049	T	C	0.216801	0.998519	370962	10.765	5.051e-27	++
rs12185233	17	43923654	C	G	0.21735	1	371611	10.765	5.052e-27	++
rs2696702	17	44260416	T	C	0.215527	0.978137	362822	-10.762	5.175e-27	--
rs62062137	17	44118848	A	G	0.216474	1	371611	10.762	5.176e-27	++
rs2532241	17	44265702	A	T	0.215542	0.977844	362625	-10.762	5.187e-27	--
rs2732595	17	44267227	A	G	0.215597	0.977579	362530	-10.762	5.19e-27	--
rs2532243	17	44265328	A	G	0.215541	0.977857	362652	-10.762	5.193e-27	--
rs11079718	17	43839951	A	T	0.215984	0.99373	369136	-10.761	5.233e-27	--
rs2532273	17	44247314	T	C	0.217253	0.994622	369985	10.761	5.246e-27	++
rs2532278	17	44246405	A	C	0.217252	0.994632	369987	10.761	5.248e-27	++
rs2532275	17	44246997	A	G	0.217252	0.994632	369987	10.761	5.248e-27	++
rs62055545	17	43964561	T	C	0.214641	0.989132	367472	10.761	5.25e-27	++
rs2696659	17	44245876	A	G	0.217252	0.994637	369990	-10.761	5.275e-27	--
rs2732589	17	44266022	A	G	0.215541	0.977845	362625	-10.761	5.282e-27	--
rs11079720	17	43840016	A	G	0.214197	0.990877	368142	10.76	5.294e-27	++
rs2532271	17	44248042	A	G	0.217244	0.994631	369998	10.76	5.296e-27	++
rs2696660	17	44246211	A	G	0.217252	0.994635	369988	-10.76	5.303e-27	--
rs2732587	17	44261137	T	C	0.215532	0.97809	362801	10.76	5.314e-27	++
rs62063855	17	44075535	T	C	0.216951	0.997602	370693	-10.76	5.342e-27	--
rs3912063	17	44165049	A	G	0.216072	0.997398	370788	-10.76	5.343e-27	--
rs62055718	17	43766418	T	C	0.214991	0.995283	369434	10.759	5.357e-27	++
rs4479290	17	44021744	T	C	0.215532	0.995353	369845	-10.759	5.362e-27	--
rs1918788	17	44267617	A	G	0.215552	0.977754	362580	-10.759	5.389e-27	--
rs2532272	17	44247673	A	G	0.217247	0.994646	369999	10.758	5.41e-27	++
rs740707	17	44258231	A	G	0.215524	0.978162	362788	-10.758	5.419e-27	--
rs62062781	17	44022632	A	G	0.216556	0.999063	371349	10.758	5.437e-27	++
rs78929339	17	44189910	A	G	0.216194	0.994424	369517	-10.758	5.442e-27	--
rs2696657	17	44244926	T	G	0.217249	0.994633	369988	-10.758	5.462e-27	--
rs56240566	17	44062689	A	C	0.216334	0.996715	370029	-10.757	5.463e-27	--
rs62055717	17	43766415	A	G	0.215012	0.995383	369438	-10.757	5.51e-27	--
rs17585608	17	44243979	T	C	0.217252	0.994644	369990	10.757	5.514e-27	++
rs17585644	17	44244581	T	C	0.217252	0.994641	369990	-10.757	5.514e-27	--
rs62063852	17	44074581	A	G	0.216837	0.997975	370771	-10.757	5.519e-27	--
rs4792845	17	44242788	T	C	0.217328	0.994379	369857	10.755	5.589e-27	++
rs4792844	17	44242969	T	C	0.217252	0.994656	369991	-10.755	5.594e-27	--
rs55942528	17	43932028	A	G	0.217325	0.998086	370966	-10.755	5.617e-27	--
rs1881193	17	44248769	T	C	0.21737	0.994412	369927	-10.755	5.628e-27	--
rs2696708	17	44264943	T	C	0.215541	0.97787	362672	-10.754	5.647e-27	--
rs3912062	17	44165069	A	G	0.216079	0.997429	370795	-10.754	5.697e-27	--
rs2696707	17	44264717	A	C	0.215541	0.977873	362673	-10.753	5.71e-27	--
rs2696526	17	44267863	A	G	0.215554	0.977751	362582	10.753	5.713e-27	++
rs2532267	17	44250616	A	G	0.215549	0.978228	362807	10.753	5.72e-27	++
rs4792843	17	44243179	A	G	0.217244	0.994666	369993	-10.753	5.732e-27	--
rs62063279	17	44036936	A	G	0.215811	0.994844	369502	10.752	5.782e-27	++
rs2532291	17	44238424	A	G	0.217285	0.99456	369975	10.751	5.867e-27	++
rs17662403	17	44238938	T	C	0.217285	0.994559	369975	-10.751	5.867e-27	--
rs17585426	17	44238966	T	C	0.217285	0.994559	369975	-10.751	5.867e-27	--
rs2532288	17	44239958	T	C	0.217281	0.994576	369975	10.751	5.867e-27	++
rs1918789	17	44240107	T	C	0.217281	0.994576	369975	-10.751	5.867e-27	--
rs2532292	17	44237068	A	T	0.217282	0.994582	369938	-10.751	5.886e-27	--
rs1528072	17	44236725	A	C	0.2173	0.994502	369930	10.75	5.907e-27	++
rs2532286	17	44241664	T	C	0.21726	0.994644	369982	-10.75	5.923e-27	--
rs740706	17	44258354	C	G	0.215528	0.978179	362801	10.75	5.924e-27	++
rs758523	17	44258422	T	G	0.215528	0.978179	362801	10.75	5.924e-27	++
rs2141299	17	44240986	A	C	0.217275	0.994586	369974	10.75	5.943e-27	++
rs2696567	17	44241304	C	G	0.217275	0.994582	369974	-10.75	5.943e-27	--
rs2696571	17	44237372	C	G	0.217302	0.994495	369927	10.749	5.96e-27	++
rs2696570	17	44237790	A	G	0.217302	0.994491	369927	10.749	5.96e-27	++
rs413519	17	43685826	A	G	0.216047	0.995717	370140	-10.749	5.972e-27	--
rs2696704	17	44261753	T	C	0.215526	0.978104	362800	-10.749	5.986e-27	--
rs2532294	17	44233433	C	G	0.217291	0.994561	369934	10.749	6.004e-27	++
rs1406068	17	44234526	T	C	0.217268	0.994617	369947	10.749	6.008e-27	++
rs62060864	17	44235893	T	C	0.217281	0.994592	369938	10.749	6.017e-27	++
rs2532255	17	44255532	T	C	0.215528	0.978237	362820	-10.748	6.024e-27	--
rs2696696	17	44255777	A	G	0.21553	0.978225	362818	10.748	6.026e-27	++
rs1528074	17	44234060	A	G	0.218321	0.993898	369909	-10.748	6.04e-27	--
rs2732646	17	44254379	T	C	0.215527	0.978268	362824	10.748	6.074e-27	++
rs2732647	17	44254413	A	G	0.215527	0.978268	362824	-10.748	6.074e-27	--
rs2532257	17	44254494	T	C	0.215528	0.97826	362824	-10.748	6.074e-27	--
rs2532264	17	44252416	C	G	0.215527	0.978275	362833	10.747	6.131e-27	++
rs78556223	17	44026478	A	G	0.214959	0.994338	369111	-10.746	6.181e-27	--
rs2532265	17	44252197	T	G	0.21553	0.978264	362830	10.746	6.19e-27	++
rs956329	17	44251230	T	C	0.215526	0.978299	362832	-10.746	6.219e-27	--
rs2532293	17	44233589	T	C	0.217289	0.99457	369937	-10.744	6.292e-27	--
rs2532259	17	44253364	A	G	0.215527	0.978259	362832	10.744	6.293e-27	++
rs62060916	17	44251582	T	C	0.21553	0.978272	362831	-10.744	6.3e-27	--
rs2732596	17	44269546	T	C	0.215582	0.977595	362512	10.744	6.315e-27	++
rs2732658	17	44271152	A	G	0.21557	0.977564	362512	10.744	6.321e-27	++
rs2696666	17	44251972	A	G	0.215527	0.978284	362831	10.744	6.325e-27	++
rs17662235	17	44233776	T	C	0.217288	0.994569	369936	-10.743	6.371e-27	--
rs17585214	17	44233811	T	C	0.217288	0.994569	369936	10.743	6.371e-27	++
rs2141302	17	44259040	C	G	0.21553	0.978152	362788	10.743	6.425e-27	++
rs2532270	17	44249800	A	G	0.215532	0.978292	362837	10.742	6.43e-27	++
rs2109092	17	44232959	A	G	0.21729	0.994582	369939	10.742	6.451e-27	++
rs2696665	17	44251769	A	G	0.21553	0.978268	362831	-10.742	6.473e-27	--
rs2732644	17	44252098	T	C	0.215541	0.978212	362827	10.742	6.488e-27	++
rs2141301	17	44258954	C	G	0.215527	0.978163	362789	10.741	6.544e-27	++
rs76640332	17	44189858	A	G	0.215929	0.993897	369320	10.74	6.577e-27	++
rs79730878	17	43849415	T	C	0.220873	0.994426	368953	-10.74	6.582e-27	--
rs2696662	17	44249621	A	G	0.215541	0.978207	362826	-10.74	6.584e-27	--
rs2696575	17	44228824	A	G	0.217299	0.994559	369936	-10.74	6.59e-27	--
rs1918784	17	44276013	A	G	0.215545	0.977592	362488	10.739	6.657e-27	++
rs2532299	17	44231117	T	C	0.217287	0.994611	369942	-10.739	6.659e-27	--
rs2532297	17	44231326	A	G	0.217288	0.99461	369942	10.739	6.659e-27	++
rs2696572	17	44231617	A	T	0.217288	0.994604	369942	-10.739	6.659e-27	--
rs1918792	17	44228529	A	G	0.217305	0.994545	369936	10.739	6.66e-27	++
rs1918791	17	44228609	C	G	0.217305	0.994544	369936	-10.739	6.66e-27	--
rs2696576	17	44228770	A	G	0.217294	0.994598	369936	-10.739	6.66e-27	--
rs2696523	17	44267904	T	C	0.215567	0.977731	362576	-10.738	6.722e-27	--
rs2696573	17	44230647	T	C	0.217283	0.994633	369943	10.738	6.726e-27	++
rs2532298	17	44231295	A	G	0.217288	0.994609	369943	10.738	6.726e-27	++
rs77875796	17	44051612	A	G	0.213179	0.986536	366212	-10.737	6.809e-27	--
rs2532300	17	44229986	T	C	0.21728	0.994648	369945	-10.734	7.02e-27	--
rs2532235	17	44272000	A	G	0.215537	0.977672	362549	10.733	7.134e-27	++
rs75022332	17	43810873	A	T	0.213608	0.988695	367078	-10.73	7.36e-27	--
rs62060921	17	44263479	T	C	0.215541	0.977965	362724	-10.73	7.383e-27	--
rs56328224	17	43572419	T	C	0.217959	0.995308	369690	10.73	7.396e-27	++
rs2668656	17	44283022	A	G	0.215528	0.977383	362324	-10.729	7.416e-27	--
rs12150230	17	44015464	A	G	0.215799	0.997242	370248	-10.729	7.456e-27	--
rs2696442	17	44275035	T	G	0.215516	0.977641	362525	-10.728	7.543e-27	--
rs2532225	17	44277923	A	G	0.215597	0.977314	362417	10.727	7.623e-27	++
rs17769552	17	43927290	A	G	0.213903	0.995256	369587	10.726	7.647e-27	++
rs2532226	17	44277867	A	G	0.215524	0.977539	362488	10.725	7.804e-27	++
rs17663792	17	44272552	T	C	0.215547	0.977628	362521	10.724	7.835e-27	++
rs2696457	17	44284057	T	C	0.215657	0.976854	362138	10.724	7.891e-27	++
rs2532228	17	44277818	A	G	0.215523	0.977536	362487	-10.723	7.901e-27	--
rs62060922	17	44263729	C	G	0.215543	0.97794	362712	-10.723	7.948e-27	--
rs2732665	17	44277691	T	C	0.215524	0.977525	362486	-10.723	7.948e-27	--
rs2696706	17	44264045	T	C	0.215117	0.97912	363412	-10.723	7.95e-27	--
rs2532234	17	44272266	A	G	0.215566	0.977628	362533	-10.722	8.008e-27	--
rs62056810	17	43984672	T	C	0.215768	0.996235	370251	-10.722	8.015e-27	--
rs62056809	17	43984669	A	G	0.215741	0.996136	370200	-10.722	8.021e-27	--
rs62056808	17	43984646	T	C	0.215754	0.996207	370238	-10.722	8.025e-27	--
rs62055544	17	43964539	A	G	0.216596	0.988124	367054	-10.722	8.046e-27	--
rs2732660	17	44272679	C	G	0.215546	0.97762	362516	10.72	8.215e-27	++
rs2696438	17	44272928	A	C	0.215546	0.977617	362516	10.72	8.215e-27	++
rs2696440	17	44274560	T	C	0.21549	0.977605	362501	-10.72	8.237e-27	--
rs1918787	17	44279252	A	G	0.21551	0.977541	362422	-10.718	8.402e-27	--
rs2696439	17	44273264	A	G	0.215564	0.977606	362510	10.717	8.48e-27	++
rs55751924	17	43932155	A	G	0.216628	0.997839	370655	-10.716	8.519e-27	--
rs12373140	17	43924231	A	G	0.214995	0.994586	369478	10.716	8.594e-27	++
rs1918785	17	44276330	T	C	0.215512	0.977606	362508	-10.713	8.807e-27	--
rs1918786	17	44279101	A	G	0.215517	0.977539	362421	-10.713	8.809e-27	--
rs2696463	17	44286128	A	G	0.215532	0.977236	362235	-10.713	8.809e-27	--
rs2696453	17	44281722	T	C	0.215527	0.977421	362383	-10.713	8.812e-27	--
[truncated: 1,693 more rows]
