# Supplementary material for: Item-level analyses reveal genetic heterogeneity in neuroticism
Source: Nat Commun. 2018 Mar 2;9:905. doi: 10.1038/s41467-018-03242-8 (PMC5834468; doi:10.1038/s41467-018-03242-8)
Supplement: Supplementary file 19 — Supplementary Data 15 [file 41467_2018_3242_MOESM19_ESM.xlsx]

## Sheet: Supplementary Data 15
Supplementary Data 15. Genome-wide significant SNPs for WORR-EMB (UKB field ID: 2000)
rsID	CHR	BP	A1	A2	MAF	INFO	N	Z	P	DIR
rs34588274	11	13269946	T	C	0.43523	0.985323	358531	-8.249	1.595e-16	--
rs4757136	11	13281327	A	T	0.428808	0.995659	364299	-8.232	1.839e-16	--
rs34369393	11	13289344	A	G	0.445764	0.998538	366934	-8.231	1.857e-16	--
rs11825506	11	13269937	A	G	0.434957	0.985461	358588	8.222	2.002e-16	++
rs7942486	11	13288698	T	G	0.441137	0.997371	366836	-8.214	2.142e-16	--
rs61882109	11	13288885	A	C	0.446827	0.998686	366958	8.208	2.256e-16	++
rs34560638	11	13288851	A	T	0.446956	0.998796	366966	-8.202	2.37e-16	--
rs4146385	11	13291931	A	T	0.447592	0.999251	367101	-8.18	2.847e-16	--
rs2219998	11	13292864	A	G	0.447665	0.999254	367079	-8.166	3.184e-16	--
rs11022762	11	13335926	T	C	0.38779	1	367289	8.152	3.576e-16	++
rs900144	11	13294268	T	C	0.447145	0.999577	367114	-8.147	3.742e-16	--
rs4757142	11	13325695	A	G	0.403401	0.984267	357531	-8.142	3.89e-16	--
rs4756763	11	13280556	A	G	0.429072	0.999687	367173	-8.122	4.603e-16	--
rs7117317	11	13278809	A	G	0.428921	0.999339	366984	8.113	4.955e-16	++
rs35601753	11	13279149	T	C	0.428919	0.999366	366981	8.112	4.991e-16	++
rs12786955	11	13280635	C	G	0.430554	0.998824	367136	-8.104	5.328e-16	--
rs9783306	11	13276923	A	C	0.429764	0.999138	366972	-8.097	5.655e-16	--
rs55957464	11	13277443	A	G	0.429477	0.999066	366970	8.086	6.146e-16	++
rs4757145	11	13331324	A	G	0.387499	0.996853	365685	8.077	6.611e-16	++
rs10741616	11	13333851	A	G	0.38725	0.9982	366074	8.077	6.644e-16	++
rs4757144	11	13331226	A	G	0.422912	0.996331	365355	-8.064	7.376e-16	--
rs55769038	11	13331808	A	G	0.421998	0.996098	365304	-8.052	8.171e-16	--
rs34862781	11	13305263	A	G	0.430134	0.997144	366043	-8.047	8.489e-16	--
rs7396943	11	13328979	C	G	0.387728	0.997022	365740	8.045	8.615e-16	++
rs1481881	11	13269536	T	C	0.428825	0.997049	365789	8.044	8.716e-16	++
rs11603808	11	13274991	T	C	0.43463	0.999662	367064	-8.04	8.954e-16	--
rs4757135	11	13280403	A	G	0.429101	1	367289	8.034	9.435e-16	++
rs4756762	11	13272778	A	G	0.429955	0.999322	367154	-8.033	9.493e-16	--
rs4757134	11	13272902	T	C	0.429946	0.999346	367168	-8.031	9.649e-16	--
rs11022726	11	13273305	A	G	0.431083	0.999306	367150	-8.027	9.981e-16	--
rs11022725	11	13273156	A	C	0.43108	0.9993	367151	8.027	1.002e-15	++
rs35681858	11	13270008	T	C	0.42891	0.99723	365958	-8.026	1.009e-15	--
rs4372426	11	13275240	T	C	0.434608	0.999598	367039	-8.021	1.051e-15	--
rs11825452	11	13269722	A	C	0.428772	0.997203	365832	8.02	1.057e-15	++
rs1481877	11	13272091	A	G	0.434476	1	367289	8.005	1.196e-15	++
rs1481876	11	13272171	A	G	0.429838	0.999472	367202	7.999	1.252e-15	++
rs1481879	11	13271768	T	C	0.429839	0.999475	367203	-7.999	1.254e-15	--
rs6486110	11	13270920	C	G	0.429837	0.999046	367190	7.997	1.276e-15	++
rs11022723	11	13270635	A	G	0.428842	0.998522	367083	-7.995	1.294e-15	--
rs11022722	11	13270538	T	C	0.428875	0.998297	367073	-7.993	1.312e-15	--
rs11022721	11	13270501	A	C	0.428877	0.998223	367066	7.989	1.361e-15	++
rs4756761	11	13272616	T	C	0.434485	0.999752	367154	7.974	1.538e-15	++
rs1351520	11	13268538	A	G	0.429131	0.99564	365412	7.973	1.552e-15	++
rs4757133	11	13268797	A	G	0.428841	0.99637	365629	-7.972	1.562e-15	--
rs1351521	11	13268494	T	C	0.429249	0.995498	365257	-7.971	1.577e-15	--
rs34796300	11	13315205	T	C	0.442867	0.996933	365061	7.961	1.709e-15	++
rs11825504	11	13269921	A	T	0.431757	0.992894	363574	7.948	1.897e-15	++
rs1351522	11	13268386	T	C	0.429132	0.995144	365126	7.936	2.083e-15	++
rs72867447	11	13301875	C	G	0.442643	1	367289	7.912	2.533e-15	++
rs9633835	11	13345593	A	G	0.37005	0.985782	359420	7.271	3.556e-13	++
rs11824092	11	13346294	T	C	0.367609	0.981787	355199	7.169	7.552e-13	++
rs9811585	3	35724596	T	G	0.384784	0.997528	366095	-7.123	1.059e-12	--
rs11129664	3	35708880	A	G	0.348527	0.998928	366646	-7.1	1.245e-12	--
rs17201655	3	35711436	A	C	0.346459	0.998157	366211	7.094	1.307e-12	++
rs11720751	3	35709740	A	G	0.347324	0.998904	366615	-7.072	1.53e-12	--
rs3821447	3	35726748	A	G	0.34666	0.998241	366439	-7.064	1.619e-12	--
rs9832622	3	35707409	A	G	0.351191	1	367289	7.051	1.775e-12	++
rs962038	3	35720065	A	G	0.347202	0.999091	366846	-7.037	1.968e-12	--
rs2280097	3	35712446	A	G	0.351163	0.998408	366422	-7.03	2.068e-12	--
rs28711392	11	13349559	T	C	0.370642	0.978172	353514	-7.019	2.235e-12	--
rs1982350	11	13350131	A	G	0.37356	0.977543	353313	7.009	2.404e-12	++
rs10766077	11	13349781	A	G	0.370598	0.978104	353480	6.99	2.74e-12	++
rs1513475	3	35724256	T	C	0.350332	0.997331	366080	-6.941	3.899e-12	--
rs13082065	3	35731993	T	C	0.411259	0.99776	366031	6.897	5.306e-12	++
rs1562503	3	35768081	T	C	0.396822	0.994658	365184	-6.873	6.283e-12	--
rs11022766	11	13348249	T	G	0.361848	0.978469	353705	-6.847	7.548e-12	--
rs35015902	11	13292277	C	G	0.402893	0.988602	361749	-6.826	8.716e-12	--
rs7635731	3	35767036	T	C	0.396793	0.995013	365543	6.812	9.638e-12	++
rs6776685	3	35733264	T	C	0.412827	0.99868	366914	-6.804	1.014e-11	--
rs12636941	3	35773950	T	C	0.396757	0.993524	363811	6.799	1.055e-11	++
rs11710519	3	35767406	C	G	0.396301	0.994848	365434	-6.796	1.075e-11	--
rs35102908	3	35774989	A	G	0.398546	0.990042	360641	6.789	1.126e-11	++
rs7653088	3	35777429	T	C	0.396815	0.991838	362788	6.789	1.131e-11	++
rs67723420	3	35775115	A	T	0.372975	0.990228	361890	6.788	1.136e-11	++
rs12636871	3	35773608	C	G	0.398071	0.993476	363924	-6.782	1.186e-11	--
rs10750866	11	57404779	A	G	0.272951	0.989893	361523	-6.781	1.193e-11	--
rs12634228	3	35777068	T	G	0.396891	0.992554	363026	-6.774	1.255e-11	--
rs12635405	3	35771773	C	G	0.396848	0.993796	364025	-6.773	1.265e-11	--
rs3781885	11	57570680	T	C	0.305304	0.99735	366275	6.772	1.266e-11	++
rs7649761	3	35776316	C	G	0.397302	0.992995	363642	-6.764	1.342e-11	--
rs2884792	3	35704421	A	G	0.342673	0.997012	365435	-6.747	1.511e-11	--
rs12489148	3	35777848	A	C	0.395436	0.982634	356316	6.718	1.841e-11	++
rs10510666	3	35759572	T	C	0.396848	0.995995	366185	6.711	1.931e-11	++
rs1562502	3	35735596	T	C	0.39799	1	367289	6.694	2.169e-11	++
rs13097782	3	35739575	T	C	0.39757	0.998946	366803	6.681	2.38e-11	++
rs731384	11	57408382	A	G	0.275984	0.989528	361091	6.676	2.463e-11	++
rs13081406	3	35754490	T	C	0.39688	0.996286	366180	6.675	2.47e-11	++
rs527528	11	57433327	T	C	0.327607	0.998627	366847	6.648	2.973e-11	++
rs13084607	3	35777793	C	G	0.393066	0.983232	356689	6.641	3.126e-11	++
rs13094598	3	35734231	T	C	0.398084	0.999536	367173	6.636	3.218e-11	++
rs55731231	18	35183274	C	G	0.221154	0.994261	364728	-6.598	4.181e-11	--
rs7936998	11	57639017	A	G	0.319743	0.997452	364880	6.584	4.579e-11	++
rs4799461	18	35185858	A	G	0.242807	0.992163	364406	6.581	4.667e-11	++
rs6439649	3	136371691	T	G	0.39626	0.998793	366831	6.576	4.82e-11	++
rs6808312	3	136371504	T	C	0.396363	0.998853	366813	6.555	5.572e-11	++
rs499188	11	57434122	A	C	0.324044	0.998559	366352	6.555	5.58e-11	++
rs7432375	3	136288405	A	G	0.395679	0.999286	366883	-6.551	5.724e-11	--
rs55970317	3	136353193	T	G	0.395935	0.999628	367097	6.55	5.747e-11	++
rs10935186	3	136346206	T	C	0.395941	0.999656	367089	6.545	5.967e-11	++
rs7634476	3	136398387	A	G	0.395819	0.999239	366903	-6.543	6.027e-11	--
rs72893199	18	35182708	T	C	0.221728	0.994404	364766	-6.531	6.535e-11	--
rs10935185	3	136290529	C	G	0.395613	0.999222	366861	6.515	7.246e-11	++
rs7618871	3	136400420	T	G	0.39586	0.999218	366822	6.514	7.322e-11	++
rs11602109	11	57435296	A	G	0.318977	0.99973	367201	6.51	7.537e-11	++
rs11606396	11	57435211	T	C	0.318984	0.999733	367202	6.508	7.605e-11	++
rs940174	3	136309710	T	C	0.396504	1	367289	6.503	7.852e-11	++
rs12163529	3	136298879	A	G	0.395882	0.998796	366562	-6.499	8.083e-11	--
rs17455520	11	57540458	A	C	0.320784	1	367289	6.49	8.577e-11	++
rs6591434	11	57644334	A	G	0.319577	0.995728	364501	-6.489	8.615e-11	--
rs66691851	3	136154828	T	C	0.396047	0.999194	366829	-6.489	8.647e-11	--
rs4630889	3	136278251	T	C	0.396898	0.99884	366546	6.488	8.695e-11	++
rs79740710	11	57463155	T	C	0.320427	0.999539	367065	6.477	9.38e-11	++
rs7427564	3	136274435	A	G	0.395635	0.999235	366828	-6.465	1.012e-10	--
rs1647395	11	57409795	C	G	0.279718	0.990386	361563	-6.464	1.017e-10	--
rs708228	11	57585662	T	C	0.320556	0.999589	367164	6.463	1.028e-10	++
rs35808061	11	57547000	T	C	0.320641	0.999866	367207	-6.459	1.051e-10	--
rs11570190	11	57560452	A	C	0.320644	0.99979	367193	-6.459	1.053e-10	--
rs12805841	11	57443842	A	G	0.320386	0.999821	367257	6.459	1.054e-10	++
rs12362166	11	57453043	T	C	0.320392	0.99978	367220	6.457	1.067e-10	++
rs11229130	11	57562169	A	G	0.320626	0.999819	367237	-6.455	1.079e-10	--
rs11229131	11	57562525	A	G	0.320626	0.999819	367237	6.455	1.079e-10	++
rs12804972	11	57463767	T	C	0.320416	0.999649	367193	-6.455	1.082e-10	--
rs11607056	11	57496820	T	C	0.320373	0.999792	367251	6.455	1.083e-10	++
rs11604333	11	57467035	C	G	0.320361	0.999756	367213	-6.453	1.094e-10	--
rs12790196	11	57497847	T	C	0.320391	0.999818	367249	6.452	1.102e-10	++
rs7116341	11	57481155	A	G	0.320386	0.999814	367250	6.451	1.112e-10	++
rs71484461	11	57488890	A	G	0.320382	0.999821	367250	6.451	1.112e-10	++
rs79260745	11	57612960	T	C	0.319843	0.999414	367127	-6.45	1.115e-10	--
rs11604325	11	57497011	A	C	0.320392	0.999819	367251	6.45	1.119e-10	++
rs11229116	11	57534542	C	G	0.320657	0.99991	367233	-6.45	1.12e-10	--
rs11229148	11	57621460	A	T	0.319846	0.999339	367125	-6.449	1.128e-10	--
rs711975	3	136235908	T	C	0.395153	0.998427	366394	6.445	1.157e-10	++
rs1647405	11	57477889	T	C	0.325869	1	367289	6.445	1.159e-10	++
rs576859	11	57480623	A	C	0.325912	0.999896	367255	6.444	1.16e-10	++
rs7932091	11	57618068	A	T	0.319839	0.999389	367127	-6.444	1.161e-10	--
rs2926656	11	57465389	T	C	0.326013	0.999818	367222	6.443	1.168e-10	++
rs2847308	11	57498232	T	C	0.325962	0.999842	367197	-6.443	1.171e-10	--
rs77993055	11	57522840	T	C	0.320762	0.999291	366881	6.442	1.178e-10	++
rs71484468	11	57632799	C	G	0.319843	0.99849	367054	6.441	1.184e-10	++
rs10896647	11	57571883	T	C	0.320228	0.999658	367182	6.439	1.199e-10	++
rs7938083	11	57493622	A	C	0.320155	0.999662	367222	6.438	1.207e-10	++
rs12807250	11	57600285	T	C	0.320187	0.99974	367235	6.438	1.211e-10	++
rs12146541	11	57508678	C	G	0.320386	0.999788	367251	6.437	1.219e-10	++
rs4827	11	57507983	T	C	0.320391	0.999806	367258	6.434	1.24e-10	++
rs7949841	11	57524700	C	G	0.32076	0.999576	366960	6.425	1.315e-10	++
rs547891	11	57499065	T	C	0.325967	0.999853	367213	-6.425	1.321e-10	--
rs11601449	11	57524310	A	G	0.320763	0.99954	366959	6.425	1.322e-10	++
rs11605731	11	57524089	C	G	0.320763	0.99952	366956	-6.424	1.327e-10	--
rs7121169	11	57452543	A	G	0.321964	0.994907	362654	6.409	1.46e-10	++
rs55920079	11	57410184	T	C	0.274552	0.990864	361639	-6.39	1.655e-10	--
rs11229113	11	57510823	T	G	0.315325	0.99853	366266	6.374	1.846e-10	++
rs2081361	11	57411742	T	C	0.273348	0.992087	363347	6.367	1.933e-10	++
rs727903	7	126378842	A	T	0.479377	0.993447	363869	-6.366	1.937e-10	--
rs4731328	7	126379490	T	C	0.475324	0.994767	365013	-6.363	1.984e-10	--
rs7949336	11	13319894	A	G	0.257997	0.995849	365510	-6.359	2.037e-10	--
rs9420	11	57510294	A	G	0.320897	0.998438	366135	6.346	2.214e-10	++
rs7117205	11	57641883	T	C	0.312314	0.996956	364687	-6.345	2.219e-10	--
rs55649513	11	57411302	C	G	0.274521	0.991512	361884	-6.345	2.222e-10	--
rs10896633	11	57424040	T	C	0.314521	0.996655	365126	-6.34	2.292e-10	--
rs72893182	18	35167218	A	G	0.232789	0.998064	366441	6.338	2.322e-10	++
rs7117878	11	57421457	A	C	0.314441	0.997133	365789	6.338	2.327e-10	++
rs1681817	3	136473728	T	C	0.384289	0.998729	366521	6.337	2.346e-10	++
rs34351088	7	126382962	T	C	0.476556	0.999612	367255	-6.334	2.382e-10	--
rs13226841	7	126389408	T	C	0.476138	0.999443	367207	-6.333	2.399e-10	--
rs78587207	11	57654991	T	G	0.311515	0.994985	364464	-6.332	2.415e-10	--
rs11601320	11	57642617	T	C	0.312246	0.996884	364708	-6.329	2.465e-10	--
rs900818	3	136471815	T	C	0.384289	0.998803	366461	6.327	2.495e-10	++
rs13236505	7	126388945	A	G	0.477932	0.999591	367073	-6.319	2.636e-10	--
rs1361999	7	126401576	C	G	0.477563	0.994971	363591	6.319	2.64e-10	++
rs35874192	3	136470004	C	G	0.384042	0.998683	366370	6.317	2.665e-10	++
rs4408829	3	136404683	T	C	0.384951	0.997416	365890	6.315	2.709e-10	++
rs682503	11	57640994	C	G	0.316072	0.996595	364617	6.314	2.716e-10	++
rs2157977	7	126380847	T	G	0.478024	0.999946	367276	-6.311	2.77e-10	--
rs10250459	7	126378868	A	G	0.47834	0.99541	365320	-6.311	2.772e-10	--
rs35825148	7	126380109	T	C	0.477948	0.999884	367267	-6.311	2.778e-10	--
rs10954133	7	126383578	T	C	0.478196	0.999656	367168	6.311	2.778e-10	++
rs13222700	7	126380153	T	G	0.478026	0.999941	367277	6.311	2.781e-10	++
rs2106600	7	126381659	A	G	0.478024	0.99995	367278	-6.308	2.818e-10	--
rs6802702	3	136489563	A	G	0.383486	0.998809	366629	6.307	2.838e-10	++
rs11763603	7	126383306	C	G	0.478026	0.999908	367273	6.306	2.86e-10	++
rs2509805	11	57650796	T	C	0.313281	0.994982	364409	6.304	2.894e-10	++
rs9825700	3	136435162	A	G	0.382302	0.998283	366219	-6.304	2.897e-10	--
rs2157979	7	126390572	T	G	0.478036	0.999858	367254	6.304	2.902e-10	++
rs7616204	3	136444589	T	C	0.384294	0.998823	366396	6.304	2.904e-10	++
rs35048193	7	126382539	T	G	0.478025	0.999927	367272	6.304	2.908e-10	++
rs1362000	7	126401715	T	C	0.456841	0.984765	356405	6.303	2.92e-10	++
rs8096815	18	35161285	A	G	0.235243	0.995897	365853	-6.303	2.922e-10	--
rs13224779	7	126385823	T	C	0.478016	0.999877	367258	6.302	2.942e-10	++
rs12333645	7	126385945	T	C	0.478025	0.999885	367258	-6.302	2.942e-10	--
rs12333442	7	126386377	C	G	0.478025	0.999886	367258	-6.302	2.942e-10	--
rs34839514	7	126386654	C	G	0.478025	0.999886	367258	-6.302	2.942e-10	--
rs2299509	7	126387127	A	G	0.478025	0.999886	367258	-6.302	2.942e-10	--
rs10487460	7	126387828	A	G	0.478025	0.999886	367258	-6.302	2.942e-10	--
rs2106601	7	126390184	A	G	0.478033	0.999867	367255	6.302	2.943e-10	++
rs10766075	11	13318587	T	C	0.269136	0.993264	364817	6.301	2.966e-10	++
rs1946114	7	126388225	T	G	0.478033	0.999871	367256	-6.3	2.982e-10	--
rs34137725	7	126384104	A	C	0.478029	0.999899	367267	-6.3	2.984e-10	--
rs36097273	7	126384233	A	G	0.478028	0.999899	367267	6.3	2.984e-10	++
rs61756390	7	126384442	A	G	0.478028	0.999897	367267	6.3	2.984e-10	++
rs13224947	7	126385731	A	G	0.478017	0.999849	367259	6.299	2.991e-10	++
rs55964602	7	126387887	T	C	0.478028	0.999874	367252	6.298	3.009e-10	++
rs2299508	7	126381640	T	C	0.478046	1	367289	6.297	3.032e-10	++
rs17619947	7	126380374	T	C	0.477931	0.999844	367229	-6.296	3.059e-10	--
rs2299510	7	126387174	T	C	0.477903	0.999571	366985	-6.294	3.09e-10	--
rs2299511	7	126387181	T	C	0.477903	0.999572	366985	-6.294	3.09e-10	--
rs72893192	18	35174836	T	G	0.232628	0.996528	366305	-6.294	3.095e-10	--
rs2157978	7	126381159	T	C	0.481686	0.999358	367150	6.293	3.104e-10	++
rs2214159	7	126398436	T	C	0.478141	0.996639	365245	-6.292	3.125e-10	--
rs35064785	18	35197862	A	G	0.347653	1	367289	6.291	3.147e-10	++
rs2509808	11	57654605	C	G	0.313209	0.994548	364360	6.291	3.152e-10	++
rs1280624	3	136496690	T	C	0.382592	0.998584	366464	-6.289	3.185e-10	--
rs886179	7	126398678	T	C	0.478143	0.996519	365205	6.287	3.231e-10	++
rs4038578	3	136426822	A	T	0.383873	0.998133	365931	-6.287	3.243e-10	--
rs1419508	7	126386865	A	G	0.481822	0.999171	367117	6.287	3.244e-10	++
rs34548930	7	126382969	C	G	0.482404	0.999352	367145	-6.286	3.257e-10	--
rs6969572	7	126385589	A	G	0.479908	0.999405	367144	-6.286	3.268e-10	--
rs6791142	3	136377377	T	C	0.384429	0.998933	366937	-6.284	3.298e-10	--
rs35204059	7	126391407	A	G	0.482881	0.999353	367155	-6.283	3.314e-10	--
rs35456895	7	126383857	A	C	0.481685	0.999277	367127	6.279	3.397e-10	++
rs72893190	18	35174815	A	G	0.232601	0.996541	366308	-6.279	3.409e-10	--
rs7637129	3	136402293	T	C	0.384316	0.999521	367081	6.278	3.42e-10	++
rs4038587	3	136381368	A	C	0.384378	0.998997	366960	-6.278	3.439e-10	--
rs1729951	3	136500733	T	G	0.382594	0.998538	366458	-6.277	3.443e-10	--
rs13237160	7	126389256	C	G	0.484667	0.999248	366976	6.271	3.599e-10	++
rs2896376	7	126388707	C	G	0.482528	0.999266	367163	-6.27	3.616e-10	--
rs1017882	3	136357705	T	C	0.384534	0.999516	367008	6.269	3.624e-10	++
rs7618518	3	136370092	T	C	0.38463	0.999008	366923	6.265	3.737e-10	++
rs11761926	7	126399240	A	T	0.477095	0.996282	365078	-6.264	3.751e-10	--
rs4521165	3	136369710	T	C	0.384633	0.999015	366922	-6.262	3.79e-10	--
rs11769459	7	126399407	A	C	0.476145	0.996009	365014	6.255	3.984e-10	++
rs11082014	18	35197905	T	G	0.346632	0.999792	367149	6.252	4.042e-10	++
rs10252649	7	126397238	A	G	0.478107	0.996907	365411	6.252	4.064e-10	++
rs10271146	7	126397408	T	C	0.47811	0.996892	365407	-6.251	4.074e-10	--
rs11769491	7	126399506	A	C	0.476146	0.996003	365010	6.25	4.102e-10	++
rs17620525	7	126395625	A	T	0.477143	0.996649	365395	6.249	4.129e-10	++
rs10215496	7	126396256	C	G	0.478102	0.996917	365415	-6.248	4.144e-10	--
rs10215498	7	126396292	T	C	0.478102	0.996917	365415	6.248	4.144e-10	++
rs10216287	7	126396505	A	C	0.478105	0.996921	365420	-6.248	4.145e-10	--
rs10254445	7	126393382	T	C	0.477158	0.996682	365395	-6.247	4.181e-10	--
rs10215590	7	126396604	C	G	0.478102	0.996923	365420	-6.246	4.213e-10	--
rs7114573	11	13323498	A	C	0.298222	0.99795	366917	6.245	4.228e-10	++
rs10239096	7	126393463	T	G	0.47716	0.996682	365398	6.244	4.268e-10	++
rs34083516	7	126394236	A	G	0.478056	0.996925	365409	6.243	4.283e-10	++
rs28459372	7	126395673	A	T	0.478062	0.996901	365408	-6.243	4.285e-10	--
rs1361998	7	126398306	A	G	0.47715	0.996524	365342	6.243	4.301e-10	++
rs17693362	7	126400753	T	C	0.477104	0.996059	364369	-6.243	4.302e-10	--
rs73228043	3	136319949	T	C	0.38431	0.99961	367018	-6.239	4.405e-10	--
rs10238925	7	126393477	T	C	0.478068	0.996942	365410	6.239	4.416e-10	++
rs28547284	7	126393730	T	C	0.478069	0.996935	365410	-6.239	4.416e-10	--
rs11763734	7	126400910	A	C	0.477073	0.995953	364248	-6.238	4.439e-10	--
rs11770578	7	126400885	T	C	0.477061	0.995973	364274	6.237	4.468e-10	++
rs9836231	3	136414321	T	C	0.384252	0.999241	366919	6.236	4.475e-10	++
rs12455348	18	35197842	A	G	0.347326	0.999655	367087	-6.236	4.494e-10	--
rs589914	11	57661032	A	G	0.309873	0.994849	364299	6.227	4.743e-10	++
rs4678436	3	136317402	T	G	0.384069	0.999438	366891	-6.226	4.785e-10	--
rs1946115	7	126393019	A	G	0.478058	0.997213	365451	6.223	4.885e-10	++
rs6486120	11	13324142	T	G	0.298223	0.998504	367013	6.223	4.893e-10	++
rs10254692	7	126393571	T	G	0.480691	0.996585	365348	-6.221	4.944e-10	--
rs6764567	3	136425514	A	C	0.384262	0.998773	366476	-6.214	5.161e-10	--
rs11919030	3	136348599	A	G	0.384385	0.99959	367037	-6.212	5.244e-10	--
rs10935183	3	136149139	T	C	0.384388	0.999116	366824	-6.207	5.405e-10	--
rs1542212	3	35683935	T	G	0.39305	0.993515	363152	-6.204	5.509e-10	--
rs644883	11	57663522	C	G	0.309807	0.995105	364337	6.203	5.541e-10	++
rs34438032	3	136337029	A	G	0.384264	0.999595	367031	-6.198	5.718e-10	--
rs6486118	11	13323786	A	G	0.297721	0.996998	366439	-6.194	5.849e-10	--
rs11022757	11	13322580	A	G	0.298202	0.997389	366364	6.185	6.203e-10	++
rs12492510	3	136151631	T	G	0.38353	0.999178	366828	-6.182	6.313e-10	--
rs6486119	11	13323789	T	C	0.297733	0.997113	366487	6.181	6.379e-10	++
rs3742021	12	109883117	T	C	0.302806	0.995151	364643	-6.18	6.43e-10	--
rs11605776	11	13318524	A	C	0.298238	0.993452	364706	-6.178	6.481e-10	--
rs9810464	3	35693167	A	G	0.392907	0.993759	363306	6.175	6.613e-10	++
rs673344	11	57657141	A	G	0.310203	0.994584	364408	-6.168	6.915e-10	--
rs7233417	18	35200180	A	G	0.361988	0.999192	367215	6.167	6.938e-10	++
rs72765272	9	127851931	A	C	0.1317	0.997634	366705	6.161	7.219e-10	++
rs12807357	11	57656902	T	C	0.308556	0.995023	364508	6.16	7.292e-10	++
rs72765275	9	127856566	A	G	0.131793	0.997294	366625	6.158	7.345e-10	++
rs6486116	11	13319838	A	C	0.291474	0.994061	365170	6.158	7.387e-10	++
rs11794826	9	127851192	A	G	0.131664	0.997644	366720	6.157	7.398e-10	++
rs641325	11	57681828	T	G	0.337108	0.988969	361671	6.156	7.474e-10	++
rs7951393	11	13318431	T	C	0.293066	0.992595	364620	-6.154	7.556e-10	--
rs11664242	18	35176161	A	G	0.267143	0.995875	366318	6.152	7.667e-10	++
rs833861	3	136231067	A	T	0.413231	0.999033	366770	-6.15	7.768e-10	--
rs10935184	3	136153468	T	C	0.407441	1	367289	6.148	7.838e-10	++
rs890546	18	35204858	T	C	0.376824	0.988364	360386	-6.147	7.897e-10	--
rs2160515	12	16753965	A	G	0.429309	0.980206	354801	-6.146	7.923e-10	--
rs11792152	9	127854818	T	C	0.131726	0.997611	366712	6.144	8.042e-10	++
rs117271519	9	127894469	T	C	0.131698	0.997651	366685	6.144	8.043e-10	++
rs10832021	11	13324530	A	G	0.295584	1	367289	-6.143	8.106e-10	--
rs6507215	18	35195629	T	C	0.344381	0.993656	364183	6.139	8.31e-10	++
rs72765285	9	127877872	A	G	0.131735	0.997575	366682	6.137	8.39e-10	++
rs55741240	9	127883086	A	C	0.131663	0.997611	366682	6.137	8.39e-10	++
rs139650453	9	127883905	A	G	0.131663	0.997611	366682	6.137	8.39e-10	++
rs11793475	9	127890935	C	G	0.131664	0.997628	366682	-6.137	8.39e-10	--
rs6507216	18	35195719	T	G	0.34438	0.993646	364197	6.137	8.402e-10	++
rs488769	11	57450720	A	C	0.337975	0.995222	364074	-6.135	8.535e-10	--
rs11057005	12	16748721	A	G	0.429024	0.986019	359401	-6.129	8.827e-10	--
rs11661878	18	35198836	A	G	0.371991	0.997484	366718	-6.129	8.851e-10	--
rs10804640	3	136165695	A	G	0.385458	0.998829	366630	-6.127	8.962e-10	--
rs72765277	9	127858106	A	C	0.131711	0.9976	366725	6.126	9.024e-10	++
rs362307	4	3241845	T	C	0.0721923	0.980182	363737	-6.125	9.051e-10	--
rs56384158	9	127867399	A	C	0.13168	0.997051	366523	-6.123	9.201e-10	--
rs4678269	3	136189865	A	G	0.384125	0.999162	366775	-6.121	9.317e-10	--
rs9878558	3	35718114	T	C	0.493226	0.998845	366808	-6.12	9.349e-10	--
rs28414828	18	35196274	A	G	0.345366	0.994552	364187	-6.119	9.397e-10	--
rs11608355	12	109879292	T	C	0.316757	0.996151	365426	-6.113	9.805e-10	--
rs6778981	3	35717920	A	G	0.497511	0.99877	366815	6.11	9.963e-10	++
rs4678793	3	35718847	T	G	0.497451	0.999083	366899	6.108	1.008e-09	++
rs9714347	3	136188837	T	C	0.384309	0.998973	366672	6.105	1.028e-09	++
rs1070228	3	136245815	A	G	0.38314	0.999027	366713	-6.105	1.029e-09	--
rs11719310	3	136196754	T	C	0.383955	0.999201	366804	-6.101	1.054e-09	--
rs10935182	3	136137422	A	G	0.413172	0.9993	366920	-6.094	1.098e-09	--
rs655748	3	136103287	A	G	0.384833	0.998419	366481	-6.086	1.157e-09	--
rs17253010	9	127980923	A	G	0.1453	0.996886	366241	6.085	1.164e-09	++
rs10766073	11	13317964	A	G	0.272101	0.990495	363297	6.078	1.215e-09	++
rs2062322	3	136408886	A	G	0.380215	0.99153	362169	6.073	1.255e-09	++
rs12969294	18	35186122	A	G	0.341066	0.992713	363912	6.073	1.259e-09	++
rs11788700	9	127982381	A	G	0.145092	0.995866	365226	-6.071	1.271e-09	--
rs7938308	11	13320533	T	C	0.274647	0.988334	363220	6.067	1.303e-09	++
rs149411756	9	127900635	A	G	0.13162	0.997153	366521	6.064	1.329e-09	++
rs73226190	3	136213310	T	C	0.383854	0.998265	366336	6.061	1.355e-09	++
rs7858935	9	127986904	A	T	0.150392	0.992344	364435	6.059	1.367e-09	++
rs17570353	18	35154734	A	G	0.221334	0.99879	367038	6.057	1.386e-09	++
rs62081465	18	35154196	T	C	0.221357	0.998169	366913	-6.055	1.4e-09	--
rs113477443	9	127881153	A	G	0.139584	0.99782	366706	6.054	1.409e-09	++
rs11066591	12	109880523	A	G	0.316233	0.996273	365341	6.053	1.422e-09	++
rs2734837	11	113286829	T	C	0.405872	0.996536	364897	-6.051	1.437e-09	--
rs7132057	12	109880279	A	C	0.316604	0.996715	365357	-6.05	1.45e-09	--
rs113154417	9	127877508	A	G	0.139608	0.997535	366641	-6.049	1.455e-09	--
rs72765289	9	127882157	A	G	0.143076	0.997812	366737	6.047	1.471e-09	++
rs12364051	11	113305314	A	G	0.408237	0.993485	365009	6.045	1.493e-09	++
rs7243439	18	35156196	A	G	0.221325	0.999844	367197	-6.042	1.523e-09	--
rs11793571	9	127878481	A	G	0.139572	0.997811	366717	6.042	1.525e-09	++
rs59189080	9	127894111	A	G	0.139572	0.997835	366717	6.042	1.525e-09	++
rs60042780	9	127894214	A	G	0.143036	0.997721	366731	-6.038	1.558e-09	--
rs2299517	7	126415127	T	C	0.459325	0.993831	362830	6.034	1.597e-09	++
rs1989849	7	126425122	A	G	0.459214	0.993632	362642	6.034	1.601e-09	++
rs3742020	12	109883254	T	C	0.316583	0.996918	365514	-6.031	1.633e-09	--
rs55705184	9	127847051	C	G	0.13961	0.997266	366621	-6.03	1.637e-09	--
rs4938017	11	113303929	T	C	0.405871	0.993144	365120	6.029	1.651e-09	++
rs12488721	3	135992645	T	C	0.406569	0.994256	362969	6.028	1.655e-09	++
rs2734833	11	113292920	A	G	0.407244	0.996228	364884	-6.028	1.663e-09	--
rs17683174	7	126414078	A	T	0.458315	0.993845	363033	-6.025	1.687e-09	--
rs4587762	11	113306893	A	G	0.411817	0.992381	362557	-6.025	1.69e-09	--
rs1107162	11	113289037	A	G	0.409062	0.996557	364867	-6.025	1.695e-09	--
rs36104984	3	35691748	A	G	0.359272	0.993907	363415	6.023	1.716e-09	++
rs10487459	7	126378255	A	G	0.384445	0.995951	364737	-6.022	1.726e-09	--
rs11765100	7	126410743	T	G	0.460569	0.993322	363001	-6.02	1.746e-09	--
rs2734835	11	113291343	T	G	0.409714	0.99651	364843	6.019	1.753e-09	++
rs35648111	7	126410171	C	G	0.459167	0.992854	361865	6.019	1.755e-09	++
rs2299520	7	126431159	T	C	0.459679	0.993656	363060	6.019	1.758e-09	++
rs2234690	11	113291748	A	T	0.408554	0.99632	364780	-6.016	1.792e-09	--
rs9961847	18	35181225	A	G	0.342594	0.993705	364151	-6.015	1.793e-09	--
rs1800498	11	113291588	A	G	0.408603	0.996384	364839	-6.015	1.796e-09	--
rs62470207	7	126405067	A	C	0.460425	0.993848	363028	6.015	1.799e-09	++
rs1989850	7	126425473	T	C	0.466705	0.993489	362701	-6.015	1.803e-09	--
rs2299516	7	126415079	C	G	0.459306	0.993799	362826	6.015	1.804e-09	++
rs2734839	11	113286490	T	C	0.406013	0.996613	364995	-6.012	1.831e-09	--
rs72765279	9	127864411	A	G	0.139536	0.997125	366563	-6.012	1.837e-09	--
rs72765280	9	127864696	T	C	0.139532	0.997153	366564	-6.011	1.849e-09	--
rs13225829	7	126403584	C	G	0.460406	0.9942	363055	-6.01	1.853e-09	--
rs2734838	11	113286501	A	G	0.409068	0.996723	364936	6.008	1.881e-09	++
rs34309246	7	126415408	T	G	0.45945	0.993722	362752	6.007	1.891e-09	++
rs11773772	7	126414348	T	C	0.458312	0.993851	363018	6.006	1.9e-09	++
rs1153877	3	136004925	T	C	0.405635	0.996159	364520	-6.004	1.92e-09	--
rs2587548	11	113292212	C	G	0.408543	0.996302	364781	-6.004	1.923e-09	--
rs80035064	18	35146366	A	T	0.221399	0.994058	365198	6.004	1.925e-09	++
rs2299519	7	126415495	A	G	0.467557	0.99305	362606	-6.002	1.945e-09	--
rs17626816	7	126415335	A	G	0.459423	0.99367	362728	5.999	1.983e-09	++
rs7243428	18	35156177	A	G	0.221317	1	367289	-5.998	1.996e-09	--
rs7969719	12	109883577	T	C	0.315818	0.996363	365229	5.998	1.997e-09	++
rs56118607	9	127898024	A	G	0.139565	0.997658	366673	-5.998	1.997e-09	--
rs11795365	9	127844779	A	G	0.143231	0.99683	366588	-5.997	2.012e-09	--
rs684195	3	135993599	A	C	0.406196	0.994611	363021	5.997	2.014e-09	++
rs10263498	7	126405161	T	C	0.469451	0.993744	363083	5.995	2.03e-09	++
rs11663050	18	35201153	T	G	0.357804	0.995511	366090	5.992	2.069e-09	++
rs11608185	11	113294976	T	C	0.408367	0.996337	365270	5.992	2.074e-09	++
rs696520	3	136056861	T	C	0.405946	0.998149	365873	5.992	2.074e-09	++
rs4320492	7	126404232	A	C	0.460376	0.994143	363052	5.992	2.078e-09	++
rs12808482	11	113294998	A	T	0.40837	0.996366	365282	-5.991	2.086e-09	--
rs72765265	9	127838223	T	C	0.133566	0.996035	366379	-5.99	2.097e-09	--
rs111794929	9	127970373	A	C	0.144729	0.999212	367021	-5.99	2.101e-09	--
rs2688600	3	136252596	A	C	0.382259	0.997447	365878	-5.989	2.109e-09	--
rs2023734	7	126421702	T	C	0.462228	0.993634	362646	5.989	2.113e-09	++
rs2688601	3	136252601	A	G	0.382322	0.997404	365831	-5.988	2.119e-09	--
rs570621	3	136000743	A	G	0.405724	0.996427	364716	5.988	2.13e-09	++
rs527888	3	136031358	C	G	0.405552	0.996721	365341	-5.986	2.153e-09	--
rs11768413	7	126403956	A	G	0.460388	0.994117	363042	5.985	2.166e-09	++
rs55736103	9	127969830	T	C	0.14473	0.99921	367022	-5.985	2.167e-09	--
rs1076563	11	113295909	A	C	0.408664	0.996652	365342	5.984	2.176e-09	++
rs929211	7	126409473	A	G	0.460464	0.993788	362815	5.983	2.184e-09	++
rs1362005	7	126422818	T	G	0.469696	0.993678	362815	-5.981	2.214e-09	--
rs556788	3	136027549	A	G	0.405636	0.996915	365273	5.98	2.228e-09	++
rs674094	11	57665336	A	C	0.293658	0.993783	363668	5.979	2.247e-09	++
rs1542211	3	35678494	A	G	0.361169	0.993208	362737	-5.977	2.277e-09	--
rs1116313	11	113296107	A	G	0.408678	0.996662	365351	5.975	2.303e-09	++
rs1279424	3	136007333	A	G	0.406186	0.995997	364435	5.974	2.312e-09	++
rs1362002	7	126413981	T	G	0.468189	0.993647	363003	5.974	2.318e-09	++
rs6948500	7	126446586	T	G	0.460586	0.993258	362649	5.972	2.339e-09	++
rs11761617	7	126404132	A	G	0.460438	0.994042	363000	-5.971	2.365e-09	--
rs13239613	7	126430215	T	C	0.4604	0.993902	362888	5.97	2.369e-09	++
rs2299518	7	126415469	A	G	0.469457	0.993242	362617	-5.97	2.373e-09	--
rs2734831	11	113293596	T	G	0.409405	0.996617	364972	5.969	2.391e-09	++
rs2734832	11	113293501	A	G	0.409411	0.996605	364952	5.968	2.405e-09	++
rs2023735	7	126421750	T	C	0.468819	0.993395	362661	-5.967	2.42e-09	--
rs4678795	3	35719078	T	C	0.469979	1	367289	-5.963	2.469e-09	--
rs11608109	11	113303448	C	G	0.410308	0.994215	365262	-5.962	2.488e-09	--
rs4731327	7	126377254	C	G	0.384472	0.995793	364452	5.96	2.518e-09	++
rs12363125	11	113285916	T	C	0.410142	0.996931	365200	-5.956	2.589e-09	--
rs4728053	7	126442793	A	T	0.46042	0.993847	363858	5.955	2.608e-09	++
rs2191130	16	7667797	T	G	0.321718	0.97933	355476	5.953	2.638e-09	++
rs10259217	7	126373819	C	G	0.384765	0.995838	364609	5.951	2.659e-09	++
rs4938021	11	113364803	T	C	0.370807	0.999977	367287	5.95	2.684e-09	++
rs4936275	11	113365084	T	C	0.370806	0.99995	367287	5.95	2.684e-09	++
rs4936276	11	113365141	C	G	0.370805	0.999944	367287	5.95	2.684e-09	++
rs1279949	3	135996870	A	T	0.40636	0.994772	363220	-5.95	2.684e-09	--
rs2299506	7	126376147	A	C	0.384706	0.995707	364518	5.944	2.784e-09	++
rs17683391	7	126417187	T	C	0.459387	0.993849	362806	-5.944	2.785e-09	--
rs68054622	7	126373055	C	G	0.384728	0.995613	364608	5.944	2.788e-09	++
rs10241618	7	126376478	A	T	0.383796	0.995739	364599	-5.943	2.792e-09	--
rs10487457	7	126376890	C	G	0.384786	0.995877	364608	-5.942	2.815e-09	--
rs998089	11	13284111	T	C	0.27313	0.994972	365465	5.942	2.82e-09	++
rs2299507	7	126376263	T	C	0.384769	0.995892	364608	-5.941	2.841e-09	--
rs12706745	7	126376694	T	C	0.384776	0.995854	364608	5.939	2.862e-09	++
rs28750076	7	126374756	T	C	0.384751	0.995855	364612	5.939	2.865e-09	++
rs10269099	7	126371011	T	G	0.386765	0.994952	364545	5.938	2.877e-09	++
rs17602038	11	113364691	T	C	0.369568	1	367289	5.938	2.878e-09	++
rs7111031	11	113377488	A	C	0.36026	0.998193	366596	5.938	2.881e-09	++
rs10896636	11	57448032	C	G	0.336471	0.989833	360568	-5.938	2.882e-09	--
rs7122246	11	113304457	A	G	0.410193	0.993717	365170	-5.938	2.889e-09	--
rs2191131	16	7667788	A	G	0.321725	0.979251	355470	5.938	2.893e-09	++
rs2299505	7	126376133	A	G	0.384639	0.995446	364195	-5.937	2.91e-09	--
rs17150172	7	126374805	T	C	0.38476	0.995834	364612	5.936	2.915e-09	++
rs3785232	16	7667538	T	C	0.327661	0.978394	355523	5.936	2.928e-09	++
rs11794837	9	127969106	T	C	0.144578	0.999665	367185	-5.934	2.951e-09	--
rs1362004	7	126416353	T	G	0.466649	0.993382	362760	5.932	2.992e-09	++
rs11082013	18	35186448	T	G	0.35403	0.993317	363854	-5.932	3.001e-09	--
rs2299502	7	126372507	T	C	0.386903	0.995055	364581	-5.931	3.004e-09	--
rs6589379	11	113374567	T	G	0.360808	0.999063	366860	5.929	3.039e-09	++
rs11611370	12	109870291	A	G	0.315498	0.998467	366355	5.927	3.086e-09	++
rs2299501	7	126372438	T	C	0.386917	0.995072	364580	5.927	3.093e-09	++
rs113658620	9	127972408	T	C	0.144968	0.999688	367179	-5.925	3.131e-09	--
rs6439655	3	136466599	A	G	0.414941	0.998733	366391	-5.924	3.144e-09	--
rs7042973	9	127842051	A	C	0.140603	0.993298	365640	5.924	3.146e-09	++
rs1361995	7	126372057	T	C	0.386923	0.995057	364593	5.92	3.21e-09	++
rs59356323	9	127965400	A	C	0.146391	0.999691	367195	5.92	3.212e-09	++
rs954661	7	126454703	T	C	0.460152	0.993074	362282	5.92	3.213e-09	++
rs7934649	11	113372671	T	C	0.360839	0.999115	366858	5.92	3.214e-09	++
rs55991103	9	127964347	A	G	0.144536	0.999853	367203	-5.917	3.274e-09	--
rs6951643	7	126429517	A	G	0.469323	0.99381	362948	-5.916	3.299e-09	--
rs6951771	7	126429497	T	C	0.467339	0.993578	362806	5.913	3.352e-09	++
rs2299503	7	126372947	A	G	0.386883	0.995208	364585	5.913	3.353e-09	++
rs4938023	11	113374847	T	G	0.360315	0.999148	366867	-5.911	3.398e-09	--
rs7958625	12	109869218	A	T	0.315358	0.998741	366572	-5.911	3.407e-09	--
rs72765264	9	127829102	T	C	0.132104	0.994105	365179	-5.91	3.416e-09	--
rs1128362	9	127975654	T	C	0.146654	1	367289	-5.908	3.462e-09	--
rs1280622	3	136508008	A	C	0.414395	1	367289	5.905	3.528e-09	++
rs7938307	11	13320526	A	C	0.300757	0.98931	363024	-5.904	3.544e-09	--
rs61902811	11	113370758	A	G	0.359115	0.999317	366886	-5.904	3.545e-09	--
rs10229765	7	126373998	A	T	0.383155	0.994487	363722	-5.904	3.557e-09	--
rs55997507	16	7666664	C	G	0.396351	0.980797	356014	5.898	3.689e-09	++
rs11022738	11	13293182	T	C	0.277218	0.999059	367155	-5.896	3.731e-09	--
rs7937432	11	13320525	A	G	0.300815	0.989304	363023	-5.895	3.756e-09	--
rs1946109	7	126456966	A	G	0.460175	0.990687	361280	-5.892	3.812e-09	--
rs10259459	7	126373967	C	G	0.383806	0.994686	363750	5.891	3.837e-09	++
rs6467099	7	126444732	T	G	0.460973	0.993308	362732	-5.89	3.863e-09	--
rs72765262	9	127827488	T	C	0.132182	0.992708	364832	-5.889	3.882e-09	--
rs12360939	11	57675925	T	C	0.308515	0.996173	365197	5.888	3.908e-09	++
rs1941954	18	35159596	A	C	0.329376	0.994947	365530	5.885	3.976e-09	++
rs11022742	11	13296561	T	C	0.272025	0.997937	366969	-5.885	3.979e-09	--
rs10896661	11	57679029	A	C	0.308552	0.99559	365041	5.885	3.988e-09	++
rs10832012	11	13293248	A	C	0.271972	0.998318	367114	-5.883	4.031e-09	--
rs2279284	11	13298750	T	C	0.272003	0.998001	366974	5.883	4.031e-09	++
rs7121986	11	113355444	T	C	0.37098	0.998389	366941	-5.882	4.042e-09	--
rs631791	11	57675410	A	G	0.310274	0.995737	365129	5.882	4.047e-09	++
rs1364372	9	127938486	T	C	0.143567	0.999798	367252	5.881	4.09e-09	++
rs7929453	11	113356179	T	C	0.370975	0.998521	366963	5.88	4.106e-09	++
rs6589377	11	113355736	A	G	0.370978	0.998448	366959	5.88	4.108e-09	++
rs10259229	7	126373932	T	C	0.384168	0.994797	363919	5.879	4.127e-09	++
rs13240076	7	126419712	T	G	0.458237	0.993668	362648	5.879	4.127e-09	++
rs10216314	7	126445925	T	C	0.460935	0.993238	362658	-5.878	4.151e-09	--
rs2283071	7	126436886	T	C	0.460823	0.994831	363962	-5.877	4.184e-09	--
rs12969480	18	35147621	C	G	0.257987	0.991876	364384	5.877	4.185e-09	++
rs7204945	16	7668396	A	G	0.321725	0.978891	354557	5.875	4.224e-09	++
rs10774695	12	109868040	A	G	0.31534	0.999123	367028	5.875	4.228e-09	++
rs17627206	7	126433537	T	C	0.460715	0.994751	363974	5.875	4.237e-09	++
rs2416955	9	127934502	T	C	0.143862	0.999351	367180	5.874	4.245e-09	++
rs9955296	18	35156537	A	C	0.231209	0.996277	366685	-5.874	4.246e-09	--
rs142378207	9	127825168	A	G	0.132254	0.993718	365139	-5.874	4.246e-09	--
rs11229160	11	57676044	T	C	0.308498	0.996067	365127	5.872	4.293e-09	++
rs11790965	9	127832040	T	C	0.134512	0.992827	364943	5.872	4.296e-09	++
rs12798900	11	113298996	T	G	0.414876	0.996466	365592	-5.871	4.338e-09	--
rs4787050	16	7669000	A	G	0.324925	0.977733	353435	5.87	4.364e-09	++
rs4245154	11	113388674	A	G	0.431123	0.993844	363366	5.87	4.369e-09	++
rs4731330	7	126447564	T	C	0.460794	0.992976	362428	-5.869	4.372e-09	--
rs9953231	18	35150526	A	G	0.226597	0.992955	366034	5.869	4.377e-09	++
rs72767003	9	127913157	T	C	0.143699	0.999051	367001	-5.869	4.377e-09	--
rs11792367	9	127818298	T	C	0.132149	0.992501	364783	-5.869	4.384e-09	--
rs1592370	7	126451889	T	C	0.46846	0.99286	362253	5.868	4.412e-09	++
rs11793512	9	127820351	A	C	0.132177	0.993166	365067	-5.867	4.438e-09	--
rs10896662	11	57679080	A	G	0.308559	0.995586	365027	-5.867	4.439e-09	--
rs1008260	7	126433327	T	C	0.460846	0.994704	363968	-5.867	4.443e-09	--
rs72767013	9	127938660	T	C	0.143725	0.999468	367207	-5.866	4.454e-09	--
rs10986636	9	127962972	A	G	0.14441	1	367289	-5.866	4.461e-09	--
rs10846380	12	16747034	T	C	0.402513	0.995657	365419	5.865	4.486e-09	++
rs11214605	11	113300601	T	C	0.414788	0.995624	365464	-5.862	4.587e-09	--
rs7506595	18	35189856	A	G	0.157691	0.992925	364759	5.861	4.593e-09	++
rs12790660	11	57667222	T	C	0.308359	0.998379	366830	-5.861	4.598e-09	--
rs11022743	11	13297800	A	G	0.272007	0.998048	366928	5.861	4.6e-09	++
rs12581635	12	109855412	A	G	0.313325	0.993034	363660	5.861	4.607e-09	++
rs16927927	9	127943338	T	C	0.155414	0.998875	367070	5.86	4.642e-09	++
rs35851985	16	7666774	T	C	0.39028	0.981607	356691	5.856	4.736e-09	++
rs7131681	11	113300052	T	C	0.41383	0.995672	365539	-5.853	4.828e-09	--
rs12798206	11	57668479	T	G	0.308431	1	367289	-5.852	4.852e-09	--
rs7131465	11	113300022	A	C	0.413828	0.995676	365524	5.851	4.892e-09	++
rs10774692	12	109862324	T	G	0.313979	0.998761	367054	5.851	4.894e-09	++
rs4787048	16	7664102	A	G	0.324943	0.982036	357858	5.847	4.994e-09	++
rs2359742	3	35772769	A	G	0.486699	0.993322	364502	5.847	5.001e-09	++
rs113258444	9	127964259	A	G	0.146411	0.999847	367275	5.847	5.01e-09	++
rs10832022	11	13339272	A	G	0.250911	0.99357	365491	-5.844	5.095e-09	--
rs7110440	11	113349374	A	C	0.370154	0.997209	366527	-5.844	5.106e-09	--
rs10896656	11	57668941	C	G	0.308309	0.999108	367132	-5.841	5.196e-09	--
rs7948028	11	113328681	A	C	0.369848	0.99094	364081	5.838	5.288e-09	++
rs61902787	11	113337058	A	C	0.370182	0.995166	366194	-5.837	5.322e-09	--
rs35277073	11	113350620	C	G	0.370181	0.997442	366581	5.837	5.324e-09	++
rs7953142	12	109862185	T	C	0.313887	0.998703	367033	5.835	5.368e-09	++
rs12959642	18	35154480	A	G	0.231218	0.995309	366489	5.835	5.375e-09	++
rs2037015	3	35774713	A	G	0.486706	0.993037	364350	5.835	5.38e-09	++
rs3785235	16	7667228	A	G	0.389915	0.981177	356385	-5.833	5.432e-09	--
rs34216353	11	113386391	T	C	0.430914	0.995184	364335	-5.831	5.503e-09	--
rs61902807	11	113344912	T	C	0.370123	0.996411	366386	5.831	5.514e-09	++
rs62081464	18	35142133	T	C	0.22691	0.989493	363379	5.83	5.528e-09	++
rs9925434	16	7666407	A	C	0.38881	0.980177	355972	5.827	5.64e-09	++
rs7198928	16	7666402	T	C	0.389855	0.979975	355877	5.827	5.643e-09	++
rs4678802	3	35775249	T	C	0.486705	0.992937	364274	5.826	5.688e-09	++
rs2063648	3	35728881	A	G	0.465992	0.997856	366240	-5.825	5.701e-09	--
rs4731331	7	126447627	C	G	0.469054	0.993048	362507	5.825	5.705e-09	++
rs35738585	11	113386347	T	G	0.430908	0.995171	364327	5.825	5.723e-09	++
rs4245150	11	113364647	T	G	0.372145	1	367289	5.824	5.761e-09	++
rs9645687	11	57676251	T	C	0.307551	0.994944	364303	-5.824	5.762e-09	--
rs11601054	11	113336172	A	G	0.370182	0.995167	366249	-5.823	5.788e-09	--
rs7131627	11	113299829	A	G	0.413874	0.995812	365577	-5.822	5.832e-09	--
rs12962050	18	35179808	A	G	0.364899	0.995382	364364	-5.821	5.846e-09	--
rs10832011	11	13287938	A	G	0.298081	0.996736	366987	-5.821	5.855e-09	--
rs11665070	18	35152563	A	G	0.344672	0.994757	364843	-5.82	5.878e-09	--
rs13226065	7	126438759	A	G	0.467688	0.994333	363906	-5.816	6.03e-09	--
rs7131440	11	113299910	T	C	0.413768	0.995865	365625	-5.816	6.039e-09	--
rs6976213	7	126445042	A	G	0.470373	0.993095	362564	-5.815	6.047e-09	--
rs4534613	11	113386043	A	C	0.430864	0.99516	364276	5.815	6.076e-09	++
rs4728054	7	126471603	T	C	0.48335	0.995701	364055	5.813	6.142e-09	++
rs4731332	7	126471626	C	G	0.485262	0.995619	364054	5.813	6.145e-09	++
rs10766076	11	13340710	A	T	0.250921	0.993046	365068	5.813	6.148e-09	++
rs2161753	9	127935172	T	C	0.151581	0.999682	367206	5.812	6.186e-09	++
rs10774691	12	109859830	T	C	0.313884	0.997629	366407	5.811	6.195e-09	++
rs11077203	16	7666842	A	G	0.390353	0.981433	356581	5.811	6.21e-09	++
rs7504262	18	35160143	A	G	0.332071	0.996615	365945	5.811	6.212e-09	++
rs4337071	11	113334100	T	C	0.36966	0.991388	364546	-5.811	6.216e-09	--
rs869248	9	127961103	A	G	0.146075	0.999339	367068	5.81	6.23e-09	++
rs139703184	9	127937746	A	T	0.151571	0.999734	367225	-5.81	6.246e-09	--
rs10850134	12	109861454	C	G	0.313896	0.998489	367013	5.808	6.31e-09	++
rs2403661	11	13285281	T	G	0.297792	0.995519	365395	5.807	6.346e-09	++
rs17601612	11	113317745	C	G	0.374693	0.9796	353198	-5.807	6.373e-09	--
rs72767017	9	127950355	A	G	0.15146	0.999927	367276	5.807	6.376e-09	++
rs7621308	3	136275528	A	G	0.479523	0.999053	366631	-5.806	6.402e-09	--
rs10891540	11	113239082	A	G	0.47162	0.991504	360368	-5.803	6.504e-09	--
rs4728055	7	126471780	A	G	0.483419	0.995856	364116	5.803	6.517e-09	++
rs4479021	11	113383394	A	G	0.430545	0.996218	364941	-5.8	6.615e-09	--
rs2035380	11	13284345	T	C	0.297779	0.995096	365406	5.8	6.62e-09	++
rs7107293	11	113384111	A	G	0.430822	0.995908	364747	-5.8	6.626e-09	--
rs2075439	12	109859374	A	G	0.313902	0.997313	366103	-5.799	6.665e-09	--
rs55707035	9	127940054	T	G	0.151628	0.999544	367212	5.797	6.732e-09	++
rs72767014	9	127940566	A	G	0.151622	0.99947	367203	-5.797	6.736e-09	--
rs72767015	9	127940681	T	C	0.151621	0.99946	367203	-5.797	6.736e-09	--
rs17337635	9	127958854	T	C	0.146104	0.998966	366938	-5.796	6.799e-09	--
rs2054605	11	13266215	A	G	0.445015	0.987843	360067	5.795	6.82e-09	++
rs72767010	9	127929390	T	C	0.151607	0.999078	367031	-5.795	6.829e-09	--
rs11788062	9	127930379	T	C	0.151564	0.999289	367079	-5.795	6.833e-09	--
rs2157753	7	126472723	A	C	0.483424	0.996064	364270	5.794	6.866e-09	++
rs10850135	12	109866528	A	C	0.313822	1	367289	5.793	6.896e-09	++
rs10986626	9	127948321	A	G	0.151727	1	367289	-5.793	6.911e-09	--
rs1078	11	113241877	T	C	0.479384	0.9916	360164	-5.793	6.926e-09	--
rs3780599	9	127914434	A	G	0.151561	0.999291	367080	5.793	6.928e-09	++
rs13290128	9	127959240	A	C	0.14609	0.999071	366939	5.792	6.938e-09	++
rs525773	3	135936453	A	G	0.494684	0.995305	364052	-5.791	7.001e-09	--
rs11129666	3	35740793	C	G	0.484811	0.997273	366383	5.789	7.087e-09	++
rs13240418	7	126438699	T	G	0.468894	0.994355	363909	-5.789	7.089e-09	--
rs4630328	11	113334209	A	G	0.369488	0.991608	364741	-5.786	7.192e-09	--
rs72767007	9	127918833	A	G	0.151636	0.999132	367032	-5.786	7.196e-09	--
rs7928655	11	13300252	C	G	0.303358	0.999396	367197	5.785	7.257e-09	++
rs900145	11	13293905	T	C	0.30315	1	367289	-5.785	7.259e-09	--
rs9669684	12	109860644	T	C	0.313885	0.998054	366918	5.784	7.298e-09	++
rs10774690	12	109859682	A	G	0.313873	0.997506	366253	5.781	7.432e-09	++
rs7192025	16	7666391	A	G	0.380476	0.981041	356765	-5.781	7.436e-09	--
rs4336063	3	35642695	A	G	0.341565	0.989689	360899	-5.781	7.438e-09	--
rs10891539	11	113236492	C	G	0.477516	0.991883	360397	-5.78	7.487e-09	--
rs7636980	3	35751601	T	C	0.489048	0.994538	364889	5.777	7.602e-09	++
rs900146	11	13293887	T	C	0.303196	0.999869	367261	-5.777	7.611e-09	--
rs11077206	16	7667332	C	G	0.389816	0.981116	356344	5.777	7.614e-09	++
rs3785234	16	7667392	T	C	0.389724	0.980951	356037	5.776	7.671e-09	++
rs2416954	9	127934350	A	C	0.152015	0.997805	366633	5.773	7.801e-09	++
rs11022735	11	13292727	A	C	0.303162	0.999776	367266	5.773	7.803e-09	++
rs12295734	11	13292281	C	G	0.302892	0.997342	366340	-5.771	7.872e-09	--
rs11066526	12	109854476	C	G	0.313502	0.99333	363834	5.771	7.881e-09	++
rs696518	3	136120300	A	C	0.375968	0.997532	365526	5.771	7.893e-09	++
rs7191889	16	7662811	A	G	0.385722	0.985862	359122	-5.769	7.969e-09	--
rs1812103	12	109852199	T	C	0.313421	0.99267	363533	5.769	7.993e-09	++
rs1513478	3	35758293	A	C	0.486285	0.995342	365762	5.767	8.052e-09	++
rs11915629	3	136139730	C	G	0.423503	0.999022	366772	5.766	8.113e-09	++
rs10789942	11	113236199	A	G	0.476945	0.991947	360517	5.764	8.209e-09	++
rs7109016	11	13293979	A	T	0.303143	0.999878	367273	5.764	8.219e-09	++
rs7125487	11	13282058	C	G	0.282824	0.991904	363253	5.764	8.224e-09	++
rs56235965	3	136130677	A	G	0.423894	0.999267	366924	5.764	8.237e-09	++
rs834305	3	136119354	T	C	0.376546	0.997504	365519	-5.763	8.273e-09	--
rs11022754	11	13313243	A	G	0.267441	0.995602	365438	5.762	8.323e-09	++
rs11717954	3	136112109	A	G	0.39344	0.998856	366533	5.761	8.35e-09	++
rs900147	11	13293840	A	G	0.30316	0.999914	367273	-5.761	8.353e-09	--
rs11022753	11	13310854	T	C	0.267484	0.995643	365464	-5.761	8.355e-09	--
rs12800853	11	113302514	T	C	0.414938	0.994486	365243	-5.76	8.393e-09	--
rs12805699	11	113241810	A	T	0.479829	0.991756	360195	-5.76	8.423e-09	--
rs2280096	3	35712071	A	G	0.471757	0.998278	366257	-5.759	8.438e-09	--
rs7970482	12	109862335	A	G	0.312536	0.997851	366235	5.759	8.46e-09	++
rs1384024	11	13296644	A	C	0.303236	0.999354	367110	-5.758	8.521e-09	--
rs2305233	3	35756778	A	T	0.486131	0.995376	365769	-5.757	8.584e-09	--
rs12152230	3	35753579	T	C	0.486329	0.995612	365704	5.755	8.67e-09	++
rs12804573	11	113241726	A	G	0.479912	0.991776	360192	-5.754	8.713e-09	--
rs1384027	11	13295920	A	T	0.303043	0.999421	367127	5.753	8.771e-09	++
rs7949802	11	113381832	T	C	0.43176	0.996746	365383	-5.752	8.84e-09	--
rs7196688	16	7662773	A	T	0.38568	0.986	359148	5.75	8.902e-09	++
rs3785237	16	7667131	C	G	0.496839	0.988134	361214	5.748	9.031e-09	++
rs1384025	11	13296446	T	G	0.303025	0.999462	367162	-5.746	9.138e-09	--
rs11082011	18	35145122	T	C	0.343995	0.992583	363244	-5.746	9.138e-09	--
rs4146386	11	13291979	A	G	0.302983	0.999424	367250	5.745	9.171e-09	++
rs1384030	11	13292909	T	C	0.303226	0.999753	367252	5.745	9.218e-09	++
rs11066523	12	109851899	T	C	0.313356	0.992343	363329	5.743	9.275e-09	++
rs10846381	12	16752099	A	T	0.421756	0.991611	365024	5.743	9.29e-09	++
rs7191200	16	7662831	T	C	0.385691	0.985787	359068	5.743	9.301e-09	++
rs11022755	11	13315049	T	C	0.269356	0.995084	365390	-5.742	9.361e-09	--
rs7202054	16	7663180	T	C	0.385771	0.98583	359056	-5.741	9.395e-09	--
rs930356	12	109852372	T	C	0.313793	0.992672	363545	-5.741	9.397e-09	--
rs12956949	18	35171653	A	G	0.36819	1	367289	-5.741	9.402e-09	--
rs1384028	11	13295767	T	C	0.303013	0.999531	367169	-5.741	9.436e-09	--
rs1384026	11	13296401	A	T	0.303011	0.999516	367169	-5.741	9.436e-09	--
rs10846378	12	16743434	T	G	0.445971	0.987829	359695	-5.74	9.445e-09	--
rs7107287	11	13312969	T	G	0.269353	0.995165	365406	5.74	9.49e-09	++
rs10846379	12	16745863	C	G	0.403592	0.99725	365963	-5.738	9.568e-09	--
rs10832017	11	13309671	A	G	0.269377	0.995233	365435	5.738	9.571e-09	++
rs10832014	11	13295415	A	T	0.30301	0.999535	367170	-5.738	9.607e-09	--
rs10832019	11	13313879	T	C	0.269342	0.995144	365401	5.736	9.676e-09	++
rs7934154	11	13314148	T	G	0.269342	0.995142	365401	5.736	9.676e-09	++
rs7636725	3	35751317	A	C	0.486731	0.995225	365441	5.736	9.687e-09	++
rs4757138	11	13297925	A	G	0.303197	0.999297	367035	5.734	9.83e-09	++
rs2279287	11	13298485	T	C	0.303095	0.999608	367176	5.733	9.893e-09	++
rs2279286	11	13298519	A	G	0.303088	0.999606	367176	-5.733	9.893e-09	--
rs834304	3	136111658	T	G	0.393377	0.998814	366529	-5.732	9.908e-09	--
rs2279285	11	13298687	T	G	0.303153	0.999613	367173	-5.728	1.014e-08	--
rs4799949	18	35155910	T	C	0.344639	0.996973	365964	-5.728	1.015e-08	--
rs11718987	3	35755986	T	G	0.486085	0.995283	365686	5.728	1.016e-08	++
rs2058799	12	16743217	A	G	0.421498	1	367289	5.727	1.023e-08	++
rs948537	18	35125161	T	C	0.227837	0.980094	358988	5.726	1.028e-08	++
rs4146388	11	13306605	T	C	0.267536	0.996038	365583	5.725	1.037e-08	++
rs1184523	3	35836739	T	G	0.353951	0.980541	356833	-5.724	1.037e-08	--
rs9832763	3	35707482	T	G	0.473135	0.99881	366737	5.721	1.057e-08	++
rs12967741	18	35168263	A	G	0.367095	0.999074	366718	5.718	1.081e-08	++
rs2155463	11	113242301	T	C	0.471308	0.99118	360185	5.717	1.083e-08	++
rs1037169	11	13361005	T	C	0.314969	0.99369	363921	5.712	1.114e-08	++
rs7505519	18	35172316	A	G	0.368016	0.999644	367183	-5.711	1.122e-08	--
rs11066522	12	109851488	C	G	0.313435	0.990901	362413	-5.711	1.123e-08	--
rs6791611	3	136160590	C	G	0.424118	0.998894	366703	-5.711	1.125e-08	--
rs11057006	12	16750931	A	G	0.420655	0.992165	364979	5.709	1.135e-08	++
rs4757140	11	13300540	T	G	0.302666	0.999552	367166	-5.708	1.146e-08	--
rs1384029	11	13293019	T	C	0.305195	0.999357	367229	5.705	1.162e-08	++
rs12361893	11	13301114	C	G	0.302634	0.999552	367172	5.705	1.163e-08	++
rs11022752	11	13307622	A	G	0.272942	0.991562	363841	-5.704	1.171e-08	--
rs4757139	11	13300456	T	C	0.302665	0.999565	367170	-5.704	1.173e-08	--
rs11646221	16	7666088	T	G	0.433292	0.98367	357818	5.701	1.191e-08	++
rs6589381	11	113378952	A	C	0.432129	0.997315	366226	-5.701	1.194e-08	--
rs4757141	11	13307095	A	G	0.269438	0.995556	365545	-5.698	1.209e-08	--
rs7184911	16	7670326	A	C	0.431132	0.979546	352754	5.696	1.223e-08	++
rs11022749	11	13307366	A	G	0.27268	0.995276	365490	-5.695	1.23e-08	--
rs948536	18	35125314	A	G	0.227681	0.98093	359340	-5.695	1.234e-08	--
rs7243102	18	35161833	T	C	0.34227	0.995645	365855	-5.695	1.236e-08	--
rs2186799	11	113242533	T	G	0.478289	0.991545	360135	-5.693	1.248e-08	--
rs12420205	11	113394035	T	C	0.322495	0.98745	359959	5.691	1.262e-08	++
rs12954661	18	35160655	T	C	0.342962	0.995433	365685	-5.686	1.303e-08	--
rs58011088	18	35188449	A	G	0.342423	0.986051	361354	5.684	1.313e-08	++
rs11022751	11	13307613	T	C	0.273028	0.991445	363772	-5.681	1.335e-08	--
rs3777095	5	139660916	A	G	0.46041	0.995309	364660	-5.68	1.346e-08	--
rs12805304	11	13344645	A	T	0.251791	0.990408	364470	5.68	1.348e-08	++
rs12634096	3	35639884	T	C	0.344235	0.989307	360691	5.677	1.368e-08	++
rs6893253	5	139661279	T	C	0.460406	0.995303	364660	5.677	1.369e-08	++
rs34477402	3	35662731	T	C	0.347933	0.991693	363296	5.676	1.376e-08	++
rs10832013	11	13295353	T	G	0.316122	0.999095	367046	-5.67	1.427e-08	--
rs685149	11	57657413	A	G	0.348315	0.994607	364277	5.67	1.429e-08	++
rs2514218	11	113392994	T	C	0.348305	0.989199	360676	-5.669	1.438e-08	--
rs7190951	16	7662660	T	C	0.385938	0.986184	359248	5.669	1.438e-08	++
rs3826209	16	7668003	A	G	0.382159	0.98107	355026	-5.669	1.438e-08	--
rs10239010	7	126458354	A	G	0.473132	0.991465	361492	5.669	1.439e-08	++
rs10935181	3	136098408	A	G	0.424096	0.998967	366742	-5.668	1.446e-08	--
rs11640652	16	7662500	A	G	0.38657	0.98381	358093	5.668	1.447e-08	++
rs7242923	18	35159833	T	C	0.342195	0.995403	365667	5.665	1.466e-08	++
rs1941955	18	35162838	T	C	0.342244	0.995826	365926	5.665	1.473e-08	++
rs73222302	3	136098085	A	G	0.423261	0.999026	366775	5.663	1.484e-08	++
rs1557646	7	126462415	A	G	0.473143	0.991822	361574	-5.663	1.485e-08	--
rs6507210	18	35169497	A	T	0.366428	0.998563	367038	-5.663	1.487e-08	--
rs11022765	11	13345115	A	C	0.251754	0.989439	364189	5.66	1.516e-08	++
rs12706747	7	126458996	T	C	0.472	0.991754	361511	5.657	1.541e-08	++
rs61882122	11	13299895	A	G	0.307928	0.995428	364878	5.656	1.549e-08	++
rs4799950	18	35170045	C	G	0.340679	0.997099	366736	5.652	1.586e-08	++
rs7715538	5	139665181	T	C	0.45938	0.995527	364913	5.652	1.59e-08	++
rs655836	3	136097576	T	C	0.423483	0.99888	366625	5.651	1.599e-08	++
rs73480560	11	57401400	T	C	0.260712	0.978641	356411	5.649	1.609e-08	++
rs864437	3	136119909	C	G	0.377956	0.996134	364291	-5.648	1.621e-08	--
rs3999543	6	26259807	A	G	0.305513	0.975326	353914	5.646	1.638e-08	++
rs11022750	11	13307594	A	G	0.27303	0.991504	363823	5.645	1.652e-08	++
rs11022734	11	13281580	A	G	0.290337	0.99269	363852	5.644	1.661e-08	++
rs13161399	5	139666427	T	G	0.460384	0.994688	364491	-5.644	1.663e-08	--
rs13188413	5	139666287	A	T	0.459911	0.994108	364578	-5.639	1.714e-08	--
rs56346023	9	127957482	A	T	0.147299	0.993883	364876	5.639	1.715e-08	++
rs11022733	11	13281557	A	C	0.290281	0.992649	363831	-5.638	1.723e-08	--
rs7237475	18	35167222	T	C	0.365026	0.997712	366492	5.635	1.747e-08	++
rs62581367	9	128078587	C	G	0.150181	0.988889	363737	5.632	1.781e-08	++
rs1539844	18	35120132	A	G	0.163989	0.97395	358423	5.632	1.782e-08	++
rs4912709	5	139684087	T	C	0.460967	0.993227	363611	-5.632	1.786e-08	--
rs11877758	18	35138110	T	G	0.311953	0.986918	360886	-5.627	1.829e-08	--
rs68094047	12	109855201	T	C	0.250801	0.992623	364023	5.626	1.844e-08	++
rs12581637	12	109855429	A	G	0.251192	0.992273	363786	5.625	1.854e-08	++
rs711972	3	136110018	T	C	0.430144	0.998301	366213	-5.624	1.865e-08	--
rs7978201	12	109855745	T	C	0.251434	0.992822	364101	5.624	1.866e-08	++
rs9686454	5	139627813	T	C	0.453673	0.995559	365460	5.623	1.875e-08	++
rs12967855	18	35138245	A	G	0.343785	0.98888	361100	5.622	1.883e-08	++
rs13170475	5	139671062	T	C	0.45982	0.993519	363729	-5.622	1.892e-08	--
rs35327499	18	20891631	A	G	0.102548	0.957586	358661	5.62	1.914e-08	++
rs75022332	17	43810873	A	T	0.213608	0.988695	362831	-5.619	1.916e-08	--
rs6889283	5	139653439	T	G	0.453518	0.995602	364850	-5.619	1.917e-08	--
rs35393419	12	109881809	T	C	0.247734	0.995217	365077	5.619	1.918e-08	++
rs4913079	5	139683029	A	G	0.461044	0.9932	363588	5.619	1.922e-08	++
rs12709690	18	35165852	T	C	0.365864	0.997514	366451	5.616	1.958e-08	++
rs6873248	5	139683762	A	G	0.461233	0.992978	363381	-5.615	1.96e-08	--
rs2337082	5	139649201	A	G	0.452527	0.995622	364959	-5.615	1.963e-08	--
rs61934479	12	109855111	A	G	0.251161	0.992605	364005	-5.615	1.965e-08	--
rs1279831	3	135933264	A	G	0.42867	0.997294	365679	5.615	1.97e-08	++
rs6863474	5	139630862	T	C	0.453581	0.996338	365732	-5.614	1.979e-08	--
rs6879174	5	139654732	A	G	0.453485	0.99549	364756	5.612	1.998e-08	++
rs7987467	13	111557399	A	G	0.407619	0.996519	365382	5.612	2e-08	++
rs2053056	5	139648183	A	C	0.453503	0.995548	364775	5.612	2.004e-08	++
rs1539853	18	35131444	A	G	0.258113	0.983841	360253	5.611	2.012e-08	++
rs35267052	5	87949118	T	G	0.101497	0.992226	366017	-5.609	2.031e-08	--
rs35214989	5	139636127	T	C	0.455249	0.995842	365625	5.609	2.032e-08	++
rs13359519	5	139654664	A	G	0.454821	0.995436	364829	-5.609	2.034e-08	--
rs13177186	5	139640476	A	G	0.45355	0.99615	365678	5.608	2.043e-08	++
rs1142828	5	139623901	T	G	0.453649	0.996313	365691	-5.606	2.07e-08	--
rs16941035	17	43761519	T	G	0.246841	0.996853	366594	-5.605	2.079e-08	--
rs9964724	18	35159124	T	C	0.320959	0.993075	364258	-5.604	2.098e-08	--
rs2217972	12	109857612	T	C	0.251133	0.994101	364678	5.604	2.099e-08	++
rs13353827	5	139654537	T	C	0.454804	0.995384	364776	5.602	2.114e-08	++
rs2337081	5	139642414	A	C	0.453581	0.996167	365676	5.602	2.115e-08	++
rs3205743	13	111551920	T	C	0.407648	0.996795	365623	-5.602	2.121e-08	--
rs7327003	13	111554496	A	T	0.40764	0.996719	365567	-5.601	2.137e-08	--
rs16941038	17	43761565	T	C	0.246829	0.996873	366600	-5.6	2.138e-08	--
rs1864970	5	139633042	T	C	0.454553	0.995659	365673	5.599	2.162e-08	++
rs62385161	5	139635747	T	C	0.452566	0.996546	365996	5.598	2.168e-08	++
rs13177454	5	139636570	T	C	0.454813	0.996013	365642	5.597	2.178e-08	++
rs34123604	13	111557849	A	C	0.407665	0.996218	365149	-5.597	2.183e-08	--
rs681783	3	136035303	T	C	0.392847	0.996795	365293	-5.596	2.192e-08	--
rs4773270	13	111552119	A	G	0.408598	0.996456	365535	-5.596	2.194e-08	--
rs654237	3	136068699	T	C	0.421902	0.99649	365451	5.595	2.21e-08	++
rs10774696	12	109875753	T	C	0.36987	0.995609	365089	5.594	2.22e-08	++
rs11748023	5	139558584	T	C	0.456479	0.995967	364927	5.593	2.231e-08	++
rs10051345	5	139670932	C	G	0.458196	0.993952	364054	-5.593	2.233e-08	--
rs7730245	5	139628163	A	C	0.453653	0.996062	365721	-5.591	2.258e-08	--
rs12582256	12	109856585	A	G	0.251393	0.993397	364278	5.591	2.261e-08	++
rs480162	3	136068695	A	T	0.421911	0.996503	365464	5.59	2.27e-08	++
rs12817055	12	109870100	T	C	0.252894	0.996762	365633	5.588	2.296e-08	++
rs4766472	12	109853602	C	G	0.251192	0.992301	363919	-5.587	2.308e-08	--
rs526574	3	136103349	A	G	0.409457	0.998199	366313	5.587	2.309e-08	++
rs7725147	5	139679046	A	G	0.459531	0.993846	363880	5.587	2.309e-08	++
rs6867870	5	139641896	A	C	0.453474	0.996139	365664	-5.586	2.327e-08	--
rs4766598	12	109853306	A	G	0.250734	0.992223	363915	-5.582	2.378e-08	--
rs553018	3	136037227	A	C	0.393767	0.99658	365075	5.582	2.383e-08	++
rs6779429	3	35638443	T	C	0.344872	0.989678	360867	-5.579	2.418e-08	--
rs421211	5	139581773	A	G	0.455769	0.996393	366045	5.579	2.42e-08	++
rs838202	3	136035217	A	G	0.392771	0.996752	365253	-5.579	2.422e-08	--
rs1529693	5	139678213	A	G	0.458573	0.993835	363889	5.577	2.453e-08	++
rs2116790	5	139654115	A	G	0.45252	0.99594	365144	-5.577	2.454e-08	--
rs642075	3	135933899	A	G	0.428499	0.996771	365348	-5.576	2.465e-08	--
rs12607755	18	35134259	T	C	0.261762	0.986315	360574	-5.576	2.467e-08	--
rs517319	3	136066051	A	T	0.370149	0.996553	365217	5.576	2.468e-08	++
rs2217971	12	109857666	C	G	0.251386	0.994193	364711	5.575	2.479e-08	++
rs4766471	12	109853462	A	G	0.251189	0.992286	363921	5.572	2.514e-08	++
rs12290622	11	13314307	A	G	0.296218	0.995396	365416	-5.572	2.518e-08	--
rs77804065	17	43810896	T	C	0.217158	0.983843	360736	5.572	2.52e-08	++
rs12717951	5	139589309	A	G	0.455584	0.996345	365875	5.57	2.543e-08	++
rs60945232	12	109854401	A	G	0.251176	0.992447	364013	-5.568	2.575e-08	--
rs1134348	13	111549722	T	C	0.408451	0.996631	365626	-5.567	2.586e-08	--
rs13186198	5	139652057	A	G	0.452586	0.995687	364950	-5.567	2.589e-08	--
rs7215239	17	43767773	T	C	0.246752	0.996459	366594	-5.566	2.604e-08	--
rs7207373	17	43770712	T	C	0.246498	0.995917	366290	5.564	2.629e-08	++
rs11750229	5	139559014	T	G	0.456174	0.996007	365008	-5.564	2.634e-08	--
rs391957	9	128004024	T	C	0.398713	0.997448	365119	-5.564	2.643e-08	--
rs2436390	5	139586501	A	G	0.456247	0.996481	366015	5.563	2.645e-08	++
rs2053055	5	139646776	T	C	0.453504	0.995552	364746	-5.563	2.65e-08	--
rs36170258	11	13311263	T	C	0.296234	0.995423	365412	-5.562	2.66e-08	--
rs7732649	5	139623592	A	C	0.458824	0.995071	365288	-5.562	2.663e-08	--
rs1557343	18	35159172	A	T	0.320283	0.994144	365263	5.562	2.671e-08	++
rs2164743	12	109875163	T	C	0.369996	0.996263	365153	5.561	2.684e-08	++
rs1481891	11	13310718	T	C	0.29624	0.995424	365421	5.561	2.685e-08	++
rs7956194	12	109877825	A	G	0.369352	0.996273	365071	5.561	2.686e-08	++
rs57392861	13	111562398	A	G	0.40766	0.995473	364847	5.561	2.686e-08	++
rs4414197	11	13306311	T	G	0.302703	0.996774	365617	5.561	2.689e-08	++
rs1557339	18	35129076	A	C	0.261933	0.98507	360177	-5.56	2.693e-08	--
rs397463	5	139584275	C	G	0.455497	0.99611	365747	-5.56	2.693e-08	--
rs7973253	12	109878115	A	G	0.369666	0.996407	365316	-5.56	2.696e-08	--
rs11129662	3	35696096	A	G	0.33342	0.994629	364791	5.558	2.728e-08	++
rs6896007	5	139654951	A	G	0.452475	0.993782	363725	-5.558	2.729e-08	--
rs10850139	12	109875934	A	C	0.369741	0.995691	365245	-5.557	2.741e-08	--
rs10027926	4	3414654	A	G	0.101532	0.997329	366809	-5.556	2.756e-08	--
rs4353253	11	13310263	C	G	0.29628	0.995469	365446	-5.555	2.783e-08	--
rs35930208	13	111562803	T	C	0.407659	0.995374	364814	-5.554	2.787e-08	--
rs7244667	18	35126708	T	C	0.261935	0.982601	359049	-5.554	2.789e-08	--
rs2436391	5	139557385	T	C	0.455449	0.996095	364985	5.554	2.79e-08	++
rs696081	3	136047189	A	G	0.393634	0.997076	365479	5.553	2.801e-08	++
rs2128115	11	13251714	T	G	0.443592	0.997609	366323	-5.553	2.807e-08	--
rs4838254	9	128008537	A	G	0.397404	1	367289	-5.553	2.813e-08	--
rs6580473	5	139646962	A	G	0.452464	0.995869	365060	5.553	2.814e-08	++
rs10774697	12	109875981	A	G	0.369735	0.995687	365241	-5.552	2.818e-08	--
rs4603287	11	13301335	T	G	0.298566	0.999516	367239	5.551	2.833e-08	++
rs7737543	5	139646026	A	G	0.454807	0.995298	364654	5.551	2.833e-08	++
rs6503443	17	43765881	T	C	0.246155	0.996244	366624	-5.551	2.846e-08	--
rs11745502	5	139558808	A	G	0.455479	0.996009	364978	5.55	2.859e-08	++
rs1351525	11	13301548	A	T	0.298636	0.999641	367246	5.55	2.862e-08	++
rs34148132	11	13314475	T	C	0.302595	0.996222	365428	5.55	2.863e-08	++
rs3785238	16	7665557	A	T	0.367004	0.980892	356325	-5.549	2.865e-08	--
rs4913077	5	139614795	T	C	0.454318	0.996553	365708	5.549	2.876e-08	++
rs650326	3	136037707	A	G	0.393394	0.996917	365315	-5.547	2.902e-08	--
rs2191129	16	7667995	T	C	0.496074	0.986784	358388	5.547	2.903e-08	++
rs1481892	11	13301921	C	G	0.29856	0.999527	367245	-5.546	2.916e-08	--
rs11022756	11	13315439	A	C	0.296208	0.995318	365387	5.546	2.919e-08	++
rs10832027	11	13357183	A	G	0.316365	0.998933	366545	-5.543	2.967e-08	--
rs2896635	11	13359745	A	T	0.315252	0.998108	366323	-5.542	2.982e-08	--
rs12188849	5	139621570	A	G	0.454391	0.996757	365948	-5.54	3.02e-08	--
rs10832018	11	13312424	A	G	0.296254	0.995494	365432	-5.539	3.045e-08	--
rs1635298	17	43744344	A	T	0.246597	1	367289	-5.539	3.046e-08	--
rs17280180	3	35707818	C	G	0.408592	0.997492	366039	-5.538	3.057e-08	--
rs10060071	5	139599097	T	C	0.454226	0.996852	365977	5.536	3.102e-08	++
rs77301847	17	43810902	A	G	0.212669	0.986545	361887	-5.535	3.116e-08	--
rs10832006	11	13269792	A	G	0.254246	0.993193	364347	-5.533	3.142e-08	--
rs2075431	12	109874621	T	C	0.369684	0.996226	365173	5.532	3.172e-08	++
rs57222984	17	43758898	A	G	0.245138	0.990946	363938	-5.531	3.179e-08	--
rs439945	17	43726659	A	C	0.261461	1	367289	5.529	3.22e-08	++
rs417968	17	43728376	A	G	0.261741	1	367289	-5.526	3.272e-08	--
rs9860326	3	35683104	C	G	0.328766	0.994387	364081	5.526	3.273e-08	++
rs60868252	13	111559791	C	G	0.406921	0.99533	364539	-5.524	3.311e-08	--
rs480330	3	136028987	T	C	0.347773	0.992963	363080	-5.522	3.349e-08	--
rs2337138	5	139691664	A	C	0.457982	0.99185	362640	5.522	3.352e-08	++
rs1557338	18	35129579	A	G	0.261591	0.985326	360130	5.516	3.46e-08	++
rs60429217	3	35717574	T	C	0.41345	0.998019	366157	-5.516	3.462e-08	--
rs7717563	5	139689968	A	G	0.456718	0.992965	363345	-5.514	3.508e-08	--
rs7947951	11	13356030	A	G	0.313596	1	367289	5.511	3.564e-08	++
rs6869910	5	139629450	T	C	0.440204	0.986503	358889	5.508	3.632e-08	++
rs4309187	11	113412443	A	C	0.311887	0.989387	361183	-5.507	3.651e-08	--
rs12424599	12	109866615	A	G	0.246194	0.997701	366236	-5.507	3.658e-08	--
rs11214589	11	113245048	A	G	0.498474	0.976267	349271	-5.505	3.683e-08	--
rs1279086	3	136038574	A	G	0.392379	0.996776	365279	-5.505	3.696e-08	--
rs6870103	5	139692515	T	G	0.456986	0.992134	362913	5.503	3.726e-08	++
rs757503	17	43756466	T	C	0.215865	0.996923	366207	-5.502	3.756e-08	--
rs7717576	5	139623591	A	G	0.459123	0.994454	364753	-5.501	3.783e-08	--
rs1983614	1	210057428	T	C	0.484257	1	367289	5.501	3.785e-08	++
rs1278493	3	135814009	A	G	0.42933	1	367289	5.499	3.811e-08	++
rs62062288	17	44096553	A	G	0.211505	0.980982	358504	5.499	3.822e-08	++
rs62581402	9	128131784	A	G	0.146524	0.990731	364560	-5.497	3.86e-08	--
rs227199	1	210265384	C	G	0.359326	0.992936	363337	5.497	3.867e-08	++
rs793545	3	107091903	C	G	0.355248	0.995372	364522	5.497	3.869e-08	++
rs2023733	7	126438118	T	C	0.454746	0.990838	360075	-5.496	3.876e-08	--
rs2403662	11	13302822	A	G	0.298788	0.998351	366789	5.493	3.953e-08	++
rs62063264	17	44033401	T	C	0.215184	0.993566	364896	5.493	3.961e-08	++
rs3993105	11	13303071	T	C	0.298822	0.997935	366665	-5.493	3.962e-08	--
rs1347143	5	139669386	A	G	0.453096	0.992379	362983	-5.493	3.962e-08	--
rs10935177	3	135851077	A	C	0.429041	0.997959	365810	5.491	3.988e-08	++
rs518972	3	136039268	A	C	0.392227	0.996674	365276	-5.489	4.034e-08	--
rs4327091	17	44021717	A	G	0.215152	0.994153	365019	5.487	4.085e-08	++
rs77807457	17	43810851	C	G	0.214741	0.992614	364693	5.486	4.119e-08	++
rs1698982	3	135943021	A	G	0.476967	0.997263	365476	-5.485	4.129e-08	--
rs7926712	11	13303085	A	G	0.298785	0.997999	366701	5.485	4.138e-08	++
rs17280201	3	35717389	A	G	0.410977	0.997854	366058	-5.485	4.142e-08	--
rs62061733	17	44018399	A	G	0.22111	0.993268	364743	-5.483	4.189e-08	--
rs2316784	17	44021699	T	G	0.215152	0.994155	365020	5.482	4.194e-08	++
rs62055888	17	43838720	T	C	0.212906	0.995592	365062	5.481	4.23e-08	++
rs653995	3	135943350	A	G	0.476969	0.997401	365552	-5.481	4.232e-08	--
rs872972	17	43756458	A	G	0.215782	0.996865	366241	5.48	4.253e-08	++
rs2186800	11	113242860	A	G	0.479955	0.989497	358720	-5.475	4.363e-08	--
rs80143279	17	43776742	T	C	0.215583	0.995723	365977	-5.474	4.401e-08	--
rs1400409	3	107104622	T	C	0.379122	0.99752	364896	5.474	4.41e-08	++
rs35424804	11	13248730	T	C	0.486267	1	367289	-5.472	4.446e-08	--
rs7972069	12	109872191	T	C	0.369905	0.996714	365441	5.472	4.447e-08	++
rs2164744	12	109872039	T	C	0.370077	0.996831	365536	-5.472	4.458e-08	--
rs7506216	18	35125862	T	C	0.23217	0.980005	359136	5.47	4.508e-08	++
rs7372313	3	135872958	C	G	0.433275	0.997427	365215	-5.469	4.533e-08	--
rs17688916	17	43778680	A	T	0.196725	0.96467	349092	5.466	4.608e-08	++
rs10477348	5	139666906	A	T	0.450567	0.991214	362251	5.464	4.663e-08	++
rs76761706	17	43776741	T	C	0.215553	0.995513	365917	-5.46	4.754e-08	--
rs62057151	17	43903842	T	C	0.223812	0.995764	365341	5.458	4.805e-08	++
rs62063263	17	44033394	C	G	0.215209	0.993492	364855	5.455	4.905e-08	++
rs406204	5	113875160	T	C	0.206853	0.994419	364772	-5.454	4.939e-08	--
Overview of SNPs that were GWS (P < 5×10e-8) in the meta-analysis of UKB release 1 and 2 data.
SNPs are ordered based on ascending P value.
CHR = Chromosome; BP = basepair position; A1 = minor allele; A2 = major allele; MAF = minor allele frequency of SNP in the UKB
INFO = imputation quality of the SNP; N = Number of individuals for which SNP information was available; Z = Z-statistic; P = P value
DIR = direction of SNP effect in UKB release 1 and release 2 (i.e., full release minus individuals present in release 1)
