# Supplementary material for: Item-level analyses reveal genetic heterogeneity in neuroticism
Source: Nat Commun. 2018 Mar 2;9:905. doi: 10.1038/s41467-018-03242-8 (PMC5834468; doi:10.1038/s41467-018-03242-8)
Supplement: Supplementary file 20 — Supplementary Data 16 [file 41467_2018_3242_MOESM20_ESM.xlsx]

## Sheet: Supplementary Data 16
Supplementary Data 16. Genome-wide significant SNPs for GUILT (UKB field ID: 2030)
rsID	CHR	BP	A1	A2	MAF	INFO	N	Z	P	DIR
rs56343114	2	23900629	C	G	0.143745	0.998966	372756	-7.512	5.835e-14	--
rs138299362	2	23903633	T	C	0.127057	0.994343	371744	-7.371	1.692e-13	--
rs72796171	2	23942667	C	G	0.143591	0.999366	372812	7.317	2.538e-13	++
rs7569424	2	24036222	A	G	0.144838	0.999673	372827	-7.312	2.634e-13	--
rs7589440	2	24038595	A	G	0.144835	0.999748	372860	7.311	2.649e-13	++
rs10490751	2	24001356	A	G	0.144752	0.999277	372704	-7.311	2.651e-13	--
rs715646	2	24010566	A	G	0.144785	0.999184	372686	7.311	2.653e-13	++
rs17462433	2	24012758	T	C	0.144793	0.999202	372686	-7.308	2.702e-13	--
rs56315094	2	23941952	T	C	0.143624	0.999241	372836	-7.308	2.703e-13	--
rs55841168	2	24007926	T	C	0.14477	0.999295	372720	-7.307	2.725e-13	--
rs17762609	2	24114729	T	G	0.144873	1	372942	7.303	2.818e-13	++
rs56397893	2	24033789	T	G	0.144825	0.999698	372841	7.301	2.865e-13	++
rs72788214	2	24087621	A	C	0.144822	0.999652	372805	-7.296	2.959e-13	--
rs12623316	2	24087857	A	G	0.144823	0.999647	372805	-7.296	2.959e-13	--
rs17462558	2	24020812	T	C	0.144808	0.999459	372766	-7.296	2.962e-13	--
rs72786277	2	24062818	T	G	0.144836	0.999767	372847	-7.295	2.976e-13	--
rs72780188	2	24006065	A	G	0.14469	0.999304	372726	7.294	3e-13	++
rs72780185	2	24003967	A	G	0.144687	0.999314	372727	7.293	3.033e-13	++
rs17509001	2	24021231	T	C	0.1448	0.9995	372781	-7.293	3.034e-13	--
rs112361592	2	23998361	T	C	0.144659	0.999482	372771	7.292	3.046e-13	++
rs72786270	2	24059049	A	G	0.144834	0.999837	372932	7.291	3.068e-13	++
rs55657921	2	24008091	C	G	0.144705	0.99933	372744	-7.29	3.102e-13	--
rs6545127	2	24060670	A	G	0.144856	0.999631	372854	7.289	3.126e-13	++
rs138413889	2	24115207	A	G	0.144776	0.999906	372899	7.289	3.132e-13	++
rs72788212	2	24087385	A	G	0.144811	0.99965	372804	7.288	3.146e-13	++
rs145698915	2	24099798	A	G	0.144883	0.99955	372800	7.287	3.181e-13	++
rs12616250	2	24211550	T	C	0.148882	0.999424	372854	-7.286	3.195e-13	--
rs72786278	2	24063243	T	C	0.144835	0.999763	372844	7.285	3.224e-13	++
rs72786279	2	24063266	T	C	0.144837	0.999746	372843	7.284	3.241e-13	++
rs72781649	2	24210864	A	G	0.148886	0.999413	372851	-7.284	3.25e-13	--
rs12619525	2	23999565	C	G	0.144646	0.999541	372801	7.281	3.306e-13	++
rs72780199	2	24016269	A	C	0.144697	0.999442	372779	-7.28	3.331e-13	--
rs72786288	2	24075416	T	G	0.144827	0.999705	372813	7.28	3.341e-13	++
rs72786286	2	24074659	A	T	0.144814	0.999611	372810	7.279	3.351e-13	++
rs72780198	2	24014883	A	T	0.144731	0.999525	372813	7.279	3.36e-13	++
rs12616649	2	23890913	A	G	0.127899	0.990697	371010	7.279	3.365e-13	++
rs17762651	2	24115922	A	G	0.144789	0.999847	372888	-7.277	3.424e-13	--
rs7563564	2	23993404	T	C	0.144677	0.999525	372790	-7.275	3.455e-13	--
rs12623079	2	24103749	A	G	0.144771	0.999807	372915	7.274	3.487e-13	++
rs17462670	2	24026579	T	C	0.144541	0.999026	372729	-7.273	3.521e-13	--
rs11553491	2	24225901	C	G	0.148079	0.995653	371227	7.271	3.563e-13	++
rs55653559	2	24101066	A	G	0.144794	0.999786	372807	-7.271	3.572e-13	--
rs55682359	2	24101422	T	G	0.144794	0.99979	372807	7.271	3.572e-13	++
rs113732527	2	24098270	T	C	0.144798	0.999731	372803	-7.271	3.578e-13	--
rs113027486	2	24098371	A	G	0.144804	0.999719	372803	7.271	3.578e-13	++
rs56303870	2	24086944	A	G	0.145239	0.99885	372470	7.268	3.654e-13	++
rs113522526	2	24018476	T	C	0.144535	0.999358	372755	7.267	3.663e-13	++
rs72790310	2	24116716	T	C	0.144786	0.999849	372888	7.266	3.694e-13	++
rs72781648	2	24210333	T	C	0.148858	0.999523	372892	-7.265	3.723e-13	--
rs72782138	2	24048162	T	C	0.145078	1	372942	-7.265	3.738e-13	--
rs72796152	2	23933626	A	G	0.143367	0.999517	372874	7.264	3.762e-13	++
rs72782114	2	24025740	A	G	0.144527	0.999079	372745	7.264	3.764e-13	++
rs72781667	2	24225667	A	G	0.148282	0.994891	370959	-7.264	3.771e-13	--
rs7588286	2	24071427	A	G	0.148346	0.998936	372501	-7.263	3.779e-13	--
rs55770503	2	24030126	A	T	0.144696	0.999307	372759	-7.263	3.799e-13	--
rs72780121	2	23995918	T	C	0.144537	0.99951	372763	-7.261	3.845e-13	--
rs12614616	2	23996501	T	G	0.144547	0.99946	372759	-7.26	3.858e-13	--
rs72781643	2	24208746	A	G	0.148934	0.999254	372882	7.259	3.904e-13	++
rs72781634	2	24199102	T	C	0.14872	0.999808	372905	7.258	3.933e-13	++
rs72781639	2	24204148	C	G	0.148859	0.999693	372904	-7.257	3.954e-13	--
rs2339927	2	24045743	T	C	0.144953	0.999784	372905	7.257	3.966e-13	++
rs112985192	2	24102797	A	G	0.14497	0.999244	372701	7.255	4.031e-13	++
rs72782126	2	24039901	A	C	0.144949	0.999779	372875	-7.254	4.048e-13	--
rs2339926	2	24045734	C	G	0.144943	0.999834	372921	-7.252	4.103e-13	--
rs55761273	2	23957849	A	G	0.144173	0.997802	372297	-7.252	4.108e-13	--
rs72782136	2	24047344	A	G	0.144971	0.999877	372913	-7.25	4.162e-13	--
rs72782137	2	24047805	T	C	0.144972	0.999887	372913	7.25	4.162e-13	++
rs72798049	2	23958002	C	G	0.144176	0.997771	372304	-7.25	4.169e-13	--
rs72782113	2	24024952	C	G	0.144535	0.999086	372753	7.249	4.186e-13	++
rs111460347	2	24018833	A	G	0.144532	0.99947	372793	7.248	4.227e-13	++
rs12621406	2	24154821	T	C	0.149055	0.999027	372806	7.247	4.25e-13	++
rs2879640	2	24043573	T	C	0.14495	0.999847	372927	-7.247	4.261e-13	--
rs10490752	2	24025132	T	C	0.14451	0.99913	372769	7.246	4.281e-13	++
rs6986	6	30313340	C	G	0.223335	1	372942	7.246	4.305e-13	++
rs6712175	2	24023431	T	G	0.144529	0.999083	372752	-7.245	4.312e-13	--
rs72780123	2	23996009	A	G	0.14452	0.999563	372787	7.243	4.373e-13	++
rs72780118	2	23994431	A	G	0.144521	0.999578	372813	7.242	4.407e-13	++
rs6754694	2	24155448	T	C	0.149075	0.999123	372817	-7.239	4.509e-13	--
rs72796388	2	24171509	A	C	0.148313	0.999922	372930	-7.236	4.613e-13	--
rs6712524	2	24083925	T	C	0.14847	0.999629	372792	-7.236	4.626e-13	--
rs12617826	2	23997627	A	G	0.144496	0.999417	372769	7.236	4.628e-13	++
rs72788278	2	24095285	A	C	0.148461	0.999658	372790	-7.235	4.641e-13	--
rs17762102	2	24085606	A	G	0.148474	0.999606	372788	-7.235	4.644e-13	--
rs17711825	2	24124578	T	C	0.148466	0.999822	372886	-7.235	4.649e-13	--
rs72790326	2	24126153	T	C	0.148459	0.99985	372897	7.234	4.689e-13	++
rs72780104	2	23983715	A	G	0.144569	0.999768	372901	-7.234	4.706e-13	--
rs72780111	2	23991146	A	G	0.144523	0.9996	372812	7.233	4.721e-13	++
rs72780112	2	23991182	T	C	0.14452	0.999614	372812	7.233	4.721e-13	++
rs55846516	2	24158003	T	C	0.14832	0.999847	372899	-7.232	4.751e-13	--
rs72788280	2	24095907	A	G	0.148462	0.999664	372789	-7.232	4.77e-13	--
rs113593043	2	24134032	A	G	0.148325	0.999842	372900	-7.231	4.783e-13	--
rs72781653	2	24215633	T	C	0.148857	0.998185	372346	-7.231	4.792e-13	--
rs112313489	2	24132980	A	G	0.148327	0.999823	372899	-7.231	4.808e-13	--
rs72796389	2	24171761	A	G	0.148312	0.999916	372927	-7.231	4.81e-13	--
rs112187834	2	23953454	A	T	0.141398	0.996062	371664	7.23	4.826e-13	++
rs17762782	2	24126493	A	G	0.148462	0.999837	372897	-7.229	4.866e-13	--
rs72798050	2	23960194	T	G	0.144022	0.997797	372282	7.228	4.889e-13	++
rs72798064	2	23982832	T	C	0.144567	0.999767	372891	-7.228	4.902e-13	--
rs72796351	2	24158425	T	C	0.14831	0.999873	372908	-7.228	4.916e-13	--
rs111632468	2	23965514	T	C	0.144488	0.999425	372865	-7.227	4.921e-13	--
rs72788218	2	24090435	T	C	0.150638	0.999377	372772	7.225	5.008e-13	++
rs7578969	2	24168620	T	C	0.148311	0.999965	372934	-7.225	5.021e-13	--
rs75046532	2	24167267	A	G	0.148315	0.999952	372936	-7.224	5.046e-13	--
rs72788286	2	24098321	A	C	0.148462	0.999687	372787	-7.224	5.048e-13	--
rs12617839	2	24166277	A	T	0.148313	0.999951	372935	-7.224	5.064e-13	--
rs55653174	2	24166001	A	G	0.148377	0.999562	372787	-7.223	5.075e-13	--
rs72796319	2	24133027	T	C	0.148316	0.999824	372899	-7.223	5.084e-13	--
rs56218741	2	23977377	A	C	0.144577	0.999636	372870	-7.223	5.091e-13	--
rs72796385	2	24170360	A	T	0.148311	0.999964	372937	7.223	5.092e-13	++
rs7581107	2	24173565	T	C	0.148312	0.999963	372931	7.222	5.11e-13	++
rs7594510	2	24173377	A	G	0.148311	0.999948	372930	-7.222	5.135e-13	--
rs56104215	2	24133590	T	C	0.148339	0.999722	372899	-7.221	5.158e-13	--
rs72796316	2	24132272	T	C	0.14846	0.999675	372897	-7.221	5.178e-13	--
rs72796358	2	24160132	A	T	0.148319	0.999906	372911	7.22	5.192e-13	++
rs12612830	2	24134599	T	C	0.148316	0.999822	372902	7.219	5.239e-13	++
rs7603616	2	23959463	T	C	0.144067	0.997585	372203	7.217	5.297e-13	++
rs72796396	2	24178154	A	G	0.148483	0.999898	372924	7.217	5.328e-13	++
rs113125845	2	24185760	A	G	0.1483	0.999771	372910	-7.216	5.347e-13	--
rs72796326	2	24137047	A	G	0.148287	0.999667	372837	7.216	5.349e-13	++
rs72796397	2	24178211	A	T	0.148484	0.99992	372928	7.215	5.391e-13	++
rs113312575	2	24178093	A	G	0.148495	0.999849	372921	-7.214	5.415e-13	--
rs12622290	2	23979894	C	G	0.144581	0.999682	372884	-7.214	5.42e-13	--
rs17763224	2	24213776	T	C	0.148457	0.996375	372253	-7.214	5.429e-13	--
rs12616899	2	24165235	A	G	0.148315	0.999941	372934	-7.214	5.435e-13	--
rs12616985	2	24165511	A	C	0.148314	0.999943	372934	-7.214	5.435e-13	--
rs113966511	2	24171365	T	C	0.148306	0.999842	372927	-7.214	5.445e-13	--
rs12619592	2	23971415	A	C	0.144551	0.999516	372882	7.213	5.464e-13	++
rs113530757	2	24142500	A	G	0.148289	0.999827	372899	7.213	5.475e-13	++
rs72796337	2	24142957	A	G	0.148289	0.999823	372899	7.213	5.475e-13	++
rs72796339	2	24143063	T	C	0.148287	0.999784	372899	-7.213	5.475e-13	--
rs72796340	2	24143622	A	T	0.148288	0.999819	372899	7.213	5.475e-13	++
rs72798417	2	24188656	T	C	0.148327	0.999911	372927	7.212	5.499e-13	++
rs72796329	2	24141912	A	G	0.14829	0.999829	372898	7.212	5.505e-13	++
rs56339200	2	24188194	A	C	0.148328	0.999906	372926	7.212	5.517e-13	++
rs12623333	2	24111823	T	G	0.145032	0.998658	372671	-7.211	5.556e-13	--
rs72796357	2	24160131	A	G	0.148304	0.999795	372903	-7.211	5.557e-13	--
rs72781652	2	24213754	A	G	0.148379	0.996628	372229	7.211	5.567e-13	++
rs112221470	2	24187190	T	C	0.148323	0.99996	372934	7.209	5.655e-13	++
rs112145585	2	24185525	T	G	0.148324	0.999943	372932	7.207	5.738e-13	++
rs111248727	2	24187158	A	G	0.148325	0.999936	372931	-7.206	5.756e-13	--
rs56021814	2	24073437	A	T	0.148509	0.999581	372736	7.205	5.815e-13	++
rs112788077	2	24184676	A	G	0.148486	0.999948	372934	-7.203	5.908e-13	--
rs12623496	2	24181583	T	C	0.14849	0.999906	372930	7.202	5.933e-13	++
rs12617474	2	24192510	T	C	0.148331	0.999821	372896	7.197	6.142e-13	++
rs72780108	2	23986780	A	G	0.144429	0.999505	372837	7.195	6.229e-13	++
rs17508218	2	23976536	T	C	0.144425	0.99958	372850	7.193	6.361e-13	++
rs72798418	2	24188922	A	G	0.148374	1	372942	-7.192	6.369e-13	--
rs111657181	2	24112559	C	G	0.148499	0.999608	372826	7.192	6.382e-13	++
rs72798057	2	23976731	T	C	0.144427	0.999559	372847	-7.191	6.446e-13	--
rs72781663	2	24221694	C	G	0.151361	0.988432	369318	-7.188	6.576e-13	--
rs6710426	2	24159288	A	G	0.148156	0.999324	372646	-7.185	6.698e-13	--
rs111869566	2	24196340	A	C	0.14831	0.999856	372898	7.182	6.878e-13	++
rs6731001	2	24192952	A	G	0.148313	0.999809	372894	-7.179	7.028e-13	--
rs12614452	2	24194608	T	C	0.148305	0.999825	372897	7.178	7.079e-13	++
rs12620594	2	24194490	A	G	0.148303	0.999863	372899	7.178	7.086e-13	++
rs72781631	2	24195064	A	G	0.150185	0.999519	372888	7.177	7.124e-13	++
rs112603501	2	24197254	T	C	0.148744	0.99903	372669	7.169	7.552e-13	++
rs7578606	2	23902360	T	C	0.127888	0.998639	372778	-7.165	7.759e-13	--
rs72796110	2	23905658	A	T	0.128741	0.996069	371599	7.161	8.021e-13	++
rs55859418	2	23904231	A	C	0.128034	0.998166	372277	7.158	8.159e-13	++
rs13019016	2	23894773	C	G	0.152727	0.994192	371364	-7.153	8.483e-13	--
rs72794281	2	23893265	A	G	0.128186	0.992809	371167	7.149	8.722e-13	++
rs72796108	2	23904990	A	C	0.12836	0.997958	372267	7.149	8.771e-13	++
rs72781665	2	24223086	A	G	0.148818	0.996069	371313	7.149	8.772e-13	++
rs72796103	2	23900382	A	G	0.127296	0.998919	372799	7.147	8.889e-13	++
rs7576404	2	23899171	A	G	0.127548	0.998721	372788	7.126	1.031e-12	++
rs56053667	2	24221475	A	G	0.149528	0.993483	370019	-7.115	1.12e-12	--
rs72796138	2	23926233	T	C	0.12834	1	372942	7.085	1.39e-12	++
rs72796114	2	23906133	C	G	0.127946	0.996917	371966	-7.082	1.419e-12	--
rs111247693	2	24214373	T	C	0.139615	0.996722	371983	7.067	1.588e-12	++
rs6751655	2	24155478	A	G	0.133254	0.998685	372388	-7.063	1.633e-12	--
rs56152044	2	23927680	A	G	0.127731	0.999624	372932	-7.061	1.651e-12	--
rs139675912	2	24117282	A	C	0.129615	0.999707	372892	7.054	1.744e-12	++
rs72780125	2	24000145	T	C	0.129622	0.999282	372723	-7.052	1.765e-12	--
rs72780191	2	24007122	T	C	0.12964	0.999303	372744	-7.048	1.82e-12	--
rs72782117	2	24026921	A	G	0.129592	0.99891	372729	7.047	1.83e-12	++
rs56068891	2	24230633	A	G	0.133203	0.995083	371215	-7.046	1.841e-12	--
rs6718635	2	24066183	A	C	0.12969	0.998771	372553	-7.042	1.895e-12	--
rs72781671	2	24231123	A	G	0.133186	0.994941	371177	-7.041	1.907e-12	--
rs72786298	2	24083011	T	C	0.129583	0.999613	372808	7.037	1.966e-12	++
rs72786276	2	24062566	A	G	0.129617	0.999814	372859	7.036	1.98e-12	++
rs56413706	2	24086961	A	G	0.129606	0.999455	372756	7.031	2.049e-12	++
rs12614038	2	24088174	A	G	0.129603	0.99954	372782	7.027	2.117e-12	++
rs72782106	2	24022009	A	G	0.129683	0.998118	372552	-7.024	2.16e-12	--
rs72796119	2	23917179	T	C	0.127884	0.997964	372235	7.021	2.199e-12	++
rs72796130	2	23919740	T	C	0.128143	0.998687	372407	-7.019	2.232e-12	--
rs72794291	2	23897935	T	C	0.127303	0.997969	372687	7.019	2.234e-12	++
rs72796116	2	23913769	T	C	0.127791	0.99684	371900	7.018	2.256e-12	++
rs72781679	2	24237712	A	G	0.133287	0.993785	370882	7.016	2.275e-12	++
rs142518269	2	24087095	A	G	0.12964	0.999279	372714	7.016	2.285e-12	++
rs79023848	2	24038174	A	C	0.129794	0.999593	372813	7.014	2.32e-12	++
rs55707417	2	24029928	A	G	0.129594	0.998942	372677	7.007	2.438e-12	++
rs12612492	2	24093756	T	C	0.129558	0.999653	372805	7.007	2.442e-12	++
rs72788302	2	24107246	T	C	0.129557	0.999613	372860	7.005	2.472e-12	++
rs55801864	2	23922325	T	C	0.128097	0.999264	372911	7.001	2.533e-12	++
rs72796158	2	23935727	T	C	0.12882	0.999429	372863	-7.001	2.543e-12	--
rs56216411	2	23934533	A	G	0.128817	0.999471	372870	7	2.561e-12	++
rs72796359	2	24160545	T	C	0.133139	0.999721	372878	-6.991	2.737e-12	--
rs12621445	2	24154964	T	C	0.13314	0.999685	372869	6.987	2.806e-12	++
rs72781680	2	24238928	T	C	0.133482	0.993846	370910	6.987	2.816e-12	++
rs72798408	2	24181845	C	G	0.133085	0.99993	372931	6.987	2.818e-12	++
rs72798411	2	24184343	A	G	0.13308	0.999973	372936	-6.984	2.874e-12	--
rs72796125	2	23919169	T	C	0.127971	0.99857	372396	6.976	3.035e-12	++
rs145309966	2	24147047	A	G	0.133121	0.999713	372869	6.975	3.055e-12	++
rs147850066	2	24191317	C	G	0.133082	0.999927	372906	-6.974	3.083e-12	--
rs72790306	2	24111311	T	G	0.133238	0.99959	372843	-6.973	3.093e-12	--
rs61739076	2	24149439	A	G	0.133106	0.999697	372867	6.971	3.145e-12	++
rs72796343	2	24147631	A	G	0.133118	0.999709	372869	6.97	3.175e-12	++
rs963725	2	24148231	T	C	0.133118	0.999703	372869	-6.97	3.175e-12	--
rs56398785	2	24091515	A	T	0.133221	0.999606	372793	6.969	3.197e-12	++
rs72796328	2	24141343	A	G	0.133108	0.999747	372884	-6.966	3.263e-12	--
rs56371415	2	23932603	C	G	0.12866	0.999524	372878	-6.965	3.278e-12	--
rs140521091	2	24129389	A	G	0.133339	0.999172	372807	6.965	3.293e-12	++
rs2339851	2	23938883	A	G	0.128675	0.999406	372860	6.964	3.303e-12	++
rs56179550	2	23934867	T	C	0.128668	0.999491	372877	6.962	3.352e-12	++
rs72796154	2	23933839	A	G	0.128665	0.999521	372876	6.962	3.36e-12	++
rs139050099	2	24134167	A	G	0.133132	0.999722	372885	6.961	3.383e-12	++
rs72796402	2	24180104	A	G	0.132247	0.995434	372106	-6.961	3.383e-12	--
rs718139	2	23975911	A	G	0.129385	0.999328	372841	6.959	3.432e-12	++
rs115861480	2	24129464	A	T	0.133272	0.999702	372884	6.955	3.529e-12	++
rs12620558	2	23936022	A	G	0.128674	0.99936	372860	6.953	3.573e-12	++
rs72781658	2	24220141	A	G	0.133444	0.997129	372149	-6.943	3.845e-12	--
rs72798404	2	24180125	T	C	0.13225	0.995621	372096	6.94	3.935e-12	++
rs56205282	2	24221317	T	C	0.133424	0.996755	371911	6.932	4.161e-12	++
rs55806536	2	23912697	A	G	0.12864	0.994922	371613	-6.919	4.557e-12	--
rs72798041	2	23953076	T	C	0.126645	0.995375	371632	-6.912	4.79e-12	--
rs55982282	2	24188128	A	G	0.133778	0.999903	372932	6.907	4.949e-12	++
rs72796327	2	24140372	T	C	0.133776	0.999818	372903	-6.902	5.11e-12	--
rs12616768	2	24151372	A	G	0.133749	0.999783	372882	6.894	5.407e-12	++
rs113362373	2	24227357	A	G	0.134058	0.995363	371387	-6.892	5.514e-12	--
rs72781632	2	24198342	A	C	0.132741	1	372942	-6.885	5.777e-12	--
rs72781675	2	24232092	A	G	0.13629	0.994281	371002	6.851	7.317e-12	++
rs111229211	2	24167417	T	G	0.139647	0.989272	368190	-6.844	7.706e-12	--
rs55769038	11	13331808	A	G	0.421998	0.996098	370928	-6.842	7.83e-12	--
rs56009471	2	23890084	A	C	0.168999	0.988384	369106	-6.818	9.232e-12	--
rs4757144	11	13331226	A	G	0.422912	0.996331	370978	-6.777	1.224e-11	--
rs115697725	2	23903541	C	G	0.149921	0.957455	355686	-6.749	1.49e-11	--
rs34668726	2	23895901	C	G	0.164731	0.99404	370930	-6.724	1.767e-11	--
rs72781689	2	24256349	T	C	0.131887	0.985271	368134	6.652	2.89e-11	++
rs17712391	2	24245659	T	C	0.131026	0.993617	370993	6.647	2.988e-11	++
rs4757145	11	13331324	A	G	0.387499	0.996853	371306	6.642	3.086e-11	++
rs7396943	11	13328979	C	G	0.387728	0.997022	371361	6.637	3.195e-11	++
rs55773155	2	24255081	A	G	0.130984	0.987522	368822	-6.633	3.291e-11	--
rs17763442	2	24255991	T	C	0.13098	0.987318	368768	6.618	3.641e-11	++
rs72867447	11	13301875	C	G	0.442643	1	372942	6.617	3.671e-11	++
rs10119773	9	23736400	A	G	0.465998	0.974643	355293	-6.617	3.673e-11	--
rs34796300	11	13315205	T	C	0.442867	0.996933	370689	6.615	3.709e-11	++
rs2219998	11	13292864	A	G	0.447665	0.999254	372731	-6.61	3.853e-11	--
rs56392651	2	24255208	T	C	0.130882	0.987419	368822	6.604	3.991e-11	++
rs4146385	11	13291931	A	T	0.447592	0.999251	372753	-6.596	4.223e-11	--
rs10741616	11	13333851	A	G	0.38725	0.9982	371700	6.588	4.446e-11	++
rs34560638	11	13288851	A	T	0.446956	0.998796	372618	-6.584	4.594e-11	--
rs61882109	11	13288885	A	C	0.446827	0.998686	372610	6.577	4.786e-11	++
rs7942486	11	13288698	T	G	0.441137	0.997371	372484	-6.573	4.944e-11	--
rs3793577	9	23737627	A	G	0.466123	0.974735	355447	-6.571	5.005e-11	--
rs72781683	2	24247423	T	C	0.131271	0.993331	370886	-6.567	5.137e-11	--
rs34862781	11	13305263	A	G	0.430134	0.997144	371675	-6.557	5.503e-11	--
rs900144	11	13294268	T	C	0.447145	0.999577	372767	-6.549	5.789e-11	--
rs34369393	11	13289344	A	G	0.445764	0.998538	372585	-6.543	6.048e-11	--
rs4757136	11	13281327	A	T	0.428808	0.995659	369920	-6.531	6.533e-11	--
rs150726348	2	24257250	A	G	0.131951	0.985647	368154	-6.526	6.771e-11	--
rs11125372	2	24257582	A	T	0.137685	0.985902	368216	6.511	7.46e-11	++
rs11022762	11	13335926	T	C	0.38779	1	372942	6.51	7.499e-11	++
rs10194817	2	24257051	A	G	0.137648	0.985738	368118	6.502	7.914e-11	++
rs7355559	2	24256946	T	G	0.137687	0.98569	368109	-6.5	8.042e-11	--
rs12618900	2	23910775	T	C	0.119583	0.982758	367826	6.489	8.642e-11	++
rs11603808	11	13274991	T	C	0.43463	0.999662	372715	-6.482	9.047e-11	--
rs4372426	11	13275240	T	C	0.434608	0.999598	372690	-6.466	1.004e-10	--
rs1481877	11	13272091	A	G	0.434476	1	372942	6.464	1.016e-10	++
rs7117317	11	13278809	A	G	0.428921	0.999339	372633	6.437	1.222e-10	++
rs35601753	11	13279149	T	C	0.428919	0.999366	372629	6.432	1.262e-10	++
rs12528131	6	105389104	A	G	0.4826	0.996375	370642	-6.42	1.365e-10	--
rs4756763	11	13280556	A	G	0.429072	0.999687	372824	-6.408	1.474e-10	--
rs4756761	11	13272616	T	C	0.434485	0.999752	372806	6.4	1.557e-10	++
rs11022726	11	13273305	A	G	0.431083	0.999306	372799	-6.398	1.572e-10	--
rs11022725	11	13273156	A	C	0.43108	0.9993	372800	6.398	1.575e-10	++
rs13203645	6	105382137	T	C	0.483105	0.996625	370754	-6.394	1.614e-10	--
rs11825506	11	13269937	A	G	0.434957	0.985461	364093	6.394	1.616e-10	++
rs12786955	11	13280635	C	G	0.430554	0.998824	372785	-6.394	1.62e-10	--
rs9783306	11	13276923	A	C	0.429764	0.999138	372621	-6.384	1.728e-10	--
rs55957464	11	13277443	A	G	0.429477	0.999066	372618	6.383	1.734e-10	++
rs11825504	11	13269921	A	T	0.431757	0.992894	369168	6.378	1.791e-10	++
rs4756762	11	13272778	A	G	0.429955	0.999322	372804	-6.371	1.88e-10	--
rs34588274	11	13269946	T	C	0.43523	0.985323	364037	-6.368	1.914e-10	--
rs4757135	11	13280403	A	G	0.429101	1	372942	6.361	2e-10	++
rs4757134	11	13272902	T	C	0.429946	0.999346	372819	-6.36	2.015e-10	--
rs6486110	11	13270920	C	G	0.429837	0.999046	372841	6.357	2.052e-10	++
rs1481876	11	13272171	A	G	0.429838	0.999472	372854	6.355	2.091e-10	++
rs1481879	11	13271768	T	C	0.429839	0.999475	372855	-6.354	2.093e-10	--
rs35681858	11	13270008	T	C	0.42891	0.99723	371598	-6.333	2.408e-10	--
rs314287	6	105434661	A	G	0.489205	0.993499	368861	-6.274	3.516e-10	--
rs1557339	18	35129076	A	C	0.261933	0.98507	365722	-6.267	3.686e-10	--
rs7244667	18	35126708	T	C	0.261935	0.982601	364583	-6.258	3.901e-10	--
rs11022723	11	13270635	A	G	0.428842	0.998522	372732	-6.252	4.055e-10	--
rs11022722	11	13270538	T	C	0.428875	0.998297	372722	-6.251	4.084e-10	--
rs2551337	2	24006886	T	C	0.179747	0.998157	372372	6.248	4.161e-10	++
rs11022721	11	13270501	A	C	0.428877	0.998223	372714	6.246	4.2e-10	++
rs11825452	11	13269722	A	C	0.428772	0.997203	371464	6.233	4.566e-10	++
rs1481881	11	13269536	T	C	0.428825	0.997049	371415	6.211	5.274e-10	++
rs1557338	18	35129579	A	G	0.261591	0.985326	365674	6.205	5.466e-10	++
rs1539853	18	35131444	A	G	0.258113	0.983841	365797	6.202	5.587e-10	++
rs12969480	18	35147621	C	G	0.257987	0.991876	369985	6.186	6.168e-10	++
rs77804065	17	43810896	T	C	0.217158	0.983843	366284	6.178	6.479e-10	++
rs7565108	2	24034560	T	C	0.18639	0.999169	372715	6.175	6.605e-10	++
rs62062288	17	44096553	A	G	0.211505	0.980982	363991	6.174	6.649e-10	++
rs12607755	18	35134259	T	C	0.261762	0.986315	366125	-6.174	6.652e-10	--
rs1351520	11	13268538	A	G	0.429131	0.99564	371035	6.169	6.881e-10	++
rs314289	6	105430934	T	C	0.4441	0.996232	370641	6.168	6.898e-10	++
rs6740524	2	24117238	A	G	0.186594	0.999709	372860	-6.165	7.063e-10	--
rs1351522	11	13268386	T	C	0.429132	0.995144	370739	6.153	7.59e-10	++
rs7564732	2	24034178	T	C	0.186682	0.999065	372607	6.152	7.653e-10	++
rs1351521	11	13268494	T	C	0.429249	0.995498	370875	-6.149	7.775e-10	--
rs2712076	2	23993366	T	C	0.184375	0.999211	372653	-6.149	7.792e-10	--
rs2953028	2	24068126	T	C	0.186518	0.999201	372591	-6.146	7.926e-10	--
rs72796378	2	24167385	A	G	0.190099	1	372942	6.145	7.997e-10	++
rs4757133	11	13268797	A	G	0.428841	0.99637	371250	-6.14	8.229e-10	--
rs2551343	2	24027002	C	G	0.186148	0.999014	372719	-6.139	8.326e-10	--
rs2675363	2	24080003	C	G	0.18674	0.999535	372797	6.138	8.334e-10	++
rs2551334	2	24000396	A	G	0.186652	0.998781	372450	6.136	8.465e-10	++
rs2712086	2	24004739	C	G	0.186475	0.998897	372471	6.134	8.552e-10	++
rs56339558	2	24125234	A	G	0.190286	0.999164	372827	6.134	8.586e-10	++
rs56145919	2	24088489	A	G	0.186553	0.999624	372785	-6.132	8.692e-10	--
rs6718631	2	24036086	A	G	0.186799	0.998837	372555	6.129	8.845e-10	++
rs2675356	2	24074734	T	C	0.186562	0.999747	372811	6.123	9.159e-10	++
rs2712084	2	24003051	A	G	0.186464	0.999122	372591	-6.123	9.187e-10	--
rs72788284	2	24097539	A	G	0.18653	0.999652	372774	-6.117	9.526e-10	--
rs17045975	2	24099611	A	T	0.186524	0.999719	372780	-6.117	9.538e-10	--
rs112866529	2	24201599	T	G	0.190565	0.999146	372768	6.114	9.734e-10	++
rs111571980	2	24201695	C	G	0.190566	0.999142	372768	-6.114	9.734e-10	--
rs56064672	2	24156769	T	G	0.190048	0.999793	372858	6.114	9.743e-10	++
rs6731314	2	24048338	T	C	0.18683	0.999268	372708	-6.113	9.755e-10	--
rs11893708	2	24157786	A	G	0.190036	0.999777	372850	6.113	9.765e-10	++
rs9967650	2	24042298	T	C	0.186818	0.999146	372686	6.113	9.804e-10	++
rs72788298	2	24104293	T	C	0.190201	0.999703	372870	-6.112	9.838e-10	--
rs2712050	2	24059408	A	C	0.186631	0.999753	372901	-6.112	9.86e-10	--
rs2176265	2	24158638	C	G	0.190225	0.999608	372843	-6.109	9.998e-10	--
rs75022332	17	43810873	A	T	0.213608	0.988695	368413	-6.107	1.016e-09	--
rs112310010	2	24122642	C	G	0.190195	0.999783	372864	-6.106	1.021e-09	--
rs113039006	2	24208221	T	C	0.190619	0.998959	372757	-6.106	1.021e-09	--
rs2712079	2	24082061	A	G	0.186715	0.999525	372803	6.106	1.024e-09	++
rs72796369	2	24162663	T	G	0.190042	0.999845	372877	6.105	1.025e-09	++
rs113014365	2	24159903	T	C	0.190044	0.999833	372880	6.105	1.026e-09	++
rs72796361	2	24160689	A	T	0.190042	0.999856	372880	-6.105	1.026e-09	--
rs17046004	2	24144873	A	G	0.190003	0.999654	372806	-6.105	1.027e-09	--
rs72781644	2	24209348	T	C	0.190606	0.998938	372743	-6.105	1.029e-09	--
rs56289338	2	24206313	A	G	0.190578	0.999025	372758	-6.105	1.031e-09	--
rs55948613	2	24094787	A	G	0.190188	0.999633	372767	-6.104	1.032e-09	--
rs72790329	2	24129277	A	G	0.190204	0.999494	372853	-6.103	1.04e-09	--
rs1022346	2	24127849	T	C	0.190197	0.999766	372865	-6.102	1.047e-09	--
rs72796325	2	24134537	A	G	0.190046	0.999741	372874	6.102	1.05e-09	++
rs12616257	2	24135034	A	G	0.190055	0.999716	372867	-6.1	1.063e-09	--
rs17038360	2	24095798	A	G	0.190205	0.999547	372732	-6.099	1.064e-09	--
rs112725470	2	24129148	T	C	0.190197	0.999762	372864	6.1	1.064e-09	++
rs78332127	2	24150163	C	G	0.190064	0.9997	372834	-6.098	1.077e-09	--
rs2712059	2	24020539	T	C	0.186558	0.999389	372722	-6.097	1.078e-09	--
rs2712061	2	24026411	A	G	0.186001	0.998937	372686	6.097	1.078e-09	++
rs72788206	2	24084989	T	C	0.190203	0.999611	372779	-6.096	1.088e-09	--
rs12616678	2	24181159	T	G	0.190147	0.999054	372727	6.096	1.091e-09	++
rs11894756	2	24170214	T	C	0.190031	0.999879	372914	6.095	1.096e-09	++
rs112139157	2	24150783	A	C	0.19004	0.999747	372843	-6.092	1.113e-09	--
rs12613859	2	24151391	A	G	0.190036	0.999716	372843	-6.09	1.127e-09	--
rs11125293	2	24102423	A	G	0.186506	0.999739	372853	-6.09	1.129e-09	--
rs62081465	18	35154196	T	C	0.221357	0.998169	372563	-6.082	1.186e-09	--
rs314291	6	105424901	T	C	0.439491	0.996962	371227	6.08	1.203e-09	++
rs34229697	2	24186011	A	G	0.190045	0.999422	372809	-6.074	1.25e-09	--
rs2551341	2	24014778	T	G	0.186485	0.999365	372727	6.072	1.26e-09	++
rs948536	18	35125314	A	G	0.227681	0.98093	364883	-6.072	1.264e-09	--
rs12623521	2	24181670	T	C	0.190207	0.999334	372805	6.072	1.266e-09	++
rs17570353	18	35154734	A	G	0.221334	0.99879	372688	6.071	1.274e-09	++
rs7243439	18	35156196	A	G	0.221325	0.999844	372851	-6.06	1.36e-09	--
rs200988	6	27819353	T	G	0.282407	1	372942	6.059	1.373e-09	++
rs2712068	2	23984000	A	G	0.184554	0.999174	372763	-6.058	1.377e-09	--
rs2712065	2	23973603	A	G	0.18598	0.999003	372765	-6.057	1.383e-09	--
rs2551326	2	23982378	T	C	0.184711	0.999011	372747	-6.056	1.394e-09	--
rs2712071	2	23990419	A	G	0.184472	0.999063	372586	-6.056	1.396e-09	--
rs4799461	18	35185858	A	G	0.242807	0.992163	370012	6.053	1.421e-09	++
rs2551332	2	23988950	T	C	0.184365	0.999075	372599	-6.053	1.422e-09	--
rs2712056	2	23959131	T	C	0.183574	0.99764	372141	6.052	1.43e-09	++
rs2551325	2	23979729	T	C	0.184079	0.999087	372715	6.05	1.452e-09	++
rs55987381	2	23900938	T	C	0.181537	0.999399	372880	-6.048	1.465e-09	--
rs77301847	17	43810902	A	G	0.212669	0.986545	367463	-6.047	1.472e-09	--
rs2339887	2	24198376	A	G	0.190022	0.999218	372777	6.046	1.482e-09	++
rs62081464	18	35142133	T	C	0.22691	0.989493	368974	6.041	1.532e-09	++
rs718138	2	23976324	A	G	0.184634	0.998948	372749	6.038	1.562e-09	++
rs948537	18	35125161	T	C	0.227837	0.980094	364532	6.038	1.564e-09	++
rs80035064	18	35146366	A	T	0.221399	0.994058	370819	6.037	1.57e-09	++
rs113365896	2	24224087	T	C	0.190492	0.995234	370761	6.031	1.627e-09	++
rs314266	6	105421317	T	C	0.445274	0.997445	371324	6.028	1.663e-09	++
rs9955296	18	35156537	A	C	0.231209	0.996277	372340	-6.027	1.673e-09	--
rs72798406	2	24180144	T	C	0.18938	0.996159	371965	-6.026	1.676e-09	--
rs4799949	18	35155910	T	C	0.344639	0.996973	371594	-6.025	1.692e-09	--
rs7243428	18	35156177	A	G	0.221317	1	372942	-6.022	1.722e-09	--
rs62057151	17	43903842	T	C	0.223812	0.995764	370966	6.016	1.786e-09	++
rs12959642	18	35154480	A	G	0.231218	0.995309	372139	6.015	1.795e-09	++
rs72796401	2	24180078	A	T	0.189811	0.997916	372408	6.015	1.797e-09	++
rs9953231	18	35150526	A	G	0.226597	0.992955	371665	6.011	1.848e-09	++
rs314269	6	105415698	T	C	0.446837	0.997578	371274	6.01	1.857e-09	++
rs72781654	2	24218099	T	C	0.191687	0.996451	371711	-6.004	1.922e-09	--
rs6713865	2	23899807	A	G	0.182048	1	372942	-6	1.976e-09	--
rs1744206	6	105423931	C	G	0.445898	0.997549	371538	5.997	2.014e-09	++
rs4946652	6	105423829	T	C	0.444188	0.997611	371596	-5.995	2.039e-09	--
rs6713979	2	23899876	A	G	0.18227	0.999707	372915	-5.994	2.052e-09	--
rs62057061	17	43856639	C	G	0.215963	1	372942	-5.991	2.081e-09	--
rs6714016	2	23899948	A	G	0.181995	0.999762	372918	-5.99	2.098e-09	--
rs34657012	2	23602602	A	C	0.279037	0.998291	372013	5.988	2.13e-09	++
rs2181191	6	105441888	A	G	0.445381	0.996984	371263	-5.986	2.157e-09	--
rs7567043	2	23899095	T	C	0.191368	0.997849	372325	-5.984	2.177e-09	--
rs9633835	11	13345593	A	G	0.37005	0.985782	364943	5.983	2.186e-09	++
rs454568	6	105442637	T	C	0.445385	0.996913	371325	5.983	2.197e-09	++
rs7506216	18	35125862	T	C	0.23217	0.980005	364676	5.979	2.244e-09	++
rs12420205	11	113394035	T	C	0.322495	0.98745	365504	5.978	2.264e-09	++
rs13033444	2	23611438	A	G	0.277484	0.992295	369586	-5.978	2.265e-09	--
rs364663	6	105443189	A	T	0.44779	0.994639	369901	5.977	2.267e-09	++
rs200997	6	27811815	A	G	0.308721	0.998875	372466	-5.974	2.31e-09	--
rs160593	6	105466332	A	G	0.442833	0.99083	369119	5.973	2.322e-09	++
rs200951	6	27835930	A	G	0.282003	1	372942	5.966	2.433e-09	++
rs510987	6	27847517	A	G	0.277357	0.998906	372198	-5.959	2.544e-09	--
rs4757142	11	13325695	A	G	0.403401	0.984267	363037	-5.949	2.703e-09	--
rs11665070	18	35152563	A	G	0.344672	0.994757	370457	-5.948	2.713e-09	--
rs314260	6	105457186	T	G	0.445839	0.996287	371662	-5.941	2.83e-09	--
rs314261	6	105453417	A	C	0.445757	0.996797	371664	-5.94	2.847e-09	--
rs62063264	17	44033401	T	C	0.215184	0.993566	370523	5.926	3.101e-09	++
rs62056931	17	43789698	A	G	0.214773	1	372942	5.925	3.121e-09	++
rs200949	6	27835435	A	G	0.142552	0.999739	372941	5.924	3.139e-09	++
rs55731231	18	35183274	C	G	0.221154	0.994261	370344	-5.924	3.149e-09	--
rs681875	1	37161255	A	C	0.206279	0.993127	370284	5.922	3.176e-09	++
rs76171147	17	43823229	T	C	0.217551	1	372942	-5.919	3.245e-09	--
rs457286	6	105466211	A	C	0.444535	0.991186	369259	-5.918	3.255e-09	--
rs77807457	17	43810851	C	G	0.214741	0.992614	370301	5.917	3.282e-09	++
rs57222984	17	43758898	A	G	0.245138	0.990946	369531	-5.916	3.296e-09	--
rs1002656	1	37192741	T	C	0.307412	0.98877	367383	-5.916	3.301e-09	--
rs80143279	17	43776742	T	C	0.215583	0.995723	371606	-5.911	3.397e-09	--
rs6503443	17	43765881	T	C	0.246155	0.996244	372270	-5.909	3.44e-09	--
rs314272	6	105462004	A	G	0.446495	0.99481	371412	5.908	3.456e-09	++
rs16941035	17	43761519	T	G	0.246841	0.996853	372238	-5.908	3.462e-09	--
rs28711392	11	13349559	T	C	0.370642	0.978172	358987	-5.908	3.473e-09	--
rs314282	6	105439840	A	G	0.478095	0.987177	364518	5.906	3.499e-09	++
rs16941038	17	43761565	T	C	0.246829	0.996873	372244	-5.906	3.501e-09	--
rs7215239	17	43767773	T	C	0.246752	0.996459	372239	-5.905	3.527e-09	--
rs314270	6	105462876	T	C	0.446471	0.99433	371377	-5.904	3.549e-09	--
rs76761706	17	43776741	T	C	0.215553	0.995513	371544	-5.903	3.575e-09	--
rs1002655	1	37192677	C	G	0.307483	0.988732	367387	5.903	3.577e-09	++
rs34097347	17	43949448	A	C	0.215168	0.993585	370083	5.899	3.657e-09	++
rs62056905	17	43782693	A	G	0.216849	0.997052	371627	-5.896	3.725e-09	--
rs34739559	17	43949342	A	G	0.217008	0.993631	369972	5.894	3.78e-09	++
rs2102341	1	37193908	T	C	0.307354	0.988209	367135	5.893	3.801e-09	++
rs589249	1	37162352	A	G	0.322814	0.995897	370382	-5.891	3.846e-09	--
rs62056930	17	43789640	A	C	0.21679	0.999136	372627	-5.89	3.866e-09	--
rs17426195	17	43832367	A	G	0.216366	0.998631	372565	5.889	3.876e-09	++
rs761718	1	37161263	A	G	0.322386	0.995486	370244	-5.887	3.935e-09	--
rs10766077	11	13349781	A	G	0.370598	0.978104	358952	5.884	4.016e-09	++
rs1982350	11	13350131	A	G	0.37356	0.977543	358785	5.882	4.044e-09	++
rs35631660	17	43832337	A	G	0.216343	0.998635	372555	-5.882	4.056e-09	--
rs62063263	17	44033394	C	G	0.215209	0.993492	370483	5.88	4.11e-09	++
rs79730878	17	43849415	T	C	0.220873	0.994426	370275	-5.88	4.111e-09	--
rs28439143	17	43987723	A	G	0.21616	1	372942	5.878	4.142e-09	++
rs7207373	17	43770712	T	C	0.246498	0.995917	371928	5.878	4.159e-09	++
rs78568882	17	43784935	C	G	0.216322	0.999134	372638	-5.878	4.163e-09	--
rs17652520	17	44098967	A	G	0.2216	0.993234	369185	5.875	4.23e-09	++
rs17689116	17	43782558	T	C	0.216446	0.999574	372798	-5.872	4.293e-09	--
rs12967855	18	35138245	A	G	0.343785	0.98888	366647	5.872	4.304e-09	++
rs1635298	17	43744344	A	T	0.246597	1	372942	-5.869	4.388e-09	--
rs62056912	17	43784948	T	G	0.216419	0.999526	372776	5.868	4.405e-09	++
rs2902661	17	43807099	A	G	0.217123	0.999306	372606	5.864	4.51e-09	++
rs10451283	17	43814020	T	C	0.218742	0.998683	372769	-5.864	4.528e-09	--
rs56400821	17	43760080	A	C	0.216512	0.99969	372834	5.863	4.552e-09	++
rs62057073	17	43861117	T	C	0.216269	1	372942	5.863	4.553e-09	++
rs62062789	17	44025033	T	C	0.2154	0.994713	371113	-5.863	4.554e-09	--
rs62062790	17	44025045	T	C	0.2154	0.994709	371113	5.863	4.554e-09	++
rs200971	6	27858904	T	C	0.278256	0.998109	371808	-5.863	4.558e-09	--
rs62056913	17	43784994	T	C	0.21626	0.999035	372560	5.861	4.604e-09	++
rs17334923	17	43827244	T	C	0.21773	0.999307	372664	5.86	4.64e-09	++
rs62055701	17	43758787	A	G	0.214491	0.995244	370967	5.859	4.645e-09	++
rs631416	1	37164909	T	C	0.208514	0.994574	371276	-5.858	4.677e-09	--
rs11664242	18	35176161	A	G	0.267143	0.995875	371959	5.858	4.682e-09	++
rs1608955	17	43815713	T	C	0.217085	0.999701	372870	5.858	4.694e-09	++
rs1608956	17	43815820	A	T	0.217087	0.999697	372870	5.858	4.694e-09	++
rs2696425	17	43666906	C	G	0.216981	0.997831	371627	5.856	4.749e-09	++
rs393152	17	43719143	A	G	0.227907	1	372942	-5.855	4.778e-09	--
rs75500942	17	43816106	A	C	0.21698	0.99978	372892	5.854	4.81e-09	++
rs62054418	17	43816306	A	G	0.21698	0.99978	372892	5.854	4.81e-09	++
rs62055702	17	43758790	T	C	0.214485	0.995211	370967	5.852	4.856e-09	++
rs200967	6	27862127	A	G	0.278354	0.996969	371471	5.851	4.873e-09	++
rs2942166	17	43715427	T	C	0.219253	0.999119	372914	-5.851	4.901e-09	--
rs71375313	17	43839253	A	G	0.216302	0.99817	372070	5.85	4.904e-09	++
rs62056928	17	43788782	T	C	0.216515	0.999499	372819	5.85	4.909e-09	++
rs62056939	17	43791332	T	C	0.21661	0.999759	372847	-5.85	4.917e-09	--
rs62056940	17	43791344	A	T	0.21661	0.999759	372847	5.85	4.917e-09	++
rs78803763	17	43791405	A	C	0.21661	0.999759	372847	5.85	4.917e-09	++
rs77387379	17	43791429	A	G	0.21661	0.999759	372847	5.85	4.917e-09	++
rs75990322	17	43791468	T	C	0.216611	0.999757	372847	-5.85	4.917e-09	--
rs9366697	6	27633018	T	C	0.366429	0.998571	372300	5.85	4.919e-09	++
rs17563683	17	43811072	A	G	0.217015	0.999705	372873	-5.849	4.954e-09	--
rs17688944	17	43779419	A	T	0.216535	0.999758	372872	5.847	4.997e-09	++
rs62056920	17	43787226	A	G	0.216507	0.999551	372834	5.847	4.998e-09	++
rs62056921	17	43787306	T	C	0.216502	0.999583	372834	-5.847	4.998e-09	--
rs62056877	17	43778828	T	G	0.217099	0.998114	372188	-5.847	5.018e-09	--
rs1933805	6	105353475	A	G	0.455191	0.988203	365716	5.847	5.02e-09	++
rs62054428	17	43822511	A	G	0.217071	0.999699	372842	5.846	5.03e-09	++
rs76728632	17	43818160	A	C	0.217034	0.99981	372894	-5.845	5.052e-09	--
rs56397077	17	43788419	A	C	0.21646	0.999807	372847	5.845	5.061e-09	++
rs17563923	17	43819450	A	G	0.217043	0.999751	372875	5.844	5.093e-09	++
rs62056927	17	43788767	A	G	0.216482	0.999682	372837	5.844	5.099e-09	++
rs62063853	17	44074613	A	G	0.215769	0.995027	371038	-5.844	5.105e-09	--
rs56298110	17	43815336	A	G	0.217029	0.999828	372907	-5.843	5.116e-09	--
rs56194509	17	43844559	T	G	0.213406	0.991294	369400	-5.843	5.116e-09	--
rs62055693	17	43756910	T	C	0.216566	0.999925	372909	-5.843	5.117e-09	--
rs4401083	17	43806015	A	G	0.217059	0.999667	372868	5.843	5.118e-09	++
rs62056922	17	43787563	C	G	0.216461	0.9998	372846	-5.843	5.121e-09	--
rs11824092	11	13346294	T	C	0.367609	0.981787	360701	5.843	5.124e-09	++
rs62054424	17	43819384	A	G	0.217041	0.999758	372880	5.843	5.129e-09	++
rs62063854	17	44074619	A	G	0.215727	0.994935	371016	5.843	5.129e-09	++
rs62056925	17	43788649	T	C	0.216453	0.999772	372846	-5.843	5.136e-09	--
rs62056926	17	43788666	C	G	0.216453	0.999772	372846	-5.843	5.136e-09	--
rs76421814	17	43814427	T	C	0.21703	0.999827	372906	-5.843	5.136e-09	--
rs56006248	17	43815141	A	G	0.21703	0.999827	372906	-5.843	5.136e-09	--
rs62054417	17	43815859	A	C	0.21703	0.999827	372906	-5.842	5.145e-09	--
rs62054419	17	43816605	A	C	0.21703	0.999826	372906	-5.842	5.145e-09	--
rs62054420	17	43816655	C	G	0.21703	0.999827	372906	-5.842	5.145e-09	--
rs62054421	17	43816657	A	G	0.21703	0.999827	372906	5.842	5.145e-09	++
rs17563800	17	43817459	T	C	0.21703	0.999827	372906	5.842	5.145e-09	++
rs56295996	17	43817557	T	C	0.21703	0.999827	372906	5.842	5.145e-09	++
rs56384960	17	43817608	A	G	0.21703	0.999827	372906	5.842	5.145e-09	++
rs56178230	17	43817832	A	G	0.217027	0.999808	372906	5.842	5.145e-09	++
rs80157557	17	43817898	A	G	0.217027	0.999808	372906	5.842	5.145e-09	++
rs17563827	17	43818222	A	C	0.21703	0.999827	372906	5.842	5.145e-09	++
rs62056911	17	43784624	T	C	0.216472	0.999769	372817	-5.842	5.149e-09	--
rs62054425	17	43819480	T	C	0.217044	0.999748	372873	5.842	5.154e-09	++
rs62056929	17	43789144	A	G	0.216481	0.999687	372839	5.842	5.163e-09	++
rs1526127	17	43812398	C	G	0.217034	0.999823	372905	-5.842	5.164e-09	--
rs62054398	17	43812599	A	G	0.217034	0.999823	372905	-5.842	5.164e-09	--
rs62054399	17	43812624	A	G	0.217034	0.999823	372905	5.842	5.164e-09	++
rs62054400	17	43812649	T	C	0.217034	0.999823	372905	-5.842	5.164e-09	--
rs62054411	17	43812684	A	G	0.217034	0.999823	372905	-5.842	5.164e-09	--
rs62054412	17	43813002	A	G	0.217035	0.999828	372905	5.842	5.164e-09	++
rs17563787	17	43813252	C	G	0.21703	0.999826	372905	-5.842	5.164e-09	--
rs62054413	17	43813370	C	G	0.21703	0.999826	372905	5.842	5.164e-09	++
rs62054414	17	43813415	A	G	0.21703	0.999826	372905	5.842	5.164e-09	++
rs55657917	17	43844560	T	G	0.213403	0.991275	369397	-5.842	5.166e-09	--
rs439558	17	43717803	T	C	0.21777	0.999747	372919	-5.842	5.168e-09	--
rs80072429	17	43818611	A	G	0.217031	0.999825	372906	5.841	5.185e-09	++
rs77114624	17	43818657	T	C	0.217031	0.999825	372906	-5.841	5.185e-09	--
rs76311426	17	43818690	T	G	0.217031	0.999825	372906	5.841	5.185e-09	++
rs17563861	17	43818906	A	G	0.217031	0.999825	372906	-5.841	5.185e-09	--
rs17563889	17	43818946	A	T	0.217032	0.999821	372906	-5.841	5.185e-09	--
rs62056935	17	43790446	A	G	0.216625	0.999773	372846	-5.841	5.188e-09	--
rs62054387	17	43805525	A	C	0.216888	0.999671	372891	-5.841	5.204e-09	--
rs17762535	17	43787130	T	C	0.216463	0.999795	372848	-5.84	5.209e-09	--
rs2109648	17	64489704	A	G	0.36035	0.996638	371551	5.84	5.216e-09	++
rs11082011	18	35145122	T	C	0.343995	0.992583	368833	-5.84	5.229e-09	--
rs75986348	17	43809328	A	G	0.217032	0.999776	372886	-5.84	5.23e-09	--
rs62054394	17	43810608	A	T	0.217032	0.999777	372886	5.84	5.23e-09	++
rs113790915	17	43810782	C	G	0.217032	0.999777	372886	5.84	5.23e-09	++
rs62054395	17	43811060	T	G	0.217031	0.999776	372886	-5.84	5.23e-09	--
rs62056917	17	43786013	T	G	0.216454	0.99975	372801	5.839	5.238e-09	++
rs62057147	17	43903298	A	G	0.21743	0.998451	372424	5.839	5.243e-09	++
rs12150658	17	43826305	A	G	0.217104	0.99962	372855	5.839	5.264e-09	++
rs62056934	17	43790005	A	G	0.215687	0.99742	372170	-5.838	5.278e-09	--
rs17689218	17	43785808	T	C	0.216455	0.999751	372799	-5.838	5.284e-09	--
rs62056916	17	43785938	T	C	0.216454	0.99975	372799	5.838	5.284e-09	++
rs75076131	17	43790649	A	C	0.216626	0.999771	372848	5.838	5.286e-09	++
rs62055885	17	43838014	A	G	0.216593	0.999093	372580	-5.838	5.286e-09	--
rs17762308	17	43780948	T	C	0.216568	0.999231	372546	-5.837	5.3e-09	--
rs62053953	17	43749454	A	G	0.216644	1	372942	5.837	5.306e-09	++
rs4617909	17	43806451	T	C	0.217038	0.999743	372875	5.837	5.311e-09	++
rs1880752	17	43806264	T	C	0.217031	0.999773	372885	5.837	5.315e-09	++
rs2902662	17	43806925	A	G	0.217031	0.999774	372885	5.837	5.315e-09	++
rs2864087	17	43807063	T	C	0.217038	0.999741	372885	5.837	5.315e-09	++
rs79226879	17	43807485	T	C	0.217031	0.999773	372885	-5.837	5.315e-09	--
rs17563599	17	43807955	A	C	0.217031	0.999774	372885	-5.837	5.315e-09	--
rs17649138	17	43808067	A	G	0.217031	0.999773	372885	5.837	5.315e-09	++
rs62054389	17	43808321	A	G	0.217031	0.999774	372885	5.837	5.315e-09	++
rs62054390	17	43808443	A	C	0.217031	0.999773	372885	-5.837	5.315e-09	--
rs55947210	17	43808763	A	G	0.217031	0.999773	372885	-5.837	5.315e-09	--
rs62054392	17	43808945	T	C	0.217031	0.999772	372885	5.837	5.315e-09	++
rs4390635	17	43809016	T	C	0.217031	0.999772	372885	5.837	5.315e-09	++
rs79892630	17	43781505	T	C	0.216441	0.999602	372774	5.837	5.316e-09	++
rs2244497	17	64500943	T	C	0.361316	0.996168	371428	5.837	5.318e-09	++
rs1526129	17	43779657	T	C	0.216537	0.999836	372872	-5.837	5.32e-09	--
rs75643244	17	43823326	A	G	0.217091	0.999797	372858	-5.837	5.324e-09	--
rs79857651	17	44013475	A	G	0.215594	0.995559	371552	5.837	5.326e-09	++
rs2004260	17	43822398	T	C	0.217083	0.999761	372856	-5.837	5.327e-09	--
rs17763050	17	43903336	A	G	0.215747	0.997659	371629	5.837	5.33e-09	++
rs28439278	17	43838071	T	C	0.216644	0.999238	372654	5.836	5.333e-09	++
rs81632	17	43710127	A	T	0.216557	0.9999	372901	5.836	5.336e-09	++
rs62056936	17	43790911	A	T	0.216626	0.99977	372849	-5.836	5.348e-09	--
rs78487840	17	43757161	T	C	0.216577	1	372942	5.836	5.349e-09	++
rs56290582	17	43788371	T	C	0.216529	0.999682	372813	5.836	5.352e-09	++
rs62055889	17	43838919	A	G	0.216548	0.998984	372522	5.836	5.355e-09	++
rs12150610	17	43775479	T	C	0.216443	0.999753	372846	-5.836	5.356e-09	--
rs4471723	17	44205690	T	C	0.219254	0.996746	371528	5.836	5.36e-09	++
rs62056910	17	43784222	T	C	0.216595	0.999553	372771	-5.835	5.374e-09	--
rs62056937	17	43791181	A	C	0.216631	0.999778	372850	-5.835	5.381e-09	--
rs113661667	17	43791610	T	C	0.216632	0.999775	372854	-5.835	5.387e-09	--
rs74579538	17	43791652	A	G	0.216632	0.999775	372854	5.835	5.387e-09	++
rs62054393	17	43809264	T	G	0.217028	0.999761	372884	-5.835	5.391e-09	--
rs17649162	17	43810371	C	G	0.217028	0.999763	372884	5.835	5.391e-09	++
rs62056906	17	43782708	T	C	0.216576	0.99921	372711	-5.834	5.398e-09	--
rs4471726	17	43807134	T	C	0.21686	0.999239	372711	-5.834	5.415e-09	--
rs12150363	17	43826351	A	G	0.217081	0.999702	372860	-5.833	5.434e-09	--
rs12150672	17	43826637	A	G	0.217081	0.999694	372860	5.833	5.434e-09	++
rs17334894	17	43827209	A	G	0.217083	0.999693	372860	5.833	5.434e-09	++
rs62061733	17	44018399	A	G	0.22111	0.993268	370351	-5.833	5.449e-09	--
rs61667602	17	43785349	T	C	0.217675	0.998549	372711	-5.833	5.456e-09	--
rs17688032	17	43763202	A	G	0.216635	1	372942	5.832	5.463e-09	++
rs72893199	18	35182708	T	C	0.221728	0.994404	370380	-5.832	5.467e-09	--
rs12150604	17	43828221	A	T	0.217079	0.999669	372856	5.832	5.47e-09	++
rs62054426	17	43820741	A	T	0.217072	0.999752	372860	-5.832	5.475e-09	--
rs62054388	17	43805590	T	C	0.216957	0.999569	372797	5.832	5.481e-09	++
rs62054427	17	43821062	A	G	0.217075	0.999765	372860	-5.832	5.485e-09	--
rs74464991	17	43821685	A	C	0.217075	0.999765	372860	5.832	5.485e-09	++
rs62054431	17	43823880	T	C	0.217083	0.99978	372860	5.831	5.495e-09	++
rs62054432	17	43823889	A	C	0.217083	0.99978	372860	5.831	5.495e-09	++
rs111497072	17	43824201	A	G	0.217083	0.999779	372860	5.831	5.495e-09	++
rs62054433	17	43824348	T	C	0.217083	0.999779	372860	-5.831	5.495e-09	--
rs62054434	17	43824382	T	G	0.217083	0.999779	372860	-5.831	5.495e-09	--
rs12150683	17	43824848	A	G	0.217083	0.999779	372860	-5.831	5.495e-09	--
rs12150332	17	43824908	T	C	0.217083	0.999779	372860	5.831	5.495e-09	++
rs2106785	17	43919105	T	C	0.213768	0.990967	368764	5.831	5.512e-09	++
rs62056915	17	43785627	A	T	0.216463	0.999716	372789	-5.831	5.514e-09	--
rs75715199	17	43825478	A	G	0.217084	0.999777	372859	5.831	5.516e-09	++
rs62054438	17	43825711	A	C	0.217084	0.999777	372859	-5.831	5.516e-09	--
rs62054439	17	43825725	T	G	0.217084	0.999777	372859	5.831	5.516e-09	++
rs17334797	17	43825912	A	G	0.217084	0.999778	372859	-5.831	5.516e-09	--
rs55840731	17	43769277	C	G	0.216569	0.99985	372851	-5.83	5.529e-09	--
rs7502718	17	43793651	A	G	0.216628	0.999693	372810	5.83	5.535e-09	++
rs62054435	17	43825339	C	G	0.217075	0.99973	372857	-5.83	5.54e-09	--
rs62054440	17	43827391	C	G	0.217152	0.99953	372771	5.83	5.54e-09	++
rs2188888	17	43953695	T	C	0.215331	0.99469	371051	-5.83	5.542e-09	--
rs757500	17	43756833	A	C	0.216584	0.999942	372921	5.829	5.569e-09	++
rs35879086	17	43830382	A	G	0.216641	0.999389	372770	5.829	5.569e-09	++
rs514130	1	37163132	T	C	0.31894	0.994615	370180	5.829	5.582e-09	++
rs12150141	17	43775145	A	G	0.216564	0.999803	372875	5.829	5.583e-09	++
rs17334944	17	43828617	A	G	0.217049	0.999646	372855	5.829	5.589e-09	++
rs55973918	17	43792252	A	C	0.216606	0.999736	372848	5.828	5.596e-09	++
rs17426106	17	43828935	C	G	0.217046	0.999642	372855	5.828	5.599e-09	++
rs113756354	17	44013483	A	G	0.215583	0.995625	371555	-5.828	5.6e-09	--
rs1105571	17	43793200	A	T	0.216634	0.999777	372856	-5.828	5.601e-09	--
rs55801356	17	43837237	A	G	0.216635	0.999234	372642	-5.828	5.61e-09	--
rs79322350	17	43790401	A	G	0.21662	0.999744	372822	-5.828	5.613e-09	--
rs12150455	17	43827508	A	G	0.217123	0.999558	372843	-5.827	5.639e-09	--
rs34579536	17	44108906	A	G	0.217949	1	372942	-5.827	5.64e-09	--
rs62056870	17	43773784	A	C	0.216583	0.999905	372902	5.827	5.642e-09	++
rs17426064	17	43828698	T	C	0.217048	0.999654	372855	5.827	5.658e-09	++
rs1568949	17	43792975	A	G	0.216637	0.999767	372856	5.826	5.664e-09	++
rs7502937	17	43793665	A	G	0.216635	0.999774	372857	-5.826	5.667e-09	--
rs1105570	17	43793342	A	G	0.216637	0.999768	372856	-5.826	5.669e-09	--
rs1105569	17	43793388	T	C	0.216637	0.999768	372856	5.826	5.669e-09	++
rs17688767	17	43777542	A	G	0.216583	0.999881	372896	-5.826	5.671e-09	--
rs62056874	17	43777578	T	C	0.216583	0.999881	372896	5.826	5.671e-09	++
rs17688773	17	43777710	T	C	0.216583	0.999881	372896	-5.826	5.671e-09	--
rs4479288	17	43793828	A	G	0.216765	0.999148	372566	5.826	5.686e-09	++
rs12150451	17	43827431	A	G	0.217154	0.999526	372772	-5.826	5.688e-09	--
rs3919455	17	43953707	T	C	0.215321	0.994705	371060	5.826	5.691e-09	++
rs62056946	17	43798401	A	G	0.216655	0.999762	372847	5.825	5.694e-09	++
rs74398257	17	43756340	T	C	0.216606	0.999899	372884	-5.825	5.695e-09	--
rs17761985	17	43776787	T	C	0.216589	0.999861	372898	5.825	5.697e-09	++
rs62056866	17	43771493	A	G	0.216586	0.999932	372918	5.825	5.701e-09	++
rs488359	1	37163656	A	G	0.322353	0.995455	370465	-5.825	5.705e-09	--
rs12150621	17	43838482	T	G	0.216643	0.999175	372625	5.825	5.724e-09	++
rs62056880	17	43782304	T	C	0.216509	0.999678	372854	-5.824	5.738e-09	--
rs56162163	17	43774497	A	T	0.216583	0.999906	372905	-5.824	5.742e-09	--
rs56391096	17	43774845	T	C	0.216583	0.999905	372905	5.824	5.742e-09	++
rs17761838	17	43774959	T	C	0.216583	0.999904	372905	-5.824	5.742e-09	--
rs56168907	17	43837091	T	C	0.216589	0.999089	372633	-5.824	5.742e-09	--
rs604149	1	37163376	A	C	0.322342	0.995346	370306	-5.824	5.743e-09	--
rs757503	17	43756466	T	C	0.215865	0.996923	371843	-5.824	5.752e-09	--
rs17688056	17	43763241	T	C	0.216608	0.99991	372916	5.823	5.772e-09	++
rs2895600	6	105355146	A	G	0.475633	0.996572	372264	5.823	5.776e-09	++
rs62056872	17	43775015	T	C	0.216585	0.999906	372906	-5.823	5.778e-09	--
rs17688452	17	43773085	A	G	0.216587	0.99992	372909	5.823	5.779e-09	++
rs10491144	17	43773124	A	C	0.216586	0.999921	372909	-5.823	5.779e-09	--
rs17689104	17	43782492	A	G	0.216451	0.999589	372837	-5.823	5.785e-09	--
rs56110538	17	43768727	A	G	0.216635	0.999889	372912	5.823	5.789e-09	++
rs62055883	17	43837446	C	G	0.216565	0.999147	372604	-5.823	5.789e-09	--
rs6731333	2	24113354	T	C	0.200745	0.999408	372739	5.823	5.791e-09	++
rs4792824	17	43750910	T	C	0.247978	0.99981	372878	-5.823	5.796e-09	--
rs62055714	17	43764796	T	G	0.216573	0.999907	372899	5.822	5.799e-09	++
rs62055715	17	43764847	A	G	0.216573	0.999907	372899	5.822	5.799e-09	++
rs75257002	17	43843395	T	C	0.21615	0.997473	371803	5.822	5.799e-09	++
rs56380663	17	43804619	T	C	0.216771	1	372942	5.822	5.802e-09	++
rs12150464	17	43776371	T	C	0.216562	0.999799	372887	5.822	5.805e-09	++
rs12150435	17	43776391	C	G	0.216562	0.999799	372887	5.822	5.805e-09	++
rs17688391	17	43772109	A	C	0.216587	0.999929	372910	5.822	5.808e-09	++
rs55927630	17	43772407	T	C	0.216596	0.999895	372910	5.822	5.808e-09	++
rs17688434	17	43772540	A	G	0.216586	0.999922	372910	5.822	5.808e-09	++
rs17686610	17	43710384	A	C	0.216559	0.999929	372923	-5.822	5.81e-09	--
rs10491143	17	43773248	A	T	0.216586	0.999921	372908	-5.822	5.811e-09	--
rs17688511	17	43773607	T	G	0.216586	0.999917	372908	-5.822	5.811e-09	--
rs56040418	17	43958079	T	C	0.219474	0.997662	372693	5.822	5.811e-09	++
rs62056873	17	43776945	T	C	0.216586	0.999876	372899	-5.822	5.814e-09	--
rs62056875	17	43778003	A	T	0.216583	0.999876	372892	5.822	5.816e-09	++
rs12150091	17	43776242	A	G	0.216562	0.9998	372888	-5.822	5.829e-09	--
rs56200760	17	43772018	T	G	0.216587	0.999929	372911	5.822	5.832e-09	++
rs17688126	17	43765080	A	G	0.216547	0.999859	372879	-5.821	5.833e-09	--
rs17762073	17	43777745	A	C	0.216586	0.999865	372893	5.821	5.837e-09	++
rs12150048	17	43827471	C	G	0.217138	0.99948	372745	5.821	5.837e-09	++
rs62055869	17	43830685	A	G	0.216645	0.999541	372830	5.821	5.838e-09	++
rs17762165	17	43778602	T	C	0.216583	0.999854	372884	5.821	5.841e-09	++
rs56205560	17	43804389	A	T	0.216693	0.999857	372907	5.821	5.848e-09	++
rs17688534	17	43773877	A	T	0.216585	0.999916	372907	-5.821	5.849e-09	--
rs17688558	17	43773943	A	G	0.216585	0.999915	372907	-5.821	5.849e-09	--
rs62055868	17	43830640	T	C	0.216677	0.999452	372813	5.821	5.85e-09	++
rs62056863	17	43770595	A	G	0.216588	0.999938	372927	-5.821	5.853e-09	--
rs55645418	17	43832115	A	G	0.21667	0.99958	372852	-5.821	5.854e-09	--
rs8072451	17	43893716	T	C	0.216505	0.996229	371654	5.821	5.858e-09	++
rs62056865	17	43771193	T	C	0.216586	0.999934	372922	-5.821	5.859e-09	--
rs62054397	17	43811792	T	C	0.21703	0.999771	372882	5.821	5.861e-09	++
rs4569335	17	43811950	A	C	0.21703	0.999771	372882	-5.821	5.861e-09	--
rs1526125	17	43812177	T	C	0.21703	0.999771	372882	5.821	5.861e-09	++
rs56013908	17	43836920	T	C	0.216615	0.999218	372646	-5.821	5.862e-09	--
rs1724400	17	43755871	A	C	0.248905	0.999314	372850	5.821	5.865e-09	++
rs17762361	17	43781778	A	G	0.216473	0.999508	372686	-5.82	5.869e-09	--
rs2214258	17	43953719	C	G	0.215326	0.994752	371061	5.82	5.873e-09	++
rs62054396	17	43811510	T	C	0.217026	0.999758	372880	-5.82	5.874e-09	--
rs62056867	17	43771627	A	G	0.216588	0.999928	372916	-5.82	5.877e-09	--
rs413917	17	43723189	A	G	0.216793	1	372942	5.82	5.88e-09	++
rs1724401	17	43755857	A	C	0.248906	0.999324	372851	-5.82	5.893e-09	--
rs78440279	17	43816052	T	C	0.217089	0.999518	372789	5.82	5.896e-09	++
rs17688875	17	43778406	A	G	0.216713	0.999406	372586	-5.82	5.898e-09	--
rs17688410	17	43772251	T	C	0.216591	0.999917	372908	5.82	5.9e-09	++
rs62056864	17	43770995	A	G	0.216588	0.999935	372923	5.82	5.902e-09	++
rs112431991	17	43758885	A	G	0.214845	0.992846	369982	-5.819	5.903e-09	--
rs76453925	17	43759431	T	C	0.216659	0.999885	372931	5.819	5.925e-09	++
rs2040844	17	43767219	A	C	0.216586	0.999949	372932	-5.819	5.926e-09	--
rs62055948	17	43852621	T	C	0.215531	0.996884	371636	-5.819	5.929e-09	--
rs2983118	1	37163878	A	G	0.322353	0.995568	370534	-5.818	5.972e-09	--
rs35282504	17	43832618	A	G	0.216593	0.999445	372764	5.817	5.977e-09	++
rs17426174	17	43830938	C	G	0.216653	0.999538	372831	5.817	5.979e-09	++
rs17687838	17	43759048	T	C	0.216587	0.999968	372935	-5.817	5.981e-09	--
rs4479289	17	43793951	A	G	0.21662	0.999747	372842	5.817	5.981e-09	++
rs75310534	17	43794286	T	C	0.216459	0.999764	372842	5.817	5.985e-09	++
rs62056909	17	43783803	A	G	0.217322	0.994922	371064	-5.817	5.986e-09	--
rs4609898	17	43794182	A	G	0.216456	0.999743	372838	5.817	5.99e-09	++
rs4605208	17	43794209	C	G	0.216621	0.999747	372843	5.817	6.006e-09	++
rs62056878	17	43780561	T	C	0.216501	0.999411	372656	5.817	6.009e-09	++
rs62055708	17	43761974	A	C	0.216593	0.999976	372932	5.816	6.011e-09	++
rs76927677	17	43761985	A	T	0.216593	0.999975	372932	-5.816	6.011e-09	--
rs62054442	17	43829353	A	G	0.217173	0.999232	372710	-5.816	6.022e-09	--
rs17563718	17	43811673	T	C	0.217025	0.999757	372880	5.816	6.042e-09	++
rs2158474	17	43761939	C	G	0.216594	0.999976	372933	5.815	6.047e-09	++
rs650927	17	43709867	T	G	0.216567	0.999958	372928	-5.815	6.051e-09	--
rs671740	17	43709893	A	G	0.216567	0.999958	372928	-5.815	6.051e-09	--
rs2942170	17	43711312	T	C	0.216568	0.999956	372928	5.815	6.051e-09	++
rs17761387	17	43765450	A	G	0.216627	0.999888	372931	5.815	6.056e-09	++
rs79882507	17	43837782	A	G	0.216627	0.999301	372656	-5.815	6.062e-09	--
rs62056862	17	43770525	T	C	0.216592	0.999926	372930	5.815	6.063e-09	++
rs17761581	17	43769088	T	C	0.216589	0.999953	372937	-5.815	6.064e-09	--
rs56283089	17	43769321	A	C	0.216589	0.99995	372937	-5.815	6.064e-09	--
rs56312737	17	43769516	A	C	0.216589	0.999946	372937	5.815	6.064e-09	++
rs17688205	17	43766352	C	G	0.216589	0.999971	372937	5.815	6.065e-09	++
rs16940633	17	43710371	A	G	0.216557	0.999922	372920	5.815	6.067e-09	++
rs4609899	17	43807113	T	C	0.216874	0.999212	372697	5.815	6.073e-09	++
rs62055691	17	43754850	T	C	0.216597	0.999946	372910	-5.814	6.083e-09	--
rs76007856	17	43795238	A	G	0.216624	0.999753	372847	5.814	6.089e-09	++
rs62055690	17	43754576	C	G	0.216596	0.999951	372912	-5.814	6.092e-09	--
rs74765707	17	43770416	T	C	0.216588	0.99994	372936	-5.814	6.092e-09	--
rs62056861	17	43770443	T	C	0.216588	0.999939	372936	-5.814	6.092e-09	--
rs11079717	17	43835351	T	C	0.216699	0.999444	372786	-5.814	6.093e-09	--
rs76333921	17	43759426	T	C	0.21659	0.999989	372936	5.814	6.094e-09	++
rs17761100	17	43760389	A	G	0.216591	0.999985	372936	-5.814	6.094e-09	--
rs17761124	17	43760516	A	T	0.216592	0.999981	372936	-5.814	6.094e-09	--
rs62055704	17	43760577	A	G	0.216591	0.999986	372936	5.814	6.094e-09	++
rs62055705	17	43760599	A	C	0.216592	0.999981	372936	-5.814	6.094e-09	--
rs62055706	17	43760685	T	C	0.21659	0.999992	372936	-5.814	6.094e-09	--
rs76669427	17	43836051	A	T	0.21679	0.99922	372716	5.814	6.102e-09	++
rs62055716	17	43765778	T	C	0.216595	0.999966	372938	5.814	6.104e-09	++
rs17688249	17	43766754	T	C	0.21659	0.999971	372938	5.814	6.104e-09	++
rs62055753	17	43767631	A	G	0.21659	0.999965	372938	5.814	6.104e-09	++
rs62055754	17	43768230	C	G	0.216589	0.999961	372938	-5.814	6.104e-09	--
rs12150608	17	43775402	T	C	0.216572	0.999769	372856	-5.814	6.112e-09	--
rs62055871	17	43831112	A	G	0.216653	0.999527	372830	5.814	6.115e-09	++
rs17761207	17	43762255	T	C	0.216595	0.999979	372934	-5.814	6.118e-09	--
rs62055712	17	43764565	A	G	0.216591	0.999995	372940	-5.813	6.118e-09	--
rs62055713	17	43764685	T	C	0.216591	0.999994	372940	5.813	6.118e-09	++
rs17688090	17	43764987	A	G	0.216591	0.99999	372940	5.813	6.118e-09	++
rs62055875	17	43832864	T	C	0.216592	0.999446	372737	-5.813	6.124e-09	--
rs79545140	17	43840935	T	C	0.216426	0.998698	372485	-5.813	6.127e-09	--
rs62053951	17	43749168	C	G	0.216587	0.999985	372937	5.813	6.131e-09	++
rs1706748	17	43722509	C	G	0.216705	0.999671	372894	-5.813	6.132e-09	--
rs62055689	17	43754569	A	G	0.216635	0.999786	372899	5.813	6.139e-09	++
rs76717812	17	43754010	T	C	0.216594	0.999966	372936	-5.813	6.14e-09	--
rs79073784	17	43754209	C	G	0.216594	0.999962	372936	5.813	6.14e-09	++
rs2153127	6	105348544	T	C	0.470001	0.996384	372506	-5.813	6.143e-09	--
rs55972157	17	43768703	T	C	0.216592	0.999942	372934	5.813	6.146e-09	++
rs62055700	17	43758742	T	C	0.216564	0.999899	372917	-5.813	6.152e-09	--
rs221618	6	105472320	A	G	0.444579	0.987373	365562	5.812	6.156e-09	++
rs62055662	17	43752566	T	C	0.216592	0.999978	372937	5.812	6.16e-09	++
rs62055663	17	43753454	A	G	0.216593	0.999971	372937	-5.812	6.16e-09	--
rs62055664	17	43753642	A	G	0.216593	0.999969	372937	-5.812	6.16e-09	--
rs111273167	17	43740967	T	C	0.216589	0.99999	372938	5.812	6.164e-09	++
rs62055665	17	43754505	A	C	0.216595	0.999947	372913	-5.812	6.166e-09	--
rs111415173	17	43795573	T	C	0.216625	0.999754	372849	5.812	6.17e-09	++
rs113991678	17	43795634	T	C	0.216625	0.999754	372849	5.812	6.17e-09	++
rs112995313	17	43795768	T	C	0.216625	0.999755	372849	-5.812	6.17e-09	--
rs62053952	17	43749261	T	C	0.216589	0.999991	372938	-5.812	6.172e-09	--
rs17687534	17	43749579	T	C	0.21659	0.999994	372938	-5.812	6.172e-09	--
rs11079721	17	43840107	A	C	0.21651	0.998199	372180	5.812	6.177e-09	++
rs113728380	17	43760199	T	C	0.216603	0.999888	372899	5.812	6.178e-09	++
rs55651627	17	43758011	C	G	0.216584	0.999964	372935	5.812	6.181e-09	++
rs56100013	17	43768467	T	C	0.216569	0.999871	372900	5.812	6.184e-09	++
rs2049515	17	43761856	T	C	0.216589	0.999992	372939	5.812	6.188e-09	++
rs55989971	17	43798160	A	G	0.216643	0.999805	372874	5.811	6.197e-09	++
rs112155389	17	43758078	A	G	0.216581	0.999955	372932	5.811	6.2e-09	++
rs17687667	17	43754099	A	G	0.216602	0.99994	372934	5.811	6.206e-09	++
rs62054429	17	43823125	A	G	0.217066	0.999711	372823	5.811	6.207e-09	++
rs17687571	17	43750010	A	G	0.216591	0.99999	372938	5.811	6.209e-09	++
rs17760817	17	43750137	C	G	0.216591	0.99999	372938	5.811	6.209e-09	++
rs74918686	17	43840899	C	G	0.216388	0.998908	372495	5.811	6.213e-09	++
rs12948216	17	43836673	T	C	0.216662	0.99938	372714	5.811	6.215e-09	++
rs241028	17	43735276	T	C	0.216574	0.999942	372938	5.811	6.217e-09	++
rs75115093	17	43761381	A	G	0.21659	0.999993	372940	-5.811	6.228e-09	--
rs62055707	17	43761482	T	C	0.21659	0.999993	372940	-5.811	6.228e-09	--
rs62053940	17	43741028	A	G	0.216588	0.999988	372940	-5.81	6.23e-09	--
rs17688296	17	43767815	T	C	0.216591	0.999954	372933	5.81	6.233e-09	++
rs55938136	17	43798360	A	G	0.216643	0.999806	372875	-5.81	6.238e-09	--
rs75403953	17	43798546	A	G	0.216643	0.999806	372875	-5.81	6.238e-09	--
rs62054384	17	43804306	T	C	0.216632	0.999576	372837	-5.81	6.241e-09	--
rs56167344	17	43797087	A	T	0.216642	0.999181	372484	-5.81	6.245e-09	--
rs112169475	17	43760192	A	G	0.216592	0.999923	372905	-5.81	6.251e-09	--
rs1630095	17	43750172	A	G	0.248036	0.99903	372709	-5.81	6.252e-09	--
rs62055890	17	43840681	T	C	0.216507	0.998735	372383	5.81	6.253e-09	++
rs434971	17	43725992	A	G	0.216616	0.999966	372940	5.81	6.261e-09	++
rs34211253	17	43834074	C	G	0.216669	0.999522	372786	-5.81	6.261e-09	--
rs12943085	17	43834482	A	G	0.216671	0.999549	372793	5.809	6.27e-09	++
rs241031	17	43734304	T	C	0.216592	0.99997	372938	-5.809	6.286e-09	--
rs241030	17	43734503	A	G	0.216593	0.999973	372938	-5.809	6.286e-09	--
rs241029	17	43734643	T	C	0.216589	0.999955	372938	-5.809	6.286e-09	--
rs241026	17	43735555	A	G	0.216592	0.999975	372938	5.809	6.286e-09	++
rs366858	17	43726588	T	C	0.216584	0.999921	372920	5.809	6.288e-09	++
rs17688682	17	43775929	C	G	0.216592	0.999867	372886	-5.809	6.288e-09	--
rs79600142	17	43897722	T	C	0.21647	0.999921	372891	-5.809	6.288e-09	--
rs393675	17	43723605	T	C	0.216589	0.999991	372941	-5.809	6.289e-09	--
rs62055878	17	43835854	A	C	0.21667	0.999474	372771	5.809	6.289e-09	++
rs434805	17	43718336	T	C	0.227654	0.999838	372905	-5.809	6.292e-09	--
rs17688068	17	43763935	A	G	0.21659	0.999988	372938	-5.809	6.295e-09	--
rs77849344	17	43840864	A	G	0.216441	0.999135	372560	5.809	6.297e-09	++
rs62055709	17	43762429	T	C	0.216593	0.999987	372941	5.809	6.301e-09	++
rs62055711	17	43762554	A	G	0.216591	0.999996	372941	-5.809	6.301e-09	--
rs17688002	17	43762594	A	T	0.21659	0.999996	372941	-5.809	6.301e-09	--
rs2040846	17	43762846	A	G	0.21659	0.999996	372941	-5.809	6.301e-09	--
rs4486953	17	43763007	T	C	0.21659	0.999997	372941	-5.809	6.301e-09	--
rs36047693	17	43833824	C	G	0.216673	0.99956	372795	5.808	6.305e-09	++
rs241024	17	43736763	T	C	0.216591	0.999978	372939	5.808	6.311e-09	++
rs241023	17	43737040	A	G	0.216591	0.999979	372939	5.808	6.311e-09	++
rs241021	17	43738627	T	G	0.21659	0.999984	372939	-5.808	6.311e-09	--
rs241020	17	43738676	A	C	0.21659	0.999984	372939	5.808	6.311e-09	++
rs12150547	17	43775546	A	G	0.216592	0.999871	372887	-5.808	6.325e-09	--
rs7350923	17	43834970	T	C	0.216682	0.999517	372786	5.808	6.329e-09	++
rs241027	17	43735478	A	G	0.216595	0.999966	372936	-5.808	6.336e-09	--
rs757501	17	43756685	A	G	0.216568	0.999828	372860	-5.808	6.341e-09	--
rs56046792	17	43797246	T	C	0.216443	0.999747	372851	5.807	6.341e-09	++
rs34195569	17	43833921	A	G	0.216673	0.99956	372794	5.807	6.344e-09	++
rs34008514	17	43834314	A	G	0.216673	0.999556	372794	-5.807	6.344e-09	--
rs3108317	17	43719870	A	G	0.216591	0.99999	372939	5.807	6.345e-09	++
rs17761046	17	43758382	T	C	0.216596	0.999971	372932	-5.807	6.345e-09	--
rs62053939	17	43740856	T	C	0.216648	1	372942	5.807	6.354e-09	++
rs62056881	17	43782455	T	G	0.21639	0.999256	372748	5.807	6.357e-09	++
rs448830	17	43725212	A	G	0.216591	0.999989	372941	5.807	6.359e-09	++
rs434428	17	43725684	A	G	0.216591	0.999989	372941	5.807	6.359e-09	++
rs434598	17	43725762	A	G	0.21659	0.999989	372941	5.807	6.359e-09	++
rs1880750	17	43796541	A	T	0.216625	0.999764	372851	5.807	6.366e-09	++
rs1880749	17	43792586	A	C	0.216611	0.999547	372787	-5.807	6.373e-09	--
rs12150454	17	43776061	T	C	0.21657	0.99977	372869	5.806	6.383e-09	++
rs455028	17	43726574	T	C	0.216594	0.99997	372942	-5.806	6.385e-09	--
rs10514879	17	43802971	T	C	0.216653	0.999765	372857	5.806	6.387e-09	++
rs56323722	17	43798015	A	C	0.216638	0.999732	372846	-5.806	6.393e-09	--
rs62055947	17	43852605	T	C	0.215535	0.996891	371653	5.806	6.393e-09	++
rs241034	17	43733048	A	T	0.216594	0.999973	372936	-5.806	6.394e-09	--
rs1526128	17	43779624	T	C	0.215099	0.996398	371522	5.806	6.398e-09	++
rs2089358	1	37194103	T	C	0.314491	0.983855	364661	-5.806	6.398e-09	--
rs17563433	17	43800351	A	C	0.21666	0.999812	372873	-5.806	6.4e-09	--
rs77370070	17	43800404	T	G	0.21666	0.999812	372873	-5.806	6.4e-09	--
rs62055697	17	43758148	T	C	0.216589	0.999954	372933	5.806	6.401e-09	++
rs62056869	17	43773447	T	C	0.216584	0.999909	372905	-5.806	6.403e-09	--
rs1706746	17	43721457	T	C	0.21659	0.999999	372942	5.805	6.433e-09	++
rs3418	17	43723462	T	C	0.216592	0.999993	372942	5.805	6.433e-09	++
rs56280222	17	43803788	T	C	0.216673	0.999882	372911	-5.805	6.439e-09	--
rs385691	17	43726125	A	C	0.216592	0.999981	372940	-5.805	6.444e-09	--
rs449501	17	43724555	A	G	0.216601	0.999954	372940	5.804	6.456e-09	++
rs681485	17	43707619	A	C	0.216747	1	372942	5.804	6.458e-09	++
rs62055751	17	43767538	A	G	0.216587	0.999953	372934	-5.804	6.463e-09	--
rs241041	17	43713925	A	G	0.21659	0.999989	372941	-5.804	6.468e-09	--
rs241039	17	43714673	A	T	0.216591	0.999989	372941	-5.804	6.468e-09	--
rs389217	17	43717131	T	C	0.216589	0.999979	372941	5.804	6.468e-09	++
rs872972	17	43756458	A	G	0.215782	0.996865	371878	5.804	6.472e-09	++
rs241035	17	43731896	T	C	0.216595	0.999973	372938	5.804	6.477e-09	++
rs62056879	17	43781426	T	C	0.2164	0.999386	372605	-5.804	6.478e-09	--
rs1568951	17	43792895	T	G	0.216585	0.999663	372845	-5.804	6.478e-09	--
rs1568950	17	43792896	T	C	0.216585	0.999663	372845	-5.804	6.478e-09	--
rs241033	17	43733983	A	G	0.216607	0.999934	372937	5.804	6.48e-09	++
rs112570965	17	43801092	T	C	0.216661	0.999815	372877	-5.804	6.481e-09	--
rs2942168	17	43714850	A	G	0.216594	0.999979	372939	5.803	6.5e-09	++
rs2942169	17	43711539	C	G	0.216589	0.999997	372942	5.803	6.506e-09	++
rs241045	17	43712337	T	C	0.21659	0.999992	372942	5.803	6.506e-09	++
rs241044	17	43712464	A	G	0.21659	0.999991	372942	5.803	6.506e-09	++
rs241042	17	43712657	T	C	0.21659	0.999991	372942	-5.803	6.506e-09	--
rs2942167	17	43715018	T	C	0.216591	0.99999	372942	-5.803	6.506e-09	--
rs2942165	17	43715619	C	G	0.216591	0.999989	372942	5.803	6.506e-09	++
rs117368197	17	43715924	A	G	0.2166	0.999973	372942	-5.803	6.506e-09	--
rs413778	17	43716885	A	G	0.216591	0.999989	372942	-5.803	6.506e-09	--
rs17649019	17	43801593	A	G	0.216671	0.999788	372879	5.803	6.509e-09	++
rs77220413	17	43764378	A	G	0.216608	1	372942	5.803	6.512e-09	++
rs56323832	17	43768633	A	G	0.216598	0.999852	372896	5.803	6.52e-09	++
rs55747440	17	43837115	A	G	0.216623	0.999189	372640	-5.803	6.522e-09	--
rs17687740	17	43756376	C	G	0.21666	0.999673	372782	5.803	6.532e-09	++
rs78471340	17	43768346	A	G	0.215423	0.994972	371047	5.802	6.548e-09	++
rs7773070	6	27728827	T	C	0.267381	0.999963	372921	5.802	6.548e-09	++
rs647483	17	43729432	T	C	0.216581	0.999942	372919	5.802	6.551e-09	++
rs62053949	17	43748101	A	G	0.216587	0.999973	372927	-5.802	6.561e-09	--
rs241022	17	43737730	T	C	0.216589	0.999976	372938	-5.802	6.563e-09	--
rs62053950	17	43748412	A	G	0.216589	0.999966	372928	-5.802	6.566e-09	--
rs62053954	17	43749949	A	G	0.2166	0.999892	372918	5.801	6.573e-09	++
rs62057062	17	43856710	A	G	0.216297	0.999492	372671	5.801	6.578e-09	++
rs1526126	17	43812218	T	C	0.216963	0.999452	372773	5.801	6.581e-09	++
rs78052495	17	43768347	T	C	0.215445	0.994979	371021	5.801	6.587e-09	++
rs393838	17	43705756	C	G	0.227688	0.999939	372925	5.801	6.598e-09	++
rs79675109	17	43746418	A	T	0.216586	0.999959	372921	5.801	6.601e-09	++
rs62055661	17	43752039	T	C	0.21709	0.999749	372930	5.801	6.61e-09	++
rs55980621	17	43768496	T	C	0.216535	0.999761	372884	5.8	6.621e-09	++
rs424243	17	43727887	A	T	0.216587	0.999917	372912	-5.8	6.628e-09	--
rs383241	17	43705356	A	G	0.216588	0.999996	372941	5.8	6.629e-09	++
rs376120	17	43705518	A	G	0.216588	0.999997	372941	-5.8	6.629e-09	--
rs757502	17	43756506	T	C	0.216582	0.999493	372732	5.8	6.63e-09	++
rs453997	17	43727061	T	C	0.216576	0.999961	372922	5.8	6.633e-09	++
rs422112	17	43728137	A	G	0.216577	0.999961	372922	5.8	6.633e-09	++
rs413844	17	43729384	A	G	0.216578	0.999956	372922	5.8	6.633e-09	++
rs17687504	17	43746721	A	G	0.216586	0.999961	372922	-5.8	6.633e-09	--
rs17760577	17	43741452	T	C	0.216588	0.999982	372935	5.8	6.635e-09	++
rs62053955	17	43749980	T	C	0.216607	0.999927	372923	-5.8	6.637e-09	--
rs17687625	17	43750238	A	G	0.216608	0.999925	372923	-5.8	6.637e-09	--
rs594591	17	43707620	T	G	0.216588	1	372942	5.8	6.651e-09	++
rs62055525	17	43958736	A	G	0.21652	0.999114	372507	5.799	6.652e-09	++
rs62053957	17	43750939	T	C	0.2166	0.999951	372917	-5.799	6.663e-09	--
rs62055933	17	43848461	A	G	0.216236	0.997969	372100	5.799	6.663e-09	++
rs62055887	17	43838710	T	C	0.216335	0.998052	372159	-5.799	6.664e-09	--
rs17687849	17	43759719	A	G	0.216598	0.999957	372917	-5.799	6.671e-09	--
rs62055884	17	43837567	T	C	0.21664	0.999308	372684	5.799	6.673e-09	++
rs62053945	17	43746839	T	C	0.216588	0.999963	372923	-5.799	6.677e-09	--
rs62053946	17	43747677	T	C	0.216586	0.999968	372923	5.799	6.68e-09	++
rs62053947	17	43747683	A	G	0.216586	0.999968	372923	5.799	6.68e-09	++
rs77310586	17	43765381	C	G	0.216599	0.99995	372919	5.799	6.681e-09	++
rs17760733	17	43746276	T	G	0.216586	0.999958	372920	5.798	6.692e-09	++
rs7750572	6	105349593	T	C	0.469975	0.996721	372542	-5.798	6.722e-09	--
rs8073146	17	43893751	A	G	0.216349	0.995552	371363	-5.797	6.734e-09	--
rs7759932	6	105356725	T	C	0.470082	1	372942	-5.797	6.735e-09	--
rs34579278	17	43833981	A	G	0.216624	0.999347	372745	-5.797	6.741e-09	--
rs241038	17	43730598	A	G	0.216579	0.999952	372922	5.797	6.749e-09	++
rs241037	17	43730636	T	G	0.216579	0.999952	372922	5.797	6.749e-09	++
rs6901520	6	27714575	T	G	0.267993	1	372942	-5.797	6.759e-09	--
rs62054380	17	43800987	A	C	0.216632	0.999702	372805	5.797	6.764e-09	++
rs55669046	17	43768501	T	C	0.216521	0.999799	372887	5.796	6.773e-09	++
rs11079724	17	43841912	T	C	0.216609	0.998964	372553	5.796	6.782e-09	++
rs444071	17	43707951	T	C	0.216578	0.999983	372932	5.796	6.793e-09	++
rs396593	17	43707955	A	C	0.216578	0.999983	372932	5.796	6.793e-09	++
rs17563501	17	43801695	T	C	0.216633	0.999706	372807	5.796	6.794e-09	++
rs62054383	17	43802907	T	C	0.216638	0.999669	372840	-5.796	6.797e-09	--
rs2942164	17	43721283	C	G	0.216639	1	372942	5.796	6.8e-09	++
rs11156429	6	105364421	T	G	0.458075	0.997829	371918	-5.796	6.806e-09	--
rs12621152	2	24257682	T	C	0.1606	0.971234	360902	5.796	6.808e-09	++
rs1724407	17	43747615	T	C	0.24781	0.999489	372848	-5.795	6.819e-09	--
rs111739681	17	43898459	T	C	0.216389	0.999802	372809	5.795	6.832e-09	++
rs17760631	17	43743045	T	C	0.216587	0.999966	372927	-5.795	6.836e-09	--
rs17691328	17	43955487	T	C	0.217014	0.999712	372834	5.795	6.842e-09	++
rs62055886	17	43838678	A	G	0.216364	0.997992	372164	5.794	6.866e-09	++
rs17577369	17	44192923	A	G	0.2157	0.988744	368850	-5.794	6.879e-09	--
rs56082319	17	43844798	A	G	0.216529	0.999297	372573	5.794	6.885e-09	++
rs55709241	17	44041101	T	C	0.21432	0.99251	369837	-5.793	6.897e-09	--
rs56280951	17	44041107	A	G	0.21432	0.992521	369840	5.793	6.897e-09	++
rs17688922	17	43779351	A	G	0.216467	0.999489	372678	5.793	6.906e-09	++
rs17649553	17	43994648	T	C	0.21707	0.999205	372609	5.793	6.914e-09	++
rs968027	17	43781250	T	C	0.216205	0.998996	372478	5.793	6.919e-09	++
rs56262900	2	23897725	A	G	0.100378	0.992804	371512	5.793	6.919e-09	++
rs74514268	17	43836191	A	G	0.216659	0.999426	372741	5.793	6.926e-09	++
rs62056841	17	43990041	A	C	0.216702	0.999334	372667	-5.792	6.94e-09	--
rs9295743	6	27715102	C	G	0.268932	0.999764	372884	-5.79	7.022e-09	--
rs62053948	17	43748046	T	C	0.216604	0.999916	372895	5.79	7.059e-09	++
rs112915466	17	43958744	A	G	0.216496	0.999165	372536	-5.789	7.079e-09	--
rs62057064	17	43857033	T	C	0.216301	0.999478	372655	5.788	7.104e-09	++
rs56099546	17	43894609	A	G	0.216405	0.99968	372780	-5.788	7.108e-09	--
rs1631850	17	43749942	A	G	0.247878	0.998933	372645	5.788	7.127e-09	++
rs9944484	17	43990662	A	G	0.217095	0.999597	372829	5.787	7.169e-09	++
rs62054382	17	43802525	T	C	0.216636	0.999816	372881	5.787	7.175e-09	++
rs62055876	17	43832940	A	G	0.216051	0.99783	372016	-5.787	7.185e-09	--
rs62055698	17	43758238	T	C	0.216647	0.999864	372900	5.786	7.191e-09	++
rs56357543	17	43894547	T	C	0.216406	0.999678	372779	5.786	7.191e-09	++
rs7773432	6	105356801	T	G	0.469993	0.99945	372800	5.785	7.234e-09	++
rs62056918	17	43786676	T	G	0.216337	0.999281	372685	-5.785	7.249e-09	--
rs62053956	17	43750315	A	G	0.216616	0.99989	372904	-5.785	7.262e-09	--
rs7382827	6	105354743	A	G	0.469924	0.997917	372592	5.785	7.263e-09	++
rs389978	17	43717415	A	G	0.216728	0.999858	372903	-5.785	7.265e-09	--
rs62055901	17	43845041	A	G	0.216502	0.999183	372559	5.785	7.265e-09	++
rs436667	17	43709415	T	C	0.216619	1	372942	5.784	7.277e-09	++
rs56220242	17	43792326	T	C	0.216559	0.999393	372752	5.784	7.286e-09	++
rs1933802	6	105365891	C	G	0.456613	0.997903	371886	-5.784	7.289e-09	--
rs56369036	17	43841571	A	T	0.21644	0.999239	372590	5.783	7.317e-09	++
rs62054811	17	43918651	C	G	0.216558	0.999758	372869	-5.783	7.324e-09	--
rs573628	1	37161022	T	C	0.204487	0.99373	370450	5.783	7.349e-09	++
rs62054824	17	43929992	T	C	0.216652	0.999298	372641	5.783	7.354e-09	++
rs62054381	17	43801185	A	G	0.217008	0.999558	372840	-5.782	7.366e-09	--
rs76563578	17	43933879	C	G	0.216712	0.999402	372612	-5.782	7.375e-09	--
rs56329743	17	43931245	A	G	0.216658	0.999227	372580	5.782	7.382e-09	++
rs62055900	17	43845002	C	G	0.216375	0.999134	372501	-5.782	7.394e-09	--
rs11079718	17	43839951	A	T	0.215984	0.99373	370462	-5.781	7.41e-09	--
rs62054825	17	43930033	A	G	0.216681	0.999334	372639	5.781	7.426e-09	++
rs62057146	17	43903106	A	G	0.216577	0.999837	372878	-5.781	7.441e-09	--
rs78506181	17	43897480	A	G	0.216642	0.999877	372872	-5.78	7.481e-09	--
rs241032	17	43734145	T	C	0.216716	0.999726	372869	-5.779	7.502e-09	--
rs2873269	17	43931122	T	C	0.216678	0.999306	372621	5.779	7.536e-09	++
rs9897399	17	43804317	A	G	0.217975	0.998968	372823	5.778	7.541e-09	++
rs62055893	17	43842494	A	G	0.216373	0.997965	372335	-5.778	7.578e-09	--
rs418891	17	43693538	T	G	0.216727	0.999352	372693	5.777	7.584e-09	++
rs9393851	6	27699581	A	T	0.267514	0.999816	372850	5.777	7.592e-09	++
rs9461400	6	27700559	A	G	0.267514	0.999815	372850	5.777	7.592e-09	++
rs2532291	17	44238424	A	G	0.217285	0.99456	371289	5.777	7.612e-09	++
rs17662403	17	44238938	T	C	0.217285	0.994559	371289	-5.777	7.612e-09	--
rs17585426	17	44238966	T	C	0.217285	0.994559	371289	-5.777	7.612e-09	--
rs2532288	17	44239958	T	C	0.217281	0.994576	371289	5.777	7.612e-09	++
rs1918789	17	44240107	T	C	0.217281	0.994576	371289	-5.777	7.612e-09	--
rs2316772	17	43946423	A	C	0.216828	0.998745	372343	-5.776	7.633e-09	--
rs2141299	17	44240986	A	C	0.217275	0.994586	371288	5.776	7.639e-09	++
rs2696567	17	44241304	C	G	0.217275	0.994582	371288	-5.776	7.639e-09	--
rs1635291	17	43751913	A	G	0.248452	1	372942	-5.776	7.646e-09	--
rs55962674	17	43799033	T	C	0.21656	0.999382	372729	5.776	7.649e-09	++
rs62056919	17	43786698	T	C	0.216333	0.999281	372685	5.776	7.65e-09	++
rs7748422	6	105352312	A	C	0.46992	0.997313	372540	5.775	7.675e-09	++
rs62054378	17	43799667	A	C	0.21658	0.99941	372728	5.775	7.692e-09	++
rs4515420	6	105365426	A	T	0.458351	0.99796	371899	-5.775	7.695e-09	--
rs878888	17	43912635	A	G	0.216556	0.999774	372842	-5.775	7.714e-09	--
rs4525537	17	43912723	T	C	0.216556	0.999764	372842	-5.775	7.714e-09	--
rs4640231	17	43912786	C	G	0.216552	0.999788	372842	5.775	7.714e-09	++
rs4482334	17	43912830	T	C	0.216552	0.999788	372842	-5.775	7.714e-09	--
rs78872653	17	43905134	A	G	0.21658	0.999921	372912	5.775	7.717e-09	++
rs62055899	17	43844977	A	T	0.216364	0.99913	372495	5.774	7.733e-09	++
rs2696571	17	44237372	C	G	0.217302	0.994495	371241	5.774	7.735e-09	++
rs2696570	17	44237790	A	G	0.217302	0.994491	371241	5.774	7.735e-09	++
rs78328427	17	43916932	A	G	0.21655	0.999717	372819	5.774	7.74e-09	++
rs62057156	17	43904948	C	G	0.21658	0.999931	372916	5.773	7.776e-09	++
rs218988	1	37167196	A	C	0.319173	0.997056	371978	5.773	7.776e-09	++
rs56303031	17	43853922	A	G	0.216665	0.999215	372699	5.773	7.786e-09	++
rs878887	17	43912582	T	C	0.216557	0.999798	372843	5.773	7.794e-09	++
rs739645	17	43894990	T	G	0.216589	0.999853	372887	-5.773	7.798e-09	--
rs77819001	17	43799804	A	C	0.21658	0.999409	372728	5.773	7.806e-09	++
rs76667867	17	43799810	C	G	0.216578	0.9994	372728	5.773	7.806e-09	++
rs62057157	17	43905313	C	G	0.216579	0.999928	372915	5.772	7.822e-09	++
rs1528074	17	44234060	A	G	0.218321	0.993898	371224	-5.772	7.822e-09	--
rs4309187	11	113412443	A	C	0.311887	0.989387	366751	-5.772	7.838e-09	--
rs55653963	17	43799509	A	C	0.216404	0.999386	372731	-5.772	7.84e-09	--
rs11754600	6	105388718	T	C	0.456483	0.998935	372348	5.772	7.84e-09	++
rs62057150	17	43903548	T	C	0.216586	0.999884	372915	5.772	7.851e-09	++
rs12193005	6	105355331	A	C	0.470029	0.998012	372608	5.772	7.854e-09	++
rs2532294	17	44233433	C	G	0.217291	0.994561	371248	5.771	7.861e-09	++
rs1528072	17	44236725	A	C	0.2173	0.994502	371244	5.771	7.865e-09	++
rs62055895	17	43844044	A	G	0.216433	0.999364	372603	-5.771	7.867e-09	--
rs62055896	17	43844201	T	C	0.216433	0.999367	372603	5.771	7.867e-09	++
rs55725840	17	43844486	A	T	0.216433	0.999368	372603	5.771	7.867e-09	++
rs62057149	17	43903546	A	G	0.216587	0.999881	372914	-5.771	7.872e-09	--
rs1475120	6	105389953	A	G	0.456442	0.999013	372414	5.771	7.873e-09	++
rs17689824	17	43904397	T	C	0.21658	0.999939	372927	5.771	7.879e-09	++
rs62055545	17	43964561	T	C	0.214641	0.989132	368788	5.771	7.879e-09	++
rs62057148	17	43903485	C	G	0.216587	0.999894	372916	5.771	7.901e-09	++
rs62057152	17	43904110	C	G	0.21658	0.999943	372928	5.77	7.911e-09	++
rs12200251	6	105382415	A	G	0.458319	0.99867	372173	5.77	7.92e-09	++
rs62055938	17	43849656	A	C	0.216397	0.999416	372699	5.77	7.926e-09	++
rs79301522	17	44207932	A	G	0.217029	0.997142	371828	-5.77	7.926e-09	--
rs17425752	17	43906726	A	C	0.216524	0.998839	372504	-5.77	7.935e-09	--
rs55707339	17	43842462	T	C	0.216298	0.997999	372310	-5.77	7.939e-09	--
rs2532286	17	44241664	T	C	0.21726	0.994644	371296	-5.77	7.941e-09	--
rs56971664	17	43918613	T	C	0.217222	0.9991	372822	-5.77	7.949e-09	--
rs4792845	17	44242788	T	C	0.217328	0.994379	371172	5.769	7.951e-09	++
rs56189701	17	43987801	T	C	0.216408	0.999175	372561	-5.769	7.963e-09	--
rs75916678	17	43849366	T	C	0.21652	0.998912	372455	-5.769	7.973e-09	--
rs41457044	17	43911424	T	C	0.216561	0.999812	372842	5.769	7.98e-09	++
rs2532293	17	44233589	T	C	0.217289	0.99457	371251	-5.769	7.981e-09	--
rs10445362	17	43914554	A	C	0.216586	0.999857	372896	5.769	7.987e-09	++
rs10445363	17	43914558	A	G	0.216586	0.999856	372896	5.769	7.987e-09	++
rs11079723	17	43841729	T	C	0.216351	0.999062	372477	-5.769	7.99e-09	--
rs9366700	6	27696951	T	C	0.267418	0.999617	372722	-5.768	8.005e-09	--
rs56109643	17	43844859	A	G	0.216432	0.999373	372607	-5.768	8.011e-09	--
rs56233672	17	43920300	T	C	0.216595	0.99987	372894	-5.768	8.017e-09	--
rs56354807	17	43920378	T	C	0.216595	0.999868	372894	5.768	8.017e-09	++
rs10445333	17	43916509	A	G	0.216583	0.999852	372890	-5.768	8.018e-09	--
rs12150125	17	43986432	A	G	0.216929	0.998608	372329	5.768	8.021e-09	++
rs6456802	6	27698355	A	G	0.267502	0.999808	372852	5.768	8.029e-09	++
rs62057153	17	43904528	T	C	0.21658	0.999931	372925	-5.768	8.031e-09	--
rs62057154	17	43904610	T	C	0.216592	0.999915	372925	5.768	8.031e-09	++
rs62057155	17	43904673	T	C	0.216581	0.999934	372925	5.768	8.031e-09	++
rs2532299	17	44231117	T	C	0.217287	0.994611	371256	-5.768	8.032e-09	--
rs2532297	17	44231326	A	G	0.217288	0.99461	371256	5.768	8.032e-09	++
rs2696572	17	44231617	A	T	0.217288	0.994604	371256	-5.768	8.032e-09	--
rs62054802	17	43914598	C	G	0.216585	0.999873	372893	5.768	8.033e-09	++
rs62054805	17	43915054	A	G	0.216586	0.999874	372893	-5.768	8.033e-09	--
rs56160448	17	43792358	A	G	0.216535	0.999318	372732	-5.768	8.044e-09	--
rs62055894	17	43843943	A	G	0.216431	0.999349	372591	5.767	8.049e-09	++
rs3885074	17	43902738	A	C	0.216582	0.999936	372930	5.767	8.056e-09	++
rs17690679	17	43924803	A	G	0.21657	0.999897	372901	-5.767	8.057e-09	--
rs62054806	17	43915312	T	C	0.216586	0.999874	372892	5.767	8.076e-09	++
rs17662235	17	44233776	T	C	0.217288	0.994569	371250	-5.767	8.09e-09	--
rs17585214	17	44233811	T	C	0.217288	0.994569	371250	5.767	8.09e-09	++
rs2696657	17	44244926	T	G	0.217249	0.994633	371300	-5.767	8.091e-09	--
rs62055942	17	43850966	A	G	0.216402	0.999455	372705	-5.767	8.093e-09	--
rs16940668	17	43907966	A	G	0.216567	0.99985	372863	5.766	8.094e-09	++
rs2109092	17	44232959	A	G	0.21729	0.994582	371253	5.766	8.098e-09	++
rs2316784	17	44021699	T	G	0.215152	0.994155	370662	5.766	8.108e-09	++
rs17690176	17	43916773	A	C	0.216665	0.999635	372798	-5.766	8.113e-09	--
rs75945623	17	43937505	T	C	0.216893	0.999785	372843	5.766	8.114e-09	++
rs62057144	17	43901558	A	G	0.216609	1	372942	-5.766	8.12e-09	--
rs2696573	17	44230647	T	C	0.217283	0.994633	371257	5.766	8.121e-09	++
rs2532298	17	44231295	A	G	0.217288	0.994609	371257	5.766	8.121e-09	++
rs62055943	17	43851018	T	C	0.216403	0.999462	372706	-5.765	8.149e-09	--
rs62054803	17	43914728	T	G	0.216578	0.999817	372881	5.765	8.149e-09	++
rs78587102	17	43897246	A	G	0.216573	0.999895	372885	-5.765	8.158e-09	--
rs55718212	17	43920411	T	C	0.21659	0.999852	372892	-5.765	8.159e-09	--
rs2532292	17	44237068	A	T	0.217282	0.994582	371252	-5.765	8.177e-09	--
rs62055939	17	43849787	A	T	0.216405	0.999446	372707	-5.765	8.179e-09	--
rs62055940	17	43849896	A	G	0.216404	0.999446	372707	-5.765	8.179e-09	--
rs76885724	17	43850519	T	C	0.216404	0.999455	372707	5.765	8.179e-09	++
rs56108117	17	43757776	T	C	0.216519	0.999842	372882	-5.764	8.193e-09	--
rs17763596	17	43921210	T	G	0.216606	0.999865	372884	5.764	8.2e-09	++
rs62055950	17	43853133	T	C	0.216379	0.999529	372711	-5.764	8.204e-09	--
rs56378021	17	43757777	T	C	0.216519	0.99984	372882	5.764	8.205e-09	++
rs41280118	17	43903089	T	C	0.216585	0.999874	372913	5.764	8.208e-09	++
rs1396862	17	43902997	A	G	0.216583	0.999902	372931	5.764	8.21e-09	++
rs906228	1	37189160	A	C	0.228153	0.992232	369824	-5.764	8.215e-09	--
rs739644	17	43895008	C	G	0.216595	0.999884	372892	-5.764	8.236e-09	--
rs62056850	17	43992581	T	C	0.217413	0.999434	372743	5.764	8.237e-09	++
rs55996632	17	43935888	T	C	0.216806	1	372942	5.763	8.242e-09	++
rs17763086	17	43905481	T	G	0.216609	0.999844	372904	-5.763	8.245e-09	--
rs17690314	17	43919884	T	G	0.216594	0.999871	372897	-5.763	8.249e-09	--
rs4074462	17	43855228	T	G	0.217559	0.998185	372657	5.763	8.251e-09	++
rs12150390	17	43896228	T	C	0.216588	0.999925	372894	-5.763	8.262e-09	--
rs9467707	6	26327905	C	G	0.128474	0.996151	372383	-5.763	8.262e-09	--
rs2696575	17	44228824	A	G	0.217299	0.994559	371250	-5.763	8.267e-09	--
rs62055932	17	43848412	A	G	0.216684	0.998628	372498	-5.763	8.271e-09	--
rs1912151	17	43902944	T	C	0.216589	0.999853	372916	5.763	8.274e-09	++
rs34283254	17	43902861	A	C	0.216581	0.99993	372933	5.763	8.276e-09	++
rs1918792	17	44228529	A	G	0.217305	0.994545	371251	5.763	8.279e-09	++
rs1918791	17	44228609	C	G	0.217305	0.994544	371251	-5.763	8.279e-09	--
rs2696576	17	44228770	A	G	0.217294	0.994598	371251	-5.763	8.279e-09	--
rs17763533	17	43918190	T	C	0.216587	0.999871	372899	-5.763	8.282e-09	--
rs1467968	17	43986396	T	C	0.216678	0.999568	372787	5.763	8.285e-09	++
rs76294809	17	43849327	A	G	0.216429	0.999423	372703	5.762	8.295e-09	++
rs17690326	17	43920974	T	C	0.216599	0.999889	372894	-5.762	8.309e-09	--
rs4371195	17	43986420	A	G	0.216663	0.999549	372788	-5.762	8.32e-09	--
rs16940676	17	43911036	A	G	0.216569	0.999849	372873	5.762	8.323e-09	++
rs1406068	17	44234526	T	C	0.217268	0.994617	371260	5.762	8.323e-09	++
rs10445364	17	43916356	A	G	0.216585	0.999869	372898	5.762	8.336e-09	++
rs62057143	17	43901528	T	C	0.216587	0.999996	372941	-5.761	8.353e-09	--
rs62054814	17	43921572	A	T	0.2166	0.999891	372893	5.761	8.355e-09	++
rs3885075	17	43902799	A	G	0.216582	0.999933	372934	-5.761	8.357e-09	--
rs41280116	17	43902842	T	C	0.216582	0.999932	372934	5.761	8.357e-09	++
rs62054833	17	43933673	T	C	0.216701	0.999346	372567	-5.761	8.368e-09	--
rs4792843	17	44243179	A	G	0.217244	0.994666	371306	-5.761	8.374e-09	--
rs682330	1	37154795	T	G	0.329494	0.993875	369108	-5.761	8.376e-09	--
rs62060864	17	44235893	T	C	0.217281	0.994592	371252	5.761	8.379e-09	++
rs1881193	17	44248769	T	C	0.21737	0.994412	371241	-5.761	8.384e-09	--
rs77692262	17	43917086	A	G	0.216584	0.999834	372894	-5.761	8.386e-09	--
rs1918795	17	44224686	A	T	0.217317	0.996829	371777	-5.761	8.386e-09	--
rs62055945	17	43851851	A	G	0.216383	0.999513	372718	5.76	8.393e-09	++
rs56043078	17	43853235	T	G	0.216382	0.999538	372718	-5.76	8.395e-09	--
rs77965652	17	43853457	A	G	0.216381	0.999541	372718	-5.76	8.395e-09	--
rs55849949	17	43853526	A	G	0.216381	0.999543	372718	-5.76	8.395e-09	--
rs55991914	17	43854267	T	C	0.21638	0.999553	372718	5.76	8.395e-09	++
rs2316765	17	43912454	T	C	0.216575	0.999866	372886	-5.76	8.405e-09	--
rs16940677	17	43911898	T	C	0.216539	0.999576	372873	5.76	8.408e-09	++
rs1876830	17	43911352	T	C	0.216578	0.999895	372883	5.76	8.416e-09	++
rs1876829	17	43911443	T	C	0.216578	0.999895	372883	-5.76	8.416e-09	--
rs2400074	6	105366380	T	C	0.458353	0.998038	371915	5.76	8.419e-09	++
rs17689471	17	43892973	T	C	0.216643	0.999682	372780	-5.76	8.434e-09	--
rs56127111	17	43913315	T	C	0.216581	0.999884	372887	5.76	8.436e-09	++
rs4327091	17	44021717	A	G	0.215152	0.994153	370661	5.76	8.436e-09	++
rs1406071	17	44225485	T	C	0.217317	0.996817	371776	-5.759	8.437e-09	--
rs1406070	17	44225802	T	C	0.217316	0.996809	371776	5.759	8.437e-09	++
rs2696585	17	44226030	A	G	0.217316	0.996808	371776	5.759	8.437e-09	++
rs2532304	17	44226126	A	C	0.217316	0.996808	371776	-5.759	8.437e-09	--
rs17763199	17	43910183	A	G	0.216516	0.999696	372749	5.759	8.439e-09	++
rs17762882	17	43898887	T	C	0.216531	0.999685	372797	-5.759	8.443e-09	--
rs2532300	17	44229986	T	C	0.21728	0.994648	371259	-5.759	8.444e-09	--
rs767058	17	43998767	T	C	0.216939	0.999287	372609	-5.759	8.45e-09	--
rs4335809	17	43902216	T	C	0.216586	0.99998	372936	5.759	8.451e-09	++
rs4341787	17	43902505	T	C	0.21658	0.999948	372936	5.759	8.451e-09	++
rs1876828	17	43911525	T	C	0.216578	0.999894	372884	5.759	8.453e-09	++
rs62055957	17	43854536	A	C	0.216697	0.999144	372698	5.759	8.458e-09	++
rs62055946	17	43851971	A	C	0.216386	0.99951	372713	5.759	8.46e-09	++
rs74922289	17	43918524	A	G	0.216589	0.99987	372900	-5.759	8.462e-09	--
rs1918796	17	44223387	T	C	0.217328	0.996783	371767	-5.759	8.47e-09	--
rs4523962	17	43902522	A	G	0.216581	0.999945	372935	5.759	8.475e-09	++
rs62057112	17	43897202	A	T	0.216591	0.999872	372884	5.759	8.476e-09	++
rs17689653	17	43898963	A	T	0.216533	0.999694	372798	-5.759	8.481e-09	--
rs2696587	17	44222460	T	G	0.217309	0.996892	371792	-5.758	8.487e-09	--
rs878886	17	43912490	C	G	0.216578	0.999886	372887	-5.758	8.492e-09	--
rs62056808	17	43984646	T	C	0.215754	0.996207	371561	-5.758	8.496e-09	--
rs62056810	17	43984672	T	C	0.215768	0.996235	371575	-5.758	8.506e-09	--
rs16940674	17	43910507	T	C	0.216578	0.9999	372884	5.758	8.511e-09	++
rs117646503	17	43893260	T	C	0.21661	0.99985	372880	-5.758	8.521e-09	--
rs62056876	17	43778752	T	C	0.216478	0.999111	372582	5.758	8.523e-09	++
rs55779147	17	43894510	A	G	0.216596	0.999873	372872	5.758	8.528e-09	++
rs1876827	17	43911832	T	C	0.216579	0.999893	372884	-5.758	8.534e-09	--
rs28364021	17	43912282	T	C	0.216532	0.999887	372884	5.758	8.534e-09	++
rs62055515	17	43956370	T	G	0.216658	0.999377	372676	5.758	8.534e-09	++
rs62055516	17	43956390	T	C	0.216658	0.999378	372676	-5.758	8.534e-09	--
rs62055517	17	43956425	T	C	0.216658	0.999378	372676	5.758	8.534e-09	++
rs56150806	17	43919301	T	C	0.216589	0.999855	372896	-5.757	8.538e-09	--
rs62057070	17	43859640	A	G	0.216411	0.999868	372909	-5.757	8.541e-09	--
rs1918797	17	44223243	A	G	0.217319	0.996838	371775	5.757	8.556e-09	++
rs62055544	17	43964539	A	G	0.216596	0.988124	368369	-5.757	8.579e-09	--
rs17585608	17	44243979	T	C	0.217252	0.994644	371302	5.757	8.586e-09	++
rs17585644	17	44244581	T	C	0.217252	0.994641	371302	-5.757	8.586e-09	--
rs2532305	17	44223060	A	G	0.217319	0.996838	371777	5.756	8.596e-09	++
rs35957409	6	27718272	T	C	0.26797	0.999638	372813	5.756	8.598e-09	++
rs17762769	17	43893403	A	G	0.216608	0.999845	372878	5.756	8.601e-09	++
rs62057067	17	43858326	T	C	0.216397	0.999703	372765	5.756	8.603e-09	++
rs62057158	17	43907143	A	G	0.21657	0.999903	372900	5.756	8.604e-09	++
rs1876831	17	43907745	T	C	0.216578	0.999905	372903	5.756	8.607e-09	++
rs16940665	17	43907896	T	C	0.216578	0.999904	372903	-5.756	8.607e-09	--
rs17689608	17	43896528	C	G	0.216511	0.999783	372807	-5.756	8.61e-09	--
rs62057110	17	43896734	T	C	0.216511	0.999785	372807	-5.756	8.61e-09	--
rs62057111	17	43897130	A	G	0.216664	0.999693	372818	-5.756	8.61e-09	--
rs62057123	17	43901238	A	G	0.216516	0.999827	372853	-5.756	8.615e-09	--
rs4792844	17	44242969	T	C	0.217252	0.994656	371303	-5.756	8.615e-09	--
rs28364025	17	43894102	T	C	0.216718	0.999474	372873	-5.756	8.616e-09	--
rs62055518	17	43956505	A	C	0.216662	0.999399	372677	-5.756	8.622e-09	--
rs56364632	17	43956642	T	C	0.216662	0.9994	372677	-5.756	8.622e-09	--
rs3785884	17	44057595	A	G	0.221809	0.997088	372373	5.756	8.624e-09	++
rs62054835	17	43934672	A	C	0.21681	0.99965	372803	-5.756	8.629e-09	--
rs611351	17	43692935	A	G	0.216731	0.999104	372586	-5.756	8.631e-09	--
rs62054763	17	43910262	C	G	0.216577	0.999899	372886	-5.755	8.643e-09	--
rs55763795	17	43908773	C	G	0.216579	0.999891	372900	5.755	8.647e-09	++
rs55865707	17	43908826	T	G	0.216579	0.99989	372900	-5.755	8.647e-09	--
rs34303488	17	43848181	T	C	0.216435	0.99943	372698	5.755	8.657e-09	++
rs76830096	17	43857129	A	C	0.216399	0.999484	372699	-5.755	8.657e-09	--
rs2532278	17	44246405	A	C	0.217252	0.994632	371299	5.755	8.662e-09	++
rs2532275	17	44246997	A	G	0.217252	0.994632	371299	5.755	8.662e-09	++
rs62057071	17	43859691	C	G	0.21641	0.999864	372908	-5.755	8.665e-09	--
rs2696659	17	44245876	A	G	0.217252	0.994637	371302	-5.755	8.671e-09	--
rs12185235	17	43923703	T	C	0.216457	0.999547	372799	5.755	8.677e-09	++
rs62057113	17	43897449	A	T	0.216512	0.999796	372808	-5.754	8.691e-09	--
rs56387266	17	43847912	T	C	0.216435	0.999447	372699	-5.754	8.692e-09	--
rs17690987	17	43931626	T	C	0.216707	0.999071	372570	-5.754	8.694e-09	--
rs56070245	17	43847868	T	C	0.216432	0.999434	372693	-5.754	8.696e-09	--
rs113934115	17	43847039	T	C	0.216436	0.999438	372640	5.754	8.698e-09	++
rs112137135	17	43900817	A	G	0.216522	0.999803	372849	-5.754	8.7e-09	--
rs79501144	17	43900697	T	C	0.216513	0.999843	372854	5.754	8.709e-09	++
rs17763634	17	43921754	T	C	0.216525	0.99975	372806	-5.754	8.71e-09	--
rs62055955	17	43854340	A	G	0.216677	0.999213	372710	-5.754	8.712e-09	--
rs62057068	17	43858629	A	G	0.216401	0.999767	372818	-5.754	8.714e-09	--
rs56347602	17	43939255	T	C	0.216818	0.99988	372878	-5.754	8.724e-09	--
rs9908953	17	64518433	T	G	0.344546	0.99725	372033	5.754	8.729e-09	++
rs440778	17	43686420	A	G	0.21533	0.994839	371028	-5.754	8.736e-09	--
rs55943825	17	43924776	T	C	0.21659	0.999935	372906	5.754	8.736e-09	++
rs62057108	17	43896616	T	C	0.216512	0.999784	372807	-5.754	8.738e-09	--
rs62057109	17	43896637	T	C	0.216512	0.999784	372807	-5.754	8.738e-09	--
rs62056932	17	43789971	C	G	0.215193	0.995262	371377	5.754	8.741e-09	++
rs112116311	17	43989898	T	G	0.216793	0.999708	372821	-5.753	8.744e-09	--
rs78209533	17	43989909	A	G	0.216793	0.999708	372821	-5.753	8.744e-09	--
rs55760800	17	43996908	T	G	0.216822	0.999855	372867	-5.753	8.755e-09	--
rs56303672	17	43996960	A	G	0.216822	0.999856	372867	-5.753	8.755e-09	--
rs62056933	17	43789978	A	G	0.215212	0.995398	371426	5.753	8.756e-09	++
rs2696660	17	44246211	A	G	0.217252	0.994635	371300	-5.753	8.758e-09	--
rs62055903	17	43846668	A	C	0.216437	0.999435	372641	5.753	8.765e-09	++
rs111374028	17	43846820	A	G	0.216437	0.999434	372641	5.753	8.765e-09	++
rs56166491	17	44042221	A	G	0.216771	0.999785	372847	-5.753	8.77e-09	--
rs62056809	17	43984669	A	G	0.215741	0.996136	371523	-5.753	8.776e-09	--
rs62057107	17	43896032	T	C	0.216557	0.999711	372775	5.753	8.779e-09	++
rs12213967	6	105382133	A	C	0.458241	0.998959	372311	5.753	8.779e-09	++
rs10214440	6	27702440	A	C	0.266625	0.999823	372846	5.753	8.782e-09	++
rs62055928	17	43847374	A	G	0.216428	0.999408	372635	5.753	8.793e-09	++
rs62054809	17	43918239	T	C	0.216552	0.999745	372858	5.752	8.797e-09	++
rs17577954	17	44209628	T	C	0.217101	0.997573	371991	-5.752	8.802e-09	--
rs62054843	17	43937184	T	C	0.216856	0.999796	372903	-5.752	8.827e-09	--
rs2532273	17	44247314	T	C	0.217253	0.994622	371297	5.752	8.833e-09	++
rs9295742	6	27702832	A	G	0.268182	0.997122	370130	-5.752	8.844e-09	--
rs10445370	17	43935118	A	G	0.216796	0.999881	372888	5.751	8.847e-09	++
rs17690661	17	43924521	A	G	0.216594	0.999933	372906	5.751	8.858e-09	++
rs55653657	17	43956778	A	G	0.216698	0.999449	372681	-5.751	8.872e-09	--
rs17660132	17	44165803	T	C	0.216702	0.99954	372858	-5.751	8.877e-09	--
rs62061764	17	44166197	A	G	0.216703	0.999546	372859	-5.75	8.903e-09	--
rs2316769	17	43930798	A	G	0.216698	0.999442	372683	-5.75	8.922e-09	--
rs7760523	6	27718109	A	G	0.267958	0.999641	372809	5.75	8.927e-09	++
rs17649571	17	43994952	A	G	0.216783	0.999822	372858	-5.75	8.937e-09	--
rs55886302	17	43936011	A	G	0.21681	0.999936	372907	-5.749	8.953e-09	--
rs56136075	17	43936298	A	C	0.21681	0.999934	372907	5.749	8.953e-09	++
rs3912060	17	44165435	T	C	0.216703	0.999552	372860	5.749	8.959e-09	++
rs112206871	17	44041817	A	G	0.216775	0.999549	372781	-5.749	8.961e-09	--
rs62057119	17	43899736	A	G	0.216303	0.99933	372676	5.749	8.97e-09	++
rs62057069	17	43859065	T	C	0.216407	0.999853	372887	-5.749	8.974e-09	--
rs17649635	17	43995990	A	G	0.216812	0.999889	372887	-5.749	8.977e-09	--
rs9467704	6	26319486	T	C	0.125704	1	372942	-5.749	8.991e-09	--
rs9283883	6	27715470	A	T	0.266438	0.999787	372856	-5.749	9.002e-09	--
rs55768605	17	43956734	A	C	0.216978	0.999185	372664	5.748	9.005e-09	++
rs62054831	17	43932381	T	C	0.216492	0.998972	372445	5.748	9.012e-09	++
rs12373139	17	43924130	A	G	0.216584	0.999981	372939	5.748	9.023e-09	++
rs17564983	17	44011825	A	C	0.216812	0.999843	372857	-5.748	9.023e-09	--
rs76627340	17	43937460	A	G	0.216826	0.999887	372895	5.748	9.026e-09	++
rs79889833	17	43937633	A	G	0.216826	0.999886	372895	-5.748	9.026e-09	--
rs77625338	17	43937671	T	C	0.216826	0.999886	372895	5.748	9.026e-09	++
rs111962225	17	43934016	C	G	0.216801	0.999485	372619	5.748	9.04e-09	++
rs28364023	17	43894159	T	C	0.216564	0.999666	372873	5.748	9.041e-09	++
rs55929431	17	44000202	A	G	0.216891	0.999688	372837	5.748	9.052e-09	++
rs4946651	6	105369510	A	G	0.458282	0.998318	372118	-5.748	9.056e-09	--
rs62054815	17	43923266	A	G	0.216528	1	372942	5.747	9.062e-09	++
rs77489223	17	43937736	T	C	0.216827	0.99988	372894	5.747	9.062e-09	++
rs112583797	17	43918418	A	G	0.216583	0.999847	372897	-5.747	9.09e-09	--
rs56023973	17	43917776	T	G	0.216579	0.999823	372879	5.747	9.108e-09	++
rs79860128	17	43990072	A	G	0.216795	0.999877	372882	-5.747	9.111e-09	--
rs6914924	6	27711530	T	C	0.267856	0.999942	372924	-5.747	9.111e-09	--
rs9461401	6	27703291	A	G	0.268211	0.997111	370119	-5.746	9.12e-09	--
rs17564020	17	43991781	T	G	0.216895	0.999801	372880	5.746	9.139e-09	++
rs2696684	17	44244397	A	G	0.217369	0.99436	371229	5.746	9.142e-09	++
rs2532271	17	44248042	A	G	0.217244	0.994631	371311	5.746	9.142e-09	++
rs56327054	17	43943957	C	G	0.216828	0.999836	372852	5.746	9.146e-09	++
rs55900347	17	44176092	A	G	0.21713	0.99826	372091	5.746	9.149e-09	++
rs365825	17	43705601	A	G	0.227756	1	372942	-5.746	9.155e-09	--
rs62054841	17	43937104	A	G	0.216793	0.999861	372892	5.746	9.164e-09	++
rs62054842	17	43937162	T	C	0.216793	0.99986	372892	5.746	9.164e-09	++
rs62061713	17	44010405	A	G	0.216775	0.999856	372901	-5.745	9.172e-09	--
rs62061714	17	44010452	A	C	0.216775	0.999857	372901	5.745	9.172e-09	++
rs55673092	17	43938882	A	G	0.216808	0.999915	372905	5.745	9.173e-09	++
rs2696604	17	44214094	A	G	0.217326	0.996946	371789	-5.745	9.177e-09	--
rs62062798	17	44027383	A	G	0.21493	0.994509	370671	-5.745	9.186e-09	--
rs6930992	6	27712120	A	C	0.26787	0.999904	372901	5.745	9.187e-09	++
rs62057103	17	43887480	T	C	0.217203	0.997358	371680	-5.745	9.189e-09	--
rs17763515	17	43917818	A	G	0.21659	0.999798	372874	5.745	9.19e-09	++
rs10445369	17	43934776	A	G	0.216803	0.999642	372811	-5.745	9.195e-09	--
rs55888391	17	43938107	A	G	0.216809	0.99992	372906	-5.745	9.214e-09	--
rs76329216	17	43938499	A	G	0.216809	0.999917	372906	5.745	9.214e-09	++
rs62054846	17	43938634	A	G	0.216809	0.999917	372906	-5.745	9.214e-09	--
rs55646970	17	43938796	A	G	0.216809	0.999916	372906	-5.745	9.214e-09	--
rs62058964	17	43999406	A	G	0.216802	0.99991	372893	-5.745	9.214e-09	--
rs62054844	17	43937333	T	G	0.216809	0.999926	372908	-5.744	9.242e-09	--
rs11079725	17	43923934	T	C	0.216587	0.99998	372941	-5.744	9.246e-09	--
rs62063856	17	44076466	A	G	0.216842	0.999247	372512	-5.744	9.249e-09	--
rs2532316	17	44213712	A	G	0.217338	0.996822	371748	5.744	9.249e-09	++
rs72794293	2	23898149	A	G	0.183686	0.997731	372566	-5.744	9.25e-09	--
rs1980119	17	64520406	A	G	0.342931	0.998249	372187	-5.744	9.253e-09	--
rs112647192	17	43994623	A	G	0.216805	0.99975	372861	5.744	9.254e-09	++
rs12207399	6	105385612	A	G	0.458218	0.999001	372351	5.744	9.254e-09	++
rs17649918	17	44001621	A	G	0.216799	0.999914	372893	-5.744	9.261e-09	--
rs17661027	17	44193097	A	C	0.217013	0.997441	371802	5.744	9.267e-09	++
rs75046472	17	43997499	A	T	0.216795	0.999885	372896	-5.743	9.274e-09	--
rs56268325	17	43847741	T	C	0.216435	0.999446	372691	-5.743	9.276e-09	--
rs62055546	17	43964567	A	C	0.214071	0.991004	369826	-5.743	9.278e-09	--
rs2532272	17	44247673	A	G	0.217247	0.994646	371312	5.743	9.283e-09	++
rs2696599	17	44217226	A	G	0.217318	0.996871	371775	-5.743	9.291e-09	--
rs17564829	17	44006601	T	C	0.216806	0.999873	372900	-5.743	9.306e-09	--
rs17564493	17	44001379	T	C	0.216799	0.999915	372894	5.743	9.323e-09	++
rs17649954	17	44001661	A	G	0.216799	0.999915	372894	-5.743	9.323e-09	--
rs62059003	17	44002431	T	C	0.216799	0.999913	372894	5.743	9.323e-09	++
rs17650063	17	44002555	A	G	0.216799	0.999913	372894	-5.743	9.323e-09	--
rs17564703	17	44002595	T	C	0.216799	0.999913	372894	5.743	9.323e-09	++
rs17687462	17	43744990	T	C	0.216537	0.999817	372844	5.743	9.328e-09	++
rs79923708	17	44183790	A	G	0.217167	0.998276	372122	5.742	9.329e-09	++
rs56249080	17	43939432	T	G	0.216823	0.99985	372875	5.742	9.335e-09	++
rs2532314	17	44217112	T	G	0.217303	0.996908	371787	5.742	9.342e-09	++
rs17762954	17	43899786	T	C	0.216342	0.999535	372739	5.742	9.35e-09	++
rs17564223	17	43997520	T	C	0.216802	0.999871	372889	5.742	9.377e-09	++
rs10514904	17	44207887	T	C	0.217725	0.996584	371551	5.742	9.383e-09	++
rs1918798	17	44222335	A	G	0.217331	0.996842	371768	5.741	9.386e-09	++
rs6923139	6	26313348	T	C	0.128491	0.999899	372919	-5.741	9.387e-09	--
rs62061706	17	44006896	T	C	0.216726	0.999747	372852	-5.741	9.395e-09	--
rs62062793	17	44026321	T	C	0.216759	0.999554	372765	-5.741	9.4e-09	--
rs62062794	17	44026394	A	G	0.216759	0.999541	372753	-5.741	9.416e-09	--
rs1078830	17	43946112	T	C	0.216818	0.999783	372884	-5.741	9.418e-09	--
rs62057065	17	43858187	T	G	0.21632	0.999539	372668	5.741	9.428e-09	++
rs113871181	17	43852733	A	G	0.215688	0.996785	371830	5.741	9.436e-09	++
rs62055752	17	43767628	A	G	0.216555	0.99974	372847	5.74	9.44e-09	++
rs62055476	17	43945495	A	G	0.216802	0.999886	372885	-5.74	9.457e-09	--
rs62057118	17	43899727	A	G	0.216263	0.999161	372625	-5.74	9.462e-09	--
rs62058965	17	43999529	C	G	0.2168	0.999915	372895	5.74	9.463e-09	++
rs1967981	17	43999785	C	G	0.216799	0.999915	372895	-5.74	9.463e-09	--
rs1476127	17	43999793	A	G	0.216799	0.999915	372895	5.74	9.463e-09	++
rs8079501	17	44000234	A	T	0.216799	0.999915	372895	-5.74	9.463e-09	--
rs56002706	17	44000505	T	C	0.216799	0.999915	372895	5.74	9.463e-09	++
rs8078495	17	44000610	A	G	0.216799	0.999915	372895	5.74	9.463e-09	++
rs17649866	17	44000914	T	C	0.216799	0.999915	372895	-5.74	9.463e-09	--
rs767056	17	43998910	T	C	0.216798	0.999909	372891	5.74	9.465e-09	++
rs62054834	17	43934314	T	C	0.216804	0.999562	372654	-5.74	9.47e-09	--
rs62061709	17	44007493	T	C	0.216812	0.999905	372902	5.74	9.473e-09	++
rs17564153	17	43995098	A	G	0.216737	0.999737	372798	5.74	9.483e-09	++
rs113952577	17	44010661	A	G	0.216701	0.999701	372815	-5.74	9.485e-09	--
rs12150320	17	44213204	T	C	0.217312	0.996986	371825	5.739	9.497e-09	++
rs56101773	17	43957269	T	C	0.216816	0.999853	372880	-5.739	9.507e-09	--
rs12150527	17	43986462	A	G	0.216489	0.999444	372671	-5.739	9.518e-09	--
rs56288604	17	43931380	A	G	0.216726	0.999122	372608	-5.739	9.524e-09	--
rs62061715	17	44011526	A	G	0.216797	0.999925	372912	-5.739	9.529e-09	--
rs17564948	17	44011749	A	G	0.216797	0.999926	372912	-5.739	9.529e-09	--
rs968028	17	43781105	A	G	0.216379	0.99895	372446	-5.739	9.54e-09	--
rs17661385	17	44207778	A	G	0.217088	0.997619	371986	-5.739	9.542e-09	--
rs55685451	17	44001957	T	G	0.216798	0.999914	372894	-5.739	9.548e-09	--
rs17564591	17	44002062	A	C	0.216798	0.999913	372894	-5.739	9.548e-09	--
rs62062771	17	44020282	A	G	0.216812	0.999812	372824	5.739	9.548e-09	++
rs62062783	17	44023520	T	G	0.216763	0.999815	372836	-5.739	9.549e-09	--
rs6908156	6	26322861	T	C	0.128445	0.999855	372902	-5.738	9.557e-09	--
rs62061716	17	44012096	A	G	0.216797	0.999926	372914	-5.738	9.558e-09	--
rs62055492	17	43951345	A	C	0.216807	0.999861	372882	5.738	9.562e-09	++
rs78077519	17	44010984	A	G	0.216798	0.999921	372911	5.738	9.562e-09	++
rs1918799	17	44218242	T	C	0.217302	0.996903	371787	5.738	9.575e-09	++
rs62062782	17	44023087	A	G	0.216725	0.999779	372834	5.738	9.583e-09	++
rs2532313	17	44217293	A	G	0.217317	0.996887	371775	5.738	9.596e-09	++
rs78917495	17	43858482	T	C	0.216479	0.999431	372634	5.738	9.602e-09	++
rs62061712	17	44009876	A	C	0.216798	0.999922	372912	5.738	9.605e-09	++
rs7501759	17	44009921	A	G	0.216798	0.999922	372912	-5.738	9.605e-09	--
rs1528075	17	44220454	T	G	0.217303	0.996935	371824	-5.738	9.607e-09	--
rs2696600	17	44216226	A	G	0.217321	0.996898	371776	-5.738	9.608e-09	--
rs12150223	17	43944204	T	C	0.2168	0.999871	372879	-5.737	9.611e-09	--
rs767059	17	43999100	C	G	0.216799	0.999914	372893	5.737	9.621e-09	++
rs17650417	17	44013103	T	G	0.216813	0.999875	372905	5.737	9.621e-09	++
rs62055529	17	43960020	A	G	0.216796	0.999945	372912	-5.737	9.633e-09	--
rs62058968	17	44001228	A	G	0.216804	0.999893	372891	5.736	9.669e-09	++
rs56240566	17	44062689	A	C	0.216334	0.996715	371348	-5.736	9.669e-09	--
rs2696603	17	44215823	A	G	0.217321	0.996916	371778	-5.736	9.67e-09	--
rs16940681	17	43912159	C	G	0.216485	0.99953	372726	5.736	9.671e-09	++
rs56119705	17	44209985	T	C	0.217057	0.997552	371989	-5.736	9.671e-09	--
rs62056840	17	43989689	T	C	0.216815	0.999844	372853	-5.736	9.676e-09	--
rs62063294	17	44044157	A	G	0.216784	0.999842	372853	5.736	9.676e-09	++
rs62054857	17	43939936	A	G	0.216807	0.999896	372881	5.736	9.68e-09	++
rs17650335	17	44012343	A	G	0.216797	0.999927	372917	5.736	9.686e-09	++
rs62061720	17	44013189	T	C	0.216798	0.999926	372917	5.736	9.686e-09	++
rs1918802	17	44215045	T	C	0.217319	0.996937	371780	-5.736	9.689e-09	--
rs17650258	17	44011073	A	G	0.216795	0.999914	372909	5.736	9.691e-09	++
rs62062770	17	44019680	T	C	0.216822	0.999806	372869	-5.736	9.693e-09	--
rs62057063	17	43856730	T	C	0.216083	0.998458	372299	5.736	9.705e-09	++
rs62054858	17	43940188	T	C	0.216808	0.999908	372884	-5.736	9.708e-09	--
rs2316782	17	44010040	A	G	0.216822	0.999872	372910	-5.736	9.708e-09	--
rs56146262	17	43931907	A	C	0.216574	0.998882	372420	5.736	9.716e-09	++
rs76090253	17	44002969	A	C	0.216801	0.999902	372906	-5.736	9.722e-09	--
rs55788597	17	44003397	A	T	0.216801	0.999901	372906	5.736	9.722e-09	++
rs56197117	17	44003446	A	G	0.216801	0.999901	372906	-5.736	9.722e-09	--
rs56249311	17	44003599	T	C	0.216801	0.999902	372906	5.736	9.722e-09	++
rs62059004	17	44003893	A	G	0.216801	0.999902	372906	-5.736	9.722e-09	--
rs2019816	17	43959661	A	G	0.216796	0.999942	372907	5.735	9.724e-09	++
rs56036719	17	43943974	T	C	0.216805	0.999883	372881	5.735	9.726e-09	++
rs55781174	17	43944158	T	C	0.216805	0.999886	372881	5.735	9.726e-09	++
rs62057117	17	43899657	C	G	0.216405	0.999272	372657	-5.735	9.728e-09	--
rs12373140	17	43924231	A	G	0.214995	0.994586	370803	5.735	9.728e-09	++
rs17572147	17	44044985	A	G	0.216724	0.999611	372757	-5.735	9.733e-09	--
rs2316783	17	44010118	C	G	0.216796	0.999914	372910	5.735	9.734e-09	++
rs62055462	17	43941476	A	C	0.216809	0.999897	372883	-5.735	9.742e-09	--
rs62055463	17	43941491	A	G	0.216811	0.999884	372883	-5.735	9.742e-09	--
rs77652965	17	43941608	C	G	0.216809	0.999896	372883	-5.735	9.742e-09	--
rs2006305	17	43959752	A	T	0.216796	0.999943	372909	-5.735	9.745e-09	--
rs17762912	17	43899161	A	C	0.216373	0.999361	372782	-5.735	9.749e-09	--
rs62055477	17	43945687	A	C	0.2168	0.999878	372881	5.735	9.749e-09	++
rs78637438	17	43945855	A	G	0.2168	0.999877	372881	5.735	9.749e-09	++
rs2316771	17	43945931	T	C	0.2168	0.999877	372881	-5.735	9.749e-09	--
rs62055478	17	43945938	T	C	0.2168	0.999877	372881	5.735	9.749e-09	++
rs740710	17	44214815	C	G	0.217321	0.996928	371779	-5.735	9.752e-09	--
rs17577159	17	44188477	T	G	0.217151	0.998039	372073	-5.735	9.753e-09	--
rs62056837	17	43988884	T	C	0.216771	0.999808	372838	-5.735	9.755e-09	--
rs2019822	17	43959918	A	T	0.216796	0.999945	372911	5.735	9.758e-09	++
rs62061823	17	44188645	T	C	0.217179	0.997913	372069	5.735	9.766e-09	++
rs242561	17	44026548	T	C	0.217932	0.997904	372652	5.735	9.767e-09	++
rs62054859	17	43940685	A	G	0.216808	0.999906	372885	5.735	9.77e-09	++
rs62055460	17	43940825	C	G	0.216808	0.999905	372885	5.735	9.77e-09	++
rs62055461	17	43941350	T	C	0.216807	0.999903	372885	5.735	9.77e-09	++
rs62055464	17	43941858	T	G	0.216807	0.999901	372885	-5.735	9.77e-09	--
rs62055465	17	43942046	A	T	0.216807	0.9999	372885	5.735	9.77e-09	++
rs62055466	17	43942656	A	G	0.216807	0.999898	372885	5.735	9.77e-09	++
rs62055467	17	43942820	T	C	0.216807	0.999897	372885	-5.735	9.77e-09	--
rs4255816	17	44010364	C	G	0.216791	0.999887	372901	-5.735	9.772e-09	--
rs9461405	6	27719375	T	G	0.268092	1	372942	-5.735	9.778e-09	--
rs55787105	17	43853109	A	G	0.216327	0.999399	372654	5.734	9.784e-09	++
rs17650973	17	44044220	A	T	0.216785	0.999843	372855	-5.734	9.785e-09	--
rs62063295	17	44044431	T	C	0.216785	0.999843	372855	5.734	9.785e-09	++
rs116187	17	64497737	A	G	0.34377	0.998451	372021	-5.734	9.785e-09	--
rs55894109	17	43957221	T	C	0.2168	0.999898	372892	5.734	9.794e-09	++
rs56249780	17	43957328	T	C	0.2168	0.999897	372892	5.734	9.794e-09	++
rs4564621	17	43895501	C	G	0.216571	0.999758	372839	5.734	9.798e-09	++
rs80348388	17	43952634	A	T	0.216799	0.99989	372891	-5.734	9.799e-09	--
rs2532308	17	44220942	A	G	0.217315	0.996881	371777	5.734	9.8e-09	++
rs1406074	17	44222067	T	G	0.217315	0.996872	371777	-5.734	9.8e-09	--
rs17649700	17	43997901	C	G	0.216727	0.999753	372808	5.734	9.801e-09	++
rs62054762	17	43909022	T	G	0.215072	0.994374	370830	5.734	9.807e-09	++
rs113796169	17	44005254	A	T	0.216808	0.999895	372896	5.734	9.809e-09	++
rs12150235	17	44015745	A	G	0.216775	0.999901	372892	-5.734	9.814e-09	--
rs62062769	17	44019643	A	G	0.216822	0.999806	372870	5.734	9.822e-09	++
rs17660907	17	44191085	A	G	0.217167	0.998079	372093	5.734	9.822e-09	++
rs74548327	17	43973080	A	G	0.21681	0.999908	372914	-5.734	9.823e-09	--
rs62056851	17	43992806	A	G	0.216789	0.99987	372892	-5.734	9.823e-09	--
rs55909047	17	44209957	A	G	0.21707	0.997559	371988	-5.734	9.823e-09	--
rs2109649	17	64489737	T	G	0.341076	1	372942	-5.733	9.839e-09	--
rs12185233	17	43923654	C	G	0.21735	1	372942	5.733	9.847e-09	++
rs1724409	17	43740565	T	G	0.259257	0.999026	372542	-5.733	9.851e-09	--
rs62062773	17	44020545	A	G	0.216783	0.999877	372870	-5.733	9.851e-09	--
rs56294117	17	44042783	A	G	0.216721	0.999832	372855	5.733	9.872e-09	++
rs112454267	17	44005329	A	G	0.21681	0.999883	372893	5.733	9.876e-09	++
rs76761511	17	44185245	A	C	0.217172	0.998276	372120	5.733	9.879e-09	++
rs62054832	17	43933579	A	C	0.216644	0.998465	372344	5.733	9.881e-09	++
rs17564619	17	44002138	A	G	0.216797	0.999908	372893	-5.733	9.886e-09	--
rs62062784	17	44024552	C	G	0.21674	1	372942	-5.733	9.886e-09	--
rs62062772	17	44020314	T	C	0.216792	0.999843	372868	5.732	9.896e-09	++
rs1467969	17	43998328	T	C	0.216716	0.999711	372804	5.732	9.899e-09	++
rs1467970	17	43998574	T	G	0.216726	0.999765	372806	-5.732	9.907e-09	--
rs62055470	17	43943657	A	G	0.21684	0.999813	372826	-5.732	9.908e-09	--
rs62055471	17	43943755	T	C	0.21684	0.999813	372826	-5.732	9.908e-09	--
rs62055493	17	43952944	T	C	0.216794	0.999864	372892	-5.732	9.909e-09	--
rs62055495	17	43953043	A	C	0.216794	0.999865	372892	-5.732	9.909e-09	--
rs112415880	17	44042868	A	G	0.216785	0.999834	372854	5.732	9.909e-09	++
rs62056848	17	43992456	A	G	0.21678	0.999819	372891	5.732	9.913e-09	++
rs62056849	17	43992463	C	G	0.21678	0.999819	372891	5.732	9.913e-09	++
rs62059005	17	44004472	A	G	0.216811	0.999898	372897	-5.732	9.922e-09	--
rs62055475	17	43945106	T	C	0.216794	0.999874	372877	-5.732	9.923e-09	--
rs79580365	17	43960172	T	C	0.216798	0.999935	372914	5.732	9.929e-09	++
rs62055498	17	43953814	A	G	0.216798	0.999896	372891	5.732	9.947e-09	++
rs62055499	17	43953991	C	G	0.216798	0.999897	372891	-5.732	9.947e-09	--
rs62055500	17	43954134	A	G	0.216798	0.999897	372891	5.732	9.947e-09	++
rs62055501	17	43954227	A	G	0.216798	0.999898	372891	5.732	9.947e-09	++
rs916793	17	43954686	A	G	0.216797	0.9999	372891	5.732	9.947e-09	++
rs4441322	17	43955030	A	G	0.216797	0.999902	372891	-5.732	9.947e-09	--
rs113414067	17	43955093	T	C	0.216797	0.999902	372891	-5.732	9.947e-09	--
rs55905252	17	43955365	A	C	0.216797	0.999904	372891	5.732	9.947e-09	++
rs55682376	17	43991888	A	G	0.216794	0.999896	372894	5.732	9.948e-09	++
rs17650991	17	44044508	A	C	0.216789	0.999845	372856	-5.731	9.956e-09	--
rs62057101	17	43885291	A	G	0.216593	0.999789	372841	5.731	9.959e-09	++
rs77513497	17	44045474	A	G	0.216785	0.999821	372856	-5.731	9.961e-09	--
rs739643	17	43946707	T	C	0.217097	0.999535	372862	-5.731	9.968e-09	--
rs62055488	17	43950394	T	C	0.216801	0.999883	372890	5.731	9.969e-09	++
rs62055490	17	43950533	A	G	0.216801	0.999884	372890	-5.731	9.969e-09	--
rs10491140	17	43950976	T	G	0.216801	0.999882	372890	5.731	9.969e-09	++
rs62055491	17	43951120	T	C	0.2168	0.999885	372890	-5.731	9.969e-09	--
rs34416056	17	43951220	T	G	0.216801	0.999882	372890	-5.731	9.969e-09	--
rs4566211	17	43895696	A	G	0.21656	0.999597	372821	5.731	9.971e-09	++
rs62059007	17	44005615	A	G	0.216793	0.999874	372901	-5.731	9.972e-09	--
rs72893192	18	35174836	T	G	0.232628	0.996528	371949	-5.731	9.976e-09	--
rs767057	17	43998822	A	G	0.216724	0.999759	372804	-5.731	9.979e-09	--
rs12373124	17	43924219	T	C	0.214995	0.994592	370803	-5.731	9.992e-09	--
rs56387391	17	43959261	A	G	0.216796	0.999936	372902	5.731	9.992e-09	++
rs6902392	6	26322115	T	C	0.128416	0.999988	372940	-5.731	9.992e-09	--
rs6902389	6	26322153	A	G	0.128416	0.999988	372940	5.731	9.992e-09	++
rs55937610	17	43960283	A	G	0.216796	0.999948	372914	-5.731	9.993e-09	--
rs62063293	17	44043819	A	G	0.216789	0.999848	372855	5.731	9.994e-09	++
rs9468214	6	27713299	C	G	0.266986	0.999882	372890	-5.731	9.998e-09	--
rs55943044	17	43872228	A	G	0.215923	0.99969	372793	5.731	1e-08	++
rs62055502	17	43954284	A	G	0.216799	0.999892	372890	5.731	1.001e-08	++
rs28768976	17	43688317	A	G	0.227887	0.998552	372365	-5.73	1.002e-08	--
rs12150516	17	43944519	T	C	0.216796	0.999878	372877	5.73	1.002e-08	++
rs62061705	17	44006252	T	C	0.216809	0.999867	372894	-5.73	1.002e-08	--
rs62063791	17	44062993	A	G	0.216855	0.999863	372883	-5.73	1.002e-08	--
rs17660936	17	44191159	T	C	0.217174	0.998106	372105	5.73	1.002e-08	++
rs62063292	17	44043636	T	C	0.216789	0.999849	372854	5.73	1.003e-08	++
rs17770186	17	43964191	A	C	0.216769	0.999921	372903	5.73	1.005e-08	++
rs12373123	17	43924073	T	C	0.216609	1	372942	-5.73	1.006e-08	--
rs56194412	17	43960600	T	C	0.216805	0.999907	372921	-5.73	1.006e-08	--
rs12150111	17	44013938	A	G	0.216797	0.999931	372921	-5.73	1.006e-08	--
rs75145092	17	44044823	A	T	0.216789	0.999844	372857	5.73	1.006e-08	++
rs113857334	17	44044940	T	C	0.216789	0.999843	372857	-5.73	1.006e-08	--
rs56398500	17	43947488	A	G	0.216804	0.999883	372890	-5.729	1.007e-08	--
rs62055483	17	43948040	T	C	0.216803	0.999882	372890	5.729	1.007e-08	++
rs78238042	17	43948159	A	G	0.216803	0.999882	372890	5.729	1.007e-08	++
rs17577024	17	44186252	A	G	0.217172	0.998162	372106	5.73	1.007e-08	++
rs17577052	17	44186301	T	C	0.217172	0.998161	372106	-5.73	1.007e-08	--
rs62061822	17	44186894	A	C	0.217175	0.998136	372106	-5.73	1.007e-08	--
rs17577094	17	44187492	A	G	0.217173	0.998149	372106	-5.73	1.007e-08	--
rs62061824	17	44188755	T	C	0.217172	0.998145	372106	-5.73	1.007e-08	--
rs55794067	17	44188764	T	C	0.217172	0.998145	372106	-5.73	1.007e-08	--
rs314262	6	105394621	A	G	0.45817	0.999262	372506	5.73	1.007e-08	++
rs62054761	17	43909008	T	C	0.21507	0.994431	370834	5.729	1.008e-08	++
rs62054804	17	43914809	T	C	0.216835	0.999745	372844	5.729	1.008e-08	++
rs10445336	17	43934948	A	G	0.216845	0.999698	372832	-5.729	1.008e-08	--
rs17563965	17	43990919	A	G	0.216837	0.999792	372893	-5.729	1.008e-08	--
rs76500077	17	44004076	T	C	0.216768	0.999725	372901	-5.729	1.008e-08	--
rs12150576	17	44015624	A	G	0.216793	0.999955	372923	5.729	1.008e-08	++
rs739642	17	43946838	A	C	0.216799	0.999859	372884	5.729	1.009e-08	++
rs17564871	17	44011018	A	G	0.216724	0.999771	372824	-5.729	1.009e-08	--
rs62061719	17	44012989	T	C	0.21682	0.999855	372902	5.729	1.009e-08	++
rs17650381	17	44013024	T	C	0.21682	0.999855	372902	-5.729	1.009e-08	--
rs4548919	17	44192395	T	G	0.217173	0.998087	372104	5.729	1.009e-08	++
rs62058962	17	43998151	T	C	0.216725	0.999765	372807	5.729	1.01e-08	++
rs111370985	17	43852742	T	C	0.215763	0.996458	371686	-5.729	1.011e-08	--
rs113856644	17	43932277	A	G	0.216676	0.999325	372634	5.729	1.012e-08	++
rs62062774	17	44021463	T	C	0.216781	0.999839	372852	-5.729	1.012e-08	--
rs62062777	17	44022068	A	G	0.216808	0.99967	372834	5.729	1.012e-08	++
rs7515309	1	37182189	T	C	0.227085	0.993637	370215	5.729	1.012e-08	++
rs17564780	17	44005413	A	G	0.216813	0.999887	372895	-5.729	1.013e-08	--
rs4606752	17	44192618	A	G	0.217179	0.998061	372105	-5.729	1.013e-08	--
rs77426526	17	43962982	A	G	0.216826	1	372942	5.728	1.014e-08	++
rs62061726	17	44016341	A	G	0.216845	0.999938	372918	5.728	1.014e-08	++
rs3912062	17	44165069	A	G	0.216079	0.997429	372122	-5.728	1.014e-08	--
rs62062768	17	44019479	C	G	0.216795	0.999809	372881	-5.728	1.015e-08	--
rs12150195	17	44014263	T	C	0.216804	0.999917	372914	-5.728	1.016e-08	--
rs35015902	11	13292277	C	G	0.402893	0.988602	367334	-5.728	1.018e-08	--
rs12150242	17	44015816	A	G	0.21677	0.999826	372924	-5.728	1.019e-08	--
rs12150104	17	44015929	A	G	0.216793	0.99996	372924	5.728	1.019e-08	++
rs80120913	17	44177755	C	G	0.217133	0.998211	372107	-5.728	1.019e-08	--
rs56108300	17	44077851	A	T	0.214461	0.989995	368755	5.727	1.02e-08	++
rs10445335	17	43934896	A	T	0.216838	0.999656	372819	5.727	1.021e-08	++
rs62061721	17	44013346	T	C	0.216802	0.999908	372916	-5.727	1.022e-08	--
rs3912063	17	44165049	A	G	0.216072	0.997398	372115	-5.727	1.023e-08	--
rs4340365	17	43930980	T	C	0.21647	0.998848	372484	5.727	1.024e-08	++
rs62055539	17	43961044	A	G	0.216809	0.999908	372925	-5.727	1.024e-08	--
rs9467708	6	26327956	T	C	0.128459	0.996163	372375	5.727	1.024e-08	++
rs75690239	17	43941710	T	C	0.216813	0.999884	372876	5.727	1.025e-08	++
rs4277389	17	43895653	A	G	0.216494	0.999624	372753	-5.726	1.026e-08	--
rs17572169	17	44045974	T	C	0.216791	0.999832	372856	5.726	1.026e-08	++
rs17660847	17	44189373	T	C	0.217169	0.998133	372105	5.726	1.026e-08	++
rs17660865	17	44189408	T	C	0.217169	0.998137	372105	-5.726	1.026e-08	--
rs62063296	17	44046202	T	C	0.216803	0.999789	372843	5.726	1.027e-08	++
rs74573628	17	43982961	T	C	0.216772	0.999901	372898	-5.726	1.028e-08	--
rs4581739	17	44204739	T	C	0.217	0.997446	371850	-5.726	1.028e-08	--
rs113638513	17	44204749	A	G	0.217	0.997446	371850	-5.726	1.028e-08	--
rs2316763	17	43895530	T	C	0.216542	0.999623	372820	5.726	1.029e-08	++
rs77924424	17	44012915	T	C	0.216837	0.999739	372850	-5.726	1.029e-08	--
rs9467701	6	26312170	C	G	0.12852	0.999864	372919	-5.726	1.029e-08	--
rs55874169	17	44014384	A	G	0.216801	0.999894	372919	5.726	1.03e-08	++
rs77635460	17	44186593	T	C	0.217101	0.997991	372021	-5.726	1.03e-08	--
rs62057116	17	43899655	T	C	0.216418	0.99933	372679	-5.725	1.032e-08	--
rs1122380	17	44206079	T	C	0.217088	0.997583	371950	5.725	1.032e-08	++
rs219006	1	37150043	T	G	0.214227	0.989189	368526	5.725	1.032e-08	++
rs2055795	17	43951995	T	C	0.216726	0.999736	372804	5.725	1.033e-08	++
rs2055796	17	43952191	A	T	0.216725	0.99974	372804	-5.725	1.033e-08	--
rs79115768	17	44021061	T	C	0.216784	0.999853	372861	5.725	1.033e-08	++
rs1557341	18	35127427	A	C	0.345504	0.983936	363565	5.725	1.033e-08	++
rs62061725	17	44016157	C	G	0.216794	0.999967	372928	5.725	1.034e-08	++
rs78917479	17	43899611	T	C	0.216466	0.999524	372759	5.725	1.035e-08	++
rs62055469	17	43943655	A	C	0.216839	0.999811	372825	-5.725	1.035e-08	--
rs76380490	17	44203413	T	C	0.217032	0.997431	371975	5.725	1.036e-08	++
rs55780786	17	44209875	T	C	0.216999	0.997253	371968	-5.725	1.036e-08	--
rs62061848	17	44192946	T	C	0.214987	0.989682	369142	5.725	1.037e-08	++
rs592799	1	37156547	A	G	0.329298	0.994664	369808	-5.725	1.037e-08	--
rs218989	1	37166715	T	G	0.322999	1	372942	5.725	1.037e-08	++
rs9461218	6	25818755	A	G	0.247866	0.999558	372869	-5.725	1.037e-08	--
rs62057114	17	43899401	T	C	0.216466	0.999526	372758	5.724	1.039e-08	++
rs62057115	17	43899417	C	G	0.216465	0.999519	372758	5.724	1.039e-08	++
rs2158072	17	43950195	T	C	0.216786	0.999856	372872	-5.724	1.039e-08	--
rs28416808	17	44021218	T	C	0.217156	0.999205	372816	5.724	1.039e-08	++
rs7776351	6	27726731	T	C	0.267293	1	372942	-5.724	1.039e-08	--
rs17563986	17	43991272	A	G	0.216789	0.999883	372891	-5.724	1.04e-08	--
rs77604208	17	44177669	T	C	0.217177	0.998427	372126	5.724	1.04e-08	++
rs77084869	17	43982903	A	G	0.216774	0.999914	372904	-5.724	1.041e-08	--
rs12150460	17	44014137	T	G	0.216801	0.999902	372912	5.724	1.041e-08	++
rs62061853	17	44196125	T	C	0.217119	0.997799	372021	-5.724	1.041e-08	--
rs72893190	18	35174815	A	G	0.232601	0.996541	371953	-5.724	1.041e-08	--
rs113537106	17	44016462	A	G	0.216793	0.999972	372931	-5.724	1.042e-08	--
rs4309444	17	43895797	T	C	0.216484	0.999595	372755	-5.723	1.044e-08	--
rs62056839	17	43989221	T	C	0.216791	0.999897	372883	-5.723	1.044e-08	--
rs17576842	17	44179992	A	G	0.217179	0.998378	372121	-5.723	1.044e-08	--
rs77924366	17	44182181	T	C	0.217172	0.998397	372127	-5.723	1.044e-08	--
rs62055494	17	43953016	T	C	0.21672	0.999716	372805	5.723	1.045e-08	++
rs62055496	17	43953307	T	C	0.216725	0.999741	372805	5.723	1.045e-08	++
rs62055497	17	43953529	A	G	0.216724	0.999743	372805	-5.723	1.045e-08	--
rs62062274	17	44093319	A	G	0.216747	1	372942	5.723	1.045e-08	++
rs62061791	17	44171024	T	C	0.217186	0.998527	372145	-5.723	1.045e-08	--
rs2055794	17	43951717	A	G	0.216726	0.999733	372804	5.723	1.046e-08	++
rs55721252	17	43958099	T	C	0.216579	0.999118	372581	-5.723	1.046e-08	--
rs12150336	17	44125704	T	C	0.216753	0.99977	372852	5.723	1.046e-08	++
rs56343551	17	43959092	T	G	0.216721	0.999787	372813	5.723	1.047e-08	++
rs62061847	17	44191682	A	G	0.217186	0.998041	372094	5.723	1.047e-08	++
rs62059009	17	44006130	T	C	0.216809	0.999863	372893	-5.723	1.048e-08	--
rs62061728	17	44017180	T	G	0.216792	0.999979	372932	-5.723	1.048e-08	--
rs62061816	17	44182336	A	C	0.217104	0.998242	372043	5.723	1.048e-08	++
rs62061818	17	44182917	C	G	0.217173	0.998402	372128	-5.723	1.048e-08	--
rs111676341	17	44183403	A	G	0.217173	0.998386	372128	-5.723	1.048e-08	--
rs17576989	17	44183616	A	C	0.217173	0.998389	372128	5.723	1.048e-08	++
rs62063202	17	44208945	T	C	0.217103	0.997701	372011	5.723	1.048e-08	++
rs56338487	17	43960812	A	T	0.2168	0.999935	372925	-5.722	1.05e-08	--
rs62055538	17	43960997	T	C	0.2168	0.999938	372925	-5.722	1.05e-08	--
rs62055540	17	43961142	T	C	0.216797	0.999923	372925	-5.722	1.05e-08	--
rs56289364	17	43947928	A	G	0.216788	0.999856	372872	-5.722	1.051e-08	--
rs62059008	17	44006085	A	G	0.216811	0.999857	372892	-5.722	1.051e-08	--
rs62062795	17	44027090	T	C	0.216767	0.999423	372663	5.722	1.051e-08	++
rs62063203	17	44209313	T	C	0.217102	0.997692	372010	-5.722	1.051e-08	--
rs111724389	17	44209364	A	G	0.217106	0.997686	372010	5.722	1.051e-08	++
rs112401617	17	44209474	A	T	0.217103	0.997698	372010	-5.722	1.051e-08	--
rs10445334	17	43934826	T	G	0.216838	0.999679	372823	-5.722	1.052e-08	--
rs62055547	17	43964755	T	C	0.216812	0.99993	372908	5.722	1.052e-08	++
rs112893440	17	44179969	A	G	0.217177	0.99839	372123	5.722	1.052e-08	++
rs62061811	17	44180173	T	G	0.217173	0.998414	372127	-5.722	1.052e-08	--
rs62063174	17	44205122	C	G	0.217105	0.997744	372012	-5.722	1.052e-08	--
rs62063291	17	44043378	T	C	0.216867	1	372942	-5.722	1.053e-08	--
rs62055468	17	43943000	A	C	0.216817	0.999866	372855	-5.722	1.054e-08	--
rs55673340	17	43948733	T	C	0.216788	0.999852	372871	5.722	1.054e-08	++
rs77092481	17	43949008	T	C	0.216787	0.999855	372871	5.722	1.054e-08	++
rs113894932	17	44080408	C	G	0.216931	0.999826	372888	5.721	1.056e-08	++
rs62061809	17	44178839	T	C	0.217176	0.998413	372127	-5.721	1.056e-08	--
rs17660595	17	44180954	A	G	0.217173	0.998409	372126	-5.721	1.056e-08	--
rs62061812	17	44180997	T	C	0.217173	0.99841	372126	5.721	1.056e-08	++
rs62056838	17	43989087	A	G	0.216791	0.999898	372884	-5.721	1.057e-08	--
rs55802590	17	44201344	C	G	0.217152	0.997888	372066	5.721	1.057e-08	++
rs17661348	17	44207066	A	G	0.217103	0.997722	372012	-5.721	1.057e-08	--
rs62063207	17	44211902	A	G	0.217104	0.997641	372009	-5.721	1.057e-08	--
rs2696590	17	44221602	C	G	0.217302	0.99692	371799	5.721	1.057e-08	++
rs17576631	17	44170018	C	G	0.217188	0.998508	372143	5.721	1.058e-08	++
rs55975673	17	43959113	A	G	0.216721	0.999787	372814	-5.721	1.06e-08	--
rs17576695	17	44172327	A	T	0.217171	0.998461	372125	5.721	1.06e-08	++
rs62054760	17	43908989	T	C	0.215071	0.994435	370846	5.721	1.061e-08	++
rs74373419	17	44047609	T	C	0.216791	0.999826	372860	5.721	1.061e-08	++
rs62063297	17	44047802	A	T	0.216791	0.999826	372860	-5.721	1.061e-08	--
rs55895732	17	43968937	T	C	0.216774	0.999905	372914	-5.72	1.062e-08	--
rs113347741	17	43973408	T	C	0.216782	0.999927	372938	5.721	1.062e-08	++
rs78720789	17	43973413	A	G	0.216782	0.999927	372938	-5.721	1.062e-08	--
rs62056835	17	43988623	A	G	0.216802	0.999851	372883	5.72	1.063e-08	++
rs62063208	17	44212032	A	C	0.217104	0.997637	372008	5.72	1.063e-08	++
rs1467966	17	43984399	T	C	0.216792	0.999945	372923	5.72	1.064e-08	++
rs79492906	17	43984864	T	C	0.216791	0.999936	372923	5.72	1.064e-08	++
rs75686108	17	44022376	T	C	0.216706	0.999308	372659	5.72	1.064e-08	++
rs56240678	17	44176170	C	G	0.217174	0.998436	372129	-5.72	1.064e-08	--
rs62061808	17	44177337	T	C	0.217174	0.998436	372129	5.72	1.064e-08	++
rs17660464	17	44177993	A	C	0.217175	0.998435	372129	5.72	1.064e-08	++
rs17576779	17	44178272	T	C	0.217175	0.998434	372129	5.72	1.064e-08	++
rs17660488	17	44178337	T	C	0.217175	0.998435	372129	-5.72	1.064e-08	--
rs1560310	17	43978534	A	G	0.216808	0.999958	372939	5.72	1.066e-08	++
rs112596352	17	44170238	A	G	0.217184	0.998532	372146	5.72	1.067e-08	++
rs62061790	17	44170414	A	G	0.217183	0.998529	372146	5.72	1.067e-08	++
rs56026128	17	43931244	C	G	0.216519	0.998974	372459	5.719	1.07e-08	++
rs72893182	18	35167218	A	G	0.232789	0.998064	372072	5.719	1.07e-08	++
rs62056785	17	43975263	T	C	0.216795	0.999959	372924	-5.719	1.071e-08	--
rs62056786	17	43975285	T	C	0.216795	0.999959	372924	-5.719	1.071e-08	--
rs62056789	17	43975415	A	C	0.216786	0.999908	372924	-5.719	1.071e-08	--
rs62056790	17	43975417	A	G	0.216786	0.999908	372924	5.719	1.071e-08	++
rs55876817	17	43958139	A	C	0.216548	0.998987	372551	-5.719	1.073e-08	--
rs17770108	17	43961292	T	G	0.216795	0.999965	372935	5.719	1.074e-08	++
rs113589236	17	43981795	A	G	0.216788	0.999972	372942	5.719	1.074e-08	++
rs113029914	17	43981831	A	T	0.216788	0.999972	372942	-5.719	1.074e-08	--
rs17661428	17	44208144	C	G	0.217075	0.997597	371968	-5.719	1.074e-08	--
rs4566212	17	43895751	A	G	0.216558	0.999729	372839	5.719	1.075e-08	++
rs55711941	17	44040823	T	C	0.216755	0.999695	372831	5.718	1.075e-08	++
rs17770296	17	43969136	T	C	0.216784	0.999868	372891	5.718	1.076e-08	++
rs17565025	17	44012463	T	C	0.217166	0.99937	372705	-5.718	1.077e-08	--
rs17577877	17	44208218	A	G	0.217077	0.997585	371967	-5.718	1.077e-08	--
rs2316764	17	43895602	T	G	0.216464	0.999484	372734	-5.718	1.078e-08	--
rs62057122	17	43901001	T	C	0.216542	0.999498	372729	5.718	1.078e-08	++
rs62061729	17	44017283	A	G	0.216797	0.999952	372929	-5.718	1.078e-08	--
rs75242405	17	44049329	T	C	0.216801	0.999838	372854	5.718	1.078e-08	++
rs17576870	17	44180442	A	G	0.217171	0.998413	372127	-5.718	1.078e-08	--
rs111678697	17	44197032	T	C	0.217153	0.997924	372072	-5.718	1.078e-08	--
rs55638417	17	43900434	A	G	0.216448	0.999695	372819	-5.718	1.079e-08	--
rs62063671	17	44124837	A	G	0.216757	0.999883	372885	-5.718	1.079e-08	--
rs75412750	17	44172773	T	C	0.217171	0.998423	372100	5.718	1.079e-08	++
rs62061795	17	44173179	A	C	0.217171	0.998418	372100	5.718	1.079e-08	++
rs10514903	17	44206646	C	G	0.217077	0.997616	371969	-5.718	1.079e-08	--
rs2106784	17	43949892	T	C	0.21679	0.999838	372860	5.718	1.08e-08	++
rs78729125	17	43970108	A	C	0.216809	0.999255	372745	5.718	1.08e-08	++
rs62056807	17	43984253	C	G	0.216792	0.999947	372927	5.718	1.08e-08	++
rs62063673	17	44125484	T	G	0.216761	0.999891	372884	-5.718	1.08e-08	--
rs17659881	17	44157597	A	G	0.216788	1	372942	-5.718	1.08e-08	--
rs62061803	17	44174513	A	C	0.217174	0.998421	372106	5.718	1.08e-08	++
rs77768866	17	44121917	T	C	0.216761	0.999905	372886	5.718	1.081e-08	++
rs112102887	17	44179749	A	G	0.217177	0.998384	372123	5.718	1.081e-08	++
rs3089	17	44209919	C	G	0.216997	0.997241	371964	-5.718	1.081e-08	--
rs13197753	6	105372685	C	G	0.458262	0.998595	372225	5.717	1.081e-08	++
rs56254732	17	43932049	T	C	0.216801	0.998519	372291	5.717	1.082e-08	++
rs62055486	17	43949092	T	G	0.2168	0.999761	372822	-5.717	1.082e-08	--
rs62056804	17	43982286	T	C	0.216793	0.999993	372942	5.717	1.082e-08	++
rs62061815	17	44181681	A	G	0.217172	0.99841	372126	-5.717	1.082e-08	--
rs17576954	17	44181933	T	C	0.217172	0.998403	372126	-5.717	1.082e-08	--
rs62055717	17	43766415	A	G	0.215012	0.995383	370773	-5.717	1.083e-08	--
rs12150254	17	44090455	T	C	0.216711	0.999912	372904	-5.717	1.083e-08	--
rs2316774	17	43946642	T	C	0.216844	0.999725	372806	-5.717	1.084e-08	--
rs62056811	17	43985247	T	C	0.216791	0.99993	372921	5.717	1.084e-08	++
rs74509629	17	43985597	T	C	0.216793	0.999909	372921	5.717	1.084e-08	++
rs79290980	17	43985662	T	C	0.216793	0.999912	372921	-5.717	1.084e-08	--
rs55788678	17	43992233	T	C	0.215797	0.995883	371198	5.717	1.084e-08	++
rs62063303	17	44049133	T	C	0.216788	0.999755	372830	-5.717	1.084e-08	--
rs62061849	17	44193882	T	C	0.217148	0.997878	372074	5.717	1.084e-08	++
rs17577650	17	44205500	A	G	0.217078	0.997632	371970	-5.717	1.084e-08	--
rs62063200	17	44206482	T	C	0.217078	0.997625	371970	5.717	1.084e-08	++
rs62062286	17	44096486	T	C	0.217047	0.999169	372401	5.717	1.086e-08	++
rs55686102	17	44202608	T	C	0.217028	0.997585	371926	5.717	1.086e-08	++
rs218987	1	37167333	T	G	0.318913	0.997107	371994	5.717	1.086e-08	++
rs62055718	17	43766418	T	C	0.214991	0.995283	370769	5.717	1.087e-08	++
rs62061802	17	44174351	A	T	0.217167	0.998384	372100	5.717	1.087e-08	++
rs62055552	17	43965955	A	G	0.216794	0.999983	372938	-5.716	1.088e-08	--
rs62062296	17	44100916	T	C	0.216731	0.999983	372935	5.716	1.088e-08	++
rs62062297	17	44101004	A	G	0.216733	0.999971	372935	-5.716	1.088e-08	--
rs79348289	17	44172698	T	C	0.217172	0.998427	372101	-5.716	1.088e-08	--
rs1468240	17	44196447	A	T	0.217153	0.997925	372072	5.716	1.088e-08	++
rs112813897	17	44196799	A	G	0.217154	0.997928	372072	5.716	1.088e-08	++
rs111972148	17	43973121	C	G	0.216792	0.999985	372939	5.716	1.089e-08	++
rs62063668	17	44122484	T	C	0.216728	0.999961	372924	5.716	1.089e-08	++
rs17576709	17	44173356	C	G	0.217175	0.998431	372109	-5.716	1.09e-08	--
rs62061796	17	44173408	A	G	0.217175	0.998431	372109	5.716	1.09e-08	++
rs112578465	17	44125066	T	C	0.216757	0.999878	372882	5.716	1.092e-08	++
rs62055542	17	43963844	T	C	0.216794	0.999989	372939	5.716	1.093e-08	++
rs17770120	17	43963943	A	C	0.216794	0.999989	372939	5.716	1.093e-08	++
rs17770150	17	43964163	A	G	0.216794	0.999986	372939	5.716	1.093e-08	++
rs17691449	17	43964283	C	G	0.216794	0.999988	372939	5.716	1.093e-08	++
rs62055548	17	43964899	A	G	0.216794	0.999988	372939	-5.716	1.093e-08	--
rs113327263	17	43965063	T	C	0.216794	0.999988	372939	-5.716	1.093e-08	--
rs62055549	17	43965595	C	G	0.216794	0.999984	372937	5.716	1.093e-08	++
rs62055553	17	43966178	A	C	0.216794	0.999984	372939	5.716	1.093e-08	++
rs62055554	17	43966260	A	G	0.216794	0.999984	372939	-5.716	1.093e-08	--
rs62055555	17	43966282	T	G	0.216794	0.999984	372939	5.716	1.093e-08	++
rs111941646	17	43966608	A	T	0.216794	0.999984	372939	-5.716	1.093e-08	--
rs62055556	17	43966749	T	C	0.216794	0.999984	372939	-5.716	1.093e-08	--
rs62055557	17	43966795	A	C	0.216794	0.999987	372939	5.716	1.093e-08	++
rs62055558	17	43966955	A	G	0.216794	0.999984	372939	-5.716	1.093e-08	--
rs62055559	17	43967138	T	G	0.216793	0.999985	372939	-5.716	1.093e-08	--
rs62056791	17	43976064	T	C	0.216777	0.999946	372934	-5.716	1.093e-08	--
rs62056800	17	43979468	A	T	0.216792	0.999993	372940	5.716	1.093e-08	++
rs113834264	17	43979622	A	G	0.216792	0.999992	372940	5.716	1.093e-08	++
rs2099151	17	43979822	A	T	0.216792	0.999991	372940	-5.716	1.093e-08	--
rs2082068	17	43979971	T	C	0.216789	0.999973	372940	5.716	1.093e-08	++
rs1984937	17	43980530	A	C	0.216793	0.999993	372940	-5.716	1.093e-08	--
rs62056802	17	43980762	A	G	0.216792	0.999993	372940	-5.716	1.093e-08	--
rs62061731	17	44017666	A	C	0.216792	0.999945	372919	5.716	1.093e-08	++
rs112275277	17	43981958	T	C	0.216837	0.999898	372940	5.715	1.094e-08	++
rs62063171	17	44203311	T	C	0.217081	0.997695	371983	5.715	1.094e-08	++
rs113120855	17	44203520	T	C	0.217083	0.997678	371983	5.715	1.094e-08	++
rs1122381	17	44205839	A	G	0.217075	0.997574	371998	-5.716	1.094e-08	--
rs76324150	17	43973233	T	C	0.216793	0.999991	372940	5.715	1.095e-08	++
rs62056780	17	43973652	T	C	0.216793	0.999989	372940	5.715	1.095e-08	++
rs62056781	17	43973899	T	C	0.216793	0.999988	372940	-5.715	1.095e-08	--
rs79065019	17	44124535	T	C	0.217183	1	372942	-5.715	1.095e-08	--
rs77129180	17	43963046	A	G	0.216794	0.999991	372938	5.715	1.096e-08	++
rs80254317	17	43963282	C	G	0.216794	0.999991	372938	-5.715	1.096e-08	--
rs112425426	17	43963416	C	G	0.216794	0.99999	372938	-5.715	1.096e-08	--
rs1467962	17	43978604	A	G	0.216792	0.999996	372941	-5.715	1.097e-08	--
rs1560311	17	43978625	T	C	0.216792	0.999996	372941	-5.715	1.097e-08	--
rs1966345	17	44197806	T	C	0.217157	0.99793	372076	-5.715	1.097e-08	--
rs12373168	17	43924337	A	C	0.221996	0.998671	372691	-5.715	1.098e-08	--
rs62056782	17	43974230	T	C	0.216791	0.999974	372937	5.715	1.099e-08	++
rs80346216	17	43974476	T	G	0.21679	0.999974	372937	5.715	1.099e-08	++
rs76632685	17	43974477	A	T	0.21679	0.999974	372937	-5.715	1.099e-08	--
rs62056783	17	43974549	C	G	0.21679	0.999974	372937	5.715	1.099e-08	++
rs62056805	17	43983363	A	G	0.216774	0.999903	372900	5.715	1.099e-08	++
rs17577447	17	44194381	A	T	0.217157	0.99795	372074	5.715	1.099e-08	++
rs62063172	17	44203366	T	C	0.21704	0.997457	371982	-5.715	1.099e-08	--
rs74496580	17	43974065	A	C	0.216793	0.999987	372939	5.714	1.1e-08	++
rs56257094	17	44201667	A	G	0.217073	0.997674	371981	5.715	1.1e-08	++
rs55672516	17	44201680	A	C	0.217073	0.997674	371981	-5.715	1.1e-08	--
rs111424940	17	44211502	A	G	0.217106	0.997634	372005	5.714	1.1e-08	++
rs62056792	17	43976644	A	G	0.21679	0.999997	372942	5.714	1.101e-08	++
rs62056793	17	43977018	A	G	0.216791	0.999996	372942	-5.714	1.101e-08	--
rs62056794	17	43977049	A	G	0.216791	0.999996	372942	-5.714	1.101e-08	--
rs1864325	17	43977827	T	C	0.21679	0.999988	372942	5.714	1.101e-08	++
rs62056795	17	43978041	T	C	0.21679	0.999988	372942	5.714	1.101e-08	++
rs62056796	17	43978120	A	G	0.216792	0.999999	372942	-5.714	1.101e-08	--
rs17661141	17	44196015	C	G	0.217156	0.997935	372074	-5.714	1.101e-08	--
rs753235	17	43946223	A	G	0.220218	0.996235	372314	5.714	1.104e-08	++
rs1467963	17	43978934	T	G	0.216792	0.999997	372941	-5.714	1.104e-08	--
rs7502888	17	43986992	C	G	0.216803	0.99985	372871	5.714	1.104e-08	++
rs17661045	17	44194152	A	T	0.217158	0.997953	372075	5.714	1.104e-08	++
rs62061850	17	44194519	T	C	0.217158	0.997953	372075	-5.714	1.104e-08	--
rs62061852	17	44195424	A	C	0.217158	0.99795	372075	-5.714	1.104e-08	--
rs727425	17	44195495	A	G	0.217158	0.99795	372075	5.714	1.104e-08	++
rs62061854	17	44198080	T	C	0.217157	0.997927	372075	5.714	1.104e-08	++
rs62061730	17	44017342	A	G	0.216829	0.999828	372867	-5.714	1.105e-08	--
rs62062265	17	44090035	C	G	0.216729	0.99997	372938	-5.714	1.105e-08	--
rs17689882	17	43906828	A	G	0.216259	1	372942	5.714	1.106e-08	++
rs62062295	17	44100906	A	G	0.216732	0.999973	372931	-5.714	1.106e-08	--
rs12150570	17	44126218	A	G	0.216763	0.999888	372886	5.714	1.106e-08	++
rs112746008	17	44126650	T	C	0.216722	0.999934	372913	5.714	1.106e-08	++
rs62056803	17	43982159	A	G	0.216795	1	372942	-5.713	1.107e-08	--
rs55823844	17	43978320	A	G	0.216788	1	372942	5.713	1.108e-08	++
rs78074121	17	43896690	T	C	0.216659	0.999586	372717	-5.713	1.109e-08	--
rs17691466	17	43968219	A	G	0.216794	0.999988	372942	-5.713	1.109e-08	--
rs17691508	17	43968463	C	G	0.216794	0.999989	372942	-5.713	1.109e-08	--
rs55943606	17	43968874	A	G	0.216794	0.999989	372942	-5.713	1.109e-08	--
rs17691610	17	43970662	T	G	0.216793	0.999993	372942	5.713	1.109e-08	++
rs76594404	17	43971457	C	G	0.216794	0.999992	372942	5.713	1.109e-08	++
rs80233201	17	43971481	T	C	0.216794	0.999992	372942	-5.713	1.109e-08	--
rs11575895	17	43971785	A	G	0.216793	0.999995	372942	-5.713	1.109e-08	--
rs62056779	17	43971937	A	C	0.216793	0.999995	372942	5.713	1.109e-08	++
rs11575896	17	43972142	A	G	0.216793	0.999995	372942	5.713	1.109e-08	++
rs76618565	17	44068481	A	G	0.216767	0.999623	372854	5.713	1.109e-08	++
rs41382552	17	44118999	A	G	0.216761	0.999923	372892	-5.713	1.109e-08	--
rs112073200	17	44201791	C	G	0.217053	0.997578	371939	5.713	1.109e-08	++
rs56273589	17	44203131	C	G	0.217038	0.997455	371982	-5.713	1.109e-08	--
rs62056784	17	43974889	C	G	0.216789	0.999974	372933	-5.713	1.11e-08	--
rs12150506	17	44090536	A	G	0.21675	0.9999	372901	5.713	1.11e-08	++
rs17651093	17	44049550	A	G	0.216915	0.999737	372837	5.713	1.111e-08	++
rs1468241	17	44196153	A	G	0.217046	0.997624	371934	-5.713	1.111e-08	--
rs78229689	17	44106806	A	G	0.216792	0.999785	372875	5.713	1.112e-08	++
rs17689378	17	43881790	T	C	0.216568	1	372942	5.712	1.114e-08	++
rs75652502	17	44200510	A	C	0.217154	0.997907	372072	5.712	1.115e-08	++
rs62061859	17	44201109	C	G	0.217155	0.997902	372072	-5.712	1.115e-08	--
rs80184151	17	43879308	A	G	0.216552	1	372942	-5.712	1.116e-08	--
rs74457229	17	43972581	T	C	0.216784	1	372942	5.712	1.117e-08	++
rs62056801	17	43979504	A	G	0.2168	0.99997	372936	5.712	1.117e-08	++
rs62061727	17	44017124	T	G	0.216805	1	372942	5.712	1.117e-08	++
rs62062294	17	44100666	A	C	0.216725	0.999953	372933	-5.712	1.118e-08	--
rs62056778	17	43971604	C	G	0.216801	0.999953	372940	-5.712	1.119e-08	--
rs62062776	17	44022043	A	C	0.216795	0.999542	372795	-5.712	1.119e-08	--
rs55669501	17	44202564	A	G	0.217078	0.997699	371983	5.711	1.12e-08	++
rs55885063	17	44202952	C	G	0.217037	0.99746	371983	-5.711	1.12e-08	--
rs113395365	17	44025650	T	C	0.216763	0.999698	372875	-5.711	1.121e-08	--
rs17577496	17	44194835	T	C	0.217131	0.997864	372053	-5.711	1.121e-08	--
rs62055541	17	43962017	C	G	0.216801	0.999953	372936	5.711	1.122e-08	++
rs55691306	17	43978295	C	G	0.216789	0.999985	372937	5.711	1.122e-08	++
rs62056806	17	43983801	A	G	0.216792	0.999957	372932	-5.711	1.122e-08	--
rs1395453	1	37185336	A	G	0.22699	0.993723	370253	5.711	1.122e-08	++
rs62063163	17	44201865	T	C	0.217055	0.997587	371951	5.711	1.123e-08	++
rs62063164	17	44201887	T	C	0.217055	0.997587	371951	5.711	1.123e-08	++
rs62063165	17	44202147	A	G	0.217056	0.997589	371951	-5.711	1.123e-08	--
rs62055956	17	43854449	T	C	0.217125	0.997888	372233	5.711	1.124e-08	++
rs17691556	17	43969168	A	T	0.216804	0.999952	372919	5.711	1.124e-08	++
rs56167560	17	43792411	A	G	0.21516	0.995565	371242	-5.711	1.126e-08	--
rs55849973	17	43792418	T	C	0.215327	0.995554	371244	-5.711	1.126e-08	--
rs77561671	17	43976627	T	G	0.216787	0.999974	372936	5.711	1.126e-08	++
rs1864324	17	43977702	T	C	0.21681	0.999912	372931	5.711	1.126e-08	++
rs75617973	17	43983159	T	C	0.216792	0.999971	372933	-5.71	1.128e-08	--
rs17577313	17	44191835	A	G	0.217072	0.997904	372011	-5.71	1.128e-08	--
rs62063857	17	44076665	A	G	0.216791	1	372942	-5.71	1.13e-08	--
rs112560196	17	44200078	A	T	0.217154	0.997911	372073	-5.71	1.13e-08	--
rs61902811	11	113370758	A	G	0.359115	0.999317	372533	-5.71	1.132e-08	--
rs77095128	17	44204304	T	G	0.217096	0.997626	371957	-5.71	1.132e-08	--
rs62056859	17	43994435	A	G	0.216787	0.999515	372703	-5.709	1.133e-08	--
rs78026984	17	44025592	C	G	0.216762	0.999708	372876	5.709	1.133e-08	++
rs62641967	17	44047216	T	G	0.21677	0.999756	372835	-5.709	1.134e-08	--
rs62063789	17	44061898	T	C	0.217059	0.999315	372805	-5.709	1.134e-08	--
rs62062281	17	44094112	A	G	0.216733	0.99999	372936	-5.709	1.134e-08	--
rs62062282	17	44094374	A	G	0.216733	0.999988	372936	-5.709	1.134e-08	--
rs2316948	17	44094667	C	G	0.216733	0.999986	372936	-5.709	1.134e-08	--
rs62062283	17	44095055	A	C	0.216733	0.999985	372936	5.709	1.134e-08	++
rs111976319	17	44095335	A	C	0.216738	0.999968	372936	5.709	1.134e-08	++
rs62062284	17	44095570	A	G	0.216733	0.999983	372936	5.709	1.134e-08	++
rs62062285	17	44095661	T	G	0.216733	0.999983	372936	-5.709	1.134e-08	--
rs55960528	17	43968994	T	C	0.216706	0.999745	372804	-5.709	1.135e-08	--
rs55877243	17	43969019	T	C	0.216706	0.999745	372804	-5.709	1.135e-08	--
rs733967	17	44089690	T	C	0.216738	0.999977	372935	-5.709	1.135e-08	--
rs2163129	17	44056433	T	C	0.216809	0.999974	372938	-5.709	1.136e-08	--
rs113909426	17	44196822	A	G	0.217125	0.997771	372059	5.709	1.136e-08	++
rs6903015	6	26322526	A	G	0.128458	1	372942	5.709	1.136e-08	++
rs62056775	17	43969952	T	C	0.216703	0.999758	372843	-5.709	1.138e-08	--
rs62056776	17	43969995	T	C	0.216703	0.999758	372843	5.709	1.138e-08	++
rs17770343	17	43970154	T	C	0.216703	0.999759	372843	-5.709	1.138e-08	--
rs62061732	17	44017941	T	G	0.216781	0.999919	372915	5.709	1.138e-08	++
rs111880194	17	44194621	C	G	0.217133	0.997841	372039	-5.709	1.139e-08	--
rs62063166	17	44202231	A	G	0.217058	0.9976	371952	-5.709	1.139e-08	--
rs12150087	17	44210988	C	G	0.217017	0.997493	371923	-5.709	1.139e-08	--
rs62621252	17	43922942	T	C	0.21737	1	372942	-5.708	1.14e-08	--
rs56299858	17	43939659	A	G	0.216661	0.999207	372506	5.708	1.14e-08	++
rs17573858	17	44090796	T	C	0.216733	0.999949	372933	-5.709	1.14e-08	--
rs55881134	17	44109248	A	G	0.216736	0.999949	372931	5.708	1.14e-08	++
rs62062269	17	44091092	C	G	0.216737	0.999972	372938	5.708	1.141e-08	++
rs62062788	17	44024906	A	G	0.216778	0.99982	372885	-5.708	1.143e-08	--
rs12150170	17	44090646	A	G	0.216739	0.999965	372937	-5.708	1.143e-08	--
rs17574040	17	44102865	A	C	0.216711	0.99991	372888	-5.708	1.145e-08	--
rs1076222	17	44109769	C	G	0.216715	0.999859	372876	-5.708	1.145e-08	--
rs62062791	17	44025273	A	G	0.216759	0.999759	372886	5.708	1.146e-08	++
rs111364350	17	44168508	T	C	0.216747	0.999713	372888	5.708	1.146e-08	++
rs906227	1	37189396	T	C	0.225931	0.992553	369868	-5.708	1.146e-08	--
rs17652502	17	44094471	A	G	0.216737	0.99998	372936	5.707	1.147e-08	++
rs1052590	17	44102638	A	G	0.216662	0.999669	372848	-5.707	1.147e-08	--
rs17651134	17	44050340	A	G	0.216806	0.999911	372905	5.707	1.148e-08	++
rs62063306	17	44050395	A	C	0.216806	0.999911	372905	5.707	1.148e-08	++
rs62063774	17	44050463	T	C	0.216806	0.999911	372905	-5.707	1.148e-08	--
rs62063775	17	44050823	T	G	0.216806	0.999912	372905	5.707	1.148e-08	++
rs62063776	17	44050850	A	G	0.216806	0.999912	372905	-5.707	1.148e-08	--
rs1800547	17	44051846	A	G	0.216808	0.999902	372902	-5.707	1.148e-08	--
rs17651243	17	44052284	A	G	0.216806	0.999918	372905	5.707	1.148e-08	++
rs78962882	17	44084844	C	G	0.216728	0.999861	372885	5.707	1.148e-08	++
rs12150469	17	44092497	T	C	0.216714	0.999895	372910	-5.707	1.148e-08	--
rs56301633	17	44077850	A	G	0.214455	0.989962	368745	5.707	1.149e-08	++
rs10514901	17	44194735	T	G	0.217145	0.99794	372073	5.707	1.149e-08	++
rs79959255	17	44077708	T	G	0.21695	0.99949	372820	5.707	1.15e-08	++
rs75839508	17	44022319	A	G	0.216756	0.999434	372741	5.707	1.151e-08	++
rs12150515	17	44090685	T	G	0.216741	0.99995	372928	5.707	1.151e-08	++
rs55726761	17	44099669	A	G	0.216764	0.999894	372937	5.707	1.151e-08	++
rs75229280	17	44196653	A	G	0.21714	0.997688	372034	5.707	1.151e-08	++
rs8070723	17	44081064	A	G	0.220031	1	372942	-5.707	1.153e-08	--
rs62061851	17	44194891	T	C	0.217145	0.99794	372074	5.707	1.153e-08	++
rs62062292	17	44099809	A	C	0.216733	0.999992	372937	-5.706	1.154e-08	--
rs77747656	17	44099827	C	G	0.216733	0.999992	372937	-5.706	1.154e-08	--
rs41399444	17	44121469	T	C	0.216731	0.999966	372926	5.706	1.154e-08	++
rs17661015	17	44192957	T	C	0.215131	0.988041	368203	-5.706	1.154e-08	--
rs74863825	17	43963120	T	C	0.21672	0.999842	372851	5.706	1.155e-08	++
rs62062267	17	44090854	T	C	0.216732	0.999946	372932	5.706	1.155e-08	++
rs79252344	17	44120608	A	G	0.216736	0.999945	372923	-5.706	1.155e-08	--
rs17045981	2	24109316	A	G	0.175656	0.999376	372724	-5.706	1.156e-08	--
rs62062266	17	44090704	A	G	0.216736	0.999969	372937	-5.706	1.157e-08	--
rs7687	17	44103296	T	C	0.216734	0.999987	372936	-5.706	1.157e-08	--
rs17652748	17	44103616	T	C	0.216734	0.999987	372936	5.706	1.157e-08	++
rs36076725	17	44110532	A	G	0.216734	0.999989	372941	5.706	1.157e-08	++
rs35833914	17	44110541	A	G	0.216734	0.999989	372941	5.706	1.157e-08	++
rs62062321	17	44111109	A	G	0.216734	0.99999	372941	-5.706	1.157e-08	--
rs17574604	17	44111613	A	G	0.216734	0.999991	372941	-5.706	1.157e-08	--
rs17653193	17	44112441	A	G	0.216734	0.999991	372941	5.706	1.157e-08	++
rs17653211	17	44112638	T	C	0.216734	0.999992	372941	-5.706	1.157e-08	--
rs4608377	17	44113359	T	C	0.216734	0.999993	372941	-5.706	1.157e-08	--
rs12185225	17	44113491	T	C	0.216734	0.999993	372941	-5.706	1.157e-08	--
rs12150438	17	44113963	T	C	0.216734	0.999993	372941	5.706	1.157e-08	++
rs62062134	17	44114432	A	C	0.216734	0.999994	372941	-5.706	1.157e-08	--
rs12185243	17	44115351	T	C	0.216734	0.999994	372941	-5.706	1.157e-08	--
rs62062270	17	44091195	T	C	0.216743	0.999966	372937	-5.706	1.158e-08	--
rs3087534	17	44198806	T	C	0.217182	0.997803	372047	-5.706	1.158e-08	--
rs2316773	17	43946536	T	C	0.216953	0.999638	372795	5.706	1.16e-08	++
rs62062268	17	44090858	T	C	0.21674	0.999915	372931	5.706	1.16e-08	++
rs78681971	17	44106219	T	C	0.216679	0.999935	372909	5.705	1.161e-08	++
rs62063670	17	44123248	T	C	0.216726	0.999948	372930	-5.705	1.161e-08	--
rs74571696	17	44123685	A	G	0.216726	0.99995	372930	5.705	1.161e-08	++
rs79698033	17	44123717	T	C	0.216726	0.99995	372930	5.705	1.161e-08	++
rs80020809	17	44172391	T	C	0.217138	0.998326	372092	5.705	1.161e-08	++
rs77009866	17	44110888	A	T	0.216735	0.999993	372942	-5.705	1.162e-08	--
rs17653162	17	44111827	A	C	0.216735	0.999995	372942	5.705	1.162e-08	++
rs62062322	17	44112385	A	G	0.216735	0.999995	372942	-5.705	1.162e-08	--
rs17653255	17	44112743	A	C	0.216735	0.999996	372942	5.705	1.162e-08	++
rs12150162	17	44114218	T	C	0.216735	0.999998	372942	-5.705	1.162e-08	--
rs17574796	17	44115074	T	C	0.216735	0.999998	372942	-5.705	1.162e-08	--
rs17574824	17	44115107	T	C	0.216735	0.999998	372942	5.705	1.162e-08	++
rs11079729	17	44115569	A	C	0.216735	0.999998	372942	5.705	1.162e-08	++
rs12150542	17	44115730	A	G	0.216735	0.999999	372942	5.705	1.162e-08	++
rs12150090	17	44115886	T	C	0.216735	0.999999	372942	5.705	1.162e-08	++
rs41437445	17	44116238	A	G	0.216735	0.999999	372942	5.705	1.162e-08	++
rs62062136	17	44116312	T	C	0.216735	0.999999	372942	-5.705	1.162e-08	--
rs10514897	17	44117397	A	G	0.216735	1	372942	-5.705	1.162e-08	--
rs6902689	6	27709441	T	C	0.266991	1	372942	-5.705	1.162e-08	--
rs17572248	17	44049867	A	G	0.216806	0.999895	372900	-5.705	1.163e-08	--
[truncated: 726 more rows]
