# Supplementary material for: Item-level analyses reveal genetic heterogeneity in neuroticism
Source: Nat Commun. 2018 Mar 2;9:905. doi: 10.1038/s41467-018-03242-8 (PMC5834468; doi:10.1038/s41467-018-03242-8)
Supplement: Supplementary file 21 — Supplementary Data 17 [file 41467_2018_3242_MOESM21_ESM.xlsx]

## Sheet: Supplementary Data 17
Supplementary Data 17. Genome-wide significant SNPs for the neuroticism sum-score
rsID	CHR	BP	A1	A2	MAF	INFO	N	Z	P	DIR
rs62062288	17	44096553	A	G	0.211505	0.980982	370937	11.766	5.824e-32	++
rs76761706	17	43776741	T	C	0.215553	0.995513	378641	-11.755	6.654e-32	--
rs77804065	17	43810896	T	C	0.217158	0.983843	373267	11.739	8.072e-32	++
rs80143279	17	43776742	T	C	0.215583	0.995723	378703	-11.736	8.366e-32	--
rs79857651	17	44013475	A	G	0.215594	0.995559	378638	11.688	1.476e-31	++
rs62057061	17	43856639	C	G	0.215963	1	380060	-11.68	1.622e-31	--
rs113756354	17	44013483	A	G	0.215583	0.995625	378641	-11.679	1.63e-31	--
rs62063263	17	44033394	C	G	0.215209	0.993492	377549	11.668	1.852e-31	++
rs62063264	17	44033401	T	C	0.215184	0.993566	377592	11.668	1.854e-31	++
rs62062789	17	44025033	T	C	0.2154	0.994713	378196	-11.663	1.975e-31	--
rs62062790	17	44025045	T	C	0.2154	0.994709	378196	11.663	1.975e-31	++
rs62055936	17	43848761	A	T	0.214464	0.993319	377773	11.662	2.001e-31	++
rs55801356	17	43837237	A	G	0.216635	0.999234	379754	-11.658	2.082e-31	--
rs78471340	17	43768346	A	G	0.215423	0.994972	378128	11.656	2.13e-31	++
rs2188888	17	43953695	T	C	0.215331	0.99469	378139	-11.656	2.148e-31	--
rs2214258	17	43953719	C	G	0.215326	0.994752	378148	11.653	2.227e-31	++
rs76171147	17	43823229	T	C	0.217551	1	380060	-11.649	2.314e-31	--
rs1526128	17	43779624	T	C	0.215099	0.996398	378612	11.649	2.334e-31	++
rs3919455	17	43953707	T	C	0.215321	0.994705	378147	11.647	2.38e-31	++
rs62056934	17	43790005	A	G	0.215687	0.99742	379272	-11.647	2.39e-31	--
rs55840731	17	43769277	C	G	0.216569	0.99985	379967	-11.645	2.435e-31	--
rs78052495	17	43768347	T	C	0.215445	0.994979	378102	11.645	2.437e-31	++
rs17688922	17	43779351	A	G	0.216467	0.999489	379791	11.641	2.539e-31	++
rs62055935	17	43848750	T	C	0.214475	0.99306	377672	-11.64	2.58e-31	--
rs62056909	17	43783803	A	G	0.217322	0.994922	378146	-11.64	2.582e-31	--
rs12150048	17	43827471	C	G	0.217138	0.99948	379861	11.64	2.59e-31	++
rs62054429	17	43823125	A	G	0.217066	0.999711	379939	11.638	2.628e-31	++
rs439558	17	43717803	T	C	0.21777	0.999747	380037	-11.638	2.644e-31	--
rs17688875	17	43778406	A	G	0.216713	0.999406	379699	-11.637	2.662e-31	--
rs62055714	17	43764796	T	G	0.216573	0.999907	380017	11.636	2.701e-31	++
rs62055715	17	43764847	A	G	0.216573	0.999907	380017	11.636	2.701e-31	++
rs1608955	17	43815713	T	C	0.217085	0.999701	379987	11.635	2.74e-31	++
rs1608956	17	43815820	A	T	0.217087	0.999697	379987	11.635	2.74e-31	++
rs2942166	17	43715427	T	C	0.219253	0.999119	380032	-11.634	2.759e-31	--
rs12150451	17	43827431	A	G	0.217154	0.999526	379888	-11.634	2.761e-31	--
rs62057073	17	43861117	T	C	0.216269	1	380060	11.634	2.767e-31	++
rs56400821	17	43760080	A	C	0.216512	0.99969	379951	11.634	2.772e-31	++
rs76728632	17	43818160	A	C	0.217034	0.99981	380011	-11.631	2.857e-31	--
rs17563683	17	43811072	A	G	0.217015	0.999705	379989	-11.631	2.873e-31	--
rs12150455	17	43827508	A	G	0.217123	0.999558	379959	-11.63	2.911e-31	--
rs17688126	17	43765080	A	G	0.216547	0.999859	379996	-11.63	2.913e-31	--
rs62056877	17	43778828	T	G	0.217099	0.998114	379289	-11.63	2.913e-31	--
rs17762361	17	43781778	A	G	0.216473	0.999508	379801	-11.629	2.929e-31	--
rs62061708	17	44006956	A	G	0.215146	0.995344	378486	-11.629	2.95e-31	--
rs62061707	17	44006954	T	C	0.21511	0.995292	378453	-11.628	2.955e-31	--
rs8072451	17	43893716	T	C	0.216505	0.996229	378744	11.628	2.97e-31	++
rs62055948	17	43852621	T	C	0.215531	0.996884	378725	-11.628	2.978e-31	--
rs757503	17	43756466	T	C	0.215865	0.996923	378941	-11.628	2.983e-31	--
rs12150610	17	43775479	T	C	0.216443	0.999753	379964	-11.627	2.994e-31	--
rs17688056	17	43763241	T	C	0.216608	0.99991	380033	11.627	3.003e-31	++
rs62054440	17	43827391	C	G	0.217152	0.99953	379887	11.627	3.017e-31	++
rs62055947	17	43852605	T	C	0.215535	0.996891	378743	11.626	3.023e-31	++
rs78487840	17	43757161	T	C	0.216577	1	380060	11.626	3.057e-31	++
rs2902661	17	43807099	A	G	0.217123	0.999306	379718	11.625	3.069e-31	++
rs62056878	17	43780561	T	C	0.216501	0.999411	379771	11.625	3.073e-31	++
rs62054427	17	43821062	A	G	0.217075	0.999765	379976	-11.625	3.073e-31	--
rs74464991	17	43821685	A	C	0.217075	0.999765	379976	11.625	3.073e-31	++
rs17688944	17	43779419	A	T	0.216535	0.999758	379990	11.625	3.075e-31	++
rs2004260	17	43822398	T	C	0.217083	0.999761	379972	-11.625	3.075e-31	--
rs62054428	17	43822511	A	G	0.217071	0.999699	379956	11.625	3.076e-31	++
rs17563923	17	43819450	A	G	0.217043	0.999751	379990	11.625	3.086e-31	++
rs56298110	17	43815336	A	G	0.217029	0.999828	380024	-11.624	3.105e-31	--
rs62054417	17	43815859	A	C	0.21703	0.999827	380023	-11.624	3.109e-31	--
rs62054419	17	43816605	A	C	0.21703	0.999826	380023	-11.624	3.109e-31	--
rs62054420	17	43816655	C	G	0.21703	0.999827	380023	-11.624	3.109e-31	--
rs62054421	17	43816657	A	G	0.21703	0.999827	380023	11.624	3.109e-31	++
rs17563800	17	43817459	T	C	0.21703	0.999827	380023	11.624	3.109e-31	++
rs56295996	17	43817557	T	C	0.21703	0.999827	380023	11.624	3.109e-31	++
rs56384960	17	43817608	A	G	0.21703	0.999827	380023	11.624	3.109e-31	++
rs56178230	17	43817832	A	G	0.217027	0.999808	380023	11.624	3.109e-31	++
rs80157557	17	43817898	A	G	0.217027	0.999808	380023	11.624	3.109e-31	++
rs17563827	17	43818222	A	C	0.21703	0.999827	380023	11.624	3.109e-31	++
rs12150363	17	43826351	A	G	0.217081	0.999702	379976	-11.624	3.111e-31	--
rs12150672	17	43826637	A	G	0.217081	0.999694	379976	11.624	3.111e-31	++
rs17334894	17	43827209	A	G	0.217083	0.999693	379976	11.624	3.111e-31	++
rs62054431	17	43823880	T	C	0.217083	0.99978	379976	11.624	3.127e-31	++
rs62054432	17	43823889	A	C	0.217083	0.99978	379976	11.624	3.127e-31	++
rs111497072	17	43824201	A	G	0.217083	0.999779	379976	11.624	3.127e-31	++
rs62054433	17	43824348	T	C	0.217083	0.999779	379976	-11.624	3.127e-31	--
rs62054434	17	43824382	T	G	0.217083	0.999779	379976	-11.624	3.127e-31	--
rs12150683	17	43824848	A	G	0.217083	0.999779	379976	-11.624	3.127e-31	--
rs12150332	17	43824908	T	C	0.217083	0.999779	379976	11.624	3.127e-31	++
rs80072429	17	43818611	A	G	0.217031	0.999825	380023	11.624	3.13e-31	++
rs77114624	17	43818657	T	C	0.217031	0.999825	380023	-11.624	3.13e-31	--
rs76311426	17	43818690	T	G	0.217031	0.999825	380023	11.624	3.13e-31	++
rs17563861	17	43818906	A	G	0.217031	0.999825	380023	-11.624	3.13e-31	--
rs17563889	17	43818946	A	T	0.217032	0.999821	380023	-11.624	3.13e-31	--
rs62054426	17	43820741	A	T	0.217072	0.999752	379976	-11.623	3.139e-31	--
rs62054424	17	43819384	A	G	0.217041	0.999758	379995	11.623	3.145e-31	++
rs17688767	17	43777542	A	G	0.216583	0.999881	380014	-11.623	3.146e-31	--
rs62056874	17	43777578	T	C	0.216583	0.999881	380014	11.623	3.146e-31	++
rs17688773	17	43777710	T	C	0.216583	0.999881	380014	-11.623	3.146e-31	--
rs17652520	17	44098967	A	G	0.2216	0.993234	376240	11.623	3.153e-31	++
rs12150604	17	43828221	A	T	0.217079	0.999669	379972	11.623	3.16e-31	++
rs76421814	17	43814427	T	C	0.21703	0.999827	380023	-11.623	3.162e-31	--
rs56006248	17	43815141	A	G	0.21703	0.999827	380023	-11.623	3.162e-31	--
rs1526127	17	43812398	C	G	0.217034	0.999823	380022	-11.623	3.164e-31	--
rs62054398	17	43812599	A	G	0.217034	0.999823	380022	-11.623	3.164e-31	--
rs62054399	17	43812624	A	G	0.217034	0.999823	380022	11.623	3.164e-31	++
rs62054400	17	43812649	T	C	0.217034	0.999823	380022	-11.623	3.164e-31	--
rs62054411	17	43812684	A	G	0.217034	0.999823	380022	-11.623	3.164e-31	--
rs62054412	17	43813002	A	G	0.217035	0.999828	380022	11.623	3.164e-31	++
rs17563787	17	43813252	C	G	0.21703	0.999826	380022	-11.623	3.164e-31	--
rs62054413	17	43813370	C	G	0.21703	0.999826	380022	11.623	3.164e-31	++
rs62054414	17	43813415	A	G	0.21703	0.999826	380022	11.623	3.164e-31	++
rs75643244	17	43823326	A	G	0.217091	0.999797	379974	-11.623	3.165e-31	--
rs75715199	17	43825478	A	G	0.217084	0.999777	379975	11.622	3.185e-31	++
rs62054438	17	43825711	A	C	0.217084	0.999777	379975	-11.622	3.185e-31	--
rs62054439	17	43825725	T	G	0.217084	0.999777	379975	11.622	3.185e-31	++
rs17334797	17	43825912	A	G	0.217084	0.999778	379975	-11.622	3.185e-31	--
rs62054425	17	43819480	T	C	0.217044	0.999748	379988	11.622	3.192e-31	++
rs17426106	17	43828935	C	G	0.217046	0.999642	379971	11.622	3.194e-31	++
rs62056913	17	43784994	T	C	0.21626	0.999035	379671	11.621	3.206e-31	++
rs62056928	17	43788782	T	C	0.216515	0.999499	379936	11.621	3.219e-31	++
rs62054435	17	43825339	C	G	0.217075	0.99973	379973	-11.62	3.254e-31	--
rs413917	17	43723189	A	G	0.216793	1	380060	11.62	3.263e-31	++
rs12150658	17	43826305	A	G	0.217104	0.99962	379970	11.62	3.266e-31	++
rs55657917	17	43844560	T	G	0.213403	0.991275	376447	-11.62	3.269e-31	--
rs436667	17	43709415	T	C	0.216619	1	380060	11.62	3.272e-31	++
rs17334944	17	43828617	A	G	0.217049	0.999646	379971	11.62	3.274e-31	++
rs17426064	17	43828698	T	C	0.217048	0.999654	379971	11.619	3.288e-31	++
rs1526126	17	43812218	T	C	0.216963	0.999452	379887	11.619	3.3e-31	++
rs56194509	17	43844559	T	G	0.213406	0.991294	376450	-11.619	3.315e-31	--
rs872972	17	43756458	A	G	0.215782	0.996865	378976	11.618	3.322e-31	++
rs62056946	17	43798401	A	G	0.216655	0.999762	379965	11.618	3.336e-31	++
rs62056875	17	43778003	A	T	0.216583	0.999876	380010	11.618	3.341e-31	++
rs56323832	17	43768633	A	G	0.216598	0.999852	380014	11.617	3.365e-31	++
rs62056870	17	43773784	A	C	0.216583	0.999905	380020	11.617	3.378e-31	++
rs17761985	17	43776787	T	C	0.216589	0.999861	380016	11.617	3.378e-31	++
rs2040844	17	43767219	A	C	0.216586	0.999949	380050	-11.617	3.389e-31	--
rs12150141	17	43775145	A	G	0.216564	0.999803	379993	11.617	3.396e-31	++
rs75986348	17	43809328	A	G	0.217032	0.999776	380002	-11.616	3.417e-31	--
rs62054394	17	43810608	A	T	0.217032	0.999777	380002	11.616	3.417e-31	++
rs113790915	17	43810782	C	G	0.217032	0.999777	380002	11.616	3.417e-31	++
rs62054395	17	43811060	T	G	0.217031	0.999776	380002	-11.616	3.417e-31	--
rs62056873	17	43776945	T	C	0.216586	0.999876	380017	-11.616	3.419e-31	--
rs62056935	17	43790446	A	G	0.216625	0.999773	379964	-11.616	3.433e-31	--
rs4617909	17	43806451	T	C	0.217038	0.999743	379991	11.616	3.437e-31	++
rs17762073	17	43777745	A	C	0.216586	0.999865	380011	11.615	3.442e-31	++
rs76669427	17	43836051	A	T	0.21679	0.99922	379831	11.615	3.458e-31	++
rs12150464	17	43776371	T	C	0.216562	0.999799	380005	11.615	3.466e-31	++
rs12150435	17	43776391	C	G	0.216562	0.999799	380005	11.615	3.466e-31	++
rs55938136	17	43798360	A	G	0.216643	0.999806	379993	-11.614	3.479e-31	--
rs75403953	17	43798546	A	G	0.216643	0.999806	379993	-11.614	3.479e-31	--
rs12150091	17	43776242	A	G	0.216562	0.9998	380006	-11.614	3.495e-31	--
rs55989971	17	43798160	A	G	0.216643	0.999805	379992	11.614	3.501e-31	++
rs1880752	17	43806264	T	C	0.217031	0.999773	380001	11.614	3.508e-31	++
rs2902662	17	43806925	A	G	0.217031	0.999774	380001	11.614	3.508e-31	++
rs2864087	17	43807063	T	C	0.217038	0.999741	380001	11.614	3.508e-31	++
rs79226879	17	43807485	T	C	0.217031	0.999773	380001	-11.614	3.508e-31	--
rs17563599	17	43807955	A	C	0.217031	0.999774	380001	-11.614	3.508e-31	--
rs17649138	17	43808067	A	G	0.217031	0.999773	380001	11.614	3.508e-31	++
rs62054389	17	43808321	A	G	0.217031	0.999774	380001	11.614	3.508e-31	++
rs62054390	17	43808443	A	C	0.217031	0.999773	380001	-11.614	3.508e-31	--
rs55947210	17	43808763	A	G	0.217031	0.999773	380001	-11.614	3.508e-31	--
rs62054392	17	43808945	T	C	0.217031	0.999772	380001	11.614	3.508e-31	++
rs4390635	17	43809016	T	C	0.217031	0.999772	380001	11.614	3.508e-31	++
rs62055751	17	43767538	A	G	0.216587	0.999953	380052	-11.613	3.519e-31	--
rs75076131	17	43790649	A	C	0.216626	0.999771	379966	11.613	3.522e-31	++
rs62056866	17	43771493	A	G	0.216586	0.999932	380036	11.613	3.535e-31	++
rs7502937	17	43793665	A	G	0.216635	0.999774	379975	-11.613	3.539e-31	--
rs17688452	17	43773085	A	G	0.216587	0.99992	380027	11.613	3.543e-31	++
rs10491144	17	43773124	A	C	0.216586	0.999921	380027	-11.613	3.543e-31	--
rs17762165	17	43778602	T	C	0.216583	0.999854	380002	11.613	3.544e-31	++
rs62055701	17	43758787	A	G	0.214491	0.995244	378058	11.613	3.546e-31	++
rs56167344	17	43797087	A	T	0.216642	0.999181	379600	-11.613	3.556e-31	--
rs10451283	17	43814020	T	C	0.218742	0.998683	379880	-11.612	3.564e-31	--
rs56397077	17	43788419	A	C	0.21646	0.999807	379965	11.612	3.565e-31	++
rs77301847	17	43810902	A	G	0.212669	0.986545	374463	-11.612	3.565e-31	--
rs56100013	17	43768467	T	C	0.216569	0.999871	380017	11.612	3.577e-31	++
rs10491143	17	43773248	A	T	0.216586	0.999921	380026	-11.612	3.581e-31	--
rs17688511	17	43773607	T	G	0.216586	0.999917	380026	-11.612	3.581e-31	--
rs56200760	17	43772018	T	G	0.216587	0.999929	380029	11.612	3.584e-31	++
rs17688205	17	43766352	C	G	0.216589	0.999971	380055	11.612	3.59e-31	++
rs62055716	17	43765778	T	C	0.216595	0.999966	380056	11.612	3.591e-31	++
rs17688249	17	43766754	T	C	0.21659	0.999971	380056	11.612	3.591e-31	++
rs62055753	17	43767631	A	G	0.21659	0.999965	380056	11.612	3.591e-31	++
rs62055754	17	43768230	C	G	0.216589	0.999961	380056	-11.612	3.591e-31	--
rs62055712	17	43764565	A	G	0.216591	0.999995	380058	-11.612	3.594e-31	--
rs62055713	17	43764685	T	C	0.216591	0.999994	380058	11.612	3.594e-31	++
rs17688090	17	43764987	A	G	0.216591	0.99999	380058	11.612	3.594e-31	++
rs17688410	17	43772251	T	C	0.216591	0.999917	380026	11.612	3.594e-31	++
rs17761387	17	43765450	A	G	0.216627	0.999888	380049	11.612	3.596e-31	++
rs62056911	17	43784624	T	C	0.216472	0.999769	379935	-11.611	3.611e-31	--
rs56110538	17	43768727	A	G	0.216635	0.999889	380030	11.611	3.614e-31	++
rs62056865	17	43771193	T	C	0.216586	0.999934	380040	-11.611	3.614e-31	--
rs62054393	17	43809264	T	G	0.217028	0.999761	380000	-11.611	3.616e-31	--
rs17649162	17	43810371	C	G	0.217028	0.999763	380000	11.611	3.616e-31	++
rs62056927	17	43788767	A	G	0.216482	0.999682	379954	11.611	3.619e-31	++
rs55973918	17	43792252	A	C	0.216606	0.999736	379965	11.611	3.623e-31	++
rs17688391	17	43772109	A	C	0.216587	0.999929	380028	11.611	3.626e-31	++
rs55927630	17	43772407	T	C	0.216596	0.999895	380028	11.611	3.626e-31	++
rs17688434	17	43772540	A	G	0.216586	0.999922	380028	11.611	3.626e-31	++
rs62056912	17	43784948	T	G	0.216419	0.999526	379891	11.611	3.627e-31	++
rs62056925	17	43788649	T	C	0.216453	0.999772	379964	-11.611	3.631e-31	--
rs62056926	17	43788666	C	G	0.216453	0.999772	379964	-11.611	3.631e-31	--
rs74765707	17	43770416	T	C	0.216588	0.99994	380054	-11.611	3.633e-31	--
rs62056861	17	43770443	T	C	0.216588	0.999939	380054	-11.611	3.633e-31	--
rs62054397	17	43811792	T	C	0.21703	0.999771	379998	11.611	3.635e-31	++
rs4569335	17	43811950	A	C	0.21703	0.999771	379998	-11.611	3.635e-31	--
rs1526125	17	43812177	T	C	0.21703	0.999771	379998	11.611	3.635e-31	++
rs17761581	17	43769088	T	C	0.216589	0.999953	380055	-11.611	3.64e-31	--
rs56283089	17	43769321	A	C	0.216589	0.99995	380055	-11.611	3.64e-31	--
rs56312737	17	43769516	A	C	0.216589	0.999946	380055	11.611	3.64e-31	++
rs62056929	17	43789144	A	G	0.216481	0.999687	379956	11.611	3.644e-31	++
rs62056869	17	43773447	T	C	0.216584	0.999909	380023	-11.61	3.648e-31	--
rs62054380	17	43800987	A	C	0.216632	0.999702	379923	11.61	3.649e-31	++
rs62056863	17	43770595	A	G	0.216588	0.999938	380045	-11.61	3.65e-31	--
rs17688534	17	43773877	A	T	0.216585	0.999916	380025	-11.61	3.651e-31	--
rs17688558	17	43773943	A	G	0.216585	0.999915	380025	-11.61	3.651e-31	--
rs62056922	17	43787563	C	G	0.216461	0.9998	379964	-11.61	3.654e-31	--
rs56162163	17	43774497	A	T	0.216583	0.999906	380023	-11.61	3.657e-31	--
rs56391096	17	43774845	T	C	0.216583	0.999905	380023	11.61	3.657e-31	++
rs17761838	17	43774959	T	C	0.216583	0.999904	380023	-11.61	3.657e-31	--
rs62056872	17	43775015	T	C	0.216585	0.999906	380024	-11.61	3.657e-31	--
rs12150608	17	43775402	T	C	0.216572	0.999769	379974	-11.61	3.663e-31	--
rs62056864	17	43770995	A	G	0.216588	0.999935	380041	11.61	3.664e-31	++
rs62056862	17	43770525	T	C	0.216592	0.999926	380048	11.61	3.665e-31	++
rs62056867	17	43771627	A	G	0.216588	0.999928	380034	-11.609	3.7e-31	--
rs62056937	17	43791181	A	C	0.216631	0.999778	379968	-11.609	3.7e-31	--
rs56290582	17	43788371	T	C	0.216529	0.999682	379931	11.609	3.704e-31	++
rs62056936	17	43790911	A	T	0.216626	0.99977	379967	-11.609	3.707e-31	--
rs55972157	17	43768703	T	C	0.216592	0.999942	380052	11.609	3.708e-31	++
rs17563501	17	43801695	T	C	0.216633	0.999706	379925	11.609	3.73e-31	++
rs75500942	17	43816106	A	C	0.21698	0.99978	380009	11.608	3.734e-31	++
rs62054418	17	43816306	A	G	0.21698	0.99978	380009	11.608	3.734e-31	++
rs113661667	17	43791610	T	C	0.216632	0.999775	379972	-11.608	3.742e-31	--
rs74579538	17	43791652	A	G	0.216632	0.999775	379972	11.608	3.742e-31	++
rs757501	17	43756685	A	G	0.216568	0.999828	379977	-11.608	3.752e-31	--
rs17762535	17	43787130	T	C	0.216463	0.999795	379966	-11.608	3.764e-31	--
rs12150454	17	43776061	T	C	0.21657	0.99977	379987	11.608	3.768e-31	++
rs62056920	17	43787226	A	G	0.216507	0.999551	379952	11.608	3.768e-31	++
rs62056921	17	43787306	T	C	0.216502	0.999583	379952	-11.608	3.768e-31	--
rs17688296	17	43767815	T	C	0.216591	0.999954	380051	11.608	3.769e-31	++
rs17563433	17	43800351	A	C	0.21666	0.999812	379991	-11.607	3.781e-31	--
rs77370070	17	43800404	T	G	0.21666	0.999812	379991	-11.607	3.781e-31	--
rs81632	17	43710127	A	T	0.216557	0.9999	380019	11.607	3.795e-31	++
rs17761207	17	43762255	T	C	0.216595	0.999979	380052	-11.607	3.795e-31	--
rs681485	17	43707619	A	C	0.216747	1	380060	11.607	3.8e-31	++
rs74514268	17	43836191	A	G	0.216659	0.999426	379856	11.607	3.802e-31	++
rs9897399	17	43804317	A	G	0.217975	0.998968	379940	11.607	3.815e-31	++
rs968027	17	43781250	T	C	0.216205	0.998996	379588	11.607	3.819e-31	++
rs56108117	17	43757776	T	C	0.216519	0.999842	380000	-11.606	3.825e-31	--
rs17688068	17	43763935	A	G	0.21659	0.999988	380056	-11.606	3.834e-31	--
rs62056910	17	43784222	T	C	0.216595	0.999553	379889	-11.606	3.837e-31	--
rs1105571	17	43793200	A	T	0.216634	0.999777	379974	-11.606	3.837e-31	--
rs4479288	17	43793828	A	G	0.216765	0.999148	379682	11.606	3.839e-31	++
rs17334923	17	43827244	T	C	0.21773	0.999307	379779	11.606	3.844e-31	++
rs17563718	17	43811673	T	C	0.217025	0.999757	379996	11.606	3.847e-31	++
rs17687838	17	43759048	T	C	0.216587	0.999968	380053	-11.606	3.849e-31	--
rs56378021	17	43757777	T	C	0.216519	0.99984	380000	11.606	3.851e-31	++
rs12948216	17	43836673	T	C	0.216662	0.99938	379828	11.606	3.854e-31	++
rs62053954	17	43749949	A	G	0.2166	0.999892	380035	11.606	3.861e-31	++
rs111273167	17	43740967	T	C	0.216589	0.99999	380056	11.606	3.862e-31	++
rs4401083	17	43806015	A	G	0.217059	0.999667	379984	11.606	3.862e-31	++
rs28439278	17	43838071	T	C	0.216644	0.999238	379767	11.605	3.872e-31	++
rs77310586	17	43765381	C	G	0.216599	0.99995	380037	11.605	3.874e-31	++
rs62055883	17	43837446	C	G	0.216565	0.999147	379716	-11.605	3.878e-31	--
rs17688682	17	43775929	C	G	0.216592	0.999867	380004	-11.605	3.88e-31	--
rs17689116	17	43782558	T	C	0.216446	0.999574	379916	-11.605	3.88e-31	--
rs62055689	17	43754569	A	G	0.216635	0.999786	380017	11.605	3.886e-31	++
rs62056876	17	43778752	T	C	0.216478	0.999111	379692	11.605	3.892e-31	++
rs241041	17	43713925	A	G	0.21659	0.999989	380059	-11.605	3.894e-31	--
rs241039	17	43714673	A	T	0.216591	0.999989	380059	-11.605	3.894e-31	--
rs389217	17	43717131	T	C	0.216589	0.999979	380059	11.605	3.894e-31	++
rs1105570	17	43793342	A	G	0.216637	0.999768	379974	-11.605	3.895e-31	--
rs1105569	17	43793388	T	C	0.216637	0.999768	379974	11.605	3.895e-31	++
rs2942169	17	43711539	C	G	0.216589	0.999997	380060	11.605	3.899e-31	++
rs241045	17	43712337	T	C	0.21659	0.999992	380060	11.605	3.899e-31	++
rs241044	17	43712464	A	G	0.21659	0.999991	380060	11.605	3.899e-31	++
rs241042	17	43712657	T	C	0.21659	0.999991	380060	-11.605	3.899e-31	--
rs2942167	17	43715018	T	C	0.216591	0.99999	380060	-11.605	3.899e-31	--
rs2942165	17	43715619	C	G	0.216591	0.999989	380060	11.605	3.899e-31	++
rs117368197	17	43715924	A	G	0.2166	0.999973	380060	-11.605	3.899e-31	--
rs413778	17	43716885	A	G	0.216591	0.999989	380060	-11.605	3.899e-31	--
rs78568882	17	43784935	C	G	0.216322	0.999134	379750	-11.604	3.914e-31	--
rs62055709	17	43762429	T	C	0.216593	0.999987	380059	11.604	3.922e-31	++
rs62055711	17	43762554	A	G	0.216591	0.999996	380059	-11.604	3.922e-31	--
rs17688002	17	43762594	A	T	0.21659	0.999996	380059	-11.604	3.922e-31	--
rs2040846	17	43762846	A	G	0.21659	0.999996	380059	-11.604	3.922e-31	--
rs4486953	17	43763007	T	C	0.21659	0.999997	380059	-11.604	3.922e-31	--
rs757500	17	43756833	A	C	0.216584	0.999942	380039	11.604	3.93e-31	++
rs62055869	17	43830685	A	G	0.216645	0.999541	379945	11.604	3.932e-31	++
rs444071	17	43707951	T	C	0.216578	0.999983	380050	11.604	3.933e-31	++
rs396593	17	43707955	A	C	0.216578	0.999983	380050	11.604	3.933e-31	++
rs2158474	17	43761939	C	G	0.216594	0.999976	380051	11.604	3.933e-31	++
rs62055708	17	43761974	A	C	0.216593	0.999976	380050	11.604	3.933e-31	++
rs76927677	17	43761985	A	T	0.216593	0.999975	380050	-11.604	3.933e-31	--
rs79600142	17	43897722	T	C	0.21647	0.999921	380008	-11.604	3.933e-31	--
rs62057062	17	43856710	A	G	0.216297	0.999492	379783	11.604	3.938e-31	++
rs2942168	17	43714850	A	G	0.216594	0.999979	380057	11.604	3.939e-31	++
rs55645418	17	43832115	A	G	0.21667	0.99958	379968	-11.604	3.94e-31	--
rs74398257	17	43756340	T	C	0.216606	0.999899	380002	-11.604	3.941e-31	--
rs62055693	17	43756910	T	C	0.216566	0.999925	380027	-11.604	3.944e-31	--
rs650927	17	43709867	T	G	0.216567	0.999958	380046	-11.604	3.946e-31	--
rs671740	17	43709893	A	G	0.216567	0.999958	380046	-11.604	3.946e-31	--
rs2942170	17	43711312	T	C	0.216568	0.999956	380046	11.604	3.946e-31	++
rs12150547	17	43775546	A	G	0.216592	0.999871	380005	-11.604	3.946e-31	--
rs62054396	17	43811510	T	C	0.217026	0.999758	379996	-11.604	3.947e-31	--
rs62055868	17	43830640	T	C	0.216677	0.999452	379928	11.604	3.955e-31	++
rs62053955	17	43749980	T	C	0.216607	0.999927	380040	-11.603	3.956e-31	--
rs17687625	17	43750238	A	G	0.216608	0.999925	380040	-11.603	3.956e-31	--
rs62055887	17	43838710	T	C	0.216335	0.998052	379268	-11.603	3.956e-31	--
rs62055661	17	43752039	T	C	0.21709	0.999749	380048	11.603	3.957e-31	++
rs17687667	17	43754099	A	G	0.216602	0.99994	380052	11.603	3.971e-31	++
rs62055884	17	43837567	T	C	0.21664	0.999308	379797	11.603	3.972e-31	++
rs76717812	17	43754010	T	C	0.216594	0.999966	380054	-11.603	3.974e-31	--
rs79073784	17	43754209	C	G	0.216594	0.999962	380054	11.603	3.974e-31	++
rs76453925	17	43759431	T	C	0.216659	0.999885	380049	11.603	3.974e-31	++
rs62053940	17	43741028	A	G	0.216588	0.999988	380058	-11.603	3.985e-31	--
rs62056930	17	43789640	A	C	0.21679	0.999136	379742	-11.603	3.985e-31	--
rs1706746	17	43721457	T	C	0.21659	0.999999	380060	11.603	3.987e-31	++
rs3418	17	43723462	T	C	0.216592	0.999993	380060	11.603	3.987e-31	++
rs62055662	17	43752566	T	C	0.216592	0.999978	380055	11.603	3.994e-31	++
rs62055663	17	43753454	A	G	0.216593	0.999971	380055	-11.603	3.994e-31	--
rs62055664	17	43753642	A	G	0.216593	0.999969	380055	-11.603	3.994e-31	--
rs112570965	17	43801092	T	C	0.216661	0.999815	379995	-11.602	4.003e-31	--
rs17686610	17	43710384	A	C	0.216559	0.999929	380041	-11.602	4.013e-31	--
rs62056939	17	43791332	T	C	0.21661	0.999759	379965	-11.602	4.028e-31	--
rs62056940	17	43791344	A	T	0.21661	0.999759	379965	11.602	4.028e-31	++
rs78803763	17	43791405	A	C	0.21661	0.999759	379965	11.602	4.028e-31	++
rs77387379	17	43791429	A	G	0.21661	0.999759	379965	11.602	4.028e-31	++
rs75990322	17	43791468	T	C	0.216611	0.999757	379965	-11.602	4.028e-31	--
rs8073146	17	43893751	A	G	0.216349	0.995552	378447	-11.602	4.031e-31	--
rs62055525	17	43958736	A	G	0.21652	0.999114	379617	11.602	4.033e-31	++
rs62056879	17	43781426	T	C	0.2164	0.999386	379720	-11.602	4.034e-31	--
rs1706748	17	43722509	C	G	0.216705	0.999671	380011	-11.602	4.043e-31	--
rs56323722	17	43798015	A	C	0.216638	0.999732	379964	-11.602	4.048e-31	--
rs76333921	17	43759426	T	C	0.21659	0.999989	380054	11.601	4.049e-31	++
rs17761100	17	43760389	A	G	0.216591	0.999985	380054	-11.601	4.049e-31	--
rs17761124	17	43760516	A	T	0.216592	0.999981	380054	-11.601	4.049e-31	--
rs62055704	17	43760577	A	G	0.216591	0.999986	380054	11.601	4.049e-31	++
rs62055705	17	43760599	A	C	0.216592	0.999981	380054	-11.601	4.049e-31	--
rs62055706	17	43760685	T	C	0.21659	0.999992	380054	-11.601	4.049e-31	--
rs62055878	17	43835854	A	C	0.21667	0.999474	379887	11.601	4.055e-31	++
rs113728380	17	43760199	T	C	0.216603	0.999888	380015	11.601	4.061e-31	++
rs75115093	17	43761381	A	G	0.21659	0.999993	380058	-11.601	4.064e-31	--
rs62055707	17	43761482	T	C	0.21659	0.999993	380058	-11.601	4.064e-31	--
rs2049515	17	43761856	T	C	0.216589	0.999992	380057	11.601	4.064e-31	++
rs62055691	17	43754850	T	C	0.216597	0.999946	380028	-11.601	4.076e-31	--
rs112915466	17	43958744	A	G	0.216496	0.999165	379648	-11.601	4.077e-31	--
rs455028	17	43726574	T	C	0.216594	0.99997	380060	-11.601	4.078e-31	--
rs55651627	17	43758011	C	G	0.216584	0.999964	380053	11.601	4.081e-31	++
rs434971	17	43725992	A	G	0.216616	0.999966	380058	11.601	4.085e-31	++
rs1568949	17	43792975	A	G	0.216637	0.999767	379974	11.601	4.086e-31	++
rs17649019	17	43801593	A	G	0.216671	0.999788	379997	11.601	4.088e-31	++
rs56013908	17	43836920	T	C	0.216615	0.999218	379757	-11.601	4.091e-31	--
rs241022	17	43737730	T	C	0.216589	0.999976	380056	-11.601	4.092e-31	--
rs1880750	17	43796541	A	T	0.216625	0.999764	379969	11.601	4.093e-31	++
rs62055665	17	43754505	A	C	0.216595	0.999947	380031	-11.6	4.103e-31	--
rs112155389	17	43758078	A	G	0.216581	0.999955	380050	11.6	4.107e-31	++
rs594591	17	43707620	T	G	0.216588	1	380060	11.6	4.111e-31	++
rs62055702	17	43758790	T	C	0.214485	0.995211	378058	11.6	4.111e-31	++
rs62053951	17	43749168	C	G	0.216587	0.999985	380055	11.6	4.117e-31	++
rs61667602	17	43785349	T	C	0.217675	0.998549	379827	-11.6	4.118e-31	--
rs62053952	17	43749261	T	C	0.216589	0.999991	380056	-11.6	4.119e-31	--
rs17687534	17	43749579	T	C	0.21659	0.999994	380056	-11.6	4.119e-31	--
rs112169475	17	43760192	A	G	0.216592	0.999923	380022	-11.6	4.121e-31	--
rs17689218	17	43785808	T	C	0.216455	0.999751	379917	-11.6	4.123e-31	--
rs62056916	17	43785938	T	C	0.216454	0.99975	379917	11.6	4.123e-31	++
rs17426195	17	43832367	A	G	0.216366	0.998631	379671	11.6	4.127e-31	++
rs393675	17	43723605	T	C	0.216589	0.999991	380059	-11.6	4.131e-31	--
rs448830	17	43725212	A	G	0.216591	0.999989	380059	11.6	4.132e-31	++
rs434428	17	43725684	A	G	0.216591	0.999989	380059	11.6	4.132e-31	++
rs434598	17	43725762	A	G	0.21659	0.999989	380059	11.6	4.132e-31	++
rs62055690	17	43754576	C	G	0.216596	0.999951	380030	-11.6	4.135e-31	--
rs4605208	17	43794209	C	G	0.216621	0.999747	379961	11.6	4.135e-31	++
rs76007856	17	43795238	A	G	0.216624	0.999753	379965	11.6	4.139e-31	++
rs385691	17	43726125	A	C	0.216592	0.999981	380058	-11.599	4.146e-31	--
rs79882507	17	43837782	A	G	0.216627	0.999301	379769	-11.599	4.148e-31	--
rs17687571	17	43750010	A	G	0.216591	0.99999	380056	11.599	4.157e-31	++
rs17760817	17	43750137	C	G	0.216591	0.99999	380056	11.599	4.157e-31	++
rs62054384	17	43804306	T	C	0.216632	0.999576	379951	-11.599	4.169e-31	--
rs366858	17	43726588	T	C	0.216584	0.999921	380038	11.599	4.17e-31	++
rs4479289	17	43793951	A	G	0.21662	0.999747	379960	11.599	4.176e-31	++
rs241028	17	43735276	T	C	0.216574	0.999942	380056	11.599	4.177e-31	++
rs241031	17	43734304	T	C	0.216592	0.99997	380056	-11.599	4.179e-31	--
rs241030	17	43734503	A	G	0.216593	0.999973	380056	-11.599	4.179e-31	--
rs241029	17	43734643	T	C	0.216589	0.999955	380056	-11.599	4.179e-31	--
rs241026	17	43735555	A	G	0.216592	0.999975	380056	11.599	4.179e-31	++
rs62056917	17	43786013	T	G	0.216454	0.99975	379919	11.599	4.179e-31	++
rs56280222	17	43803788	T	C	0.216673	0.999882	380029	-11.599	4.181e-31	--
rs383241	17	43705356	A	G	0.216588	0.999996	380059	11.599	4.182e-31	++
rs376120	17	43705518	A	G	0.216588	0.999997	380059	-11.599	4.182e-31	--
rs241024	17	43736763	T	C	0.216591	0.999978	380057	11.599	4.184e-31	++
rs241023	17	43737040	A	G	0.216591	0.999979	380057	11.599	4.184e-31	++
rs241021	17	43738627	T	G	0.21659	0.999984	380057	-11.599	4.184e-31	--
rs241020	17	43738676	A	C	0.21659	0.999984	380057	11.599	4.184e-31	++
rs3108317	17	43719870	A	G	0.216591	0.99999	380057	11.599	4.189e-31	++
rs17426174	17	43830938	C	G	0.216653	0.999538	379946	11.598	4.2e-31	++
rs62057064	17	43857033	T	C	0.216301	0.999478	379768	11.598	4.202e-31	++
rs56380663	17	43804619	T	C	0.216771	1	380060	11.598	4.21e-31	++
rs111415173	17	43795573	T	C	0.216625	0.999754	379967	11.598	4.211e-31	++
rs113991678	17	43795634	T	C	0.216625	0.999754	379967	11.598	4.211e-31	++
rs112995313	17	43795768	T	C	0.216625	0.999755	379967	-11.598	4.211e-31	--
rs12150621	17	43838482	T	G	0.216643	0.999175	379738	11.598	4.222e-31	++
rs241027	17	43735478	A	G	0.216595	0.999966	380054	-11.598	4.224e-31	--
rs449501	17	43724555	A	G	0.216601	0.999954	380058	11.597	4.249e-31	++
rs241034	17	43733048	A	T	0.216594	0.999973	380054	-11.597	4.251e-31	--
rs241035	17	43731896	T	C	0.216595	0.999973	380056	11.597	4.253e-31	++
rs56205560	17	43804389	A	T	0.216693	0.999857	380022	11.597	4.255e-31	++
rs62053956	17	43750315	A	G	0.216616	0.99989	380021	-11.597	4.265e-31	--
rs71375313	17	43839253	A	G	0.216302	0.99817	379174	11.597	4.266e-31	++
rs62055871	17	43831112	A	G	0.216653	0.999527	379945	11.597	4.282e-31	++
rs7502718	17	43793651	A	G	0.216628	0.999693	379927	11.597	4.284e-31	++
rs62055886	17	43838678	A	G	0.216364	0.997992	379274	11.596	4.296e-31	++
rs77849344	17	43840864	A	G	0.216441	0.999135	379671	11.596	4.336e-31	++
rs62056915	17	43785627	A	T	0.216463	0.999716	379907	-11.595	4.348e-31	--
rs62053939	17	43740856	T	C	0.216648	1	380060	11.595	4.356e-31	++
rs55980621	17	43768496	T	C	0.216535	0.999761	380001	11.595	4.361e-31	++
rs55669046	17	43768501	T	C	0.216521	0.999799	380004	11.595	4.367e-31	++
rs17687849	17	43759719	A	G	0.216598	0.999957	380035	-11.595	4.369e-31	--
rs77220413	17	43764378	A	G	0.216608	1	380060	11.595	4.385e-31	++
rs2942164	17	43721283	C	G	0.216639	1	380060	11.595	4.393e-31	++
rs17688032	17	43763202	A	G	0.216635	1	380060	11.594	4.398e-31	++
rs17760577	17	43741452	T	C	0.216588	0.999982	380053	11.594	4.404e-31	++
rs62053957	17	43750939	T	C	0.2166	0.999951	380035	-11.594	4.418e-31	--
rs16940633	17	43710371	A	G	0.216557	0.999922	380038	11.594	4.422e-31	++
rs241033	17	43733983	A	G	0.216607	0.999934	380055	11.594	4.431e-31	++
rs35631660	17	43832337	A	G	0.216343	0.998635	379661	-11.594	4.442e-31	--
rs56220242	17	43792326	T	C	0.216559	0.999393	379868	11.593	4.448e-31	++
rs62055697	17	43758148	T	C	0.216589	0.999954	380051	11.593	4.465e-31	++
rs56046792	17	43797246	T	C	0.216443	0.999747	379969	11.593	4.465e-31	++
rs17761046	17	43758382	T	C	0.216596	0.999971	380050	-11.593	4.487e-31	--
rs757502	17	43756506	T	C	0.216582	0.999493	379846	11.593	4.49e-31	++
rs62055889	17	43838919	A	G	0.216548	0.998984	379632	11.592	4.509e-31	++
rs35879086	17	43830382	A	G	0.216641	0.999389	379885	11.592	4.518e-31	++
rs62061733	17	44018399	A	G	0.22111	0.993268	377414	-11.592	4.522e-31	--
rs1568951	17	43792895	T	G	0.216585	0.999663	379963	-11.591	4.553e-31	--
rs1568950	17	43792896	T	C	0.216585	0.999663	379963	-11.591	4.553e-31	--
rs62056906	17	43782708	T	C	0.216576	0.99921	379827	-11.591	4.558e-31	--
rs11079717	17	43835351	T	C	0.216699	0.999444	379902	-11.591	4.59e-31	--
rs62053949	17	43748101	A	G	0.216587	0.999973	380045	-11.591	4.604e-31	--
rs17760733	17	43746276	T	G	0.216586	0.999958	380038	11.59	4.608e-31	++
rs4609898	17	43794182	A	G	0.216456	0.999743	379956	11.59	4.609e-31	++
rs62054387	17	43805525	A	C	0.216888	0.999671	380007	-11.59	4.609e-31	--
rs75310534	17	43794286	T	C	0.216459	0.999764	379960	11.59	4.626e-31	++
rs62054381	17	43801185	A	G	0.217008	0.999558	379957	-11.59	4.626e-31	--
rs241036	17	43731719	A	C	0.217056	1	380060	-11.59	4.629e-31	--
rs17650842	17	44037491	A	G	0.21663	0.997961	379218	-11.59	4.635e-31	--
rs79675109	17	43746418	A	T	0.216586	0.999959	380039	11.59	4.641e-31	++
rs62055876	17	43832940	A	G	0.216051	0.99783	379122	-11.59	4.646e-31	--
rs647483	17	43729432	T	C	0.216581	0.999942	380037	11.589	4.663e-31	++
rs79545140	17	43840935	T	C	0.216426	0.998698	379595	-11.589	4.672e-31	--
rs7350923	17	43834970	T	C	0.216682	0.999517	379902	11.589	4.686e-31	++
rs17687504	17	43746721	A	G	0.216586	0.999961	380040	-11.589	4.695e-31	--
rs62053945	17	43746839	T	C	0.216588	0.999963	380041	-11.589	4.697e-31	--
rs1880749	17	43792586	A	C	0.216611	0.999547	379905	-11.589	4.697e-31	--
rs434805	17	43718336	T	C	0.227654	0.999838	380021	-11.589	4.699e-31	--
rs424243	17	43727887	A	T	0.216587	0.999917	380030	-11.589	4.713e-31	--
rs1526129	17	43779657	T	C	0.216537	0.999836	379990	-11.588	4.717e-31	--
rs74918686	17	43840899	C	G	0.216388	0.998908	379605	11.588	4.729e-31	++
rs62053946	17	43747677	T	C	0.216586	0.999968	380041	11.588	4.74e-31	++
rs62053947	17	43747683	A	G	0.216586	0.999968	380041	11.588	4.74e-31	++
rs62053953	17	43749454	A	G	0.216644	1	380060	11.588	4.759e-31	++
rs78440279	17	43816052	T	C	0.217089	0.999518	379902	11.588	4.768e-31	++
rs79322350	17	43790401	A	G	0.21662	0.999744	379940	-11.587	4.769e-31	--
rs17760631	17	43743045	T	C	0.216587	0.999966	380045	-11.587	4.774e-31	--
rs62053950	17	43748412	A	G	0.216589	0.999966	380046	-11.587	4.774e-31	--
rs62056918	17	43786676	T	G	0.216337	0.999281	379800	-11.587	4.777e-31	--
rs62055890	17	43840681	T	C	0.216507	0.998735	379490	11.587	4.794e-31	++
rs453997	17	43727061	T	C	0.216576	0.999961	380040	11.587	4.811e-31	++
rs422112	17	43728137	A	G	0.216577	0.999961	380040	11.587	4.811e-31	++
rs413844	17	43729384	A	G	0.216578	0.999956	380040	11.587	4.811e-31	++
rs12943085	17	43834482	A	G	0.216671	0.999549	379909	11.586	4.83e-31	++
rs55962674	17	43799033	T	C	0.21656	0.999382	379846	11.586	4.839e-31	++
rs62054378	17	43799667	A	C	0.21658	0.99941	379845	11.586	4.845e-31	++
rs968028	17	43781105	A	G	0.216379	0.99895	379557	-11.585	4.937e-31	--
rs241038	17	43730598	A	G	0.216579	0.999952	380040	11.584	4.944e-31	++
rs241037	17	43730636	T	G	0.216579	0.999952	380040	11.584	4.944e-31	++
rs62054442	17	43829353	A	G	0.217173	0.999232	379825	-11.584	4.957e-31	--
rs17687740	17	43756376	C	G	0.21666	0.999673	379900	11.584	4.992e-31	++
rs389978	17	43717415	A	G	0.216728	0.999858	380020	-11.583	5.007e-31	--
rs77819001	17	43799804	A	C	0.21658	0.999409	379845	11.583	5.013e-31	++
rs76667867	17	43799810	C	G	0.216578	0.9994	379845	11.583	5.013e-31	++
rs34195569	17	43833921	A	G	0.216673	0.99956	379910	11.583	5.015e-31	++
rs34008514	17	43834314	A	G	0.216673	0.999556	379910	-11.583	5.015e-31	--
rs34211253	17	43834074	C	G	0.216669	0.999522	379902	-11.583	5.021e-31	--
rs393838	17	43705756	C	G	0.227688	0.999939	380043	11.582	5.103e-31	++
rs36047693	17	43833824	C	G	0.216673	0.99956	379911	11.582	5.111e-31	++
rs34579278	17	43833981	A	G	0.216624	0.999347	379861	-11.581	5.119e-31	--
rs62056919	17	43786698	T	C	0.216333	0.999281	379800	11.581	5.124e-31	++
rs62055937	17	43848968	T	G	0.215937	0.996187	378827	11.581	5.15e-31	++
rs79406732	17	43940497	T	C	0.216399	0.999282	379618	11.58	5.175e-31	++
rs62055698	17	43758238	T	C	0.216647	0.999864	380017	11.58	5.184e-31	++
rs10514879	17	43802971	T	C	0.216653	0.999765	379975	11.58	5.213e-31	++
rs62621252	17	43922942	T	C	0.21737	1	380060	-11.579	5.282e-31	--
rs62055700	17	43758742	T	C	0.216564	0.999899	380035	-11.578	5.303e-31	--
rs35282504	17	43832618	A	G	0.216593	0.999445	379880	11.578	5.353e-31	++
rs2316784	17	44021699	T	G	0.215152	0.994155	377732	11.577	5.365e-31	++
rs62056841	17	43990041	A	C	0.216702	0.999334	379782	-11.577	5.369e-31	--
rs62056905	17	43782693	A	G	0.216849	0.997052	378728	-11.577	5.391e-31	--
rs62055955	17	43854340	A	G	0.216677	0.999213	379822	-11.577	5.401e-31	--
rs62057147	17	43903298	A	G	0.21743	0.998451	379534	11.576	5.443e-31	++
rs62056880	17	43782304	T	C	0.216509	0.999678	379972	-11.576	5.451e-31	--
rs62062797	17	44027366	T	G	0.214985	0.99472	377823	-11.576	5.454e-31	--
rs62054388	17	43805590	T	C	0.216957	0.999569	379913	11.576	5.469e-31	++
rs55653963	17	43799509	A	C	0.216404	0.999386	379848	-11.576	5.478e-31	--
rs56160448	17	43792358	A	G	0.216535	0.999318	379848	-11.575	5.49e-31	--
rs62055885	17	43838014	A	G	0.216593	0.999093	379692	-11.575	5.501e-31	--
rs2696425	17	43666906	C	G	0.216981	0.997831	378720	11.575	5.503e-31	++
rs75916678	17	43849366	T	C	0.21652	0.998912	379561	-11.575	5.505e-31	--
rs56280951	17	44041107	A	G	0.21432	0.992521	376905	11.575	5.537e-31	++
rs111739681	17	43898459	T	C	0.216389	0.999802	379926	11.575	5.539e-31	++
rs62053948	17	43748046	T	C	0.216604	0.999916	380012	11.575	5.549e-31	++
rs76294809	17	43849327	A	G	0.216429	0.999423	379815	11.574	5.567e-31	++
rs4327091	17	44021717	A	G	0.215152	0.994153	377731	11.574	5.569e-31	++
rs62054382	17	43802525	T	C	0.216636	0.999816	379999	11.574	5.606e-31	++
rs17687462	17	43744990	T	C	0.216537	0.999817	379960	11.573	5.665e-31	++
rs11079721	17	43840107	A	C	0.21651	0.998199	379282	11.573	5.672e-31	++
rs17762308	17	43780948	T	C	0.216568	0.999231	379654	-11.572	5.693e-31	--
rs17689104	17	43782492	A	G	0.216451	0.999589	379955	-11.572	5.713e-31	--
rs55709241	17	44041101	T	C	0.21432	0.99251	376902	-11.572	5.725e-31	--
rs79892630	17	43781505	T	C	0.216441	0.999602	379892	11.572	5.738e-31	++
rs55787105	17	43853109	A	G	0.216327	0.999399	379765	11.571	5.792e-31	++
rs62055946	17	43851971	A	C	0.216386	0.99951	379825	11.57	5.83e-31	++
rs56043078	17	43853235	T	G	0.216382	0.999538	379830	-11.57	5.833e-31	--
rs77965652	17	43853457	A	G	0.216381	0.999541	379830	-11.57	5.833e-31	--
rs55849949	17	43853526	A	G	0.216381	0.999543	379830	-11.57	5.833e-31	--
rs55991914	17	43854267	T	C	0.21638	0.999553	379830	11.57	5.833e-31	++
rs62055957	17	43854536	A	C	0.216697	0.999144	379810	11.57	5.842e-31	++
rs77426526	17	43962982	A	G	0.216826	1	380060	11.57	5.853e-31	++
rs56062621	17	43798903	A	G	0.214864	0.993188	377116	-11.569	5.92e-31	--
rs62055945	17	43851851	A	G	0.216383	0.999513	379830	11.569	5.935e-31	++
rs62055901	17	43845041	A	G	0.216502	0.999183	379671	11.569	5.95e-31	++
rs62062798	17	44027383	A	G	0.21493	0.994509	377758	-11.568	5.952e-31	--
rs76830096	17	43857129	A	C	0.216399	0.999484	379812	-11.568	5.967e-31	--
rs4074462	17	43855228	T	G	0.217559	0.998185	379767	11.568	5.993e-31	++
rs56168907	17	43837091	T	C	0.216589	0.999089	379742	-11.567	6.052e-31	--
rs62055875	17	43832864	T	C	0.216592	0.999446	379853	-11.567	6.077e-31	--
rs62057111	17	43897130	A	G	0.216664	0.999693	379932	-11.566	6.097e-31	--
rs56369036	17	43841571	A	T	0.21644	0.999239	379702	11.566	6.111e-31	++
rs62055938	17	43849656	A	C	0.216397	0.999416	379811	11.566	6.119e-31	++
rs241032	17	43734145	T	C	0.216716	0.999726	379985	-11.566	6.139e-31	--
rs62055950	17	43853133	T	C	0.216379	0.999529	379823	-11.566	6.143e-31	--
rs56303031	17	43853922	A	G	0.216665	0.999215	379810	11.564	6.267e-31	++
rs62056931	17	43789698	A	G	0.214773	1	380060	11.563	6.332e-31	++
rs62055939	17	43849787	A	T	0.216405	0.999446	379819	-11.563	6.333e-31	--
rs62055940	17	43849896	A	G	0.216404	0.999446	379819	-11.563	6.333e-31	--
rs76885724	17	43850519	T	C	0.216404	0.999455	379819	11.563	6.333e-31	++
rs62055942	17	43850966	A	G	0.216402	0.999455	379817	-11.563	6.362e-31	--
rs75022332	17	43810873	A	T	0.213608	0.988695	375440	-11.563	6.372e-31	--
rs62054383	17	43802907	T	C	0.216638	0.999669	379957	-11.562	6.39e-31	--
rs17571809	17	44034859	A	G	0.216669	0.998094	379139	-11.562	6.406e-31	--
rs76563578	17	43933879	C	G	0.216712	0.999402	379728	-11.562	6.411e-31	--
rs62057069	17	43859065	T	C	0.216407	0.999853	380005	-11.562	6.415e-31	--
rs62055943	17	43851018	T	C	0.216403	0.999462	379818	-11.562	6.422e-31	--
rs56082319	17	43844798	A	G	0.216529	0.999297	379685	11.562	6.436e-31	++
rs56070245	17	43847868	T	C	0.216432	0.999434	379805	-11.561	6.488e-31	--
rs17690176	17	43916773	A	C	0.216665	0.999635	379911	-11.561	6.523e-31	--
rs62056881	17	43782455	T	G	0.21639	0.999256	379866	11.56	6.59e-31	++
rs11079724	17	43841912	T	C	0.216609	0.998964	379666	11.559	6.633e-31	++
rs41457044	17	43911424	T	C	0.216561	0.999812	379958	11.559	6.686e-31	++
rs4471726	17	43807134	T	C	0.21686	0.999239	379824	-11.558	6.752e-31	--
rs55747440	17	43837115	A	G	0.216623	0.999189	379750	-11.558	6.753e-31	--
rs9944484	17	43990662	A	G	0.217095	0.999597	379945	11.557	6.789e-31	++
rs62057068	17	43858629	A	G	0.216401	0.999767	379933	-11.557	6.798e-31	--
rs28364025	17	43894102	T	C	0.216718	0.999474	379990	-11.557	6.799e-31	--
rs34303488	17	43848181	T	C	0.216435	0.99943	379810	11.557	6.833e-31	++
rs55838058	17	43798902	T	C	0.214868	0.993304	377159	11.556	6.892e-31	++
rs56268325	17	43847741	T	C	0.216435	0.999446	379803	-11.555	6.946e-31	--
rs56387266	17	43847912	T	C	0.216435	0.999447	379811	-11.555	6.966e-31	--
rs62057071	17	43859691	C	G	0.21641	0.999864	380026	-11.552	7.192e-31	--
rs56099546	17	43894609	A	G	0.216405	0.99968	379895	-11.551	7.263e-31	--
rs56357543	17	43894547	T	C	0.216406	0.999678	379894	11.551	7.276e-31	++
rs62057070	17	43859640	A	G	0.216411	0.999868	380027	-11.551	7.288e-31	--
rs440778	17	43686420	A	G	0.21533	0.994839	378110	-11.551	7.337e-31	--
rs365825	17	43705601	A	G	0.227756	1	380060	-11.55	7.376e-31	--
rs62055895	17	43844044	A	G	0.216433	0.999364	379715	-11.55	7.42e-31	--
rs62055896	17	43844201	T	C	0.216433	0.999367	379715	11.55	7.42e-31	++
rs55725840	17	43844486	A	T	0.216433	0.999368	379715	11.55	7.42e-31	++
rs78872653	17	43905134	A	G	0.21658	0.999921	380028	11.549	7.432e-31	++
rs56109643	17	43844859	A	G	0.216432	0.999373	379719	-11.549	7.468e-31	--
rs77555455	17	44035516	A	G	0.216827	0.998535	379268	11.549	7.483e-31	++
rs10445362	17	43914554	A	C	0.216586	0.999857	380012	11.549	7.504e-31	++
rs10445363	17	43914558	A	G	0.216586	0.999856	380012	11.549	7.504e-31	++
rs62057156	17	43904948	C	G	0.21658	0.999931	380033	11.549	7.506e-31	++
rs2316772	17	43946423	A	C	0.216828	0.998745	379450	-11.548	7.523e-31	--
rs78506181	17	43897480	A	G	0.216642	0.999877	379989	-11.548	7.533e-31	--
rs62057157	17	43905313	C	G	0.216579	0.999928	380032	11.548	7.564e-31	++
rs739645	17	43894990	T	G	0.216589	0.999853	380004	-11.548	7.573e-31	--
rs62054802	17	43914598	C	G	0.216585	0.999873	380009	11.547	7.673e-31	++
rs62054805	17	43915054	A	G	0.216586	0.999874	380009	-11.547	7.673e-31	--
rs56971664	17	43918613	T	C	0.217222	0.9991	379936	-11.546	7.695e-31	--
rs62063291	17	44043378	T	C	0.216867	1	380060	-11.546	7.705e-31	--
rs12150125	17	43986432	A	G	0.216929	0.998608	379428	11.546	7.724e-31	++
rs62054831	17	43932381	T	C	0.216492	0.998972	379554	11.546	7.731e-31	++
rs62054806	17	43915312	T	C	0.216586	0.999874	380008	11.546	7.754e-31	++
rs117646503	17	43893260	T	C	0.21661	0.99985	379997	-11.546	7.758e-31	--
rs62055888	17	43838720	T	C	0.212906	0.995592	377766	11.546	7.766e-31	++
rs17689824	17	43904397	T	C	0.21658	0.999939	380045	11.546	7.774e-31	++
rs62057150	17	43903548	T	C	0.216586	0.999884	380032	11.545	7.789e-31	++
rs17689471	17	43892973	T	C	0.216643	0.999682	379896	-11.545	7.802e-31	--
rs3885074	17	43902738	A	C	0.216582	0.999936	380048	11.545	7.84e-31	++
rs10445333	17	43916509	A	G	0.216583	0.999852	380006	-11.545	7.849e-31	--
rs28364023	17	43894159	T	C	0.216564	0.999666	379990	11.545	7.863e-31	++
rs62057149	17	43903546	A	G	0.216587	0.999881	380031	-11.544	7.875e-31	--
rs62057144	17	43901558	A	G	0.216609	1	380060	-11.544	7.877e-31	--
rs56347602	17	43939255	T	C	0.216818	0.99988	379995	-11.544	7.878e-31	--
rs62057152	17	43904110	C	G	0.21658	0.999943	380046	11.544	7.913e-31	++
rs62054803	17	43914728	T	G	0.216578	0.999817	379997	11.544	7.929e-31	++
rs62057148	17	43903485	C	G	0.216587	0.999894	380033	11.544	7.933e-31	++
rs77692262	17	43917086	A	G	0.216584	0.999834	380011	-11.544	7.943e-31	--
rs62055928	17	43847374	A	G	0.216428	0.999408	379747	11.544	7.952e-31	++
rs62057153	17	43904528	T	C	0.21658	0.999931	380043	-11.543	8.034e-31	--
rs62057154	17	43904610	T	C	0.216592	0.999915	380043	11.543	8.034e-31	++
rs62057155	17	43904673	T	C	0.216581	0.999934	380043	11.543	8.034e-31	++
rs17762769	17	43893403	A	G	0.216608	0.999845	379995	11.543	8.04e-31	++
rs418891	17	43693538	T	G	0.216727	0.999352	379806	11.542	8.113e-31	++
rs62057158	17	43907143	A	G	0.21657	0.999903	380015	11.542	8.134e-31	++
rs4609899	17	43807113	T	C	0.216874	0.999212	379811	11.541	8.149e-31	++
rs16940668	17	43907966	A	G	0.216567	0.99985	379979	11.541	8.166e-31	++
rs55763795	17	43908773	C	G	0.216579	0.999891	380016	11.541	8.177e-31	++
rs55865707	17	43908826	T	G	0.216579	0.99989	380016	-11.541	8.177e-31	--
rs17770296	17	43969136	T	C	0.216784	0.999868	380008	11.541	8.243e-31	++
rs62063849	17	44073062	T	G	0.217183	0.998877	379643	-11.54	8.26e-31	--
rs55876817	17	43958139	A	C	0.216548	0.998987	379666	-11.54	8.263e-31	--
rs56233672	17	43920300	T	C	0.216595	0.99987	380012	-11.54	8.273e-31	--
rs56354807	17	43920378	T	C	0.216595	0.999868	380012	11.54	8.273e-31	++
rs62057067	17	43858326	T	C	0.216397	0.999703	379880	11.54	8.302e-31	++
rs113934115	17	43847039	T	C	0.216436	0.999438	379752	11.54	8.31e-31	++
rs28439143	17	43987723	A	G	0.21616	1	380060	11.54	8.313e-31	++
rs62057112	17	43897202	A	T	0.216591	0.999872	380000	11.54	8.317e-31	++
rs56150806	17	43919301	T	C	0.216589	0.999855	380014	-11.54	8.322e-31	--
rs78587102	17	43897246	A	G	0.216573	0.999895	380001	-11.54	8.324e-31	--
rs55718212	17	43920411	T	C	0.21659	0.999852	380010	-11.54	8.334e-31	--
rs55779147	17	43894510	A	G	0.216596	0.999873	379989	11.54	8.335e-31	++
rs10445364	17	43916356	A	G	0.216585	0.999869	380015	11.54	8.339e-31	++
rs113796169	17	44005254	A	T	0.216808	0.999895	380013	11.539	8.373e-31	++
rs739644	17	43895008	C	G	0.216595	0.999884	380009	-11.539	8.387e-31	--
rs62055894	17	43843943	A	G	0.216431	0.999349	379703	11.539	8.397e-31	++
rs62055903	17	43846668	A	C	0.216437	0.999435	379753	11.539	8.399e-31	++
rs111374028	17	43846820	A	G	0.216437	0.999434	379753	11.539	8.399e-31	++
rs34283254	17	43902861	A	C	0.216581	0.99993	380051	11.539	8.402e-31	++
rs74903707	17	44028707	A	G	0.216797	0.99922	379701	11.539	8.436e-31	++
rs11079723	17	43841729	T	C	0.216351	0.999062	379589	-11.538	8.454e-31	--
rs2316765	17	43912454	T	C	0.216575	0.999866	380002	-11.538	8.46e-31	--
rs878886	17	43912490	C	G	0.216578	0.999886	380003	-11.538	8.462e-31	--
rs56127111	17	43913315	T	C	0.216581	0.999884	380003	11.538	8.475e-31	++
rs74922289	17	43918524	A	G	0.216589	0.99987	380018	-11.538	8.492e-31	--
rs62054804	17	43914809	T	C	0.216835	0.999745	379960	11.538	8.507e-31	++
rs17690314	17	43919884	T	G	0.216594	0.999871	380015	-11.538	8.512e-31	--
rs1876831	17	43907745	T	C	0.216578	0.999905	380019	11.537	8.558e-31	++
rs16940665	17	43907896	T	C	0.216578	0.999904	380019	-11.537	8.558e-31	--
rs17571857	17	44035706	A	G	0.216849	0.998579	379299	-11.537	8.57e-31	--
rs111962225	17	43934016	C	G	0.216801	0.999485	379736	11.537	8.618e-31	++
rs112454267	17	44005329	A	G	0.21681	0.999883	380009	11.537	8.631e-31	++
rs3885075	17	43902799	A	G	0.216582	0.999933	380052	-11.536	8.654e-31	--
rs41280116	17	43902842	T	C	0.216582	0.999932	380052	11.536	8.654e-31	++
rs12150390	17	43896228	T	C	0.216588	0.999925	380011	-11.536	8.709e-31	--
rs17650901	17	44039691	A	G	0.216779	0.999206	379655	-11.536	8.721e-31	--
rs17763086	17	43905481	T	G	0.216609	0.999844	380020	-11.536	8.728e-31	--
rs55996632	17	43935888	T	C	0.216806	1	380060	11.536	8.735e-31	++
rs393152	17	43719143	A	G	0.227907	1	380060	-11.535	8.745e-31	--
rs62055551	17	43965687	C	G	0.217335	0.999756	379907	-11.535	8.776e-31	--
rs62055550	17	43965680	A	G	0.217336	0.999752	379906	11.535	8.78e-31	++
rs41280118	17	43903089	T	C	0.216585	0.999874	380030	11.535	8.801e-31	++
rs111447859	17	43987184	T	C	0.216871	0.999594	379876	-11.535	8.807e-31	--
rs17763533	17	43918190	T	C	0.216587	0.999871	380017	-11.535	8.81e-31	--
rs17770186	17	43964191	A	C	0.216769	0.999921	380021	11.535	8.81e-31	++
rs112583797	17	43918418	A	G	0.216583	0.999847	380015	-11.535	8.816e-31	--
rs16940674	17	43910507	T	C	0.216578	0.9999	380000	11.535	8.834e-31	++
rs62056837	17	43988884	T	C	0.216771	0.999808	379956	-11.534	8.869e-31	--
rs1876830	17	43911352	T	C	0.216578	0.999895	379999	11.534	8.883e-31	++
rs1876829	17	43911443	T	C	0.216578	0.999895	379999	-11.534	8.883e-31	--
rs1396862	17	43902997	A	G	0.216583	0.999902	380049	11.534	8.911e-31	++
rs62057143	17	43901528	T	C	0.216587	0.999996	380059	-11.534	8.914e-31	--
rs55849973	17	43792418	T	C	0.215327	0.995554	378339	-11.534	8.916e-31	--
rs62054815	17	43923266	A	G	0.216528	1	380060	11.534	8.917e-31	++
rs4335809	17	43902216	T	C	0.216586	0.99998	380054	11.534	8.94e-31	++
rs4341787	17	43902505	T	C	0.21658	0.999948	380054	11.534	8.94e-31	++
rs55721252	17	43958099	T	C	0.216579	0.999118	379696	-11.534	8.941e-31	--
rs878888	17	43912635	A	G	0.216556	0.999774	379958	-11.533	8.955e-31	--
rs4525537	17	43912723	T	C	0.216556	0.999764	379958	-11.533	8.955e-31	--
rs4640231	17	43912786	C	G	0.216552	0.999788	379958	11.533	8.955e-31	++
rs4482334	17	43912830	T	C	0.216552	0.999788	379958	-11.533	8.955e-31	--
rs878887	17	43912582	T	C	0.216557	0.999798	379959	11.533	8.959e-31	++
rs1912151	17	43902944	T	C	0.216589	0.999853	380033	11.533	8.96e-31	++
rs62063271	17	44036047	A	G	0.21729	0.99798	379288	11.533	8.962e-31	++
rs111520035	17	44039410	A	G	0.216794	0.999128	379631	-11.533	8.978e-31	--
rs62054834	17	43934314	T	C	0.216804	0.999562	379771	-11.533	8.989e-31	--
rs62059007	17	44005615	A	G	0.216793	0.999874	380017	-11.533	9.014e-31	--
rs62054825	17	43930033	A	G	0.216681	0.999334	379752	11.533	9.018e-31	++
rs62055893	17	43842494	A	G	0.216373	0.997965	379447	-11.533	9.022e-31	--
rs4523962	17	43902522	A	G	0.216581	0.999945	380053	11.533	9.038e-31	++
rs17564829	17	44006601	T	C	0.216806	0.999873	380017	-11.532	9.049e-31	--
rs4255816	17	44010364	C	G	0.216791	0.999887	380018	-11.532	9.057e-31	--
rs62054811	17	43918651	C	G	0.216558	0.999758	379987	-11.532	9.061e-31	--
rs62054763	17	43910262	C	G	0.216577	0.999899	380002	-11.532	9.064e-31	--
rs1876828	17	43911525	T	C	0.216578	0.999894	380000	11.532	9.066e-31	++
rs16940676	17	43911036	A	G	0.216569	0.999849	379989	11.532	9.09e-31	++
rs17763515	17	43917818	A	G	0.21659	0.999798	379988	11.532	9.114e-31	++
rs10445335	17	43934896	A	T	0.216838	0.999656	379935	11.532	9.115e-31	++
rs10445369	17	43934776	A	G	0.216803	0.999642	379927	-11.532	9.117e-31	--
rs1876827	17	43911832	T	C	0.216579	0.999893	380000	-11.532	9.128e-31	--
rs28364021	17	43912282	T	C	0.216532	0.999887	380000	11.532	9.128e-31	++
rs62055752	17	43767628	A	G	0.216555	0.99974	379965	11.532	9.132e-31	++
rs17691556	17	43969168	A	T	0.216804	0.999952	380036	11.531	9.17e-31	++
rs17649553	17	43994648	T	C	0.21707	0.999205	379723	11.531	9.19e-31	++
rs56194412	17	43960600	T	C	0.216805	0.999907	380039	-11.531	9.194e-31	--
rs62061709	17	44007493	T	C	0.216812	0.999905	380019	11.531	9.222e-31	++
rs56042957	17	43992244	A	G	0.216127	0.997385	379184	11.531	9.224e-31	++
rs55810795	17	43992283	A	G	0.216129	0.997392	379184	-11.531	9.224e-31	--
rs17564983	17	44011825	A	C	0.216812	0.999843	379972	-11.531	9.238e-31	--
rs55780945	17	44040120	T	C	0.216756	0.999416	379785	11.53	9.266e-31	++
rs62059005	17	44004472	A	G	0.216811	0.999898	380014	-11.53	9.278e-31	--
rs28768976	17	43688317	A	G	0.227887	0.998552	379473	-11.53	9.279e-31	--
rs56080482	17	44032597	A	G	0.216867	0.998805	379494	11.53	9.306e-31	++
rs56023973	17	43917776	T	G	0.216579	0.999823	379994	11.53	9.326e-31	++
rs62055932	17	43848412	A	G	0.216684	0.998628	379604	-11.53	9.335e-31	--
rs62054436	17	43825568	T	C	0.215896	0.996546	378684	11.53	9.368e-31	++
rs62054437	17	43825576	T	C	0.215892	0.996525	378684	-11.53	9.368e-31	--
rs17650417	17	44013103	T	G	0.216813	0.999875	380022	11.529	9.38e-31	++
rs62054814	17	43921572	A	T	0.2166	0.999891	380011	11.529	9.399e-31	++
rs62054809	17	43918239	T	C	0.216552	0.999745	379976	11.529	9.429e-31	++
rs17649635	17	43995990	A	G	0.216812	0.999889	380005	-11.529	9.436e-31	--
rs17650771	17	44035367	A	G	0.216839	0.998631	379326	-11.529	9.47e-31	--
rs77924424	17	44012915	T	C	0.216837	0.999739	379966	-11.528	9.505e-31	--
rs17690326	17	43920974	T	C	0.216599	0.999889	380012	-11.528	9.516e-31	--
rs113347741	17	43973408	T	C	0.216782	0.999927	380056	11.528	9.528e-31	++
rs78720789	17	43973413	A	G	0.216782	0.999927	380056	-11.528	9.528e-31	--
rs10445336	17	43934948	A	G	0.216845	0.999698	379948	-11.528	9.551e-31	--
rs62057101	17	43885291	A	G	0.216593	0.999789	379955	11.528	9.584e-31	++
rs7502888	17	43986992	C	G	0.216803	0.99985	379989	11.528	9.584e-31	++
rs112647192	17	43994623	A	G	0.216805	0.99975	379979	11.527	9.596e-31	++
rs55946323	17	44031946	A	G	0.216813	0.998862	379449	-11.527	9.599e-31	--
rs767058	17	43998767	T	C	0.216939	0.999287	379722	-11.527	9.614e-31	--
rs78917495	17	43858482	T	C	0.216479	0.999431	379746	11.527	9.624e-31	++
rs62061712	17	44009876	A	C	0.216798	0.999922	380029	11.527	9.624e-31	++
rs7501759	17	44009921	A	G	0.216798	0.999922	380029	-11.527	9.624e-31	--
rs112116311	17	43989898	T	G	0.216793	0.999708	379937	-11.527	9.625e-31	--
rs78209533	17	43989909	A	G	0.216793	0.999708	379937	-11.527	9.625e-31	--
rs62061705	17	44006252	T	C	0.216809	0.999867	380010	-11.527	9.625e-31	--
rs17564780	17	44005413	A	G	0.216813	0.999887	380011	-11.527	9.628e-31	--
rs75257002	17	43843395	T	C	0.21615	0.997473	378901	11.527	9.633e-31	++
rs62054843	17	43937184	T	C	0.216856	0.999796	380020	-11.527	9.646e-31	--
rs55821155	17	44032470	C	G	0.216838	0.998892	379501	-11.527	9.659e-31	--
rs62055899	17	43844977	A	T	0.216364	0.99913	379605	11.527	9.662e-31	++
rs17571739	17	44032915	T	C	0.216147	0.996716	378787	-11.527	9.663e-31	--
rs62061713	17	44010405	A	G	0.216775	0.999856	380018	-11.527	9.676e-31	--
rs62061714	17	44010452	A	C	0.216775	0.999857	380018	11.527	9.676e-31	++
rs2873269	17	43931122	T	C	0.216678	0.999306	379736	11.527	9.685e-31	++
rs2316769	17	43930798	A	G	0.216698	0.999442	379798	-11.526	9.703e-31	--
rs62062795	17	44027090	T	C	0.216767	0.999423	379777	11.526	9.712e-31	++
rs55888391	17	43938107	A	G	0.216809	0.99992	380023	-11.526	9.716e-31	--
rs76329216	17	43938499	A	G	0.216809	0.999917	380023	11.526	9.716e-31	++
rs62054846	17	43938634	A	G	0.216809	0.999917	380023	-11.526	9.716e-31	--
rs55646970	17	43938796	A	G	0.216809	0.999916	380023	-11.526	9.716e-31	--
rs62054824	17	43929992	T	C	0.216652	0.999298	379754	11.526	9.727e-31	++
rs62056839	17	43989221	T	C	0.216791	0.999897	380001	-11.526	9.727e-31	--
rs62056838	17	43989087	A	G	0.216791	0.999898	380002	-11.526	9.74e-31	--
rs56317731	17	44032073	A	G	0.216831	0.998952	379518	-11.526	9.763e-31	--
rs56166491	17	44042221	A	G	0.216771	0.999785	379965	-11.526	9.775e-31	--
rs62054832	17	43933579	A	C	0.216644	0.998465	379455	11.526	9.788e-31	++
rs62056835	17	43988623	A	G	0.216802	0.999851	380001	11.526	9.793e-31	++
rs79580365	17	43960172	T	C	0.216798	0.999935	380032	11.526	9.798e-31	++
rs55823844	17	43978320	A	G	0.216788	1	380060	11.526	9.808e-31	++
rs55886302	17	43936011	A	G	0.21681	0.999936	380024	-11.525	9.821e-31	--
rs56136075	17	43936298	A	C	0.21681	0.999934	380024	11.525	9.821e-31	++
rs55673092	17	43938882	A	G	0.216808	0.999915	380022	11.525	9.821e-31	++
rs55895732	17	43968937	T	C	0.216774	0.999905	380032	-11.525	9.852e-31	--
rs75945623	17	43937505	T	C	0.216893	0.999785	379960	11.525	9.853e-31	++
rs62055900	17	43845002	C	G	0.216375	0.999134	379611	-11.525	9.859e-31	--
rs62054844	17	43937333	T	G	0.216809	0.999926	380025	-11.525	9.868e-31	--
rs56338487	17	43960812	A	T	0.2168	0.999935	380043	-11.525	9.874e-31	--
rs62055538	17	43960997	T	C	0.2168	0.999938	380043	-11.525	9.874e-31	--
rs62055540	17	43961142	T	C	0.216797	0.999923	380043	-11.525	9.874e-31	--
rs17763596	17	43921210	T	G	0.216606	0.999865	380002	11.525	9.883e-31	++
rs62055529	17	43960020	A	G	0.216796	0.999945	380030	-11.525	9.888e-31	--
rs74548327	17	43973080	A	G	0.21681	0.999908	380031	-11.525	9.898e-31	--
rs56167560	17	43792411	A	G	0.21516	0.995565	378337	-11.525	9.901e-31	--
rs62055539	17	43961044	A	G	0.216809	0.999908	380043	-11.525	9.901e-31	--
rs885639	17	43928614	T	G	0.219762	0.997267	379637	-11.525	9.916e-31	--
rs62054835	17	43934672	A	C	0.21681	0.99965	379919	-11.524	9.934e-31	--
rs62056851	17	43992806	A	G	0.216789	0.99987	380010	-11.524	9.965e-31	--
rs76839282	17	44029178	C	G	0.216705	0.999079	379610	11.524	9.967e-31	++
rs2006305	17	43959752	A	T	0.216796	0.999943	380027	-11.524	9.968e-31	--
rs2019822	17	43959918	A	T	0.216796	0.999945	380029	11.524	9.97e-31	++
rs62054857	17	43939936	A	G	0.216807	0.999896	379998	11.524	9.971e-31	++
rs113589236	17	43981795	A	G	0.216788	0.999972	380060	11.524	1e-30	++
rs113029914	17	43981831	A	T	0.216788	0.999972	380060	-11.524	1e-30	--
rs2316783	17	44010118	C	G	0.216796	0.999914	380027	11.524	1e-30	++
rs62057063	17	43856730	T	C	0.216083	0.998458	379403	11.524	1.002e-30	++
rs17690679	17	43924803	A	G	0.21657	0.999897	380018	-11.524	1.004e-30	--
rs62055546	17	43964567	A	C	0.214071	0.991004	376887	-11.524	1.004e-30	--
rs2019816	17	43959661	A	G	0.216796	0.999942	380025	11.523	1.007e-30	++
rs62060768	17	44134984	A	G	0.216782	0.999766	379928	11.523	1.008e-30	++
rs79860128	17	43990072	A	G	0.216795	0.999877	380000	-11.523	1.011e-30	--
rs12150235	17	44015745	A	G	0.216775	0.999901	380009	-11.523	1.012e-30	--
rs55682376	17	43991888	A	G	0.216794	0.999896	380012	11.523	1.013e-30	++
rs55894109	17	43957221	T	C	0.2168	0.999898	380010	11.523	1.014e-30	++
rs56249780	17	43957328	T	C	0.2168	0.999897	380010	11.523	1.014e-30	++
rs55707339	17	43842462	T	C	0.216298	0.997999	379423	-11.522	1.018e-30	--
rs62056804	17	43982286	T	C	0.216793	0.999993	380060	11.522	1.018e-30	++
rs1467966	17	43984399	T	C	0.216792	0.999945	380041	11.522	1.02e-30	++
rs79492906	17	43984864	T	C	0.216791	0.999936	380041	11.522	1.02e-30	++
rs62061715	17	44011526	A	G	0.216797	0.999925	380029	-11.522	1.021e-30	--
rs17564948	17	44011749	A	G	0.216797	0.999926	380029	-11.522	1.021e-30	--
rs55937610	17	43960283	A	G	0.216796	0.999948	380032	-11.522	1.022e-30	--
rs76090253	17	44002969	A	C	0.216801	0.999902	380022	-11.522	1.022e-30	--
rs55788597	17	44003397	A	T	0.216801	0.999901	380022	11.522	1.022e-30	++
rs56197117	17	44003446	A	G	0.216801	0.999901	380022	-11.522	1.022e-30	--
rs56249311	17	44003599	T	C	0.216801	0.999902	380022	11.522	1.022e-30	++
rs62059004	17	44003893	A	G	0.216801	0.999902	380022	-11.522	1.022e-30	--
rs2316782	17	44010040	A	G	0.216822	0.999872	380027	-11.522	1.023e-30	--
rs78328427	17	43916932	A	G	0.21655	0.999717	379931	11.522	1.024e-30	++
rs10445370	17	43935118	A	G	0.216796	0.999881	380005	11.522	1.027e-30	++
rs611351	17	43692935	A	G	0.216731	0.999104	379698	-11.521	1.029e-30	--
rs62056848	17	43992456	A	G	0.21678	0.999819	380009	11.521	1.029e-30	++
rs62056849	17	43992463	C	G	0.21678	0.999819	380009	11.521	1.029e-30	++
rs17649918	17	44001621	A	G	0.216799	0.999914	380010	-11.521	1.029e-30	--
rs739642	17	43946838	A	C	0.216799	0.999859	380001	11.521	1.031e-30	++
rs62061719	17	44012989	T	C	0.21682	0.999855	380019	11.521	1.032e-30	++
rs17650381	17	44013024	T	C	0.21682	0.999855	380019	-11.521	1.032e-30	--
rs78077519	17	44010984	A	G	0.216798	0.999921	380028	11.521	1.033e-30	++
rs77561671	17	43976627	T	G	0.216787	0.999974	380054	11.521	1.036e-30	++
rs17564493	17	44001379	T	C	0.216799	0.999915	380011	11.521	1.038e-30	++
rs17649954	17	44001661	A	G	0.216799	0.999915	380011	-11.521	1.038e-30	--
rs62059003	17	44002431	T	C	0.216799	0.999913	380011	11.521	1.038e-30	++
rs17650063	17	44002555	A	G	0.216799	0.999913	380011	-11.521	1.038e-30	--
rs17564703	17	44002595	T	C	0.216799	0.999913	380011	11.521	1.038e-30	++
rs62062802	17	44028045	T	G	0.216795	0.999241	379698	11.521	1.038e-30	++
rs16940677	17	43911898	T	C	0.216539	0.999576	379988	11.521	1.039e-30	++
rs62061764	17	44166197	A	G	0.216703	0.999546	379975	-11.521	1.039e-30	--
rs62056784	17	43974889	C	G	0.216789	0.999974	380051	-11.52	1.042e-30	--
rs62063296	17	44046202	T	C	0.216803	0.999789	379961	11.52	1.042e-30	++
rs62055956	17	43854449	T	C	0.217125	0.997888	379339	11.52	1.043e-30	++
rs56189701	17	43987801	T	C	0.216408	0.999175	379675	-11.52	1.043e-30	--
rs9468	17	44101563	T	C	0.217362	0.998376	379068	-11.52	1.043e-30	--
rs17564223	17	43997520	T	C	0.216802	0.999871	380007	11.52	1.044e-30	++
rs62056803	17	43982159	A	G	0.216795	1	380060	-11.52	1.045e-30	--
rs17770108	17	43961292	T	G	0.216795	0.999965	380053	11.52	1.046e-30	++
rs17689378	17	43881790	T	C	0.216568	1	380060	11.52	1.047e-30	++
rs112275277	17	43981958	T	C	0.216837	0.999898	380058	11.52	1.047e-30	++
rs55760800	17	43996908	T	G	0.216822	0.999855	379983	-11.52	1.048e-30	--
rs56303672	17	43996960	A	G	0.216822	0.999856	379983	-11.52	1.048e-30	--
rs17425752	17	43906726	A	C	0.216524	0.998839	379612	-11.52	1.051e-30	--
rs80348388	17	43952634	A	T	0.216799	0.99989	380008	-11.52	1.051e-30	--
rs75046472	17	43997499	A	T	0.216795	0.999885	380014	-11.52	1.051e-30	--
rs62056800	17	43979468	A	T	0.216792	0.999993	380058	11.52	1.052e-30	++
rs113834264	17	43979622	A	G	0.216792	0.999992	380058	11.52	1.052e-30	++
rs2099151	17	43979822	A	T	0.216792	0.999991	380058	-11.52	1.052e-30	--
rs2082068	17	43979971	T	C	0.216789	0.999973	380058	11.52	1.052e-30	++
rs1984937	17	43980530	A	C	0.216793	0.999993	380058	-11.52	1.052e-30	--
rs62056802	17	43980762	A	G	0.216792	0.999993	380058	-11.52	1.052e-30	--
rs62056840	17	43989689	T	C	0.216815	0.999844	379969	-11.52	1.052e-30	--
rs75686108	17	44022376	T	C	0.216706	0.999308	379772	11.519	1.054e-30	++
rs62055542	17	43963844	T	C	0.216794	0.999989	380057	11.519	1.055e-30	++
rs17770120	17	43963943	A	C	0.216794	0.999989	380057	11.519	1.055e-30	++
rs17770150	17	43964163	A	G	0.216794	0.999986	380057	11.519	1.055e-30	++
rs17691449	17	43964283	C	G	0.216794	0.999988	380057	11.519	1.055e-30	++
rs62055548	17	43964899	A	G	0.216794	0.999988	380057	-11.519	1.055e-30	--
rs113327263	17	43965063	T	C	0.216794	0.999988	380057	-11.519	1.055e-30	--
rs62055553	17	43966178	A	C	0.216794	0.999984	380057	11.519	1.055e-30	++
rs62055554	17	43966260	A	G	0.216794	0.999984	380057	-11.519	1.055e-30	--
rs62055555	17	43966282	T	G	0.216794	0.999984	380057	11.519	1.055e-30	++
rs111941646	17	43966608	A	T	0.216794	0.999984	380057	-11.519	1.055e-30	--
rs62055556	17	43966749	T	C	0.216794	0.999984	380057	-11.519	1.055e-30	--
rs62055557	17	43966795	A	C	0.216794	0.999987	380057	11.519	1.055e-30	++
rs62055558	17	43966955	A	G	0.216794	0.999984	380057	-11.519	1.055e-30	--
rs62055559	17	43967138	T	G	0.216793	0.999985	380057	-11.519	1.055e-30	--
rs62055475	17	43945106	T	C	0.216794	0.999874	379994	-11.519	1.056e-30	--
rs12150576	17	44015624	A	G	0.216793	0.999955	380040	11.519	1.056e-30	++
rs55943825	17	43924776	T	C	0.21659	0.999935	380023	11.519	1.057e-30	++
rs12150223	17	43944204	T	C	0.2168	0.999871	379996	-11.519	1.057e-30	--
rs62056811	17	43985247	T	C	0.216791	0.99993	380039	11.519	1.058e-30	++
rs74509629	17	43985597	T	C	0.216793	0.999909	380039	11.519	1.058e-30	++
rs79290980	17	43985662	T	C	0.216793	0.999912	380039	-11.519	1.058e-30	--
rs62061716	17	44012096	A	G	0.216797	0.999926	380031	-11.519	1.058e-30	--
rs62062796	17	44027316	A	G	0.21655	0.999192	379646	11.519	1.059e-30	++
rs55685451	17	44001957	T	G	0.216798	0.999914	380011	-11.519	1.061e-30	--
rs17564591	17	44002062	A	C	0.216798	0.999913	380011	-11.519	1.061e-30	--
rs17650335	17	44012343	A	G	0.216797	0.999927	380034	11.519	1.061e-30	++
rs62061720	17	44013189	T	C	0.216798	0.999926	380034	11.519	1.061e-30	++
rs3912060	17	44165435	T	C	0.216703	0.999552	379976	11.519	1.063e-30	++
rs77129180	17	43963046	A	G	0.216794	0.999991	380056	11.519	1.064e-30	++
rs80254317	17	43963282	C	G	0.216794	0.999991	380056	-11.519	1.064e-30	--
rs112425426	17	43963416	C	G	0.216794	0.99999	380056	-11.519	1.064e-30	--
rs62055549	17	43965595	C	G	0.216794	0.999984	380055	11.518	1.065e-30	++
rs62055552	17	43965955	A	G	0.216794	0.999983	380056	-11.518	1.066e-30	--
rs1467962	17	43978604	A	G	0.216792	0.999996	380059	-11.518	1.067e-30	--
rs1560311	17	43978625	T	C	0.216792	0.999996	380059	-11.518	1.067e-30	--
rs17660132	17	44165803	T	C	0.216702	0.99954	379974	-11.518	1.067e-30	--
rs17763199	17	43910183	A	G	0.216516	0.999696	379860	11.518	1.069e-30	++
rs56249080	17	43939432	T	G	0.216823	0.99985	379991	11.518	1.069e-30	++
rs62054858	17	43940188	T	C	0.216808	0.999908	380001	-11.518	1.071e-30	--
rs62059008	17	44006085	A	G	0.216811	0.999857	380008	-11.518	1.071e-30	--
rs62055493	17	43952944	T	C	0.216794	0.999864	380009	-11.518	1.072e-30	--
rs62055495	17	43953043	A	C	0.216794	0.999865	380009	-11.518	1.072e-30	--
rs62058964	17	43999406	A	G	0.216802	0.99991	380011	-11.518	1.073e-30	--
rs17650258	17	44011073	A	G	0.216795	0.999914	380026	11.518	1.074e-30	++
rs62056807	17	43984253	C	G	0.216792	0.999947	380045	11.518	1.075e-30	++
rs62062274	17	44093319	A	G	0.216747	1	380060	11.518	1.075e-30	++
rs62058968	17	44001228	A	G	0.216804	0.999893	380008	11.517	1.077e-30	++
rs74496580	17	43974065	A	C	0.216793	0.999987	380057	11.517	1.078e-30	++
rs62056782	17	43974230	T	C	0.216791	0.999974	380055	11.517	1.078e-30	++
rs80346216	17	43974476	T	G	0.21679	0.999974	380055	11.517	1.078e-30	++
rs76632685	17	43974477	A	T	0.21679	0.999974	380055	-11.517	1.078e-30	--
rs62056783	17	43974549	C	G	0.21679	0.999974	380055	11.517	1.078e-30	++
rs76324150	17	43973233	T	C	0.216793	0.999991	380058	11.517	1.079e-30	++
rs62056780	17	43973652	T	C	0.216793	0.999989	380058	11.517	1.079e-30	++
rs62056781	17	43973899	T	C	0.216793	0.999988	380058	-11.517	1.079e-30	--
rs62056792	17	43976644	A	G	0.21679	0.999997	380060	11.517	1.079e-30	++
rs62056793	17	43977018	A	G	0.216791	0.999996	380060	-11.517	1.079e-30	--
rs62056794	17	43977049	A	G	0.216791	0.999996	380060	-11.517	1.079e-30	--
rs1864325	17	43977827	T	C	0.21679	0.999988	380060	11.517	1.079e-30	++
rs62056795	17	43978041	T	C	0.21679	0.999988	380060	11.517	1.079e-30	++
rs62056796	17	43978120	A	G	0.216792	0.999999	380060	-11.517	1.079e-30	--
rs12150242	17	44015816	A	G	0.21677	0.999826	380041	-11.517	1.08e-30	--
rs12150104	17	44015929	A	G	0.216793	0.99996	380041	11.517	1.08e-30	++
rs17563986	17	43991272	A	G	0.216789	0.999883	380009	-11.517	1.081e-30	--
rs62061726	17	44016341	A	G	0.216845	0.999938	380035	11.517	1.081e-30	++
rs17689882	17	43906828	A	G	0.216259	1	380060	11.517	1.082e-30	++
rs11079725	17	43923934	T	C	0.216587	0.99998	380059	-11.517	1.083e-30	--
rs77926909	17	43994252	T	C	0.217084	0.999083	379710	-11.517	1.083e-30	--
rs56387391	17	43959261	A	G	0.216796	0.999936	380020	11.517	1.085e-30	++
rs1467963	17	43978934	T	G	0.216792	0.999997	380059	-11.517	1.085e-30	--
rs62055502	17	43954284	A	G	0.216799	0.999892	380007	11.517	1.086e-30	++
rs62058965	17	43999529	C	G	0.2168	0.999915	380013	11.517	1.086e-30	++
rs76627340	17	43937460	A	G	0.216826	0.999887	380012	11.517	1.087e-30	++
rs79889833	17	43937633	A	G	0.216826	0.999886	380012	-11.517	1.087e-30	--
rs77625338	17	43937671	T	C	0.216826	0.999886	380012	11.517	1.087e-30	++
rs76500077	17	44004076	T	C	0.216768	0.999725	380017	-11.517	1.088e-30	--
rs111972148	17	43973121	C	G	0.216792	0.999985	380057	11.517	1.089e-30	++
rs55691306	17	43978295	C	G	0.216789	0.999985	380055	11.517	1.089e-30	++
rs62059009	17	44006130	T	C	0.216809	0.999863	380009	-11.517	1.089e-30	--
rs62062794	17	44026394	A	G	0.216759	0.999541	379868	-11.517	1.089e-30	--
rs112916880	17	44036129	T	C	0.216846	0.998662	379366	11.517	1.089e-30	++
rs62055498	17	43953814	A	G	0.216798	0.999896	380008	11.516	1.09e-30	++
rs62055499	17	43953991	C	G	0.216798	0.999897	380008	-11.516	1.09e-30	--
rs62055500	17	43954134	A	G	0.216798	0.999897	380008	11.516	1.09e-30	++
rs62055501	17	43954227	A	G	0.216798	0.999898	380008	11.516	1.09e-30	++
rs916793	17	43954686	A	G	0.216797	0.9999	380008	11.516	1.09e-30	++
rs4441322	17	43955030	A	G	0.216797	0.999902	380008	-11.516	1.09e-30	--
rs113414067	17	43955093	T	C	0.216797	0.999902	380008	-11.516	1.09e-30	--
rs55905252	17	43955365	A	C	0.216797	0.999904	380008	11.516	1.09e-30	++
rs62056791	17	43976064	T	C	0.216777	0.999946	380052	-11.516	1.09e-30	--
rs1967981	17	43999785	C	G	0.216799	0.999915	380012	-11.516	1.091e-30	--
rs1476127	17	43999793	A	G	0.216799	0.999915	380012	11.516	1.091e-30	++
rs8079501	17	44000234	A	T	0.216799	0.999915	380012	-11.516	1.091e-30	--
rs56002706	17	44000505	T	C	0.216799	0.999915	380012	11.516	1.091e-30	++
rs8078495	17	44000610	A	G	0.216799	0.999915	380012	11.516	1.091e-30	++
rs17649866	17	44000914	T	C	0.216799	0.999915	380012	-11.516	1.091e-30	--
rs17650633	17	44030231	T	C	0.216724	0.998974	379545	-11.516	1.091e-30	--
rs56327054	17	43943957	C	G	0.216828	0.999836	379967	11.516	1.092e-30	++
rs62057107	17	43896032	T	C	0.216557	0.999711	379892	11.516	1.093e-30	++
rs17691466	17	43968219	A	G	0.216794	0.999988	380060	-11.516	1.095e-30	--
rs17691508	17	43968463	C	G	0.216794	0.999989	380060	-11.516	1.095e-30	--
rs55943606	17	43968874	A	G	0.216794	0.999989	380060	-11.516	1.095e-30	--
rs17691610	17	43970662	T	G	0.216793	0.999993	380060	11.516	1.095e-30	++
rs76594404	17	43971457	C	G	0.216794	0.999992	380060	11.516	1.095e-30	++
rs80233201	17	43971481	T	C	0.216794	0.999992	380060	-11.516	1.095e-30	--
rs11575895	17	43971785	A	G	0.216793	0.999995	380060	-11.516	1.095e-30	--
rs62056779	17	43971937	A	C	0.216793	0.999995	380060	11.516	1.095e-30	++
rs11575896	17	43972142	A	G	0.216793	0.999995	380060	11.516	1.095e-30	++
rs56101773	17	43957269	T	C	0.216816	0.999853	379998	-11.516	1.096e-30	--
rs75617973	17	43983159	T	C	0.216792	0.999971	380051	-11.516	1.096e-30	--
rs62057113	17	43897449	A	T	0.216512	0.999796	379925	-11.516	1.097e-30	--
rs62054859	17	43940685	A	G	0.216808	0.999906	380002	11.516	1.097e-30	++
rs62055460	17	43940825	C	G	0.216808	0.999905	380002	11.516	1.097e-30	++
rs62055461	17	43941350	T	C	0.216807	0.999903	380002	11.516	1.097e-30	++
rs62055464	17	43941858	T	G	0.216807	0.999901	380002	-11.516	1.097e-30	--
rs62055465	17	43942046	A	T	0.216807	0.9999	380002	11.516	1.097e-30	++
rs62055466	17	43942656	A	G	0.216807	0.999898	380002	11.516	1.097e-30	++
rs62055467	17	43942820	T	C	0.216807	0.999897	380002	-11.516	1.097e-30	--
rs62055488	17	43950394	T	C	0.216801	0.999883	380007	11.516	1.098e-30	++
rs62055490	17	43950533	A	G	0.216801	0.999884	380007	-11.516	1.098e-30	--
rs10491140	17	43950976	T	G	0.216801	0.999882	380007	11.516	1.098e-30	++
rs62055491	17	43951120	T	C	0.2168	0.999885	380007	-11.516	1.098e-30	--
rs34416056	17	43951220	T	G	0.216801	0.999882	380007	-11.516	1.098e-30	--
rs17650597	17	44030195	A	T	0.216719	0.99895	379546	-11.516	1.098e-30	--
rs62057108	17	43896616	T	C	0.216512	0.999784	379924	-11.516	1.099e-30	--
rs62057109	17	43896637	T	C	0.216512	0.999784	379924	-11.516	1.099e-30	--
rs12150516	17	43944519	T	C	0.216796	0.999878	379994	11.516	1.099e-30	++
rs1560310	17	43978534	A	G	0.216808	0.999958	380057	11.516	1.1e-30	++
rs767059	17	43999100	C	G	0.216799	0.999914	380011	11.516	1.1e-30	++
rs62055470	17	43943657	A	G	0.21684	0.999813	379941	-11.516	1.101e-30	--
rs62055471	17	43943755	T	C	0.21684	0.999813	379941	-11.516	1.101e-30	--
rs79730878	17	43849415	T	C	0.220873	0.994426	377340	-11.516	1.102e-30	--
rs62055462	17	43941476	A	C	0.216809	0.999897	380000	-11.515	1.104e-30	--
rs62055463	17	43941491	A	G	0.216811	0.999884	380000	-11.515	1.104e-30	--
rs77652965	17	43941608	C	G	0.216809	0.999896	380000	-11.515	1.104e-30	--
rs56036719	17	43943974	T	C	0.216805	0.999883	379998	11.515	1.104e-30	++
rs55781174	17	43944158	T	C	0.216805	0.999886	379998	11.515	1.104e-30	++
rs17650579	17	44030115	T	C	0.216738	0.998901	379521	11.515	1.105e-30	++
rs17563965	17	43990919	A	G	0.216837	0.999792	380011	-11.515	1.106e-30	--
rs767056	17	43998910	T	C	0.216798	0.999909	380009	11.515	1.106e-30	++
rs12150195	17	44014263	T	C	0.216804	0.999917	380031	-11.515	1.106e-30	--
rs112206871	17	44041817	A	G	0.216775	0.999549	379895	-11.515	1.106e-30	--
rs77489223	17	43937736	T	C	0.216827	0.99988	380011	11.515	1.107e-30	++
rs56398500	17	43947488	A	G	0.216804	0.999883	380007	-11.515	1.107e-30	--
rs62055483	17	43948040	T	C	0.216803	0.999882	380007	11.515	1.107e-30	++
rs78238042	17	43948159	A	G	0.216803	0.999882	380007	11.515	1.107e-30	++
rs1864324	17	43977702	T	C	0.21681	0.999912	380049	11.515	1.108e-30	++
rs55978005	17	44031540	T	G	0.216826	0.998967	379557	11.515	1.11e-30	++
rs17689918	17	43910088	A	G	0.216566	0.999288	379932	11.515	1.111e-30	++
rs10445334	17	43934826	T	G	0.216838	0.999679	379939	-11.515	1.111e-30	--
rs62056801	17	43979504	A	G	0.2168	0.99997	380052	11.515	1.111e-30	++
rs62056806	17	43983801	A	G	0.216792	0.999957	380050	-11.515	1.112e-30	--
rs62055468	17	43943000	A	C	0.216817	0.999866	379972	-11.515	1.113e-30	--
rs17564020	17	43991781	T	G	0.216895	0.999801	379998	11.515	1.113e-30	++
rs12150111	17	44013938	A	G	0.216797	0.999931	380038	-11.515	1.113e-30	--
rs62062801	17	44028011	T	G	0.216774	0.999333	379754	-11.514	1.116e-30	--
rs62063277	17	44036462	A	T	0.216929	0.998837	379436	11.514	1.118e-30	++
rs17690661	17	43924521	A	G	0.216594	0.999933	380023	11.514	1.12e-30	++
rs62056778	17	43971604	C	G	0.216801	0.999953	380058	-11.514	1.121e-30	--
rs62056785	17	43975263	T	C	0.216795	0.999959	380041	-11.514	1.122e-30	--
rs62056786	17	43975285	T	C	0.216795	0.999959	380041	-11.514	1.122e-30	--
rs62056789	17	43975415	A	C	0.216786	0.999908	380041	-11.514	1.122e-30	--
rs62056790	17	43975417	A	G	0.216786	0.999908	380041	11.514	1.122e-30	++
rs62061706	17	44006896	T	C	0.216726	0.999747	379967	-11.514	1.122e-30	--
rs62062806	17	44031420	A	G	0.216824	0.998976	379571	11.514	1.123e-30	++
rs62054841	17	43937104	A	G	0.216793	0.999861	380009	11.514	1.126e-30	++
rs62054842	17	43937162	T	C	0.216793	0.99986	380009	11.514	1.126e-30	++
rs1078830	17	43946112	T	C	0.216818	0.999783	380001	-11.513	1.128e-30	--
rs17649571	17	43994952	A	G	0.216783	0.999822	379974	-11.513	1.134e-30	--
rs78229689	17	44106806	A	G	0.216792	0.999785	379991	11.513	1.134e-30	++
rs55960528	17	43968994	T	C	0.216706	0.999745	379920	-11.513	1.135e-30	--
rs55877243	17	43969019	T	C	0.216706	0.999745	379920	-11.513	1.135e-30	--
rs17689608	17	43896528	C	G	0.216511	0.999783	379924	-11.513	1.138e-30	--
rs62057110	17	43896734	T	C	0.216511	0.999785	379924	-11.513	1.138e-30	--
rs62057065	17	43858187	T	G	0.21632	0.999539	379783	11.513	1.14e-30	++
rs16940681	17	43912159	C	G	0.216485	0.99953	379839	11.513	1.14e-30	++
rs78681971	17	44106219	T	C	0.216679	0.999935	380027	11.513	1.141e-30	++
rs62057103	17	43887480	T	C	0.217203	0.997358	378779	-11.512	1.142e-30	--
rs62055476	17	43945495	A	G	0.216802	0.999886	380002	-11.512	1.145e-30	--
rs1052590	17	44102638	A	G	0.216662	0.999669	379966	-11.512	1.146e-30	--
rs62062286	17	44096486	T	C	0.217047	0.999169	379511	11.512	1.147e-30	++
rs62063668	17	44122484	T	C	0.216728	0.999961	380042	11.512	1.151e-30	++
rs12373139	17	43924130	A	G	0.216584	0.999981	380057	11.512	1.152e-30	++
rs62057123	17	43901238	A	G	0.216516	0.999827	379971	-11.512	1.153e-30	--
rs62055541	17	43962017	C	G	0.216801	0.999953	380054	11.512	1.153e-30	++
rs112137135	17	43900817	A	G	0.216522	0.999803	379967	-11.512	1.154e-30	--
rs17564619	17	44002138	A	G	0.216797	0.999908	380010	-11.512	1.154e-30	--
rs17650991	17	44044508	A	C	0.216789	0.999845	379974	-11.511	1.162e-30	--
rs62057146	17	43903106	A	G	0.216577	0.999837	379994	-11.511	1.163e-30	--
rs75145092	17	44044823	A	T	0.216789	0.999844	379975	11.511	1.163e-30	++
rs113857334	17	44044940	T	C	0.216789	0.999843	379975	-11.511	1.163e-30	--
rs77513497	17	44045474	A	G	0.216785	0.999821	379974	-11.511	1.163e-30	--
rs79501144	17	43900697	T	C	0.216513	0.999843	379972	11.511	1.164e-30	++
rs75690239	17	43941710	T	C	0.216813	0.999884	379993	11.511	1.165e-30	++
rs12150460	17	44014137	T	G	0.216801	0.999902	380029	11.511	1.165e-30	++
rs62061725	17	44016157	C	G	0.216794	0.999967	380045	11.511	1.165e-30	++
rs62063293	17	44043819	A	G	0.216789	0.999848	379973	11.511	1.165e-30	++
rs62055492	17	43951345	A	C	0.216807	0.999861	379998	11.51	1.171e-30	++
rs55874169	17	44014384	A	G	0.216801	0.999894	380036	11.51	1.173e-30	++
rs79301522	17	44207932	A	G	0.217029	0.997142	378925	-11.51	1.175e-30	--
rs12373168	17	43924337	A	C	0.221996	0.998671	379802	-11.51	1.176e-30	--
rs17565025	17	44012463	T	C	0.217166	0.99937	379820	-11.51	1.176e-30	--
rs55944735	17	43958172	A	G	0.216869	0.998749	379587	-11.51	1.179e-30	--
rs17650651	17	44030311	T	G	0.216717	0.998934	379528	-11.51	1.179e-30	--
rs62055477	17	43945687	A	C	0.2168	0.999878	379998	11.51	1.181e-30	++
rs78637438	17	43945855	A	G	0.2168	0.999877	379998	11.51	1.181e-30	++
rs2316771	17	43945931	T	C	0.2168	0.999877	379998	-11.51	1.181e-30	--
rs62055478	17	43945938	T	C	0.2168	0.999877	379998	11.51	1.181e-30	++
rs62062800	17	44027753	A	G	0.216774	0.999381	379766	-11.509	1.184e-30	--
rs17572169	17	44045974	T	C	0.216791	0.999832	379974	11.509	1.184e-30	++
rs62063292	17	44043636	T	C	0.216789	0.999849	379972	11.509	1.185e-30	++
rs74373419	17	44047609	T	C	0.216791	0.999826	379978	11.509	1.187e-30	++
rs62063297	17	44047802	A	T	0.216791	0.999826	379978	-11.509	1.187e-30	--
rs62062269	17	44091092	C	G	0.216737	0.999972	380056	11.509	1.187e-30	++
rs17650872	17	44039516	T	G	0.21674	0.998929	379576	11.509	1.188e-30	++
rs62062799	17	44027521	T	G	0.216778	0.999356	379763	11.509	1.189e-30	++
rs77768866	17	44121917	T	C	0.216761	0.999905	380002	11.509	1.189e-30	++
rs62062793	17	44026321	T	C	0.216759	0.999554	379880	-11.509	1.19e-30	--
rs17650973	17	44044220	A	T	0.216785	0.999843	379973	-11.509	1.193e-30	--
rs62063295	17	44044431	T	C	0.216785	0.999843	379973	11.509	1.193e-30	++
rs113537106	17	44016462	A	G	0.216793	0.999972	380048	-11.509	1.194e-30	--
rs62063294	17	44044157	A	G	0.216784	0.999842	379971	11.509	1.194e-30	++
rs62061721	17	44013346	T	C	0.216802	0.999908	380033	-11.508	1.197e-30	--
rs79252344	17	44120608	A	G	0.216736	0.999945	380041	-11.508	1.198e-30	--
rs62055547	17	43964755	T	C	0.216812	0.99993	380026	11.508	1.199e-30	++
rs4564621	17	43895501	C	G	0.216571	0.999758	379954	11.508	1.201e-30	++
rs62062784	17	44024552	C	G	0.21674	1	380060	-11.508	1.207e-30	--
rs56294117	17	44042783	A	G	0.216721	0.999832	379973	11.508	1.208e-30	++
rs12150506	17	44090536	A	G	0.21675	0.9999	380019	11.507	1.209e-30	++
rs17762912	17	43899161	A	C	0.216373	0.999361	379900	-11.507	1.213e-30	--
rs56329743	17	43931245	A	G	0.216658	0.999227	379695	11.507	1.213e-30	++
rs4566211	17	43895696	A	G	0.21656	0.999597	379936	11.507	1.214e-30	++
rs62061727	17	44017124	T	G	0.216805	1	380060	11.507	1.217e-30	++
rs62062768	17	44019479	C	G	0.216795	0.999809	379997	-11.507	1.218e-30	--
rs62061728	17	44017180	T	G	0.216792	0.999979	380049	-11.507	1.219e-30	--
rs62063670	17	44123248	T	C	0.216726	0.999948	380048	-11.507	1.22e-30	--
rs74571696	17	44123685	A	G	0.216726	0.99995	380048	11.507	1.22e-30	++
rs79698033	17	44123717	T	C	0.216726	0.99995	380048	11.507	1.22e-30	++
rs41399444	17	44121469	T	C	0.216731	0.999966	380044	11.507	1.221e-30	++
rs78729125	17	43970108	A	C	0.216809	0.999255	379860	11.507	1.222e-30	++
rs17573858	17	44090796	T	C	0.216733	0.999949	380051	-11.507	1.223e-30	--
rs62055469	17	43943655	A	C	0.216839	0.999811	379940	-11.506	1.224e-30	--
rs62062266	17	44090704	A	G	0.216736	0.999969	380055	-11.506	1.224e-30	--
rs62055515	17	43956370	T	G	0.216658	0.999377	379788	11.506	1.225e-30	++
rs62055516	17	43956390	T	C	0.216658	0.999378	379788	-11.506	1.225e-30	--
rs62055517	17	43956425	T	C	0.216658	0.999378	379788	11.506	1.225e-30	++
rs62055518	17	43956505	A	C	0.216662	0.999399	379789	-11.506	1.225e-30	--
rs56364632	17	43956642	T	C	0.216662	0.9994	379789	-11.506	1.225e-30	--
rs12150336	17	44125704	T	C	0.216753	0.99977	379967	11.506	1.226e-30	++
rs34579536	17	44108906	A	G	0.217949	1	380060	-11.506	1.227e-30	--
rs17763634	17	43921754	T	C	0.216525	0.99975	379924	-11.506	1.228e-30	--
rs8712	17	44101871	A	G	0.21734	0.998237	378983	-11.506	1.228e-30	--
rs112415880	17	44042868	A	G	0.216785	0.999834	379972	11.506	1.229e-30	++
rs62063282	17	44039043	A	G	0.216705	0.998513	379426	11.506	1.232e-30	++
rs739643	17	43946707	T	C	0.217097	0.999535	379979	-11.506	1.237e-30	--
rs62062778	17	44022528	A	G	0.216604	0.999225	379742	-11.506	1.237e-30	--
rs10514898	17	44119636	A	C	0.216727	0.999947	380042	-11.505	1.24e-30	--
rs34043286	17	44117119	A	G	0.216741	1	380060	-11.505	1.241e-30	--
rs55719714	17	43939638	A	G	0.216663	0.999218	379623	11.505	1.242e-30	++
rs17564153	17	43995098	A	G	0.216737	0.999737	379915	11.505	1.242e-30	++
rs55893711	17	44119320	T	C	0.216727	0.999954	380043	11.505	1.247e-30	++
rs55787734	17	43799052	A	G	0.215338	0.994945	377977	-11.505	1.25e-30	--
rs77084869	17	43982903	A	G	0.216774	0.999914	380020	-11.505	1.25e-30	--
rs62064667	17	44082528	A	T	0.217211	1	380060	-11.505	1.25e-30	--
rs78104015	17	44052733	A	G	0.216882	0.999777	379966	-11.505	1.252e-30	--
rs62062769	17	44019643	A	G	0.216822	0.999806	379986	11.504	1.253e-30	++
rs41374248	17	44120442	A	G	0.216738	0.999943	380045	-11.504	1.253e-30	--
rs62062805	17	44030773	A	G	0.216603	0.998558	379263	-11.504	1.255e-30	--
rs17650818	17	44036787	T	C	0.216909	0.998802	379421	-11.504	1.258e-30	--
rs62062268	17	44090858	T	C	0.21674	0.999915	380049	11.504	1.258e-30	++
rs62063673	17	44125484	T	G	0.216761	0.999891	380000	-11.504	1.258e-30	--
rs2316763	17	43895530	T	C	0.216542	0.999623	379935	11.504	1.259e-30	++
rs56299858	17	43939659	A	G	0.216661	0.999207	379619	11.504	1.259e-30	++
rs62063789	17	44061898	T	C	0.217059	0.999315	379920	-11.504	1.259e-30	--
rs62063275	17	44036287	A	G	0.216855	0.998689	379364	-11.504	1.26e-30	--
rs62062267	17	44090854	T	C	0.216732	0.999946	380050	11.504	1.261e-30	++
rs62056932	17	43789971	C	G	0.215193	0.995262	378458	11.504	1.262e-30	++
rs41382552	17	44118999	A	G	0.216761	0.999923	380008	-11.504	1.263e-30	--
rs12150515	17	44090685	T	G	0.216741	0.99995	380046	11.503	1.267e-30	++
rs17653906	17	44133142	A	G	0.216755	0.999818	380016	11.503	1.271e-30	++
rs113952577	17	44010661	A	G	0.216701	0.999701	379931	-11.503	1.272e-30	--
rs62063859	17	44078616	A	G	0.216839	0.999865	379999	11.503	1.272e-30	++
rs62063671	17	44124837	A	G	0.216757	0.999883	380001	-11.503	1.274e-30	--
rs12150170	17	44090646	A	G	0.216739	0.999965	380055	-11.503	1.275e-30	--
rs62062270	17	44091195	T	C	0.216743	0.999966	380055	-11.503	1.278e-30	--
rs112578465	17	44125066	T	C	0.216757	0.999878	379998	11.503	1.281e-30	++
rs56288604	17	43931380	A	G	0.216726	0.999122	379722	-11.502	1.282e-30	--
rs62062776	17	44022043	A	C	0.216795	0.999542	379910	-11.502	1.282e-30	--
rs2158072	17	43950195	T	C	0.216786	0.999856	379989	-11.502	1.286e-30	--
rs62061732	17	44017941	T	G	0.216781	0.999919	380032	11.502	1.286e-30	++
rs55929431	17	44000202	A	G	0.216891	0.999688	379954	11.502	1.29e-30	++
rs17691328	17	43955487	T	C	0.217014	0.999712	379949	11.502	1.292e-30	++
rs56289364	17	43947928	A	G	0.216788	0.999856	379989	-11.502	1.296e-30	--
rs62062803	17	44028183	T	C	0.216917	0.99864	379524	-11.501	1.297e-30	--
rs4371195	17	43986420	A	G	0.216663	0.999549	379904	-11.501	1.299e-30	--
rs62062788	17	44024906	A	G	0.216778	0.99982	379999	-11.501	1.304e-30	--
rs62062770	17	44019680	T	C	0.216822	0.999806	379985	-11.501	1.305e-30	--
rs55673340	17	43948733	T	C	0.216788	0.999852	379988	11.501	1.306e-30	++
rs77092481	17	43949008	T	C	0.216787	0.999855	379988	11.501	1.306e-30	++
rs62062265	17	44090035	C	G	0.216729	0.99997	380056	-11.501	1.307e-30	--
rs55711941	17	44040823	T	C	0.216755	0.999695	379949	11.501	1.309e-30	++
rs78962882	17	44084844	C	G	0.216728	0.999861	380002	11.501	1.309e-30	++
rs12150570	17	44126218	A	G	0.216763	0.999888	380002	11.5	1.312e-30	++
rs1467968	17	43986396	T	C	0.216678	0.999568	379903	11.5	1.313e-30	++
rs79959255	17	44077708	T	G	0.21695	0.99949	379936	11.5	1.314e-30	++
rs62063280	17	44037299	C	G	0.21638	0.997535	378931	11.5	1.315e-30	++
rs62062293	17	44100553	A	C	0.216709	0.999881	380024	11.5	1.315e-30	++
rs62056805	17	43983363	A	G	0.216774	0.999903	380016	11.5	1.317e-30	++
rs17690987	17	43931626	T	C	0.216707	0.999071	379684	-11.5	1.318e-30	--
rs62061730	17	44017342	A	G	0.216829	0.999828	379981	-11.5	1.323e-30	--
rs62054822	17	43927708	A	G	0.218209	0.99899	379881	-11.499	1.328e-30	--
rs2106784	17	43949892	T	C	0.21679	0.999838	379977	11.499	1.329e-30	++
rs62063269	17	44034833	A	G	0.216701	0.998066	379088	11.499	1.329e-30	++
rs62061729	17	44017283	A	G	0.216797	0.999952	380046	-11.499	1.333e-30	--
rs62062786	17	44024660	C	G	0.216777	0.999862	380003	11.499	1.334e-30	++
rs733967	17	44089690	T	C	0.216738	0.999977	380053	-11.499	1.334e-30	--
rs56227067	17	43939609	A	T	0.216656	0.999241	379632	-11.499	1.335e-30	--
rs62062774	17	44021463	T	C	0.216781	0.999839	379967	-11.499	1.338e-30	--
rs75839508	17	44022319	A	G	0.216756	0.999434	379855	11.499	1.338e-30	++
rs113894932	17	44080408	C	G	0.216931	0.999826	380005	11.499	1.338e-30	++
rs62062777	17	44022068	A	G	0.216808	0.99967	379949	11.498	1.342e-30	++
rs74573628	17	43982961	T	C	0.216772	0.999901	380014	-11.498	1.343e-30	--
rs753235	17	43946223	A	G	0.220218	0.996235	379419	11.498	1.344e-30	++
rs17573907	17	44099082	T	C	0.216725	0.999707	379906	11.498	1.346e-30	++
rs55662347	17	44070545	A	G	0.216854	0.999921	380020	11.498	1.348e-30	++
rs62062296	17	44100916	T	C	0.216731	0.999983	380053	11.498	1.348e-30	++
rs62062297	17	44101004	A	G	0.216733	0.999971	380053	-11.498	1.348e-30	--
rs62061731	17	44017666	A	C	0.216792	0.999945	380036	11.498	1.349e-30	++
rs17572147	17	44044985	A	G	0.216724	0.999611	379873	-11.498	1.351e-30	--
rs62064660	17	44078832	A	G	0.216839	0.999869	380002	11.498	1.353e-30	++
rs62062275	17	44093496	A	G	0.216733	0.999994	380059	-11.498	1.353e-30	--
rs62062276	17	44093627	A	G	0.216733	0.999993	380059	-11.498	1.353e-30	--
rs62062278	17	44093860	A	G	0.216733	0.999992	380059	-11.498	1.353e-30	--
rs77009866	17	44110888	A	T	0.216735	0.999993	380060	-11.498	1.357e-30	--
rs17653162	17	44111827	A	C	0.216735	0.999995	380060	11.498	1.357e-30	++
rs62062322	17	44112385	A	G	0.216735	0.999995	380060	-11.498	1.357e-30	--
rs17653255	17	44112743	A	C	0.216735	0.999996	380060	11.498	1.357e-30	++
rs12150162	17	44114218	T	C	0.216735	0.999998	380060	-11.498	1.357e-30	--
rs17574796	17	44115074	T	C	0.216735	0.999998	380060	-11.498	1.357e-30	--
rs17574824	17	44115107	T	C	0.216735	0.999998	380060	11.498	1.357e-30	++
rs11079729	17	44115569	A	C	0.216735	0.999998	380060	11.498	1.357e-30	++
rs12150542	17	44115730	A	G	0.216735	0.999999	380060	11.498	1.357e-30	++
rs12150090	17	44115886	T	C	0.216735	0.999999	380060	11.498	1.357e-30	++
rs41437445	17	44116238	A	G	0.216735	0.999999	380060	11.498	1.357e-30	++
rs62062136	17	44116312	T	C	0.216735	0.999999	380060	-11.498	1.357e-30	--
rs10514897	17	44117397	A	G	0.216735	1	380060	-11.498	1.357e-30	--
rs62062281	17	44094112	A	G	0.216733	0.99999	380054	-11.497	1.362e-30	--
rs62062282	17	44094374	A	G	0.216733	0.999988	380054	-11.497	1.362e-30	--
rs2316948	17	44094667	C	G	0.216733	0.999986	380054	-11.497	1.362e-30	--
rs62062283	17	44095055	A	C	0.216733	0.999985	380054	11.497	1.362e-30	++
rs111976319	17	44095335	A	C	0.216738	0.999968	380054	11.497	1.362e-30	++
rs62062284	17	44095570	A	G	0.216733	0.999983	380054	11.497	1.362e-30	++
rs62062285	17	44095661	T	G	0.216733	0.999983	380054	-11.497	1.362e-30	--
rs747152	17	44090339	T	C	0.216734	0.999991	380058	-11.497	1.365e-30	--
rs2163129	17	44056433	T	C	0.216809	0.999974	380056	-11.497	1.366e-30	--
rs76618565	17	44068481	A	G	0.216767	0.999623	379970	11.497	1.368e-30	++
rs62063276	17	44036408	T	G	0.218924	0.995312	379081	-11.497	1.371e-30	--
rs62062295	17	44100906	A	G	0.216732	0.999973	380049	-11.497	1.371e-30	--
rs112746008	17	44126650	T	C	0.216722	0.999934	380031	11.497	1.372e-30	++
rs36076725	17	44110532	A	G	0.216734	0.999989	380059	11.496	1.375e-30	++
rs35833914	17	44110541	A	G	0.216734	0.999989	380059	11.496	1.375e-30	++
rs62062321	17	44111109	A	G	0.216734	0.99999	380059	-11.496	1.375e-30	--
rs17574604	17	44111613	A	G	0.216734	0.999991	380059	-11.496	1.375e-30	--
rs17653193	17	44112441	A	G	0.216734	0.999991	380059	11.496	1.375e-30	++
rs17653211	17	44112638	T	C	0.216734	0.999992	380059	-11.496	1.375e-30	--
rs4608377	17	44113359	T	C	0.216734	0.999993	380059	-11.496	1.375e-30	--
rs12185225	17	44113491	T	C	0.216734	0.999993	380059	-11.496	1.375e-30	--
rs12150438	17	44113963	T	C	0.216734	0.999993	380059	11.496	1.375e-30	++
rs62062134	17	44114432	A	C	0.216734	0.999994	380059	-11.496	1.375e-30	--
rs12185243	17	44115351	T	C	0.216734	0.999994	380059	-11.496	1.375e-30	--
rs62054833	17	43933673	T	C	0.216701	0.999346	379682	-11.496	1.376e-30	--
rs62063857	17	44076665	A	G	0.216791	1	380060	-11.496	1.377e-30	--
rs17652502	17	44094471	A	G	0.216737	0.99998	380054	11.496	1.382e-30	++
rs75534191	17	44091724	A	G	0.216736	0.99999	380058	11.496	1.383e-30	++
rs62055544	17	43964539	A	G	0.216596	0.988124	375402	-11.496	1.385e-30	--
rs55943044	17	43872228	A	G	0.215923	0.99969	379907	11.496	1.389e-30	++
rs74977736	17	44126977	C	G	0.216731	0.999947	380039	11.495	1.392e-30	++
rs62063683	17	44131717	A	G	0.21674	0.999925	380026	11.495	1.392e-30	++
rs17573447	17	44079567	T	C	0.216918	0.999624	379843	11.495	1.395e-30	++
rs62060794	17	44142566	T	C	0.216738	0.999914	380032	11.495	1.395e-30	++
rs79346219	17	44184375	A	G	0.216909	0.997476	378893	-11.495	1.396e-30	--
rs733968	17	44089715	T	C	0.216735	0.999992	380059	11.495	1.398e-30	++
rs4283261	17	44089921	T	C	0.216734	0.999991	380059	11.495	1.398e-30	++
rs75666751	17	44090148	A	C	0.216734	0.999991	380059	-11.495	1.398e-30	--
rs4306559	17	44090236	T	C	0.216734	0.999988	380059	-11.495	1.398e-30	--
rs56343551	17	43959092	T	G	0.216721	0.999787	379930	11.495	1.405e-30	++
rs74457229	17	43972581	T	C	0.216784	1	380060	11.494	1.406e-30	++
rs62063262	17	44033002	T	C	0.216689	0.998375	379276	-11.494	1.411e-30	--
rs17574040	17	44102865	A	C	0.216711	0.99991	380006	-11.494	1.412e-30	--
rs17573245	17	44072854	T	C	0.216894	0.999805	379999	-11.494	1.413e-30	--
rs62060760	17	44132887	T	C	0.216733	0.999955	380044	11.494	1.413e-30	++
rs12373123	17	43924073	T	C	0.216609	1	380060	-11.494	1.414e-30	--
rs17649700	17	43997901	C	G	0.216727	0.999753	379924	11.494	1.417e-30	++
rs76723223	17	44089108	T	C	0.216736	0.999995	380059	-11.494	1.417e-30	--
rs17564871	17	44011018	A	G	0.216724	0.999771	379940	-11.494	1.421e-30	--
rs62064674	17	44088772	A	C	0.216736	0.999992	380058	11.493	1.423e-30	++
rs2316774	17	43946642	T	C	0.216844	0.999725	379921	-11.493	1.424e-30	--
rs62062289	17	44097235	C	G	0.216714	0.999913	380008	11.493	1.426e-30	++
rs17652337	17	44083323	T	C	0.218096	0.99502	377708	11.493	1.427e-30	++
rs62062292	17	44099809	A	C	0.216733	0.999992	380055	-11.493	1.429e-30	--
rs77747656	17	44099827	C	G	0.216733	0.999992	380055	-11.493	1.429e-30	--
rs62062294	17	44100666	A	C	0.216725	0.999953	380051	-11.493	1.429e-30	--
rs17762954	17	43899786	T	C	0.216342	0.999535	379856	11.493	1.43e-30	++
rs62063304	17	44049900	A	G	0.216722	0.999799	379984	-11.493	1.431e-30	--
rs62057118	17	43899727	A	G	0.216263	0.999161	379739	-11.493	1.434e-30	--
rs757055	17	43946875	T	C	0.216754	0.999638	379874	11.493	1.434e-30	++
rs41384744	17	44137070	A	G	0.216731	0.999845	380013	-11.493	1.436e-30	--
rs55726761	17	44099669	A	G	0.216764	0.999894	380055	11.493	1.437e-30	++
rs62063303	17	44049133	T	C	0.216788	0.999755	379946	-11.493	1.438e-30	--
rs733966	17	44089563	T	C	0.216762	0.999913	380038	11.492	1.44e-30	++
rs12150469	17	44092497	T	C	0.216714	0.999895	380025	-11.492	1.442e-30	--
rs17575437	17	44133031	A	T	0.216731	0.999954	380044	11.492	1.443e-30	++
rs17653889	17	44133070	A	T	0.216731	0.999954	380044	-11.492	1.443e-30	--
rs62060761	17	44133162	A	C	0.216731	0.999954	380044	-11.492	1.443e-30	--
rs56040418	17	43958079	T	C	0.219474	0.997662	379808	11.492	1.446e-30	++
rs2055795	17	43951995	T	C	0.216726	0.999736	379920	11.492	1.447e-30	++
rs2055796	17	43952191	A	T	0.216725	0.99974	379920	-11.492	1.447e-30	--
rs2163130	17	44056434	A	G	0.216812	0.999978	380058	11.492	1.449e-30	++
rs62063846	17	44071674	A	G	0.216861	0.999932	380022	-11.492	1.449e-30	--
rs55736025	17	44072017	A	C	0.216859	0.999941	380023	11.492	1.449e-30	++
rs17573266	17	44072881	C	G	0.216947	0.999712	379957	-11.492	1.449e-30	--
rs62063850	17	44073739	A	G	0.216859	0.999932	380023	11.492	1.449e-30	++
rs7687	17	44103296	T	C	0.216734	0.999987	380054	-11.492	1.449e-30	--
rs17652748	17	44103616	T	C	0.216734	0.999987	380054	11.492	1.449e-30	++
rs1076222	17	44109769	C	G	0.216715	0.999859	379994	-11.492	1.451e-30	--
rs62064662	17	44079721	A	G	0.21685	0.999844	380017	-11.492	1.454e-30	--
rs12150627	17	44149537	C	G	0.216729	0.999939	380039	-11.492	1.454e-30	--
rs62062773	17	44020545	A	G	0.216783	0.999877	379986	-11.492	1.455e-30	--
rs55913645	17	44070956	A	T	0.216859	0.999939	380024	11.491	1.457e-30	++
rs17573175	17	44071089	C	G	0.216859	0.999943	380024	-11.491	1.457e-30	--
rs62063845	17	44071294	T	C	0.216859	0.999943	380024	-11.491	1.457e-30	--
rs55886080	17	44072041	A	T	0.216859	0.999943	380024	11.491	1.457e-30	++
rs12150254	17	44090455	T	C	0.216711	0.999912	380021	-11.491	1.458e-30	--
rs55638417	17	43900434	A	G	0.216448	0.999695	379937	-11.491	1.46e-30	--
rs62063681	17	44131592	A	G	0.21674	0.9999	380025	-11.491	1.461e-30	--
rs62063682	17	44131622	A	G	0.21674	0.9999	380025	11.491	1.461e-30	++
rs74863825	17	43963120	T	C	0.21672	0.999842	379968	11.491	1.464e-30	++
rs62062781	17	44022632	A	G	0.216556	0.999063	379793	11.491	1.467e-30	++
rs55881134	17	44109248	A	G	0.216736	0.999949	380049	11.491	1.471e-30	++
rs62057119	17	43899736	A	G	0.216303	0.99933	379791	11.49	1.473e-30	++
rs62060786	17	44136763	T	C	0.21672	0.999896	380027	11.49	1.474e-30	++
rs62060787	17	44136803	T	G	0.21672	0.999896	380027	11.49	1.474e-30	++
rs55714296	17	44137189	A	T	0.21672	0.999896	380027	-11.49	1.474e-30	--
rs62055494	17	43953016	T	C	0.21672	0.999716	379921	11.49	1.476e-30	++
rs62055496	17	43953307	T	C	0.216725	0.999741	379921	11.49	1.476e-30	++
rs62055497	17	43953529	A	G	0.216724	0.999743	379921	-11.49	1.476e-30	--
rs1052587	17	44102604	T	C	0.216714	0.999915	380009	-11.49	1.476e-30	--
rs1052594	17	44102689	C	G	0.216714	0.999915	380009	11.49	1.476e-30	++
rs111259120	17	44133534	T	C	0.216733	0.999954	380041	11.49	1.478e-30	++
rs62060764	17	44133633	A	G	0.216733	0.999954	380041	-11.49	1.478e-30	--
rs62060765	17	44133648	A	C	0.216733	0.999954	380041	-11.49	1.478e-30	--
rs74759276	17	44069768	A	G	0.216856	0.999962	380046	-11.49	1.481e-30	--
rs17651887	17	44069840	A	G	0.216856	0.999962	380046	11.49	1.481e-30	++
rs78599197	17	44069970	C	G	0.216856	0.999962	380046	-11.49	1.481e-30	--
rs62063842	17	44070111	C	G	0.216856	0.999962	380046	11.49	1.481e-30	++
rs1467970	17	43998574	T	G	0.216726	0.999765	379923	-11.49	1.482e-30	--
rs17574425	17	44109188	C	G	0.216726	0.999887	380020	-11.49	1.482e-30	--
rs62062787	17	44024865	T	C	0.216776	0.999813	379994	-11.49	1.487e-30	--
rs78555354	17	44032879	A	G	0.216665	0.998611	379388	-11.49	1.487e-30	--
rs75242405	17	44049329	T	C	0.216801	0.999838	379970	11.49	1.487e-30	++
rs55975673	17	43959113	A	G	0.216721	0.999787	379931	-11.49	1.488e-30	--
rs77138434	17	44159555	A	C	0.216733	0.999989	380053	11.49	1.488e-30	++
rs111913701	17	44159631	T	G	0.216733	0.999989	380053	-11.49	1.488e-30	--
rs111519055	17	44159672	A	G	0.216733	0.999989	380053	-11.49	1.488e-30	--
rs77925835	17	44159695	T	C	0.216733	0.999989	380053	11.49	1.488e-30	++
rs17659953	17	44159725	T	C	0.216733	0.999989	380053	11.49	1.488e-30	++
rs17576165	17	44159849	T	C	0.216733	0.999989	380053	-11.49	1.488e-30	--
rs62063684	17	44132269	T	C	0.216736	0.999942	380041	-11.49	1.489e-30	--
rs62063685	17	44132379	A	G	0.216736	0.999942	380041	-11.49	1.489e-30	--
rs62063687	17	44132592	A	G	0.216736	0.999942	380041	-11.49	1.489e-30	--
rs62056760	17	43968572	A	G	0.216859	0.99969	379907	11.49	1.49e-30	++
rs17762882	17	43898887	T	C	0.216531	0.999685	379915	-11.489	1.492e-30	--
rs12150064	17	44128407	A	C	0.216732	0.999949	380045	11.489	1.496e-30	++
rs62063677	17	44129885	T	C	0.216733	0.999953	380045	11.489	1.496e-30	++
rs62063678	17	44129949	C	G	0.216733	0.999953	380045	-11.489	1.496e-30	--
rs79649865	17	44130587	T	G	0.216734	0.999959	380045	-11.489	1.496e-30	--
rs111853996	17	44130878	A	G	0.216733	0.999955	380045	-11.489	1.496e-30	--
rs112674766	17	44130924	A	T	0.216733	0.999955	380045	-11.489	1.496e-30	--
rs2055794	17	43951717	A	G	0.216726	0.999733	379920	11.489	1.497e-30	++
rs62061772	17	44169437	T	C	0.216427	0.99852	379608	-11.489	1.497e-30	--
rs62056775	17	43969952	T	C	0.216703	0.999758	379960	-11.489	1.498e-30	--
rs62056776	17	43969995	T	C	0.216703	0.999758	379960	11.489	1.498e-30	++
rs17770343	17	43970154	T	C	0.216703	0.999759	379960	-11.489	1.498e-30	--
rs62060785	17	44136634	A	G	0.216731	0.999948	380041	11.489	1.498e-30	++
rs17654016	17	44137925	T	C	0.216731	0.999951	380041	-11.489	1.498e-30	--
rs2316951	17	44139083	C	G	0.21673	0.999953	380041	11.489	1.498e-30	++
rs17575683	17	44139662	T	C	0.21673	0.999953	380041	11.489	1.498e-30	++
rs112411928	17	44139762	C	G	0.21673	0.999953	380041	-11.489	1.498e-30	--
rs62060850	17	44157982	A	T	0.216733	0.999983	380057	-11.489	1.498e-30	--
rs62060851	17	44157992	T	C	0.216744	0.999922	380057	-11.489	1.498e-30	--
rs17574361	17	44108202	A	G	0.216737	0.999998	380059	-11.489	1.5e-30	--
rs62055933	17	43848461	A	G	0.216236	0.997969	379202	11.489	1.502e-30	++
rs17689653	17	43898963	A	T	0.216533	0.999694	379916	-11.489	1.503e-30	--
rs62641967	17	44047216	T	G	0.21677	0.999756	379952	-11.489	1.503e-30	--
rs17574228	17	44104509	T	C	0.216735	0.999987	380052	-11.489	1.503e-30	--
rs62060840	17	44153258	A	G	0.216794	0.999881	379989	-11.489	1.503e-30	--
rs17575507	17	44134095	A	G	0.216732	0.999954	380040	-11.489	1.504e-30	--
rs876944	17	44134391	T	G	0.216732	0.999954	380040	11.489	1.504e-30	++
rs62060767	17	44134910	A	G	0.216732	0.999954	380040	11.489	1.504e-30	++
rs62060769	17	44135026	C	G	0.216732	0.999954	380040	11.489	1.504e-30	++
rs1107820	17	44135359	T	C	0.216732	0.999954	380040	-11.489	1.504e-30	--
rs62056761	17	43969686	A	T	0.216719	0.999842	379972	11.489	1.507e-30	++
rs17770337	17	43969779	T	G	0.216719	0.999842	379972	11.489	1.507e-30	++
rs62056773	17	43969833	A	G	0.216719	0.999842	379972	-11.489	1.507e-30	--
rs62056774	17	43969901	A	G	0.216719	0.999842	379972	11.489	1.507e-30	++
rs62056777	17	43970303	A	G	0.216719	0.999843	379972	11.489	1.507e-30	++
rs62062771	17	44020282	A	G	0.216812	0.999812	379938	11.488	1.507e-30	++
rs62062782	17	44023087	A	G	0.216725	0.999779	379947	11.488	1.507e-30	++
rs62062791	17	44025273	A	G	0.216759	0.999759	380001	11.489	1.507e-30	++
rs79115768	17	44021061	T	C	0.216784	0.999853	379977	11.488	1.508e-30	++
rs62063780	17	44056238	A	G	0.216807	0.999977	380057	-11.488	1.509e-30	--
rs17572467	17	44054388	T	C	0.216807	0.999932	380030	-11.488	1.511e-30	--
rs56318865	17	44147411	A	G	0.216731	0.999963	380046	11.488	1.511e-30	++
rs56041778	17	44147511	C	G	0.216731	0.999963	380046	11.488	1.511e-30	++
rs55947022	17	44147574	A	G	0.216731	0.999963	380046	11.488	1.511e-30	++
rs55929190	17	44147599	C	G	0.216731	0.999963	380046	11.488	1.511e-30	++
rs56323408	17	44147721	T	C	0.216731	0.999965	380046	11.488	1.511e-30	++
rs62062785	17	44024562	T	G	0.216738	0.999932	380018	11.488	1.513e-30	++
rs55660209	17	43932173	A	G	0.21673	0.99462	378058	-11.488	1.515e-30	--
rs62058962	17	43998151	T	C	0.216725	0.999765	379924	11.488	1.515e-30	++
rs17652121	17	44073973	T	C	0.216858	0.999928	380022	-11.488	1.517e-30	--
rs17653836	17	44128876	A	T	0.216733	0.99995	380044	11.488	1.517e-30	++
rs2316952	17	44139190	C	G	0.216729	0.999948	380040	11.488	1.517e-30	++
rs17575423	17	44129253	T	C	0.216736	0.999945	380045	-11.488	1.518e-30	--
rs62061771	17	44169406	A	G	0.216442	0.998562	379552	11.488	1.518e-30	++
rs767057	17	43998822	A	G	0.216724	0.999759	379921	-11.488	1.521e-30	--
rs62062772	17	44020314	T	C	0.216792	0.999843	379984	11.488	1.522e-30	++
rs17652961	17	44108355	A	G	0.216741	0.999989	380059	11.488	1.522e-30	++
rs79180862	17	44131798	T	C	0.216755	0.999892	380020	11.488	1.522e-30	++
rs7350928	17	44108100	T	C	0.216742	1	380060	11.488	1.523e-30	++
rs2532316	17	44213712	A	G	0.217338	0.996822	378845	11.488	1.523e-30	++
rs62064672	17	44086521	A	G	0.216735	0.999954	380053	11.488	1.524e-30	++
rs17763050	17	43903336	A	G	0.215747	0.997659	378729	11.487	1.528e-30	++
rs62063676	17	44129800	A	G	0.216731	0.999954	380045	11.487	1.528e-30	++
rs112074397	17	44131022	T	C	0.216731	0.999958	380045	-11.487	1.528e-30	--
rs2316953	17	44140341	A	G	0.216733	0.999951	380043	11.487	1.528e-30	++
rs17575556	17	44135827	A	G	0.21673	0.999953	380041	11.487	1.529e-30	++
rs17653998	17	44135985	A	G	0.216729	0.999951	380041	-11.487	1.529e-30	--
rs112197756	17	44154105	A	G	0.216735	0.999993	380060	-11.487	1.53e-30	--
rs62060845	17	44154393	A	G	0.216735	0.999993	380060	-11.487	1.53e-30	--
rs62060846	17	44154461	A	C	0.216735	0.999993	380060	-11.487	1.53e-30	--
rs74481389	17	44154607	T	C	0.216735	0.999993	380060	-11.487	1.53e-30	--
rs62060847	17	44154946	T	C	0.216736	0.999996	380060	11.487	1.53e-30	++
rs56100031	17	44155157	T	C	0.216736	0.999996	380060	11.487	1.53e-30	++
rs28416808	17	44021218	T	C	0.217156	0.999205	379931	11.487	1.531e-30	++
rs78938131	17	44157622	T	G	0.216736	0.999997	380058	-11.487	1.531e-30	--
rs77017444	17	44028796	T	C	0.216663	0.998809	379497	-11.487	1.533e-30	--
rs62063778	17	44053989	A	G	0.216806	0.999921	380024	11.487	1.533e-30	++
rs2838	17	44141347	A	G	0.216729	0.999957	380044	-11.487	1.533e-30	--
rs12150127	17	44141732	A	G	0.216727	0.999945	380044	11.487	1.533e-30	++
rs62060792	17	44141955	A	T	0.216727	0.999945	380044	11.487	1.533e-30	++
rs76307183	17	44142121	A	G	0.216727	0.999942	380044	11.487	1.533e-30	++
rs62060795	17	44142663	T	C	0.216729	0.999957	380044	11.487	1.533e-30	++
rs17575773	17	44142879	T	C	0.21673	0.999957	380044	11.487	1.533e-30	++
rs62060797	17	44143344	A	G	0.21673	0.999958	380044	11.487	1.533e-30	++
rs12150344	17	44143484	A	G	0.216729	0.999956	380044	11.487	1.533e-30	++
rs62060798	17	44144152	T	C	0.216729	0.999957	380044	-11.487	1.533e-30	--
rs62060799	17	44144251	T	G	0.216729	0.999957	380044	11.487	1.533e-30	++
rs62062783	17	44023520	T	G	0.216763	0.999815	379950	-11.487	1.534e-30	--
rs12149995	17	44092801	A	G	0.216942	0.999833	379991	11.487	1.538e-30	++
rs733969	17	44089727	A	G	0.216742	0.999964	380048	11.486	1.544e-30	++
rs17651285	17	44054237	A	G	0.216806	0.999924	380025	11.486	1.547e-30	++
rs62064661	17	44078892	A	G	0.216833	0.999825	379992	11.486	1.547e-30	++
rs62063788	17	44061696	T	C	0.216857	0.999972	380055	11.486	1.548e-30	++
rs12150447	17	44128125	A	C	0.21673	0.999947	380044	-11.486	1.548e-30	--
rs62060793	17	44142427	A	G	0.216728	0.999951	380043	-11.486	1.549e-30	--
rs62060843	17	44153626	T	C	0.216735	0.999991	380055	11.486	1.559e-30	++
rs17769490	17	43925605	A	G	0.217123	0.999891	380002	11.486	1.56e-30	++
rs77063768	17	43925729	A	G	0.217126	0.99987	380002	-11.486	1.56e-30	--
rs80184151	17	43879308	A	G	0.216552	1	380060	-11.485	1.562e-30	--
rs117365970	17	43893259	A	G	0.215998	0.997578	379233	11.485	1.566e-30	++
rs62056850	17	43992581	T	C	0.217413	0.999434	379858	11.485	1.566e-30	++
rs79772576	17	44106220	A	G	0.217442	1	380060	-11.485	1.567e-30	--
rs55653657	17	43956778	A	G	0.216698	0.999449	379794	-11.485	1.568e-30	--
rs62062792	17	44025347	T	C	0.216761	0.999747	380001	-11.485	1.569e-30	--
rs62063799	17	44069180	C	G	0.216859	0.999967	380048	-11.485	1.57e-30	--
rs62063800	17	44069198	T	C	0.216868	0.999962	380048	11.485	1.57e-30	++
rs17651857	17	44069687	A	G	0.216859	0.999967	380048	-11.485	1.57e-30	--
rs62064669	17	44084676	T	C	0.216736	0.999893	380026	11.485	1.57e-30	++
rs1467969	17	43998328	T	C	0.216716	0.999711	379921	11.485	1.575e-30	++
rs55900347	17	44176092	A	G	0.21713	0.99826	379193	11.485	1.576e-30	++
rs113395365	17	44025650	T	C	0.216763	0.999698	379990	-11.484	1.58e-30	--
rs4277389	17	43895653	A	G	0.216494	0.999624	379868	-11.484	1.582e-30	--
rs62062780	17	44022593	T	C	0.216157	0.997696	379265	11.484	1.583e-30	++
rs79193046	17	43967562	T	C	0.216731	0.999938	380047	-11.484	1.584e-30	--
rs74850776	17	44150042	T	C	0.216736	0.999973	380049	-11.484	1.591e-30	--
rs16940799	17	44102933	T	C	0.216693	0.999802	379998	-11.484	1.592e-30	--
rs62064665	17	44081527	T	C	0.216756	0.999743	379976	-11.484	1.593e-30	--
rs55896111	17	43799048	A	G	0.214973	0.993508	377357	11.484	1.594e-30	++
rs55768605	17	43956734	A	C	0.216978	0.999185	379777	11.484	1.594e-30	++
rs62062290	17	44099129	A	C	0.216666	0.999937	380026	11.484	1.595e-30	++
rs62060796	17	44143029	T	G	0.216736	0.999923	380028	11.484	1.596e-30	++
rs62060838	17	44153144	A	G	0.216735	0.999989	380054	-11.483	1.599e-30	--
rs62060839	17	44153227	A	G	0.216744	0.999958	380054	-11.483	1.599e-30	--
rs62060841	17	44153386	A	T	0.216736	0.99999	380054	-11.483	1.599e-30	--
rs62060842	17	44153607	A	T	0.216735	0.99999	380054	11.483	1.599e-30	++
rs17572495	17	44054596	T	G	0.216808	0.999957	380059	-11.483	1.6e-30	--
rs62063779	17	44054671	T	C	0.216809	0.999969	380059	11.483	1.6e-30	++
rs1981997	17	44056767	A	G	0.21681	0.999983	380059	11.483	1.6e-30	++
rs1981998	17	44056833	A	G	0.21681	0.999983	380059	11.483	1.6e-30	++
rs74829364	17	44084533	T	C	0.216736	0.999887	380023	-11.483	1.603e-30	--
rs62063777	17	44053171	A	G	0.216806	0.999918	380023	-11.483	1.606e-30	--
rs2217394	17	44053448	A	G	0.216806	0.999919	380023	-11.483	1.606e-30	--
rs2158257	17	44104343	A	C	0.216733	0.999971	380047	-11.483	1.606e-30	--
rs55831516	17	44148267	T	C	0.216736	0.999969	380048	11.483	1.606e-30	++
rs62060809	17	44148613	A	G	0.216735	0.999966	380048	11.483	1.606e-30	++
rs62060810	17	44148674	A	G	0.216735	0.999966	380048	-11.483	1.606e-30	--
rs12150625	17	44149448	C	G	0.216736	0.999971	380048	-11.483	1.606e-30	--
rs12150628	17	44149581	T	C	0.216735	0.999968	380048	11.483	1.606e-30	++
rs12150611	17	44149741	A	G	0.216735	0.999968	380048	11.483	1.606e-30	++
rs1528075	17	44220454	T	G	0.217303	0.996935	378922	-11.483	1.606e-30	--
rs4566212	17	43895751	A	G	0.216558	0.999729	379955	11.483	1.607e-30	++
rs1476554	17	44159102	T	C	0.216729	1	380060	11.483	1.61e-30	++
rs17651134	17	44050340	A	G	0.216806	0.999911	380021	11.483	1.611e-30	++
rs62063306	17	44050395	A	C	0.216806	0.999911	380021	11.483	1.611e-30	++
rs62063774	17	44050463	T	C	0.216806	0.999911	380021	-11.483	1.611e-30	--
rs62063775	17	44050823	T	G	0.216806	0.999912	380021	11.483	1.611e-30	++
rs62063776	17	44050850	A	G	0.216806	0.999912	380021	-11.483	1.611e-30	--
rs17651243	17	44052284	A	G	0.216806	0.999918	380021	11.483	1.611e-30	++
rs62064675	17	44088926	T	C	0.216822	1	380060	11.483	1.611e-30	++
rs78136862	17	44085743	T	C	0.216735	0.999946	380050	-11.483	1.613e-30	--
rs62064670	17	44085852	A	T	0.216735	0.99995	380050	11.483	1.613e-30	++
rs62062813	17	44032956	A	G	0.21613	0.996866	378838	11.483	1.614e-30	++
rs16940671	17	43908151	T	C	0.215703	0.997676	379311	11.483	1.615e-30	++
rs62054817	17	43925966	A	G	0.217208	0.999593	379894	11.483	1.615e-30	++
rs17659881	17	44157597	A	G	0.216788	1	380060	-11.482	1.618e-30	--
rs62064671	17	44086100	T	C	0.216738	0.999945	380050	-11.482	1.619e-30	--
rs73984689	17	44184404	A	G	0.217585	0.996673	378757	11.482	1.62e-30	++
rs17651213	17	44051924	A	G	0.216807	0.999908	380019	11.482	1.625e-30	++
rs17572361	17	44052009	T	C	0.216807	0.999908	380019	-11.482	1.625e-30	--
rs1529534	17	44063140	A	G	0.216857	0.999985	380058	-11.482	1.627e-30	--
rs974295	17	44150152	A	T	0.216736	0.999974	380050	-11.482	1.627e-30	--
rs974293	17	44150233	A	G	0.216736	0.999974	380050	11.482	1.627e-30	++
rs974292	17	44150464	T	C	0.216735	0.999965	380050	-11.482	1.627e-30	--
rs974291	17	44150480	A	T	0.216736	0.999974	380050	-11.482	1.627e-30	--
rs12150551	17	44150920	T	C	0.216731	0.99996	380052	-11.482	1.627e-30	--
rs12150558	17	44151156	T	C	0.216731	0.99996	380052	-11.482	1.627e-30	--
rs62060812	17	44151667	A	G	0.216731	0.999961	380052	-11.482	1.627e-30	--
rs62060834	17	44151697	A	T	0.216731	0.999965	380052	-11.482	1.627e-30	--
rs1800547	17	44051846	A	G	0.216808	0.999902	380018	-11.482	1.628e-30	--
rs62060835	17	44152390	T	C	0.216735	0.999987	380053	11.482	1.628e-30	++
rs62060836	17	44152447	A	G	0.216735	0.999987	380053	11.482	1.628e-30	++
rs78026984	17	44025592	C	G	0.216762	0.999708	379991	11.482	1.63e-30	++
rs62063791	17	44062993	A	G	0.216855	0.999863	379998	-11.482	1.631e-30	--
rs17652449	17	44088937	C	G	0.216712	0.999948	380038	11.482	1.634e-30	++
rs62060853	17	44160592	A	G	0.216737	0.999946	380036	11.482	1.634e-30	++
rs17660017	17	44160674	C	G	0.216736	0.999944	380036	11.482	1.634e-30	++
rs62057116	17	43899655	T	C	0.216418	0.99933	379795	-11.481	1.641e-30	--
rs2106785	17	43919105	T	C	0.213768	0.990967	375810	11.481	1.643e-30	++
rs113793114	17	44037079	A	G	0.216848	0.998784	379453	11.481	1.645e-30	++
rs62063680	17	44131559	A	C	0.216736	0.999881	380014	11.481	1.645e-30	++
rs111364350	17	44168508	T	C	0.216747	0.999713	380004	11.481	1.646e-30	++
rs17649518	17	43994386	A	C	0.216639	0.999352	379787	11.481	1.647e-30	++
rs17572248	17	44049867	A	G	0.216806	0.999895	380016	-11.481	1.651e-30	--
rs2316764	17	43895602	T	G	0.216464	0.999484	379849	-11.481	1.652e-30	--
rs56234850	17	44060248	A	G	0.216764	0.999905	380042	11.481	1.653e-30	++
rs62056933	17	43789978	A	G	0.215212	0.995398	378508	11.48	1.654e-30	++
rs62063783	17	44059215	T	C	0.216874	0.999945	380035	11.48	1.666e-30	++
rs10445371	17	44065410	A	G	0.216857	0.999985	380054	11.48	1.669e-30	++
rs62063784	17	44059775	A	G	0.216861	0.999993	380059	-11.479	1.674e-30	--
rs62063787	17	44061036	T	C	0.216861	0.999993	380059	-11.479	1.674e-30	--
rs56363731	17	44062337	A	G	0.216861	0.999993	380059	11.479	1.674e-30	++
rs17572795	17	44063393	A	G	0.216861	0.999991	380059	11.479	1.674e-30	++
rs17572823	17	44063563	T	C	0.216861	0.999991	380059	-11.479	1.674e-30	--
rs17572851	17	44063766	A	G	0.216861	0.999991	380059	-11.479	1.674e-30	--
rs62063792	17	44063787	A	G	0.216861	0.999991	380059	-11.479	1.674e-30	--
rs62063793	17	44064334	T	C	0.216861	0.999991	380059	-11.479	1.674e-30	--
rs1529535	17	44064759	A	C	0.216861	0.999991	380059	-11.479	1.674e-30	--
rs62063794	17	44066088	A	T	0.216856	0.999988	380055	11.479	1.678e-30	++
rs112385572	17	44066172	A	G	0.216856	0.999988	380055	-11.479	1.678e-30	--
rs17651700	17	44066634	C	G	0.216856	0.999988	380055	-11.479	1.678e-30	--
rs76357066	17	44067046	A	G	0.216856	0.999988	380055	11.479	1.678e-30	++
rs79447161	17	44067508	A	G	0.216856	0.999988	380055	-11.479	1.678e-30	--
rs17651754	17	44067546	T	C	0.216856	0.999988	380055	-11.479	1.678e-30	--
rs111652694	17	44067831	T	C	0.216856	0.999988	380055	-11.479	1.678e-30	--
rs75743061	17	44068112	C	G	0.216856	0.999988	380055	-11.479	1.678e-30	--
rs62063795	17	44068238	T	C	0.216856	0.999988	380055	11.479	1.678e-30	++
rs62063796	17	44068289	A	G	0.216856	0.999988	380055	11.479	1.678e-30	++
rs62063797	17	44068294	C	G	0.216856	0.999988	380055	11.479	1.678e-30	++
rs77290642	17	44068480	T	C	0.216856	0.999988	380055	-11.479	1.678e-30	--
rs62063798	17	44068543	A	G	0.216856	0.999988	380055	11.479	1.678e-30	++
rs113788190	17	44161302	A	G	0.216736	0.999944	380033	-11.479	1.678e-30	--
rs112364920	17	44161360	A	T	0.216736	0.999944	380033	-11.479	1.678e-30	--
rs56301449	17	43960918	T	C	0.216729	0.99948	379853	-11.479	1.68e-30	--
rs2532313	17	44217293	A	G	0.217317	0.996887	378872	11.479	1.682e-30	++
rs62054820	17	43926755	A	G	0.217101	0.99972	379956	-11.479	1.686e-30	--
rs12150320	17	44213204	T	C	0.217312	0.996986	378923	11.479	1.69e-30	++
rs113856644	17	43932277	A	G	0.216676	0.999325	379748	11.479	1.692e-30	++
rs1052551	17	44068924	A	G	0.21669	0.999977	380054	11.478	1.692e-30	++
rs17577369	17	44192923	A	G	0.2157	0.988744	375903	-11.478	1.692e-30	--
rs2696600	17	44216226	A	G	0.217321	0.996898	378873	-11.479	1.692e-30	--
rs17576200	17	44159988	A	G	0.216738	0.99996	380040	11.478	1.695e-30	++
rs62060852	17	44160050	A	G	0.216691	0.999954	380040	11.478	1.695e-30	++
rs17572613	17	44058004	A	G	0.216848	0.999936	380044	-11.478	1.697e-30	--
rs17572627	17	44058629	A	T	0.216841	0.999974	380057	11.478	1.698e-30	++
rs242561	17	44026548	T	C	0.217932	0.997904	379766	11.478	1.699e-30	++
rs17571718	17	44032768	T	C	0.216724	0.998702	379418	-11.478	1.704e-30	--
rs10445338	17	44067682	A	G	0.216883	0.999933	380052	11.478	1.709e-30	++
rs113134013	17	44066995	T	C	0.216858	0.999976	380052	11.478	1.71e-30	++
rs2696603	17	44215823	A	G	0.217321	0.996916	378875	-11.477	1.713e-30	--
rs55933304	17	43992305	A	G	0.216221	0.997797	379373	11.477	1.714e-30	++
rs1117253	17	44149297	A	C	0.21674	0.999945	380041	-11.477	1.718e-30	--
rs4340365	17	43930980	T	C	0.21647	0.998848	379597	11.477	1.719e-30	++
rs62060855	17	44161860	T	C	0.216736	0.999951	380038	11.477	1.72e-30	++
rs62060856	17	44161875	A	C	0.216736	0.999951	380038	-11.477	1.72e-30	--
rs2316955	17	44161985	T	G	0.216736	0.999951	380038	-11.477	1.72e-30	--
rs17660065	17	44162284	T	C	0.216735	0.999947	380038	-11.477	1.72e-30	--
rs17660167	17	44166311	T	C	0.216761	0.999808	380012	11.477	1.721e-30	++
rs919464	17	44065901	T	C	0.216856	0.999982	380053	11.477	1.722e-30	++
rs55864131	17	44163411	T	C	0.216734	0.999933	380038	-11.477	1.723e-30	--
rs55972730	17	44155707	T	C	0.216738	1	380060	11.477	1.725e-30	++
rs56385754	17	43927255	T	G	0.217186	0.999685	379913	11.477	1.727e-30	++
rs919461	17	44065669	A	T	0.216856	0.999985	380054	-11.477	1.73e-30	--
rs2696587	17	44222460	T	G	0.217309	0.996892	378888	-11.477	1.73e-30	--
rs62063305	17	44050282	A	G	0.216743	0.999893	380021	11.476	1.733e-30	++
rs2532314	17	44217112	T	G	0.217303	0.996908	378884	11.476	1.734e-30	++
rs9901937	17	44063723	A	C	0.216862	0.999855	380003	-11.476	1.746e-30	--
rs919462	17	44065740	T	C	0.216856	0.999982	380053	11.476	1.747e-30	++
rs62061770	17	44169377	C	G	0.216761	0.999753	380006	11.476	1.748e-30	++
rs111970616	17	44169581	T	C	0.216761	0.999758	380006	-11.476	1.748e-30	--
rs78074121	17	43896690	T	C	0.216659	0.999586	379833	-11.476	1.75e-30	--
rs62055486	17	43949092	T	G	0.2168	0.999761	379938	-11.476	1.75e-30	--
rs17660294	17	44167101	T	C	0.216759	0.999802	380012	-11.475	1.757e-30	--
rs62061766	17	44167464	A	G	0.216759	0.999787	380012	11.475	1.757e-30	++
rs79923630	17	44167661	T	G	0.216759	0.999785	380012	11.475	1.757e-30	++
rs62061767	17	44167729	A	G	0.216759	0.999785	380012	-11.475	1.757e-30	--
rs1918802	17	44215045	T	C	0.217319	0.996937	378877	-11.475	1.758e-30	--
rs78917479	17	43899611	T	C	0.216466	0.999524	379877	11.475	1.759e-30	++
rs62060858	17	44164090	C	G	0.216757	0.999803	380012	11.475	1.767e-30	++
rs56146262	17	43931907	A	C	0.216574	0.998882	379532	11.475	1.768e-30	++
rs111541901	17	43994358	T	C	0.216577	0.999275	379766	11.475	1.769e-30	++
rs4309444	17	43895797	T	C	0.216484	0.999595	379871	-11.475	1.771e-30	--
rs62054818	17	43926056	A	C	0.217127	0.99986	379998	-11.474	1.774e-30	--
rs1918797	17	44223243	A	G	0.217319	0.996838	378871	11.474	1.775e-30	++
rs62057114	17	43899401	T	C	0.216466	0.999526	379876	11.474	1.778e-30	++
rs62057115	17	43899417	C	G	0.216465	0.999519	379876	11.474	1.778e-30	++
rs74348235	17	44165852	A	G	0.216761	0.999811	380012	-11.474	1.778e-30	--
rs2532308	17	44220942	A	G	0.217315	0.996881	378874	11.474	1.779e-30	++
rs1406074	17	44222067	T	G	0.217315	0.996872	378874	-11.474	1.779e-30	--
rs17572893	17	44064208	A	G	0.216885	0.999903	380008	11.474	1.78e-30	++
rs111295615	17	44184428	T	C	0.216865	0.997239	378825	-11.474	1.782e-30	--
rs1724390	17	43663247	A	C	0.218194	1	380060	11.474	1.788e-30	++
rs12185235	17	43923703	T	C	0.216457	0.999547	379914	11.474	1.789e-30	++
rs740710	17	44214815	C	G	0.217321	0.996928	378876	-11.474	1.789e-30	--
rs17660398	17	44170612	T	C	0.216758	0.999757	380008	11.473	1.797e-30	++
rs55692232	17	44164323	A	G	0.216758	0.999801	380013	11.473	1.8e-30	++
rs17651483	17	44058861	A	C	0.216844	0.999978	380059	11.473	1.801e-30	++
rs62062779	17	44022577	A	C	0.216169	0.997688	379284	-11.473	1.802e-30	--
rs34739559	17	43949342	A	G	0.217008	0.993631	377032	11.473	1.806e-30	++
rs62057117	17	43899657	C	G	0.216405	0.999272	379773	-11.473	1.81e-30	--
rs3912061	17	44165098	T	C	0.216761	0.999819	380013	11.472	1.82e-30	++
rs62055545	17	43964561	T	C	0.214641	0.989132	375836	11.472	1.821e-30	++
rs2532305	17	44223060	A	G	0.217319	0.996838	378873	11.472	1.829e-30	++
rs1918799	17	44218242	T	C	0.217302	0.996903	378884	11.472	1.83e-30	++
rs1918798	17	44222335	A	G	0.217331	0.996842	378864	11.472	1.83e-30	++
rs16940672	17	43908152	T	C	0.215765	0.997768	379331	11.472	1.832e-30	++
rs62060859	17	44164133	A	G	0.216762	0.99979	380008	11.472	1.834e-30	++
rs9891103	17	44091886	T	C	0.227158	0.996277	378843	11.471	1.838e-30	++
rs8070723	17	44081064	A	G	0.220031	1	380060	-11.471	1.845e-30	--
rs111370985	17	43852742	T	C	0.215763	0.996458	378774	-11.471	1.852e-30	--
rs17660337	17	44169605	T	C	0.216759	0.999748	380005	-11.471	1.853e-30	--
rs62063790	17	44062915	T	G	0.216849	0.999923	380050	11.47	1.863e-30	++
rs2696599	17	44217226	A	G	0.217318	0.996871	378872	-11.47	1.866e-30	--
rs1406071	17	44225485	T	C	0.217317	0.996817	378872	-11.47	1.866e-30	--
rs1406070	17	44225802	T	C	0.217316	0.996809	378872	11.47	1.866e-30	++
rs2696585	17	44226030	A	G	0.217316	0.996808	378872	11.47	1.866e-30	++
rs2532304	17	44226126	A	C	0.217316	0.996808	378872	-11.47	1.866e-30	--
rs63750417	17	44060775	T	C	0.21685	0.999957	380047	11.47	1.869e-30	++
rs62063278	17	44036914	T	C	0.215789	0.994968	377971	11.47	1.87e-30	++
rs1918795	17	44224686	A	T	0.217317	0.996829	378873	-11.47	1.872e-30	--
rs2696604	17	44214094	A	G	0.217326	0.996946	378886	-11.469	1.882e-30	--
rs1881193	17	44248769	T	C	0.21737	0.994412	378323	-11.469	1.884e-30	--
rs62064664	17	44081462	T	C	0.216764	0.99961	379950	-11.469	1.885e-30	--
rs77807457	17	43810851	C	G	0.214741	0.992614	377363	11.469	1.89e-30	++
rs1918796	17	44223387	T	C	0.217328	0.996783	378863	-11.469	1.894e-30	--
rs78834738	17	44022434	A	G	0.215565	0.995555	378426	11.469	1.895e-30	++
rs56319902	17	43871982	T	C	0.215953	1	380060	11.468	1.904e-30	++
rs62061788	17	44169759	A	G	0.216756	0.99976	380007	11.468	1.904e-30	++
rs62061789	17	44169769	T	C	0.216756	0.999757	380007	11.468	1.904e-30	++
rs17649641	17	43997372	T	C	0.216848	0.999587	379862	-11.468	1.907e-30	--
rs12150527	17	43986462	A	G	0.216489	0.999444	379783	-11.466	1.946e-30	--
rs17661027	17	44193097	A	C	0.217013	0.997441	378899	11.465	1.973e-30	++
rs55788678	17	43992233	T	C	0.215797	0.995883	378287	11.465	1.974e-30	++
rs78590209	17	44098862	A	G	0.216684	1	380060	-11.464	1.993e-30	--
rs75975083	17	44146357	T	C	0.216678	0.999755	379954	-11.464	1.994e-30	--
rs62056859	17	43994435	A	G	0.216787	0.999515	379818	-11.464	1.997e-30	--
rs2696590	17	44221602	C	G	0.217302	0.99692	378896	11.464	2.002e-30	++
rs2316773	17	43946536	T	C	0.216953	0.999638	379911	11.464	2.009e-30	++
rs34097347	17	43949448	A	C	0.215168	0.993585	377150	11.463	2.027e-30	++
rs62060762	17	44133396	A	G	0.216679	0.999934	380024	11.462	2.036e-30	++
rs62060763	17	44133403	T	C	0.216679	0.999932	380024	-11.462	2.036e-30	--
rs77527347	17	44058017	T	G	0.216849	0.999981	380055	11.462	2.041e-30	++
rs17651549	17	44061278	T	C	0.216677	1	380060	11.462	2.046e-30	++
rs111372048	17	44136577	A	C	0.21666	0.999787	379955	-11.462	2.05e-30	--
rs62054762	17	43909022	T	G	0.215072	0.994374	377905	11.461	2.069e-30	++
rs62060800	17	44145592	A	G	0.216659	0.999802	379959	-11.461	2.07e-30	--
rs62060801	17	44145860	A	G	0.21666	0.999799	379959	-11.461	2.07e-30	--
rs17659743	17	44146165	C	G	0.21666	0.999798	379959	-11.461	2.07e-30	--
rs62060802	17	44146336	A	C	0.21666	0.999802	379959	-11.461	2.07e-30	--
rs77950913	17	44146451	T	C	0.21666	0.999802	379959	-11.461	2.07e-30	--
rs79782347	17	44146567	T	C	0.21666	0.999802	379959	-11.461	2.07e-30	--
rs62063279	17	44036936	A	G	0.215811	0.994844	377914	11.461	2.071e-30	++
rs17573607	17	44083081	A	G	0.21673	0.999043	379770	11.461	2.08e-30	++
rs17575822	17	44144345	A	G	0.216658	0.999795	379958	-11.46	2.098e-30	--
rs17575850	17	44144387	A	C	0.216658	0.999795	379958	11.46	2.098e-30	++
rs17659731	17	44144634	A	G	0.216659	0.999797	379958	11.46	2.098e-30	++
rs75641221	17	44145373	T	C	0.216659	0.999797	379958	-11.46	2.098e-30	--
rs2532278	17	44246405	A	C	0.217252	0.994632	378383	11.459	2.11e-30	++
rs2532275	17	44246997	A	G	0.217252	0.994632	378383	11.459	2.11e-30	++
rs2696660	17	44246211	A	G	0.217252	0.994635	378384	-11.459	2.112e-30	--
rs111327992	17	44126691	A	G	0.216926	0.999156	379694	11.459	2.123e-30	++
rs112431991	17	43758885	A	G	0.214845	0.992846	377050	-11.459	2.125e-30	--
rs56323304	17	43932129	T	C	0.217032	0.997445	378895	11.458	2.135e-30	++
rs77044307	17	44172408	C	G	0.217116	0.998261	379170	-11.458	2.15e-30	--
rs2696657	17	44244926	T	G	0.217249	0.994633	378384	-11.457	2.163e-30	--
rs2696659	17	44245876	A	G	0.217252	0.994637	378386	-11.457	2.171e-30	--
rs754513	17	44055638	A	T	0.216675	0.999388	379848	11.457	2.176e-30	++
rs80120913	17	44177755	C	G	0.217133	0.998211	379210	-11.457	2.181e-30	--
rs2532273	17	44247314	T	C	0.217253	0.994622	378381	11.456	2.189e-30	++
rs75412750	17	44172773	T	C	0.217171	0.998423	379203	11.455	2.216e-30	++
rs62061795	17	44173179	A	C	0.217171	0.998418	379203	11.455	2.216e-30	++
rs17576695	17	44172327	A	T	0.217171	0.998461	379228	11.455	2.218e-30	++
rs2532291	17	44238424	A	G	0.217285	0.99456	378372	11.455	2.218e-30	++
rs17662403	17	44238938	T	C	0.217285	0.994559	378372	-11.455	2.218e-30	--
rs17585426	17	44238966	T	C	0.217285	0.994559	378372	-11.455	2.218e-30	--
rs2532288	17	44239958	T	C	0.217281	0.994576	378372	11.455	2.218e-30	++
rs1918789	17	44240107	T	C	0.217281	0.994576	378372	-11.455	2.218e-30	--
rs2141299	17	44240986	A	C	0.217275	0.994586	378371	11.455	2.232e-30	++
rs2696567	17	44241304	C	G	0.217275	0.994582	378371	-11.455	2.232e-30	--
rs12185233	17	43923654	C	G	0.21735	1	380060	11.454	2.24e-30	++
rs56026128	17	43931244	C	G	0.216519	0.998974	379572	11.454	2.241e-30	++
rs62057122	17	43901001	T	C	0.216542	0.999498	379847	11.454	2.248e-30	++
rs79348289	17	44172698	T	C	0.217172	0.998427	379204	-11.453	2.259e-30	--
rs2532271	17	44248042	A	G	0.217244	0.994631	378395	11.453	2.273e-30	++
rs17652036	17	44073027	A	G	0.216822	0.998954	379476	11.453	2.275e-30	++
rs62061791	17	44171024	T	C	0.217186	0.998527	379249	-11.452	2.292e-30	--
rs17585608	17	44243979	T	C	0.217252	0.994644	378386	11.452	2.293e-30	++
rs17585644	17	44244581	T	C	0.217252	0.994641	378386	-11.452	2.293e-30	--
rs4792843	17	44243179	A	G	0.217244	0.994666	378390	-11.452	2.304e-30	--
rs2532272	17	44247673	A	G	0.217247	0.994646	378396	11.452	2.306e-30	++
rs62054761	17	43909008	T	C	0.21507	0.994431	377909	11.452	2.311e-30	++
rs79765413	17	44022433	T	C	0.215596	0.995617	378442	-11.451	2.316e-30	--
rs112572874	17	44072984	A	G	0.218526	0.997166	378866	-11.451	2.316e-30	--
rs17652066	17	44073145	C	G	0.216696	0.999422	379864	11.451	2.318e-30	++
rs17576709	17	44173356	C	G	0.217175	0.998431	379212	-11.451	2.323e-30	--
rs62061796	17	44173408	A	G	0.217175	0.998431	379212	11.451	2.323e-30	++
rs112596352	17	44170238	A	G	0.217184	0.998532	379250	11.451	2.329e-30	++
rs62061790	17	44170414	A	G	0.217183	0.998529	379250	11.451	2.329e-30	++
rs4792844	17	44242969	T	C	0.217252	0.994656	378387	-11.451	2.333e-30	--
rs2532286	17	44241664	T	C	0.21726	0.994644	378379	-11.451	2.337e-30	--
rs17576631	17	44170018	C	G	0.217188	0.998508	379247	11.45	2.338e-30	++
rs62061803	17	44174513	A	C	0.217174	0.998421	379209	11.45	2.347e-30	++
rs17660251	17	44166646	T	C	0.21669	0.999645	379926	11.45	2.354e-30	++
rs17577159	17	44188477	T	G	0.217151	0.998039	379176	-11.449	2.368e-30	--
rs62061853	17	44196125	T	C	0.217119	0.997799	379123	-11.449	2.376e-30	--
rs62061809	17	44178839	T	C	0.217176	0.998413	379230	-11.449	2.385e-30	--
rs79065019	17	44124535	T	C	0.217183	1	380060	-11.449	2.386e-30	--
rs62061802	17	44174351	A	T	0.217167	0.998384	379203	11.448	2.399e-30	++
rs17660907	17	44191085	A	G	0.217167	0.998079	379196	11.448	2.399e-30	++
rs1052553	17	44073889	A	G	0.217176	0.999498	379789	-11.448	2.401e-30	--
rs77604208	17	44177669	T	C	0.217177	0.998427	379228	11.448	2.407e-30	++
rs76761511	17	44185245	A	C	0.217172	0.998276	379223	11.448	2.415e-30	++
rs62061818	17	44182917	C	G	0.217173	0.998402	379231	-11.447	2.421e-30	--
rs111676341	17	44183403	A	G	0.217173	0.998386	379231	-11.447	2.421e-30	--
rs17576989	17	44183616	A	C	0.217173	0.998389	379231	11.447	2.421e-30	++
rs17576842	17	44179992	A	G	0.217179	0.998378	379224	-11.447	2.422e-30	--
rs12185268	17	43923683	A	G	0.216664	1	380060	-11.447	2.429e-30	--
rs17660595	17	44180954	A	G	0.217173	0.998409	379229	-11.447	2.445e-30	--
rs62061812	17	44180997	T	C	0.217173	0.99841	379229	11.447	2.445e-30	++
rs62061811	17	44180173	T	G	0.217173	0.998414	379230	-11.447	2.447e-30	--
rs77924366	17	44182181	T	C	0.217172	0.998397	379230	-11.447	2.447e-30	--
rs56240678	17	44176170	C	G	0.217174	0.998436	379232	-11.446	2.452e-30	--
rs62061808	17	44177337	T	C	0.217174	0.998436	379232	11.446	2.452e-30	++
rs17660464	17	44177993	A	C	0.217175	0.998435	379232	11.446	2.452e-30	++
rs17576779	17	44178272	T	C	0.217175	0.998434	379232	11.446	2.452e-30	++
rs17660488	17	44178337	T	C	0.217175	0.998435	379232	-11.446	2.452e-30	--
rs62064663	17	44080039	T	G	0.217178	0.999242	379811	-11.446	2.465e-30	--
rs112102887	17	44179749	A	G	0.217177	0.998384	379226	11.445	2.477e-30	++
rs62061823	17	44188645	T	C	0.217179	0.997913	379172	11.445	2.488e-30	++
rs112893440	17	44179969	A	G	0.217177	0.99839	379226	11.445	2.489e-30	++
rs62054819	17	43926149	A	G	0.216992	0.999601	379830	-11.445	2.494e-30	--
rs62061815	17	44181681	A	G	0.217172	0.99841	379229	-11.445	2.498e-30	--
rs17576954	17	44181933	T	C	0.217172	0.998403	379229	-11.445	2.498e-30	--
rs17576870	17	44180442	A	G	0.217171	0.998413	379230	-11.445	2.499e-30	--
rs17571781	17	44033802	T	C	0.216755	0.998227	379208	-11.444	2.517e-30	--
rs2696571	17	44237372	C	G	0.217302	0.994495	378323	11.443	2.538e-30	++
rs2696570	17	44237790	A	G	0.217302	0.994491	378323	11.443	2.538e-30	++
rs2696575	17	44228824	A	G	0.217299	0.994559	378333	-11.443	2.554e-30	--
rs754512	17	44055647	A	T	0.21675	0.999747	379936	-11.443	2.558e-30	--
rs1406068	17	44234526	T	C	0.217268	0.994617	378343	11.443	2.56e-30	++
rs2696684	17	44244397	A	G	0.217369	0.99436	378313	11.442	2.587e-30	++
rs2532299	17	44231117	T	C	0.217287	0.994611	378339	-11.442	2.59e-30	--
rs2532297	17	44231326	A	G	0.217288	0.99461	378339	11.442	2.59e-30	++
rs2696572	17	44231617	A	T	0.217288	0.994604	378339	-11.442	2.59e-30	--
rs4606752	17	44192618	A	G	0.217179	0.998061	379208	-11.442	2.591e-30	--
rs17577024	17	44186252	A	G	0.217172	0.998162	379209	11.442	2.592e-30	++
rs17577052	17	44186301	T	C	0.217172	0.998161	379209	-11.442	2.592e-30	--
rs62061822	17	44186894	A	C	0.217175	0.998136	379209	-11.442	2.592e-30	--
rs17577094	17	44187492	A	G	0.217173	0.998149	379209	-11.442	2.592e-30	--
rs62061824	17	44188755	T	C	0.217172	0.998145	379209	-11.442	2.592e-30	--
rs55794067	17	44188764	T	C	0.217172	0.998145	379209	-11.442	2.592e-30	--
rs2696573	17	44230647	T	C	0.217283	0.994633	378340	11.441	2.597e-30	++
rs2532298	17	44231295	A	G	0.217288	0.994609	378340	11.441	2.597e-30	++
rs60814418	17	43850645	T	C	0.222885	0.995538	379442	11.441	2.598e-30	++
rs62061817	17	44182706	A	G	0.21699	0.99765	378738	-11.441	2.599e-30	--
rs62061813	17	44181118	A	G	0.217001	0.997669	378738	11.441	2.616e-30	++
rs75944932	17	44072423	A	C	0.216932	0.999718	379901	-11.441	2.618e-30	--
rs4548919	17	44192395	T	G	0.217173	0.998087	379207	11.441	2.618e-30	++
rs1528072	17	44236725	A	C	0.2173	0.994502	378326	11.441	2.619e-30	++
rs17660936	17	44191159	T	C	0.217174	0.998106	379208	11.441	2.62e-30	++
rs2532294	17	44233433	C	G	0.217291	0.994561	378330	11.441	2.62e-30	++
rs62061847	17	44191682	A	G	0.217186	0.998041	379197	11.441	2.623e-30	++
rs1918792	17	44228529	A	G	0.217305	0.994545	378334	11.44	2.625e-30	++
rs1918791	17	44228609	C	G	0.217305	0.994544	378334	-11.44	2.625e-30	--
rs2696576	17	44228770	A	G	0.217294	0.994598	378334	-11.44	2.625e-30	--
rs4792845	17	44242788	T	C	0.217328	0.994379	378250	11.44	2.635e-30	++
rs62061814	17	44181508	T	G	0.217001	0.997666	378737	-11.44	2.644e-30	--
rs2532293	17	44233589	T	C	0.217289	0.99457	378333	-11.44	2.648e-30	--
rs17577954	17	44209628	T	C	0.217101	0.997573	379091	-11.44	2.65e-30	--
rs111952388	17	44181454	T	C	0.217002	0.997669	378737	11.44	2.651e-30	++
rs4479290	17	44021744	T	C	0.215532	0.995353	378249	-11.439	2.662e-30	--
rs17573593	17	44082603	A	C	0.216753	0.999713	379930	-11.439	2.665e-30	--
rs17660847	17	44189373	T	C	0.217169	0.998133	379208	11.439	2.675e-30	++
rs17660865	17	44189408	T	C	0.217169	0.998137	379208	-11.439	2.675e-30	--
rs113871181	17	43852733	A	G	0.215688	0.996785	378922	11.438	2.698e-30	++
rs2109092	17	44232959	A	G	0.21729	0.994582	378335	11.438	2.711e-30	++
rs2873268	17	43930955	A	G	0.216539	0.999102	379660	11.437	2.728e-30	++
rs62060864	17	44235893	T	C	0.217281	0.994592	378334	11.437	2.728e-30	++
rs55690782	17	44137311	A	G	0.216815	0.999684	379916	11.437	2.729e-30	++
rs2532292	17	44237068	A	T	0.217282	0.994582	378334	-11.437	2.742e-30	--
rs79923708	17	44183790	A	G	0.217167	0.998276	379225	11.437	2.743e-30	++
rs17662235	17	44233776	T	C	0.217288	0.994569	378332	-11.436	2.755e-30	--
rs17585214	17	44233811	T	C	0.217288	0.994569	378332	11.436	2.755e-30	++
rs62063856	17	44076466	A	G	0.216842	0.999247	379619	-11.436	2.756e-30	--
rs56254732	17	43932049	T	C	0.216801	0.998519	379398	11.436	2.762e-30	++
rs80020809	17	44172391	T	C	0.217138	0.998326	379195	11.436	2.768e-30	++
rs17651093	17	44049550	A	G	0.216915	0.999737	379952	11.436	2.769e-30	++
rs55909047	17	44209957	A	G	0.21707	0.997559	379088	-11.436	2.772e-30	--
rs1528074	17	44234060	A	G	0.218321	0.993898	378305	-11.436	2.779e-30	--
rs2532300	17	44229986	T	C	0.21728	0.994648	378342	-11.435	2.803e-30	--
rs62061810	17	44178884	A	G	0.217235	0.998226	379199	11.434	2.823e-30	++
rs62061849	17	44193882	T	C	0.217148	0.997878	379176	11.434	2.833e-30	++
rs62054760	17	43908989	T	C	0.215071	0.994435	377921	11.433	2.846e-30	++
rs62055718	17	43766418	T	C	0.214991	0.995283	377849	11.433	2.862e-30	++
rs78556223	17	44026478	A	G	0.214959	0.994338	377504	-11.433	2.867e-30	--
rs55802590	17	44201344	C	G	0.217152	0.997888	379168	11.433	2.877e-30	++
rs3089	17	44209919	C	G	0.216997	0.997241	379063	-11.432	2.888e-30	--
rs56119705	17	44209985	T	C	0.217057	0.997552	379089	-11.432	2.904e-30	--
rs55780786	17	44209875	T	C	0.216999	0.997253	379067	-11.431	2.916e-30	--
rs62063852	17	44074581	A	G	0.216837	0.997975	379202	-11.431	2.927e-30	--
rs1122380	17	44206079	T	C	0.217088	0.997583	379051	11.431	2.932e-30	++
rs62055717	17	43766415	A	G	0.215012	0.995383	377853	-11.431	2.934e-30	--
rs56180212	17	43960911	A	G	0.217326	0.999072	379738	-11.431	2.941e-30	--
rs111678697	17	44197032	T	C	0.217153	0.997924	379173	-11.43	2.964e-30	--
rs1468240	17	44196447	A	T	0.217153	0.997925	379174	11.429	2.981e-30	++
rs112813897	17	44196799	A	G	0.217154	0.997928	379174	11.429	2.981e-30	++
rs17661045	17	44194152	A	T	0.217158	0.997953	379177	11.429	2.983e-30	++
rs62061850	17	44194519	T	C	0.217158	0.997953	379177	-11.429	2.983e-30	--
rs62061852	17	44195424	A	C	0.217158	0.99795	379177	-11.429	2.983e-30	--
rs727425	17	44195495	A	G	0.217158	0.99795	379177	11.429	2.983e-30	++
rs17661141	17	44196015	C	G	0.217156	0.997935	379176	-11.429	2.995e-30	--
rs113909426	17	44196822	A	G	0.217125	0.997771	379161	11.429	2.997e-30	++
rs62063281	17	44038785	A	G	0.212454	1	380060	-11.429	3.007e-30	--
rs17577447	17	44194381	A	T	0.217157	0.99795	379176	11.428	3.015e-30	++
rs62061851	17	44194891	T	C	0.217145	0.99794	379176	11.428	3.026e-30	++
rs3087534	17	44198806	T	C	0.217182	0.997803	379149	-11.428	3.044e-30	--
rs17661428	17	44208144	C	G	0.217075	0.997597	379069	-11.428	3.047e-30	--
rs17577877	17	44208218	A	G	0.217077	0.997585	379068	-11.427	3.048e-30	--
rs10514901	17	44194735	T	G	0.217145	0.99794	379175	11.427	3.058e-30	++
rs4383188	17	44197603	T	C	0.217755	0.997065	378894	-11.427	3.058e-30	--
rs62063266	17	44033488	T	C	0.216609	0.997846	379256	11.427	3.061e-30	++
rs75652502	17	44200510	A	C	0.217154	0.997907	379174	11.427	3.082e-30	++
rs62061859	17	44201109	C	G	0.217155	0.997902	379174	-11.427	3.082e-30	--
rs17577650	17	44205500	A	G	0.217078	0.997632	379071	-11.426	3.084e-30	--
rs62063200	17	44206482	T	C	0.217078	0.997625	379071	11.426	3.084e-30	++
rs62061854	17	44198080	T	C	0.217157	0.997927	379177	11.426	3.087e-30	++
rs1966345	17	44197806	T	C	0.217157	0.99793	379178	-11.426	3.089e-30	--
rs62064666	17	44082514	T	C	0.216421	0.999322	379688	-11.426	3.095e-30	--
rs62061821	17	44186055	A	G	0.216535	0.995767	378528	11.426	3.098e-30	++
rs62056812	17	43987154	A	G	0.216575	0.998936	379585	11.426	3.102e-30	++
rs10514903	17	44206646	C	G	0.217077	0.997616	379070	-11.425	3.125e-30	--
rs17577496	17	44194835	T	C	0.217131	0.997864	379154	-11.425	3.154e-30	--
rs112560196	17	44200078	A	T	0.217154	0.997911	379175	-11.424	3.185e-30	--
rs111424940	17	44211502	A	G	0.217106	0.997634	379106	11.423	3.219e-30	++
rs62063207	17	44211902	A	G	0.217104	0.997641	379110	-11.423	3.228e-30	--
rs75229280	17	44196653	A	G	0.21714	0.997688	379135	11.422	3.234e-30	++
rs62061816	17	44182336	A	C	0.217104	0.998242	379145	11.422	3.242e-30	++
rs10445337	17	44067400	T	C	0.21735	1	380060	-11.422	3.257e-30	--
rs62063174	17	44205122	C	G	0.217105	0.997744	379113	-11.422	3.261e-30	--
rs55942528	17	43932028	A	G	0.217325	0.998086	379402	-11.422	3.263e-30	--
rs62063208	17	44212032	A	C	0.217104	0.997637	379109	11.422	3.264e-30	++
rs62063202	17	44208945	T	C	0.217103	0.997701	379112	11.42	3.305e-30	++
rs1122381	17	44205839	A	G	0.217075	0.997574	379099	-11.42	3.321e-30	--
rs62063203	17	44209313	T	C	0.217102	0.997692	379111	-11.42	3.327e-30	--
rs111724389	17	44209364	A	G	0.217106	0.997686	379111	11.42	3.327e-30	++
rs112401617	17	44209474	A	T	0.217103	0.997698	379111	-11.42	3.327e-30	--
rs113201171	17	44082249	A	T	0.216814	0.999352	379825	-11.42	3.328e-30	--
rs111880194	17	44194621	C	G	0.217133	0.997841	379141	-11.42	3.333e-30	--
rs79772780	17	44189855	A	G	0.215542	0.991231	376809	11.419	3.376e-30	++
rs17577313	17	44191835	A	G	0.217072	0.997904	379111	-11.418	3.394e-30	--
rs17661348	17	44207066	A	G	0.217103	0.997722	379113	-11.418	3.402e-30	--
rs77635460	17	44186593	T	C	0.217101	0.997991	379123	-11.414	3.544e-30	--
rs62063163	17	44201865	T	C	0.217055	0.997587	379051	11.414	3.547e-30	++
rs62063164	17	44201887	T	C	0.217055	0.997587	379051	11.414	3.547e-30	++
rs62063165	17	44202147	A	G	0.217056	0.997589	379051	-11.414	3.547e-30	--
rs76924476	17	44199029	T	C	0.217577	0.996336	378614	-11.413	3.596e-30	--
rs17661385	17	44207778	A	G	0.217088	0.997619	379087	-11.412	3.66e-30	--
rs1468241	17	44196153	A	G	0.217046	0.997624	379035	-11.411	3.675e-30	--
rs1724411	17	43669931	T	C	0.230877	0.995432	377935	-11.41	3.72e-30	--
rs62057151	17	43903842	T	C	0.223812	0.995764	378033	11.41	3.732e-30	++
rs62061848	17	44192946	T	C	0.214987	0.989682	376199	11.409	3.761e-30	++
rs17660228	17	44166500	A	G	0.21737	0.998893	379623	11.409	3.765e-30	++
rs62063166	17	44202231	A	G	0.217058	0.9976	379052	-11.409	3.774e-30	--
rs62054823	17	43929029	A	G	0.216821	0.998679	379373	-11.409	3.775e-30	--
rs4471723	17	44205690	T	C	0.219254	0.996746	378622	11.409	3.78e-30	++
rs62063265	17	44033468	A	G	0.216539	0.99772	379219	11.406	3.904e-30	++
rs76380490	17	44203413	T	C	0.217032	0.997431	379075	11.405	3.947e-30	++
rs56257094	17	44201667	A	G	0.217073	0.997674	379081	11.402	4.101e-30	++
rs55672516	17	44201680	A	C	0.217073	0.997674	379081	-11.402	4.101e-30	--
rs62056810	17	43984672	T	C	0.215768	0.996235	378666	-11.402	4.104e-30	--
rs12373140	17	43924231	A	G	0.214995	0.994586	377885	11.401	4.11e-30	++
rs62064668	17	44082981	A	G	0.216946	0.998848	379560	11.401	4.116e-30	++
rs62063172	17	44203366	T	C	0.21704	0.997457	379082	-11.399	4.212e-30	--
rs62063171	17	44203311	T	C	0.217081	0.997695	379083	11.399	4.217e-30	++
rs113120855	17	44203520	T	C	0.217083	0.997678	379083	11.399	4.217e-30	++
rs111324579	17	44082181	A	G	0.216944	0.999262	379767	-11.399	4.243e-30	--
rs77095128	17	44204304	T	G	0.217096	0.997626	379057	-11.399	4.248e-30	--
rs56240566	17	44062689	A	C	0.216334	0.996715	378443	-11.398	4.267e-30	--
rs56273589	17	44203131	C	G	0.217038	0.997455	379082	-11.398	4.288e-30	--
rs55669501	17	44202564	A	G	0.217078	0.997699	379083	11.397	4.306e-30	++
rs55885063	17	44202952	C	G	0.217037	0.99746	379083	-11.397	4.306e-30	--
rs112073200	17	44201791	C	G	0.217053	0.997578	379039	11.397	4.346e-30	++
rs12373124	17	43924219	T	C	0.214995	0.994592	377885	-11.396	4.368e-30	--
rs62063851	17	44074435	C	G	0.216894	0.999145	379676	-11.394	4.477e-30	--
rs4581739	17	44204739	T	C	0.217	0.997446	378949	-11.393	4.546e-30	--
rs113638513	17	44204749	A	G	0.217	0.997446	378949	-11.393	4.546e-30	--
rs62056808	17	43984646	T	C	0.215754	0.996207	378652	-11.391	4.635e-30	--
rs79589869	17	43930238	A	C	0.216481	0.998416	379256	11.391	4.637e-30	++
rs55686102	17	44202608	T	C	0.217028	0.997585	379025	11.391	4.657e-30	++
rs62056809	17	43984669	A	G	0.215741	0.996136	378612	-11.39	4.682e-30	--
rs55907036	17	44042366	A	G	0.21556	0.996103	378513	11.388	4.791e-30	++
rs12150087	17	44210988	C	G	0.217017	0.997493	379023	-11.388	4.798e-30	--
rs10514904	17	44207887	T	C	0.217725	0.996584	378643	11.386	4.884e-30	++
rs17577975	17	44210442	T	C	0.216619	0.996933	378780	11.386	4.936e-30	++
rs62063786	17	44061023	A	G	0.217161	1	380060	11.383	5.108e-30	++
rs56226437	17	44042361	T	C	0.21555	0.996067	378502	-11.382	5.122e-30	--
rs62065453	17	43573419	T	C	0.217174	0.993222	377104	11.379	5.321e-30	++
rs1635298	17	43744344	A	T	0.246597	1	380060	-11.372	5.785e-30	--
rs56113217	17	43926948	A	G	0.216818	0.998664	379496	-11.369	5.973e-30	--
rs1078268	17	44075901	A	G	0.21695	0.997919	379261	-11.363	6.374e-30	--
rs1078269	17	44075837	T	C	0.21696	0.997846	379252	-11.36	6.593e-30	--
rs413519	17	43685826	A	G	0.216047	0.995717	378551	-11.359	6.717e-30	--
rs3912063	17	44165049	A	G	0.216072	0.997398	379210	-11.358	6.782e-30	--
rs12373142	17	43924200	C	G	0.215082	0.994954	378046	-11.356	6.91e-30	--
rs3912062	17	44165069	A	G	0.216079	0.997429	379217	-11.356	6.953e-30	--
rs55751924	17	43932155	A	G	0.216628	0.997839	379082	-11.354	7.087e-30	--
rs62063853	17	44074613	A	G	0.215769	0.995027	378133	-11.354	7.101e-30	--
rs11079718	17	43839951	A	T	0.215984	0.99373	377539	-11.353	7.199e-30	--
rs62062137	17	44118848	A	G	0.216474	1	380060	11.35	7.449e-30	++
rs7207373	17	43770712	T	C	0.246498	0.995917	379026	11.349	7.48e-30	++
rs56269136	17	43926992	T	C	0.216885	0.998816	379536	11.349	7.486e-30	++
rs17661015	17	44192957	T	C	0.215131	0.988041	375245	-11.349	7.506e-30	--
rs62063854	17	44074619	A	G	0.215727	0.994935	378111	11.345	7.823e-30	++
rs62063855	17	44075535	T	C	0.216951	0.997602	379121	-11.337	8.605e-30	--
rs56328224	17	43572419	T	C	0.217959	0.995308	378087	11.324	9.985e-30	++
rs2004674	17	44075110	A	T	0.216519	0.995311	378410	-11.319	1.058e-29	--
rs17769552	17	43927290	A	G	0.213903	0.995256	377992	11.317	1.077e-29	++
rs62061793	17	44171565	A	C	0.216533	0.995691	378342	11.313	1.131e-29	++
rs1881194	17	44248814	A	G	0.216228	0.990473	376112	11.312	1.141e-29	++
rs62061792	17	44171554	A	G	0.216563	0.99583	378369	11.312	1.145e-29	++
rs7215239	17	43767773	T	C	0.246752	0.996459	379342	-11.312	1.148e-29	--
rs2004673	17	44075099	T	C	0.216558	0.995482	378442	-11.311	1.159e-29	--
rs76640332	17	44189858	A	G	0.215929	0.993897	377706	11.308	1.204e-29	++
rs2435204	17	43988205	A	G	0.223522	0.995741	377840	-11.307	1.211e-29	--
rs12150230	17	44015464	A	G	0.215799	0.997242	378661	-11.299	1.334e-29	--
rs2696578	17	44227623	T	C	0.226413	0.99382	378113	-11.291	1.455e-29	--
rs16941035	17	43761519	T	G	0.246841	0.996853	379339	-11.289	1.484e-29	--
rs2668643	17	43671099	A	C	0.215886	0.995759	377945	11.286	1.531e-29	++
rs16941038	17	43761565	T	C	0.246829	0.996873	379345	-11.285	1.555e-29	--
rs75010486	17	44103825	T	C	0.213636	0.989535	375860	-11.283	1.586e-29	--
rs12150229	17	44015446	A	G	0.215712	0.997107	378590	-11.282	1.61e-29	--
rs6503443	17	43765881	T	C	0.246155	0.996244	379373	-11.281	1.628e-29	--
rs4597358	17	44110670	C	G	0.225876	0.997311	379317	-11.28	1.644e-29	--
rs2532274	17	44247164	A	G	0.224369	0.991692	377693	-11.278	1.682e-29	--
rs55915917	17	43892784	T	G	0.214218	0.988763	375734	-11.276	1.725e-29	--
rs112333322	17	44126673	A	G	0.214965	0.993386	377787	-11.276	1.725e-29	--
rs7350980	17	44110271	A	G	0.225869	0.99732	379330	11.273	1.79e-29	++
rs2532289	17	44238571	C	G	0.224403	0.991606	377676	-11.271	1.825e-29	--
rs17650860	17	44039008	A	G	0.215884	0.996394	378424	11.268	1.891e-29	++
rs16940806	17	44103826	A	G	0.213572	0.989396	375778	11.265	1.953e-29	++
rs8077487	17	44115440	T	C	0.225959	0.997339	379310	-11.264	1.98e-29	--
rs62063298	17	44048323	T	G	0.214659	0.992794	377427	11.263	1.998e-29	++
rs11079720	17	43840016	A	G	0.214197	0.990877	376514	11.261	2.035e-29	++
rs55974014	17	43757450	A	C	0.211288	0.99004	374965	11.26	2.06e-29	++
rs62063300	17	44048350	T	C	0.214679	0.992879	377542	-11.258	2.118e-29	--
rs78929339	17	44189910	A	G	0.216194	0.994424	377909	-11.258	2.126e-29	--
rs62063299	17	44048336	T	C	0.214648	0.992746	377413	-11.251	2.295e-29	--
rs4792824	17	43750910	T	C	0.247978	0.99981	379991	-11.25	2.316e-29	--
rs1724407	17	43747615	T	C	0.24781	0.999489	379961	-11.25	2.326e-29	--
rs9303525	17	44187257	A	G	0.226229	0.99574	378464	-11.249	2.332e-29	--
rs753236	17	43946318	T	C	0.218846	0.989725	374742	-11.248	2.377e-29	--
rs1630095	17	43750172	A	G	0.248036	0.99903	379819	-11.247	2.405e-29	--
rs1631850	17	43749942	A	G	0.247878	0.998933	379756	11.243	2.508e-29	++
rs7221390	17	44116950	T	G	0.225935	0.997393	379319	-11.241	2.561e-29	--
rs1724400	17	43755871	A	C	0.248905	0.999314	379967	11.232	2.836e-29	++
rs2668656	17	44283022	A	G	0.215528	0.977383	370540	-11.232	2.853e-29	--
rs2668670	17	44289628	A	C	0.215527	0.977144	370418	-11.231	2.869e-29	--
rs1724401	17	43755857	A	C	0.248906	0.999324	379968	-11.231	2.881e-29	--
rs2696464	17	44287310	A	G	0.215531	0.977208	370437	-11.23	2.91e-29	--
rs2696457	17	44284057	T	C	0.215657	0.976854	370353	11.229	2.952e-29	++
rs2732595	17	44267227	A	G	0.215597	0.977579	370754	-11.227	2.999e-29	--
rs56365901	17	43960323	A	G	0.214515	0.991766	376617	-11.227	3.001e-29	--
rs2668665	17	44290047	A	G	0.215527	0.977128	370405	11.226	3.024e-29	++
rs2668662	17	44290759	T	C	0.215523	0.977089	370392	-11.225	3.061e-29	--
rs2696463	17	44286128	A	G	0.215532	0.977236	370449	-11.225	3.064e-29	--
rs2732629	17	44289101	A	G	0.215527	0.977158	370422	-11.225	3.079e-29	--
rs2696610	17	44291820	A	G	0.215526	0.977069	370375	-11.225	3.08e-29	--
rs2732601	17	44291479	A	G	0.215527	0.977082	370384	11.225	3.087e-29	++
rs2732671	17	44283139	A	C	0.215589	0.97728	370512	11.224	3.119e-29	++
rs9907738	17	44151546	T	G	0.225838	0.997688	379397	-11.221	3.216e-29	--
rs6503457	17	44208312	T	G	0.226165	0.995264	378360	11.219	3.278e-29	++
rs7220752	17	44138201	T	C	0.225806	0.997664	379393	-11.218	3.322e-29	--
rs8070942	17	44208674	T	G	0.226158	0.995281	378372	11.217	3.37e-29	++
rs1918787	17	44279252	A	G	0.21551	0.977541	370641	-11.216	3.419e-29	--
rs55767267	17	43960325	T	C	0.214536	0.991797	376632	-11.215	3.45e-29	--
rs2532241	17	44265702	A	T	0.215542	0.977844	370850	-11.213	3.511e-29	--
rs2066899	17	44155732	T	C	0.22582	0.997751	379426	11.213	3.526e-29	++
rs2469933	17	44285531	A	G	0.215544	0.977197	370455	11.212	3.549e-29	++
rs2532243	17	44265328	A	G	0.215541	0.977857	370877	-11.212	3.551e-29	--
rs1918793	17	44228169	T	C	0.227484	0.991887	377601	11.212	3.552e-29	++
rs2732589	17	44266022	A	G	0.215541	0.977845	370850	-11.211	3.589e-29	--
rs1918788	17	44267617	A	G	0.215552	0.977754	370804	-11.21	3.657e-29	--
rs55668363	17	43892788	A	G	0.21372	0.989531	376109	11.21	3.66e-29	++
rs56108300	17	44077851	A	T	0.214461	0.989995	375783	11.207	3.765e-29	++
rs2696500	17	44363929	T	C	0.214048	0.964414	364513	11.206	3.825e-29	++
rs1918786	17	44279101	A	G	0.215517	0.977539	370640	-11.205	3.855e-29	--
rs2696451	17	44281588	T	C	0.215513	0.977453	370613	-11.204	3.876e-29	--
rs77875796	17	44051612	A	G	0.213179	0.986536	374540	-11.204	3.885e-29	--
rs2696443	17	44276821	A	G	0.215514	0.977577	370727	11.204	3.898e-29	++
rs1358438	17	44279760	A	G	0.215514	0.977513	370639	11.204	3.899e-29	++
rs2732686	17	44338735	T	C	0.216085	0.971693	367894	11.203	3.922e-29	++
rs7218319	17	44126365	T	C	0.22591	0.997566	379357	11.203	3.951e-29	++
rs2696708	17	44264943	T	C	0.215541	0.97787	370897	-11.203	3.954e-29	--
rs2696706	17	44264045	T	C	0.215117	0.97912	371661	-11.202	3.991e-29	--
rs2696453	17	44281722	T	C	0.215527	0.977421	370601	-11.202	4.002e-29	--
rs2696707	17	44264717	A	C	0.215541	0.977873	370898	-11.201	4.032e-29	--
rs8080583	17	44162597	A	C	0.225808	0.99771	379404	11.201	4.034e-29	++
rs2097760	17	44168677	A	G	0.225834	0.997533	379373	-11.2	4.055e-29	--
rs2732665	17	44277691	T	C	0.215524	0.977525	370708	-11.2	4.056e-29	--
rs2668660	17	44280523	A	G	0.215513	0.977499	370629	-11.2	4.06e-29	--
rs2696526	17	44267863	A	G	0.215554	0.977751	370806	11.2	4.063e-29	++
[truncated: 5,984 more rows]
