# Supplementary material for: Item-level analyses reveal genetic heterogeneity in neuroticism
Source: Nat Commun. 2018 Mar 2;9:905. doi: 10.1038/s41467-018-03242-8 (PMC5834468; doi:10.1038/s41467-018-03242-8)
Supplement: Supplementary file 22 — Supplementary Data 18 [file 41467_2018_3242_MOESM22_ESM.xlsx]

## Sheet: Supplementary Data 18
Supplementary Data 18. Genes implicated in SNP-based analysis (FUMA) of item IRR
Gene
EntrezID	HUGO	CHR	Start	End	Strand	Status	pLI score	ncRVIS	Pos. Mapped SNPs	Max. CADD score	eQTL Mapped SNPs	Min. GWAS P	Ind. Sig. SNPs	Locus
9651	PLCH2	1	2357419	2436969	1	KNOWN	1.70519e-08	NA	1	2.331	2	1.928e-08	rs7535528	1
55229	PANK4	1	2439972	2458039	-1	KNOWN	0.945333	NA	1	22.6	1	1.928e-08	rs7535528	1
8764	TNFRSF14	1	2487078	2496821	1	KNOWN	0.819999	-0.131268	0	0	2	1.928e-08	rs7535528	1
127281	FAM213B	1	2517930	2522908	1	KNOWN	0.0001667	-0.796177	0	0	2	1.928e-08	rs7535528	1
79258	MMEL1	1	2522078	2564481	-1	KNOWN	8.87674e-13	0.424399	0	0	2	1.928e-08	rs7535528	1
100287898	TTC34	1	2567415	2718286	-1	KNOWN	NA	NA	0	0	2	1.928e-08	rs7535528	1
1806	DPYD	1	97543299	98386605	-1	KNOWN	4.18972e-09	0.587602	14	13.98	0	6.09e-09	rs4411173	2
79823	CAMKMT	2	44589089	44999731	1	KNOWN	5.14966e-13	0.21332	49	18.58	0	9.087e-10	rs343949	3
6496	SIX3	2	45168902	45173216	1	KNOWN	0.348879	-0.0446603	1	8.47	0	8.913e-10	rs4953152	3
7444	VRK2	2	58134786	58387055	1	KNOWN	1.21621e-08	-0.188348	78	21.6	136	2.878e-08	rs11682175;rs2717033	4
55120	FANCL	2	58386378	58468507	-1	KNOWN	2.0996e-08	NA	12	18.41	84	2.878e-08	rs2717033	4
10777	ARPP21	3	35680437	35835988	1	KNOWN	0.00367693	-0.595813	17	12.42	23	1.932e-08	rs1542212	7
51385	ZNF589	3	48282590	48340743	1	KNOWN	6.50061e-07	-0.372176	0	0	1	1.852e-07	rs3774800	8
10201	NME6	3	48334754	48343175	-1	KNOWN	9.21636e-05	-0.182941	0	0	8	3.113e-06	rs3774800	8
84126	ATRIP	3	48488114	48507115	1	KNOWN	0.00148698	NA	0	0	9	3.113e-06	rs3774800	8
11277	TREX1	3	48506445	48509044	1	KNOWN	0.0933407	-0.110328	0	0	9	3.113e-06	rs3774800	8
1294	COL7A1	3	48601506	48632700	-1	KNOWN	2.10611e-18	NA	0	0	26	6.994e-08	rs3774800	8
65010	SLC26A6	3	48663156	48672926	-1	KNOWN	3.31045e-05	-0.384056	0	0	43	6.994e-08	rs3774800	8
1951	CELSR3	3	48673902	48700348	-1	KNOWN	0.999656	-0.878908	0	0	9	3.113e-06	rs3774800	8
51517	NCKIPSD	3	48701364	48723797	-1	KNOWN	0.00713136	-0.551018	0	0	248	1.402e-09	rs3774800	8
51447	IP6K2	3	48725436	48777786	-1	KNOWN	0.989458	-0.392799	13	9.646	4	3.058e-08	rs3774800	8
5576	PRKAR2A	3	48782030	48885279	-1	KNOWN	0.983251	-2.8684	21	14.08	0	6.994e-08	rs3774800	8
788	SLC25A20	3	48894369	48936426	-1	KNOWN	2.04567e-07	-0.773546	19	14.72	0	8.228e-08	rs3774800	8
646450	ARIH2OS	3	48955221	48956818	-1	KNOWN	0.437613	-0.628346	5	4.141	0	1.229e-07	rs3774800	8
10425	ARIH2	3	48956254	49023815	1	KNOWN	0.987412	-1.69992	19	12.54	248	1.402e-09	rs3774800	8
54681	P4HTM	3	49027319	49044587	1	KNOWN	0.0232749	NA	4	12.48	247	1.402e-09	rs3774800	8
11180	WDR6	3	49044495	49053386	1	KNOWN	9.19648e-07	-0.0589495	3	14.41	248	1.402e-09	rs3774800	8
55152	DALRD3	3	49052921	49059726	-1	KNOWN	1.84814e-05	0.0723068	0	0	248	1.402e-09	rs3774800	8
25915	NDUFAF3	3	49057892	49060928	1	KNOWN	4.85973e-05	-2.09007	0	0	123	1.93e-09	rs3774800	8
54870	QRICH1	3	49067140	49131796	-1	KNOWN	0.99607	-0.279294	9	6.637	248	1.402e-09	rs3774800	8
5859	QARS	3	49133365	49142553	-1	KNOWN	8.7897e-08	-0.634756	5	5.619	0	2.991e-08	rs3774800	8
10869	USP19	3	49145479	49158371	-1	KNOWN	0.999992	-0.429633	4	21.6	0	3.007e-08	rs3774800	8
3913	LAMB2	3	49158547	49170551	-1	KNOWN	7.45007e-11	-0.451082	1	0.451	137	1.402e-09	rs3774800	8
64925	CCDC71	3	49199968	49203754	-1	KNOWN	0.0169896	NA	5	6.125	212	1.402e-09	rs3774800	8
200942	KLHDC8B	3	49209044	49213917	1	KNOWN	0.0104214	-0.0773522	4	5.54	248	1.402e-09	rs3774800	8
646498	C3orf84	3	49215065	49229291	-1	KNOWN	0.000221292	0.0590497	4	5.586	0	3.835e-09	rs3774800	8
339834	CCDC36	3	49235861	49295537	1	KNOWN	0.509349	-0.452713	15	12.98	248	1.402e-09	rs3774800	8
375341	C3orf62	3	49306035	49315342	-1	KNOWN	0.00712466	-1.95031	0	0	146	1.402e-09	rs3774800	8
7375	USP4	3	49315264	49378145	-1	KNOWN	6.20194e-07	NA	25	11.71	116	1.402e-09	rs3774800	8
2876	GPX1	3	49394609	49396033	-1	KNOWN	0.00693165	-0.616399	3	2.757	245	1.402e-09	rs3774800	8
387	RHOA	3	49396578	49450431	-1	KNOWN	0.804698	-0.430263	27	12.61	99	2.836e-09	rs3774800	8
6988	TCTA	3	49449639	49453908	1	KNOWN	0.0132648	-0.595941	3	12.61	117	1.402e-09	rs3774800	8
275	AMT	3	49454211	49460186	-1	KNOWN	0.000569475	-0.0226371	1	10.32	249	1.402e-09	rs3774800	8
84276	NICN1	3	49460379	49466759	-1	KNOWN	0.257246	-1.08729	6	10.32	248	1.402e-09	rs3774800	8
1605	DAG1	3	49506146	49573048	1	KNOWN	0.940922	-0.838742	27	7	3	1.379e-06	rs3774800	8
8927	BSN	3	49591922	49708978	1	KNOWN	1	-1.28511	6	7.17	0	3.858e-06	rs3774800	8
327	APEH	3	49711435	49721396	1	KNOWN	0.0132157	-0.271805	0	0	21	2.525e-06	rs3774800	8
63891	RNF123	3	49726932	49758962	1	KNOWN	0.969715	-0.461991	0	0	67	1.374e-06	rs3774800	8
386724	AMIGO3	3	49754267	49761349	-1	KNOWN	7.50516e-06	NA	0	0	34	2.525e-06	rs3774800	8
29925	GMPPB	3	49754277	49761384	-1	KNOWN	8.24536e-05	-0.659554	0	0	34	2.525e-06	rs3774800	8
389119	FAM212A	3	49840687	49842463	1	KNOWN	0.000589161	NA	0	0	26	1.538e-06	rs3774800	8
7318	UBA7	3	49842640	49851379	-1	KNOWN	2.68228e-14	-0.315381	0	0	4	4.013e-06	rs3774800	8
10293	TRAIP	3	49866034	49894007	-1	KNOWN	0.125104	-0.132255	0	0	2	2.638e-06	rs3774800	8
10180	RBM6	3	49977440	50137478	1	KNOWN	1	-0.685653	0	0	1	7.148e-08	rs3774800	8
8372	HYAL3	3	50330262	50336899	-1	KNOWN	1.52466e-05	-0.35315	0	0	6	1.402e-09	rs3774800	8
253559	CADM2	3	85008132	86123579	1	KNOWN	0.984669	0.117806	132	13.65	83	2.172e-09	rs6549048;rs7648093	9
214	ALCAM	3	105085753	105295744	1	KNOWN	0.988336	-1.25505	1	1.364	1	2.256e-08	rs3772556	10
56987	BBX	3	107241783	107530171	1	KNOWN	0.958098	-0.473034	11	7.673	0	4.07e-08	rs507078	11
348980	HCN1	5	45259349	45696253	-1	KNOWN	0.953139	-1.22713	31	16.33	0	2.655e-06	rs35255819	12
64839	FBXL17	5	107194736	107717799	-1	KNOWN	0.9779	0.933602	69	20.2	74	2.458e-09	rs6596771;rs4634342;rs6861691;rs11948261	14
6492	SIM1	6	100832891	100912805	-1	KNOWN	0.996936	0.572327	20	18.05	0	5.146e-09	rs9403716	15
26053	AUTS2	7	69063905	70258054	1	KNOWN	0.996187	-0.774736	29	13.38	0	1.146e-09	rs2006810;rs13223152;rs3113281	16
93986	FOXP2	7	113726382	114333827	1	KNOWN	0.996179	-0.404517	148	16.94	24	1.029e-10	rs10228350;rs10269986;rs1916977;rs936145;rs776472;rs656172	17
4482	MSRA	8	9911778	10286401	1	KNOWN	1.69976e-06	0.60153	9	8.739	2	7.594e-09	rs17151565	18
4325	MMP16	8	89044237	89340254	-1	KNOWN	0.916974	-3.43243	3	11.67	83	6.212e-09	rs3110417	19
1807	DPYS	8	105342552	105479281	-1	KNOWN	9.89626e-08	-0.0332264	2	3.421	0	4.441e-08	rs4734804;rs2959025	20
29967	LRP12	8	105501459	105601252	-1	KNOWN	0.969752	-0.643913	5	10.36	50	3.509e-08	rs4734804	20
7099	TLR4	9	120466610	120479149	1	KNOWN	4.18065e-06	-0.800744	0	0	36	4.543e-08	rs1927903	21
389799	CFAP77	9	135285430	135448704	1	KNOWN	5.91472e-07	0.302045	1	16.22	0	2.071e-12	rs999483	22
5080	PAX6	11	31806340	31839509	-1	KNOWN	0.998808	-1.95552	21	17.93	34	1.416e-09	rs3026401;rs1806156	24
5954	RCN1	11	31833939	32127301	1	KNOWN	0.0163386	-0.0886329	22	18.08	0	2.221e-09	rs3026401;rs1806156	24
745	MYRF	11	61520114	61555990	1	KNOWN	0.999848	-1.65959	9	5.183	47	1.303e-08	rs102275	25
746	TMEM258	11	61535973	61560274	-1	KNOWN	0.000864646	0.122739	3	9.17	48	1.303e-08	rs102275	25
2237	FEN1	11	61560109	61564716	1	KNOWN	3.47774e-05	-0.45994	1	9.915	47	1.303e-08	rs102275	25
9415	FADS2	11	61560452	61634826	1	KNOWN	0.990052	-0.476246	28	13.81	48	1.303e-08	rs102275	25
3992	FADS1	11	61567099	61596790	-1	KNOWN	0.383801	-0.763753	19	12.06	48	1.303e-08	rs102275	25
3995	FADS3	11	61640991	61659523	-1	KNOWN	0.0488722	NA	0	0	8	1.402e-08	rs102275	25
7439	BEST1	11	61717293	61732987	1	KNOWN	4.88562e-08	0.261397	0	0	47	1.303e-08	rs102275	25
7374	UNG	12	109535379	109548797	1	KNOWN	0.0465812	-1.04807	0	0	48	2.082e-09	rs12424599;rs7973253	26
32	ACACB	12	109554400	109706031	1	KNOWN	5.12433e-22	0.136953	0	0	15	5.466e-09	rs12424599	26
121643	FOXN4	12	109715784	109747025	-1	KNOWN	0.133061	-0.465357	0	0	68	1.175e-09	rs12424599;rs7973253	26
283446	MYO1H	12	109785708	109893328	1	KNOWN	2.91611e-17	0.269947	57	10.28	68	1.175e-09	rs12424599;rs7973253	26
83892	KCTD10	12	109886461	109915349	-1	KNOWN	0.17267	0.585873	3	2.951	68	1.175e-09	rs7973253;rs12424599	26
89910	UBE3B	12	109915207	109974507	1	KNOWN	0.00938771	0.786226	0	0	68	1.175e-09	rs7973253;rs12424599	26
326625	MMAB	12	109991542	110011679	-1	KNOWN	0.00387716	2.91819	3	4.924	63	1.175e-09	rs12424599;rs7973253	26
4598	MVK	12	110011060	110035067	1	KNOWN	0.0421614	-0.508882	2	4.029	23	5.466e-09	rs12424599;rs7973253	26
388011	LINC01550	14	98391947	98444461	-1	KNOWN	NA	NA	0	0	3	3.332e-08	rs12886000	29
78994	PRR14	16	30662038	30667761	1	KNOWN	0.258591	NA	0	0	3	6.413e-06	rs9938550	31
90835	CCDC189	16	30768744	30774031	-1	KNOWN	8.00214e-05	-0.754319	0	0	50	6.211e-09	rs9938550	31
9810	RNF40	16	30773066	30787628	1	KNOWN	0.999995	-1.91378	0	0	37	6.629e-09	rs9938550	31
9274	BCL7C	16	30844947	30906281	-1	KNOWN	0.150444	NA	0	0	2	8.551e-06	rs9938550	31
1489	CTF1	16	30907928	30914881	1	KNOWN	0.138255	0.532031	1	1.387	0	1.784e-07	rs9938550	31
54620	FBXL19	16	30934376	30960104	1	KNOWN	0.982522	NA	13	9.525	0	9.084e-08	rs9938550	31
93129	ORAI3	16	30960387	30967782	1	KNOWN	0.0109507	-0.705291	1	10.66	69	6.211e-09	rs9938550	31
9739	SETD1A	16	30968615	30996437	1	KNOWN	0.999996	-0.894969	16	10.66	92	6.211e-09	rs9938550	31
80270	HSD3B7	16	30996519	31000473	1	KNOWN	4.64185e-06	-0.867417	2	2.29	97	6.211e-09	rs9938550	31
112755	STX1B	16	31000577	31021949	-1	KNOWN	0.944475	-1.61045	13	21.7	97	6.211e-09	rs9938550	31
6810	STX4	16	31044210	31054296	1	KNOWN	9.66202e-05	-0.421868	11	13.22	97	6.211e-09	rs9938550	31
79759	ZNF668	16	31072164	31085641	-1	KNOWN	0.268892	-0.544055	9	7.729	95	6.211e-09	rs9938550	31
79759	ZNF668	16	31072813	31073451	1	KNOWN	NA	-0.544055	0	0	94	6.211e-09	rs9938550	31
9726	ZNF646	16	31085743	31095517	1	KNOWN	0.00556536	0.564564	7	9.831	95	6.211e-09	rs9938550	31
339105	PRSS53	16	31094746	31100949	-1	KNOWN	7.27162e-11	-0.0562692	4	13.78	95	6.211e-09	rs9938550	31
79001	VKORC1	16	31102163	31107301	-1	KNOWN	0.0818031	-0.611113	1	2.855	0	8.126e-08	rs9938550	31
10295	BCKDK	16	31117428	31124110	1	KNOWN	0.00580436	-0.219605	0	0	94	6.211e-09	rs9938550	31
84148	KAT8	16	31127075	31142714	1	KNOWN	0.912576	0.0373929	0	0	97	6.211e-09	rs9938550	31
146547	PRSS36	16	31150246	31161415	-1	KNOWN	4.42359e-13	-0.151363	0	0	92	6.211e-09	rs9938550	31
3687	ITGAX	16	31366455	31394318	1	KNOWN	6.11157e-05	0.796194	0	0	34	6.593e-09	rs9938550	31
3965	LGALS9	17	25956824	25976586	1	KNOWN	0.00139054	0.597683	0	0	2	1.923e-08	rs9630740	32
4843	NOS2	17	26083792	26127525	-1	KNOWN	7.26085e-09	0.469983	0	0	44	8.647e-09	rs9630740;rs71372355	32
201229	LYRM9	17	26205340	26221778	-1	KNOWN	0.0450003	-0.755299	7	16.33	44	8.647e-09	rs9630740;rs71372355	32
79777	ACBD4	17	43209967	43221548	1	KNOWN	1.82643e-05	-0.326407	0	0	1	4.029e-08	rs2106785	33
752	FMNL1	17	43298811	43324687	1	KNOWN	0.999687	NA	0	0	2203	3.162e-13	rs2106785;rs754593	33
124783	SPATA32	17	43331760	43339479	-1	KNOWN	2.95265e-05	-0.414756	0	0	115	2.776e-12	rs2106785	33
201176	ARHGAP27	17	43471275	43511787	-1	KNOWN	0.00125584	-0.761628	57	15.45	2241	3.162e-13	rs2106785;rs7210728;rs754593;rs8067056;rs199500	33
9842	PLEKHM1	17	43513266	43568115	-1	KNOWN	0.840543	-0.663068	54	14.58	2241	3.162e-13	rs2106785;rs7210728;rs754593;rs8067056;rs199500	33
1394	CRHR1	17	43699267	43913194	1	KNOWN	0.792134	2.03809	133	22	2241	3.162e-13	rs2106785;rs7210728;rs754593;rs8067056;rs199500	33
162540	SPPL2C	17	43922256	43924438	1	KNOWN	2.29525e-05	0.187395	11	25.6	2248	3.162e-13	rs2106785;rs7210728;rs8067056;rs199500	33
4137	MAPT	17	43971748	44105700	1	KNOWN	4.68265e-05	2.01024	535	34	2308	3.162e-13	rs2106785;rs7210728;rs754593;rs8067056;rs199500;rs1563304	33
246744	STH	17	44076616	44077060	1	KNOWN	0.00444467	0.274193	1	0.002	0	6.519e-12	rs2106785	33
284058	KANSL1	17	44107282	44302733	-1	KNOWN	0.999734	0.0589452	526	17	1999	3.162e-13	rs2106785;rs7210728;rs754593;rs8067056;rs199500	33
100506084	ARL17B	17	44352150	44439130	-1	KNOWN	NA	-0.428243	17	9.995	454	3.088e-12	rs2106785;rs7210728;rs754593;rs8067056;rs199500	33
9884	LRRC37A	17	44370099	44415160	1	KNOWN	0.890487	NA	0	0	2308	3.162e-13	rs2106785;rs7210728;rs754593;rs8067056;rs199500;rs1563304	33
474170	LRRC37A2	17	44588877	44633016	1	KNOWN	NA	NA	0	0	2192	3.162e-13	rs2106785;rs7210728;rs754593;rs8067056;rs199500;rs1563304	33
51326	ARL17A	17	44594068	44657088	-1	KNOWN	NA	-2.38258	0	0	65	3.033e-11	rs2106785;rs199500;rs1563304	33
4905	NSF	17	44668035	44834830	1	KNOWN	0.713682	-0.566247	37	16.01	219	1.501e-12	rs2106785;rs199500;rs1563304	33
7473	WNT3	17	44839872	44910520	-1	KNOWN	0.946108	-0.191111	34	13.14	1482	3.162e-13	rs2106785;rs7210728;rs754593;rs8067056;rs199500;rs1563304	33
9570	GOSR2	17	45000483	45105003	1	KNOWN	0.000289194	0.147391	0	0	24	3.033e-11	rs2106785;rs199500;rs1563304	33
9570	GOSR2	17	45000499	45124520	1	NOVEL	NA	NA	0	0	24	3.033e-11	rs2106785;rs199500;rs1563304	33
3212	HOXB2	17	46618256	46623441	-1	KNOWN	0.00183831	0.974079	0	0	1	4.225e-12	rs2106785	33
3217	HOXB7	17	46684594	46710934	-1	KNOWN	0.00759639	-0.376189	0	0	1	4.225e-12	rs2106785	33
6925	TCF4	18	52889562	53332018	-1	KNOWN	0.999867	0.443466	55	17.41	4	6.503e-12	rs3760600;rs2958162;rs7231748;rs10503002	35
1005	CDH7	18	63417488	63548638	1	KNOWN	0.763007	-0.48096	151	13.9	0	1.051e-08	rs2587410	36
11264	PXMP4	20	32294512	32308125	-1	KNOWN	0.604956	-0.171541	0	0	1	2.328e-10	rs62211616	37
84905	ZNF341	20	32319463	32380075	1	KNOWN	0.124189	-0.43624	0	0	1	8.536e-08	rs62211616	37
434	ASIP	20	32782375	32857150	1	KNOWN	0.0696267	-0.267703	0	0	1	2.926e-08	rs62211616	37
83737	ITCH	20	32951041	33099198	1	KNOWN	0.99999	-0.33627	8	8.188	53	1.809e-10	rs62211616	37
83658	DYNLRB1	20	33104214	33128762	1	KNOWN	0.842803	-0.182966	4	5.432	0	2.459e-10	rs62211616	37
84557	MAP1LC3A	20	33134658	33148149	1	KNOWN	0.739732	0.0197551	8	7.283	102	1.427e-10	rs62211616	37
128869	PIGU	20	33148346	33264910	-1	KNOWN	0.813069	-0.4371	34	12.06	2	1.809e-10	rs62211616	37
23054	NCOA6	20	33284722	33413452	-1	KNOWN	0.990815	-0.852306	41	12.8	102	1.427e-10	rs62211616	37
58476	TP53INP2	20	33292094	33301243	1	KNOWN	0.341454	-2.2091	3	5.79	100	1.427e-10	rs62211616	37
2686	GGT7	20	33432523	33460663	-1	KNOWN	0.9982	-0.466161	4	15.81	63	1.427e-10	rs62211616	37
55902	ACSS2	20	33459949	33515769	1	KNOWN	8.97239e-11	-0.504094	1	0.269	0	2.388e-10	rs62211616	37
2937	GSS	20	33516236	33543620	-1	KNOWN	0.0225187	-0.727485	1	2.593	0	7.372e-10	rs62211616	37
57644	MYH7B	20	33563206	33590240	1	KNOWN	1.33081e-23	0.0567853	0	0	40	1.427e-10	rs62211616	37
26133	TRPC4AP	20	33590207	33680674	-1	KNOWN	0.999539	0.00791892	0	0	33	1.427e-10	rs62211616	37
10478	SLC25A17	22	41165634	41215403	-1	KNOWN	0.0241848	-0.779479	0	0	80	6.269e-09	rs4820434	38
63929	XPNPEP3	22	41253081	41363838	1	KNOWN	8.88349e-06	-0.745194	0	0	47	9.129e-09	rs4820434	38
150353	DNAJB7	22	41255553	41258130	-1	KNOWN	2.09351e-11	0.355457	0	0	40	1.018e-08	rs4820434	38
2033	EP300	22	41487790	41576081	1	KNOWN	1	NA	10	11.01	105	6.269e-09	rs4820434	38
83746	L3MBTL2	22	41601209	41627275	1	KNOWN	0.013028	-0.618259	9	18.58	90	6.269e-09	rs4820434	38
150356	CHADL	22	41625517	41636938	-1	KNOWN	0.0808135	0.299037	3	1.185	0	6.269e-09	rs4820434	38
5905	RANGAP1	22	41641615	41682255	-1	KNOWN	0.132719	-0.376522	22	14.19	23	2.637e-08	rs4820434	38
23264	ZC3H7B	22	41697526	41756151	1	KNOWN	0.990762	-0.628158	14	11.83	0	2.637e-08	rs4820434	38
7008	TEF	22	41763337	41795330	1	KNOWN	0.421036	0.114829	0	0	106	6.269e-09	rs4820434	38
10766	TOB2	22	41829496	41843027	-1	KNOWN	0.70319	-1.01474	0	0	54	6.269e-09	rs4820434	38
84844	PHF5A	22	41855721	41864729	-1	KNOWN	0.849501	-0.474224	1	5.15	0	3.949e-06	rs4820434	38
50	ACO2	22	41865129	41924993	1	KNOWN	0.454378	-0.617412	0	0	45	9.129e-09	rs4820434	38
171568	POLR3H	22	41921808	41940610	-1	KNOWN	0.00200711	-1.30585	0	0	97	6.269e-09	rs4820434	38
27254	CSDC2	22	41956767	41973745	1	KNOWN	0.0798035	0.319356	0	0	2	7.231e-08	rs4820434	38
5372	PMM1	22	41972898	41985894	-1	KNOWN	0.000159925	NA	0	0	2	7.231e-08	rs4820434	38
27351	DESI1	22	41994032	42017100	-1	KNOWN	0.0937225	-0.0430032	0	0	1	3.949e-06	rs4820434	38
150365	MEI1	22	42095503	42195460	1	KNOWN	1.21592e-08	0.500155	0	0	106	6.269e-09	rs4820434	38
79879	CCDC134	22	42196683	42222303	1	KNOWN	0.000741173	0.32496	0	0	1	1.322e-08	rs4820434	38
164684	WBP2NL	22	42394729	42454460	1	KNOWN	2.07233e-09	0.730693	0	0	24	9.129e-09	rs4820434	38
Start: Starting position of the gene.
End: Ending position of the gene.
Strand: Strand of the gene.
Status: Status of the gene from Ensembl.
pLI score: pLI score from ExAC database. The probability of being loss-of-function intolerant. The higher the score is, the more intolerant to loss-of-function mutations the gene is.
ncRVIS: Non-coding residual variation intolerance score. The higher the score is, the more intolerant to non-coding variation the gene is.
Pos. Mapped SNPs: The number of SNPs mapped to gene based on positional mapping.
Max. CADD score: The maximum CADD score of mapped SNPs by positional mapping.
eQTL Mapped SNPs: The number of SNPs mapped to the gene based on eQTL mapping.
Min. GWAS P: The minimum P-value of mapped SNPs.
Ind. Sig. SNPs: rsID of the all independent significant SNPs of mapped SNPs.
Locus: Index of genomic loci where mapped SNPs are from.
