# Supplementary material for: Item-level analyses reveal genetic heterogeneity in neuroticism
Source: Nat Commun. 2018 Mar 2;9:905. doi: 10.1038/s41467-018-03242-8 (PMC5834468; doi:10.1038/s41467-018-03242-8)
Supplement: Supplementary file 23 — Supplementary Data 19 [file 41467_2018_3242_MOESM23_ESM.xlsx]

## Sheet: Supplementary Data 19
Supplementary Data 19. Genes implicated in SNP-based analysis (FUMA) of item LONE
Gene
EntrezID	HUGO	CHR	Start	End	Strand	Status	pLI score	ncRVIS	Pos. Mapped SNPs	Max. CADD score	eQTL Mapped SNPs	Min. GWAS P	Ind. Sig. SNPs	Locus
2066	ERBB4	2	212240446	213403565	-1	KNOWN	0.999901	2.80334	4	5.69	0	9.306e-09	rs74338595	1
56923	NMUR2	5	151771093	151812929	-1	KNOWN	0.421657	0.587098	0	0	101	1.731e-08	rs4958586	2
158293	FAM120AOS	9	96208776	96215874	-1	KNOWN	0.514391	0.00743144	0	0	96	1.949e-10	rs7044244;rs10992879	4
5253	PHF2	9	96338689	96441869	1	KNOWN	0.994132	0.745198	98	11.79	0	1.949e-10	rs7044244;rs10992879	4
1643	DDB2	11	47236493	47260767	1	KNOWN	0.00511791	0.677015	0	0	82	1.464e-08	rs11039389	5
53	ACP2	11	47260853	47270457	-1	KNOWN	0.000525977	-0.370782	0	0	84	1.314e-08	rs11039389	5
10062	NR1H3	11	47269851	47290396	1	KNOWN	0.856186	0.657584	0	0	82	1.464e-08	rs11039389	5
8567	MADD	11	47290712	47351582	1	KNOWN	0.000901823	-0.37505	0	0	136	2.406e-09	rs11039389	5
4607	MYBPC3	11	47352957	47374253	-1	KNOWN	1.35054e-06	-0.432352	3	2.068	149	2.406e-09	rs7107356;rs11039389	5
6688	SPI1	11	47376411	47400127	-1	KNOWN	0.897231	NA	31	13.62	0	4.057e-07	rs11039389	5
91252	SLC39A13	11	47428683	47438047	1	KNOWN	0.011852	-0.332419	6	9.403	6	1.921e-07	rs11039389	5
5702	PSMC3	11	47440320	47447993	-1	KNOWN	0.9792	-0.404697	12	14.47	105	6.413e-09	rs7107356;rs11039389	5
5913	RAPSN	11	47459308	47470730	-1	KNOWN	0.0326445	0.0487816	9	9.298	142	3.678e-09	rs7107356;rs11039389	5
10658	CELF1	11	47487496	47587121	-1	KNOWN	0.998617	-0.376216	7	13.1	2	1.53e-08	rs11039389;rs7107356	5
4722	NDUFS3	11	47586888	47606114	1	KNOWN	0.047137	-0.0123446	2	3.131	72	2.406e-09	rs11039389;rs7107356	5
114971	PTPMT1	11	47586982	47595013	1	KNOWN	0.459152	NA	1	1.122	54	2.406e-09	rs11039389;rs7107356	5
55709	KBTBD4	11	47593749	47600567	-1	KNOWN	0.0180744	-0.492621	0	0	0	1.904e-08	rs11039389	5
55709	KBTBD4	11	47599277	47599823	1	KNOWN	NA	-0.492621	0	0	0	1.904e-08	rs11039389	5
399888	FAM180B	11	47608198	47610746	1	KNOWN	0.315838	NA	0	0	78	7.412e-09	rs11039389	5
114900	C1QTNF4	11	47611216	47616211	-1	KNOWN	0.679081	NA	4	16.54	152	2.406e-09	rs7107356;rs11039389	5
23788	MTCH2	11	47638867	47664175	-1	KNOWN	0.166788	0.0369336	8	25.4	151	2.406e-09	rs7107356;rs11039389	5
79841	AGBL2	11	47681143	47736941	-1	KNOWN	6.81051e-12	-0.765874	9	4.032	0	3.678e-09	rs11039389;rs7107356	5
23360	FNBP4	11	47738072	47788995	-1	KNOWN	0.999993	-0.713792	15	5.395	127	2.406e-09	rs7107356;rs11039389	5
23279	NUP160	11	47799639	47870107	-1	KNOWN	0.0239792	-0.345694	21	10.91	0	2.406e-09	rs11039389	5
5795	PTPRJ	11	48002113	48189670	1	KNOWN	2.38654e-05	NA	0	0	16	4.272e-09	rs11039389	5
3838	KPNA2	17	66031635	66042958	1	KNOWN	0.72864	-0.336633	0	0	20	3.098e-08	rs7209581	6
51321	AMZ2	17	66243715	66253297	1	KNOWN	1.54653e-08	NA	0	0	17	3.098e-08	rs7209581	6
9120	SLC16A6	17	66263167	66287408	-1	KNOWN	0.205129	0.544954	0	0	16	3.098e-08	rs7209581	6
6925	TCF4	18	52889562	53332018	-1	KNOWN	0.999867	0.443466	14	6.699	0	6.602e-11	rs611439;rs599550	7
Start: Starting position of the gene.
End: Ending position of the gene.
Strand: Strand of the gene.
Status: Status of the gene from Ensembl.
pLI score: pLI score from ExAC database. The probability of being loss-of-function intolerant. The higher the score is, the more intolerant to loss-of-function mutations the gene is.
ncRVIS: Non-coding residual variation intolerance score. The higher the score is, the more intolerant to non-coding variation the gene is.
Pos. Mapped SNPs: The number of SNPs mapped to gene based on positional mapping.
Max. CADD score: The maximum CADD score of mapped SNPs by positional mapping.
eQTL Mapped SNPs: The number of SNPs mapped to the gene based on eQTL mapping.
Min. GWAS P: The minimum P-value of mapped SNPs.
Ind. Sig. SNPs: rsID of the all independent significant SNPs of mapped SNPs.
Locus: Index of genomic loci where mapped SNPs are from.
