# Supplementary material for: Item-level analyses reveal genetic heterogeneity in neuroticism
Source: Nat Commun. 2018 Mar 2;9:905. doi: 10.1038/s41467-018-03242-8 (PMC5834468; doi:10.1038/s41467-018-03242-8)
Supplement: Supplementary file 24 — Supplementary Data 20 [file 41467_2018_3242_MOESM24_ESM.xlsx]

## Sheet: Supplementary Data 20
Supplementary Data 20. Genes implicated in SNP-based analysis (FUMA) of item MIS
Gene
EntrezID	HUGO	CHR	Start	End	Strand	Status	pLI score	ncRVIS	Pos. Mapped SNPs	Max. CADD score	eQTL Mapped SNPs	Min. GWAS P	Ind. Sig. SNPs	Locus
473	RERE	1	8412457	8877702	-1	KNOWN	0.999996	-0.582722	9	18.63	11	1.024e-09	rs3795310	1
27252	KLHL20	1	173684080	173755840	1	KNOWN	0.0616771	-0.548347	3	4.5	0	1.011e-08	rs77417259	2
91687	CENPL	1	173768688	173793858	-1	KNOWN	0.513926	-0.536935	2	9.405	0	1.186e-09	rs77417259	2
55157	DARS2	1	173793641	173827684	1	KNOWN	4.40768e-09	-1.4578	1	2.21	0	1.186e-09	rs77417259	2
84614	ZBTB37	1	173837220	173872687	1	KNOWN	0.734037	-0.469796	2	6.351	0	1.186e-09	rs77417259	2
462	SERPINC1	1	173872947	173886516	-1	KNOWN	0.993264	-0.0171347	2	6.818	0	3.495e-08	rs77417259	2
149041	RC3H1	1	173900352	173991435	-1	KNOWN	0.99954	0.5239	21	20.6	0	1.186e-09	rs77417259	2
9910	RABGAP1L	1	174128548	174964445	1	KNOWN	0.0891727	NA	289	20.3	0	2.892e-10	rs77417259	2
27101	CACYBP	1	174968300	174980851	1	KNOWN	0.943387	0.304527	2	6.287	1	1.091e-09	rs77417259	2
63931	MRPS14	1	174979925	174992561	-1	KNOWN	0.00165874	-0.0352662	2	2.725	0	1.132e-09	rs77417259	2
3080	CFHR2	1	196788898	196928356	1	KNOWN	8.62005e-09	-0.232921	1	0.368	0	1.115e-06	rs7534703	3
10877	CFHR4	1	196819371	196888102	1	KNOWN	1.89813e-13	-0.12931	1	0.368	0	1.115e-06	rs7534703	3
259266	ASPM	1	197053258	197115824	-1	KNOWN	6.16439e-26	-0.0535729	1	16.09	0	3.554e-07	rs7534703	3
23418	CRB1	1	197170592	197447585	1	KNOWN	3.35698e-09	-0.367869	3	2.328	0	4.122e-08	rs7534703	3
163486	DENND1B	1	197473878	197744826	-1	KNOWN	0.636578	-0.145185	1	0.052	0	1.544e-07	rs7534703	3
114818	KLHL29	2	23608088	23931481	1	KNOWN	NA	-0.399832	34	19.93	0	4.484e-08	rs72786276	4
54454	ATAD2B	2	23971534	24149984	-1	KNOWN	0.999999	-1.21432	121	14.9	89	3.044e-08	rs72786276	4
165324	UBXN2A	2	24150155	24227779	1	KNOWN	0.000588703	1.80835	70	20.6	234	3.044e-08	rs72786276	4
388931	MFSD2B	2	24232951	24286191	1	KNOWN	1.76078e-07	NA	16	12.18	175	3.044e-08	rs72786276	4
80304	WDCP	2	24252210	24272445	-1	KNOWN	0.00144135	-0.476207	9	2.967	0	2.14e-07	rs72786276	4
2281	FKBP1B	2	24272571	24286551	1	KNOWN	0.00888533	NA	0	0	159	3.044e-08	rs72786276	4
375190	FAM228B	2	24299396	24392509	1	KNOWN	NA	NA	0	0	106	3.13e-08	rs72786276	4
375189	PFN4	2	24338241	24346347	-1	KNOWN	0.00113106	NA	0	0	248	3.044e-08	rs72786276	4
7444	VRK2	2	58134786	58387055	1	KNOWN	1.21621e-08	-0.188348	78	21.6	185	2.151e-13	rs35609938;rs7606466;rs17049185;rs2312147;rs10490251	5
55120	FANCL	2	58386378	58468507	-1	KNOWN	2.0996e-08	NA	12	18.41	96	2.151e-13	rs2312147;rs10490251;rs35609938	5
92	ACVR2A	2	148602086	148688393	1	KNOWN	0.993932	-1.04629	14	13.42	87	2.047e-08	rs2042555	6
5000	ORC4	2	148687968	148779147	-1	KNOWN	2.29195e-06	-0.920871	12	10.83	78	2.047e-08	rs2042555	6
55777	MBD5	2	148778580	149275805	1	KNOWN	0.999852	-0.905737	47	13.31	47	6.456e-08	rs2042555	6
3760	KCNJ3	2	155554811	155714863	1	KNOWN	0.989708	0.283383	13	17.14	0	2.132e-06	rs1994247	7
51372	TMA7	3	48481667	48485616	1	KNOWN	0.0100073	0.321268	0	0	9	1.566e-08	rs9586	10
51517	NCKIPSD	3	48701364	48723797	-1	KNOWN	0.00713136	-0.551018	0	0	138	1.566e-08	rs9586	10
10425	ARIH2	3	48956254	49023815	1	KNOWN	0.987412	-1.69992	0	0	136	1.566e-08	rs9586	10
54681	P4HTM	3	49027319	49044587	1	KNOWN	0.0232749	NA	0	0	121	1.566e-08	rs9586	10
11180	WDR6	3	49044495	49053386	1	KNOWN	9.19648e-07	-0.0589495	0	0	138	1.566e-08	rs9586	10
55152	DALRD3	3	49052921	49059726	-1	KNOWN	1.84814e-05	0.0723068	0	0	138	1.566e-08	rs9586	10
25915	NDUFAF3	3	49057892	49060928	1	KNOWN	4.85973e-05	-2.09007	0	0	27	6.363e-08	rs9586	10
54870	QRICH1	3	49067140	49131796	-1	KNOWN	0.99607	-0.279294	0	0	138	1.566e-08	rs9586	10
3913	LAMB2	3	49158547	49170551	-1	KNOWN	7.45007e-11	-0.451082	0	0	55	1.566e-08	rs9586	10
64925	CCDC71	3	49199968	49203754	-1	KNOWN	0.0169896	NA	0	0	86	1.566e-08	rs9586	10
200942	KLHDC8B	3	49209044	49213917	1	KNOWN	0.0104214	-0.0773522	4	16.92	139	1.566e-08	rs9586	10
646498	C3orf84	3	49215065	49229291	-1	KNOWN	0.000221292	0.0590497	10	8.139	0	6.363e-08	rs9586	10
339834	CCDC36	3	49235861	49295537	1	KNOWN	0.509349	-0.452713	14	7.088	138	1.566e-08	rs9586	10
375341	C3orf62	3	49306035	49315342	-1	KNOWN	0.00712466	-1.95031	2	4.648	105	1.566e-08	rs9586	10
7375	USP4	3	49315264	49378145	-1	KNOWN	6.20194e-07	NA	12	8.237	105	1.566e-08	rs9586	10
2876	GPX1	3	49394609	49396033	-1	KNOWN	0.00693165	-0.616399	3	2.757	154	1.566e-08	rs9586;rs7613360	10
387	RHOA	3	49396578	49450431	-1	KNOWN	0.804698	-0.430263	27	12.61	123	1.566e-08	rs9586	10
6988	TCTA	3	49449639	49453908	1	KNOWN	0.0132648	-0.595941	3	12.61	140	1.566e-08	rs9586;rs7613360	10
275	AMT	3	49454211	49460186	-1	KNOWN	0.000569475	-0.0226371	1	10.32	195	1.566e-08	rs9586;rs7613360	10
84276	NICN1	3	49460379	49466759	-1	KNOWN	0.257246	-1.08729	6	10.32	138	1.566e-08	rs9586	10
1605	DAG1	3	49506146	49573048	1	KNOWN	0.940922	-0.838742	27	7	0	3.259e-06	rs9586	10
8927	BSN	3	49591922	49708978	1	KNOWN	1	-1.28511	22	10.23	1	5.024e-07	rs7613360;rs9586	10
327	APEH	3	49711435	49721396	1	KNOWN	0.0132157	-0.271805	0	0	38	8.861e-07	rs9586;rs7613360	10
4485	MST1	3	49721380	49726934	-1	KNOWN	1.72736e-10	0.158165	0	0	3	1.426e-06	rs7613360	10
63891	RNF123	3	49726932	49758962	1	KNOWN	0.969715	-0.461991	0	0	189	1.566e-08	rs9586;rs7613360	10
386724	AMIGO3	3	49754267	49761349	-1	KNOWN	7.50516e-06	NA	0	0	92	1.974e-08	rs9586;rs7613360	10
29925	GMPPB	3	49754277	49761384	-1	KNOWN	8.24536e-05	-0.659554	0	0	92	1.974e-08	rs9586;rs7613360	10
389119	FAM212A	3	49840687	49842463	1	KNOWN	0.000589161	NA	0	0	148	1.566e-08	rs9586;rs7613360	10
7318	UBA7	3	49842640	49851379	-1	KNOWN	2.68228e-14	-0.315381	0	0	108	1.566e-08	rs9586;rs7613360	10
10293	TRAIP	3	49866034	49894007	-1	KNOWN	0.125104	-0.132255	0	0	2	3.673e-06	rs9586	10
79012	CAMKV	3	49895421	49907655	-1	KNOWN	0.996846	-0.638323	8	13.37	74	1.974e-08	rs7613360	10
4486	MST1R	3	49924435	49941299	-1	KNOWN	1.69349e-20	-0.377645	7	4.455	84	1.974e-08	rs7613360	10
84315	MON1A	3	49946302	49967606	-1	KNOWN	0.00636811	-0.629673	10	13.53	32	4.856e-07	rs7613360	10
10180	RBM6	3	49977440	50137478	1	KNOWN	1	-0.685653	39	11.71	102	1.974e-08	rs9586;rs7613360	10
10181	RBM5	3	50126341	50156454	1	KNOWN	0.999999	-0.605889	3	10.58	84	1.974e-08	rs7613360	10
6405	SEMA3F	3	50192478	50226508	1	KNOWN	0.999918	NA	3	3.553	42	4.123e-07	rs7613360	10
2779	GNAT1	3	50229045	50233949	1	KNOWN	2.50523e-06	-0.274733	0	0	0	9.726e-07	rs7613360	10
7866	IFRD2	3	50325163	50330349	-1	KNOWN	5.5261e-06	-0.616738	0	0	24	6.77e-07	rs7613360	10
8372	HYAL3	3	50330262	50336899	-1	KNOWN	1.52466e-05	-0.35315	0	0	84	1.974e-08	rs9586;rs7613360	10
24142	NAT6	3	50333833	50336852	-1	KNOWN	0.402945	-0.113189	0	0	21	6.77e-07	rs7613360	10
3373	HYAL1	3	50337320	50349812	-1	KNOWN	0.00553671	0.476164	0	0	55	1.974e-08	rs7613360	10
4045	LSAMP	3	115521235	117716095	-1	KNOWN	0.946284	NA	26	20.8	0	6.311e-09	rs67932684	12
84162	KIAA1109	4	123073488	123283913	1	KNOWN	3.91298e-08	-0.835199	4	35	0	1.152e-08	rs45510091	13
3558	IL2	4	123372625	123377880	-1	KNOWN	0.784778	0.00596326	1	4.867	0	2.658e-08	rs45510091	13
80345	ZSCAN16	6	28092338	28097860	1	KNOWN	2.67303e-06	0.184187	0	0	0	3.919e-07	rs176461	15
7745	ZKSCAN8	6	28109688	28127250	1	KNOWN	0.000231595	-0.142528	1	15.54	0	3.919e-07	rs176461	15
7746	ZSCAN9	6	28192664	28201260	1	KNOWN	4.10249e-08	0.461166	1	8.537	0	2.091e-06	rs176461	15
387032	ZKSCAN4	6	28212401	28227011	-1	KNOWN	6.74288e-05	0.661631	1	8.537	0	3.919e-07	rs176461	15
222698	NKAPL	6	28227098	28228736	1	KNOWN	0.000165621	0.0513426	0	0	0	3.919e-07	rs176461	15
84547	PGBD1	6	28249314	28270326	1	KNOWN	1.46735e-05	-0.0800605	1	6.249	0	1.868e-06	rs176461	15
64288	ZSCAN31	6	28292470	28324048	-1	KNOWN	3.77127e-09	1.10713	2	7.389	1	1.011e-06	rs176461	15
80317	ZKSCAN3	6	28317691	28336947	1	KNOWN	0.000122608	-0.652443	1	7.813	0	3.919e-07	rs176461	15
9753	ZSCAN12	6	28346732	28367511	-1	KNOWN	1.43992e-05	NA	1	7.813	0	3.919e-07	rs176461	15
222696	ZSCAN23	6	28399707	28411279	-1	KNOWN	0.00270295	0.0706565	0	0	17	1.105e-07	rs176461	15
257202	GPX6	6	28471073	28495992	-1	KNOWN	3.13758e-05	0.718703	2	1.781	0	2.97e-07	rs176461	15
2880	GPX5	6	28493702	28502729	1	KNOWN	0.00888468	0.354876	1	1.592	0	4.204e-07	rs176461	15
114821	ZBED9	6	28539407	28583989	-1	KNOWN	9.70724e-09	-0.785031	3	1.06	0	1.615e-08	rs176461	15
5987	TRIM27	6	28870779	28891766	-1	KNOWN	0.878752	-0.142068	5	9.659	184	1.038e-08	rs176461;rs41286287;rs41291770	15
729583	LINC01556	6	28911654	28912314	1	KNOWN	NA	NA	4	15.99	87	1.444e-08	rs176461	15
282890	ZNF311	6	28962562	28973093	-1	KNOWN	0.000129446	0.377858	5	10.09	0	2.15e-08	rs176461	15
26692	OR2W1	6	29011990	29013017	-1	KNOWN	0.0865619	0.531528	7	10.31	0	1.229e-07	rs176461	15
442184	OR2B3	6	29053985	29055090	-1	KNOWN	0.00133693	0.45884	3	12.91	0	1.538e-07	rs176461	15
442185	OR2J1	6	29068386	29069658	1	KNOWN	0.0174945	NA	5	12.91	0	2.376e-07	rs176461	15
442186	OR2J3	6	29079668	29080603	1	KNOWN	0.0281435	0.112859	6	11.44	0	2.376e-07	rs176461	15
442191	OR14J1	6	29274403	29275519	1	KNOWN	8.02406e-08	1.33547	2	11.31	0	1.673e-07	rs176461	15
81696	OR5V1	6	29323007	29399744	-1	KNOWN	0.00344262	0.323635	3	4.476	0	2.919e-07	rs176461	15
81797	OR12D3	6	29341200	29343068	-1	KNOWN	1.34136e-05	0.883549	1	7.277	0	2.845e-07	rs176461	15
26531	OR11A1	6	29393281	29424848	-1	KNOWN	0.0434844	1.23026	2	15.79	0	3.233e-07	rs176461;rs41286287	15
116511	MAS1L	6	29454474	29455738	-1	KNOWN	0.000466206	0.689548	3	11.03	0	1.758e-06	rs176461;rs41286287	15
2550	GABBR1	6	29523406	29601753	-1	KNOWN	0.99997	0.238892	48	15.19	0	1.038e-08	rs41286287;rs41291770	15
4340	MOG	6	29624758	29640149	1	KNOWN	0.10368	0.122182	1	0.117	47	1.038e-08	rs176461;rs41286287	15
346171	ZFP57	6	29640169	29648887	-1	KNOWN	0.00181594	0.595857	0	0	242	1.038e-08	rs176461;rs41286287;rs41291770	15
3134	HLA-F	6	29690552	29706305	1	KNOWN	4.40041e-05	0.734263	0	0	58	1.038e-08	rs176461;rs41286287;rs41291770	15
3135	HLA-G	6	29794744	29798902	1	KNOWN	9.54871e-08	1.65798	0	0	13	4.556e-08	rs41286287;rs41291770	15
3105	HLA-A	6	29909037	29913661	1	KNOWN	0.13278	11.8053	0	0	104	1.038e-08	rs176461;rs41286287;rs41291770	15
170679	PSORS1C1	6	31082527	31107869	1	KNOWN	0.000855356	2.37272	0	0	74	4.658e-08	rs17192757	16
170680	PSORS1C2	6	31105313	31107127	-1	KNOWN	0.104503	2.43887	0	0	74	4.658e-08	rs17192757	16
54535	CCHCR1	6	31110216	31126015	-1	KNOWN	6.50104e-08	NA	0	0	7	1.324e-07	rs17192757	16
6941	TCF19	6	31126319	31134936	1	KNOWN	0.000232744	2.24538	0	0	73	4.658e-08	rs17192757	16
5460	POU5F1	6	31132119	31148508	-1	KNOWN	0.889691	0.511715	0	0	73	4.658e-08	rs17192757	16
253018	HCG27	6	31165537	31171745	1	KNOWN	NA	NA	0	0	65	4.658e-08	rs17192757	16
3107	HLA-C	6	31236526	31239907	-1	KNOWN	9.94564e-10	8.44189	6	4.218	50	4.658e-08	rs17192757	16
3106	HLA-B	6	31321649	31324965	-1	KNOWN	0.00266463	10.6253	28	11.85	50	4.658e-08	rs17192757	16
100507436	MICA	6	31371356	31383092	1	KNOWN	0.00037802	2.27712	0	0	68	4.658e-08	rs17192757	16
4277	MICB	6	31462658	31478901	1	KNOWN	0.000284377	0.724392	0	0	50	4.658e-08	rs17192757	16
7940	LST1	6	31553901	31556686	1	KNOWN	0.00253791	0.289221	0	0	33	4.846e-08	rs17192757	16
259197	NCR3	6	31556672	31560762	-1	KNOWN	0.00146131	0.872155	0	0	33	4.846e-08	rs17192757	16
7920	ABHD16A	6	31654726	31671221	-1	KNOWN	0.988883	-0.376322	0	0	2	8.588e-06	rs17192757	16
392617	ELFN1	7	1727755	1787590	1	KNOWN	0.699066	-0.0225181	0	0	7	1.281e-10	rs56256289;rs2056477;rs55893771	17
8379	MAD1L1	7	1855429	2272878	-1	KNOWN	2.03781e-10	-0.0844627	143	17.65	29	5.944e-12	rs56256289;rs2056477;rs55893771	17
29960	MRM2	7	2273866	2281840	-1	KNOWN	1.97488e-05	0.0965956	0	0	59	5.944e-12	rs56256289;rs2056477;rs55893771	17
9228	ERICH1-AS1	8	1449532	1656642	1	KNOWN	0.950397	0.704635	26	15.43	0	1.917e-07	rs1971655	18
22986	SORCS3	10	106400859	107024993	1	KNOWN	0.325134	0.170375	90	17.5	0	1.752e-12	rs10884029;rs11599236;rs12359689	20:21:00
406	ARNTL	11	13298199	13408813	1	KNOWN	0.987643	NA	17	22.5	46	8.536e-09	rs4757142	23
84280	BTBD10	11	13409548	13484844	-1	KNOWN	0.47732	-0.177179	0	0	46	8.536e-09	rs4757142	23
55327	LIN7C	11	27516123	27528320	-1	KNOWN	0.0300652	-0.643347	1	3.372	0	1.515e-08	rs113829044	24
4192	MDK	11	46402306	46405375	1	KNOWN	0.0224328	-0.438483	0	0	4	2.416e-06	rs7128325	25
283254	HARBI1	11	46624411	46639459	-1	KNOWN	0.00570134	-0.629323	0	0	9	6.32e-06	rs61897857	25
9776	ATG13	11	46638826	46696368	1	KNOWN	0.984297	-0.658639	0	0	2	4.621e-08	rs7128325	25
392	ARHGAP1	11	46698630	46722165	-1	KNOWN	0.185565	-0.389142	0	0	168	4.101e-10	rs7128325;rs61897857;rs11039149	25
2147	F2	11	46740730	46761056	1	KNOWN	0.959943	-0.037985	0	0	53	3.818e-08	rs7128325;rs61897857	25
9793	CKAP5	11	46764598	46867847	-1	KNOWN	1	-0.360017	7	17.42	79	4.646e-09	rs7128325;rs61897857	25
4038	LRP4	11	46878419	46940193	-1	KNOWN	0.100209	0.314362	17	22.7	170	1.87e-12	rs7128325;rs1055447;rs61897857	25
79096	C11orf49	11	46958240	47185936	1	KNOWN	5.45468e-07	0.564558	104	19.58	161	1.874e-13	rs7128325;rs1055447;rs61897857;rs11039149	25
84364	ARFGAP2	11	47185848	47198676	-1	KNOWN	0.562991	-0.150782	4	12.9	70	1.874e-13	rs7128325;rs61897857;rs1055447;rs11039149	25
29763	PACSIN3	11	47199076	47207994	-1	KNOWN	0.016793	-0.514939	8	8.398	128	3.838e-10	rs7128325;rs61897857	25
1643	DDB2	11	47236493	47260767	1	KNOWN	0.00511791	0.677015	9	13.63	173	1.87e-12	rs7128325;rs1055447;rs61897857;rs4752801;rs11039149	25
53	ACP2	11	47260853	47270457	-1	KNOWN	0.000525977	-0.370782	2	6.272	200	1.874e-13	rs61897857;rs7128325;rs1055447;rs11039149;rs10769256;rs12287076;rs4752801	25
10062	NR1H3	11	47269851	47290396	1	KNOWN	0.856186	0.657584	2	7.115	156	1.874e-13	rs61897857;rs7128325;rs1055447;rs11039149;rs10769256;rs12287076;rs7107356;rs4752801	25
8567	MADD	11	47290712	47351582	1	KNOWN	0.000901823	-0.37505	12	16.92	188	1.874e-13	rs61897857;rs7128325;rs1055447;rs11039149;rs10769256;rs12287076;rs4752801	25
4607	MYBPC3	11	47352957	47374253	-1	KNOWN	1.35054e-06	-0.432352	4	2.007	145	1.874e-13	rs1055447;rs11039149;rs10769256;rs12287076;rs7107356;rs4752801	25
6688	SPI1	11	47376411	47400127	-1	KNOWN	0.897231	NA	8	10.16	0	4.634e-09	rs10769256;rs12287076	25
91252	SLC39A13	11	47428683	47438047	1	KNOWN	0.011852	-0.332419	1	5.457	47	1.158e-09	rs10769256;rs12287076;rs4752801	25
5702	PSMC3	11	47440320	47447993	-1	KNOWN	0.9792	-0.404697	5	6.465	56	3.788e-11	rs7107356;rs4752801;rs10769256;rs12287076	25
5913	RAPSN	11	47459308	47470730	-1	KNOWN	0.0326445	0.0487816	6	5.665	161	1.874e-13	rs11039149;rs10769256;rs12287076;rs7107356;rs4752801	25
10658	CELF1	11	47487496	47587121	-1	KNOWN	0.998617	-0.376216	27	21.4	48	3.788e-11	rs12287076;rs7107356;rs4752801;rs10769256	25
4722	NDUFS3	11	47586888	47606114	1	KNOWN	0.047137	-0.0123446	4	3.131	74	3.788e-11	rs12287076;rs7107356;rs4752801;rs10769256	25
114971	PTPMT1	11	47586982	47595013	1	KNOWN	0.459152	NA	1	1.122	55	3.788e-11	rs12287076;rs7107356;rs4752801;rs10769256	25
55709	KBTBD4	11	47593749	47600567	-1	KNOWN	0.0180744	-0.492621	1	8.529	0	2.239e-09	rs12287076;rs7107356;rs4752801	25
55709	KBTBD4	11	47599277	47599823	1	KNOWN	NA	-0.492621	0	0	0	2.239e-09	rs12287076;rs7107356;rs4752801	25
399888	FAM180B	11	47608198	47610746	1	KNOWN	0.315838	NA	2	2.403	14	1.754e-09	rs4752801;rs12287076;rs7107356	25
114900	C1QTNF4	11	47611216	47616211	-1	KNOWN	0.679081	NA	4	16.54	298	1.874e-13	rs11039149;rs10769256;rs12287076;rs7107356;rs4752801	25
23788	MTCH2	11	47638867	47664175	-1	KNOWN	0.166788	0.0369336	16	25.4	76	3.788e-11	rs10769256;rs12287076;rs7107356;rs4752801	25
79841	AGBL2	11	47681143	47736941	-1	KNOWN	6.81051e-12	-0.765874	50	14.22	0	3.788e-11	rs61897857;rs12287076;rs7107356;rs4752801	25
23360	FNBP4	11	47738072	47788995	-1	KNOWN	0.999993	-0.713792	54	10.31	261	3.788e-11	rs61897857;rs12287076;rs7107356;rs4752801	25
23279	NUP160	11	47799639	47870107	-1	KNOWN	0.0239792	-0.345694	80	16.91	166	1.158e-09	rs12287076;rs7107356;rs4752801	25
5795	PTPRJ	11	48002113	48189670	1	KNOWN	2.38654e-05	NA	0	0	59	6.187e-10	rs12287076;rs7107356;rs4752801	25
53942	CNTN5	11	98891683	100229616	1	KNOWN	0.00135406	0.148887	14	7.124	0	4.125e-08	rs628246	26
4684	NCAM1	11	112831997	113149158	1	KNOWN	NA	NA	117	17.64	126	1.258e-09	rs1940728;rs4424705	27
54970	TTC12	11	113185251	113254266	1	KNOWN	1.44727e-07	-0.271528	0	0	3	1.994e-09	rs4245154	28
255239	ANKK1	11	113258513	113271140	1	KNOWN	2.51117e-08	-0.0175482	0	0	31	5.876e-10	rs4245154	28
1813	DRD2	11	113280318	113346413	-1	KNOWN	0.733264	NA	16	17.76	36	5.876e-10	rs4245154	28
7374	UNG	12	109535379	109548797	1	KNOWN	0.0465812	-1.04807	0	0	39	5.428e-09	rs11608355	29
32	ACACB	12	109554400	109706031	1	KNOWN	5.12433e-22	0.136953	0	0	13	3.634e-06	rs11608355	29
121643	FOXN4	12	109715784	109747025	-1	KNOWN	0.133061	-0.465357	0	0	55	5.428e-09	rs11608355	29
283446	MYO1H	12	109785708	109893328	1	KNOWN	2.91611e-17	0.269947	50	10.28	55	5.428e-09	rs11608355	29
83892	KCTD10	12	109886461	109915349	-1	KNOWN	0.17267	0.585873	3	11.37	55	5.428e-09	rs11608355	29
89910	UBE3B	12	109915207	109974507	1	KNOWN	0.00938771	0.786226	0	0	55	5.428e-09	rs11608355	29
326625	MMAB	12	109991542	110011679	-1	KNOWN	0.00387716	2.91819	0	0	55	5.428e-09	rs11608355	29
4598	MVK	12	110011060	110035067	1	KNOWN	0.0421614	-0.508882	1	1.895	19	1.551e-07	rs11608355	29
84894	LINGO1	15	77905369	78113242	-1	KNOWN	0.952116	0.269258	91	17.07	25	5.709e-09	rs3936093;rs7175083	30
79066	METTL16	17	2308856	2415185	-1	KNOWN	0.997289	-0.030354	0	0	18	2.207e-11	rs35994060;rs7212450;rs12947815	31
5048	PAFAH1B1	17	2496504	2588909	1	KNOWN	0.999633	-1.25	7	8.106	0	2.207e-11	rs7218235;rs12938775;rs35994060	31
23277	CLUH	17	2592680	2615957	-1	KNOWN	0.999702	-0.803719	12	15.12	7	1.314e-09	rs7212450;rs12947815	31
136	ADORA2B	17	15848231	15879060	1	KNOWN	2.0075e-05	NA	2	8.668	201	6.751e-09	rs11650427	32
125150	ZSWIM7	17	15879874	15903031	-1	KNOWN	0.0879255	0.0887136	12	10.17	201	6.751e-09	rs11650427	32
54902	TTC19	17	15902694	15948329	1	KNOWN	1.0503e-10	1.1213	16	15.49	201	6.751e-09	rs11650427	32
9611	NCOR1	17	15932471	16121499	-1	KNOWN	1	-0.470619	75	16.12	201	6.751e-09	rs11650427	32
9487	PIGL	17	16120505	16252115	1	KNOWN	3.55119e-05	0.213751	100	14.26	197	6.751e-09	rs11650427	32
201161	CENPV	17	16245848	16256970	-1	KNOWN	0.313328	NA	0	0	201	6.751e-09	rs11650427	32
51393	TRPV2	17	16318856	16340317	1	KNOWN	0.00562916	0.475977	0	0	8	3.159e-08	rs11650427	32
55876	GSDMB	17	38060848	38076107	-1	KNOWN	1.73304e-07	0.288248	0	0	15	1.019e-08	rs868150	33
94103	ORMDL3	17	38077294	38083854	-1	KNOWN	0.721819	-0.557735	0	0	15	1.019e-08	rs868150	33
284110	GSDMA	17	38119226	38134019	1	KNOWN	7.6136e-13	0.516311	0	0	15	1.019e-08	rs868150	33
5709	PSMD3	17	38137050	38154213	1	KNOWN	0.999288	-0.18395	0	0	15	1.019e-08	rs868150	33
9862	MED24	17	38175350	38217468	-1	KNOWN	8.98959e-09	1.2872	14	7.481	15	1.019e-08	rs868150	33
7067	THRA	17	38214543	38250120	1	KNOWN	0.167007	NA	5	9.776	15	1.019e-08	rs868150	33
9572	NR1D1	17	38249040	38256978	-1	KNOWN	0.946085	-0.284473	0	0	15	1.019e-08	rs868150	33
339287	MSL1	17	38278551	38293042	1	KNOWN	0.984497	NA	0	0	2	9.409e-08	rs868150	33
22794	CASC3	17	38296571	38328436	1	KNOWN	0.913675	-0.751378	0	0	11	1.019e-08	rs868150	33
79777	ACBD4	17	43209967	43221548	1	KNOWN	1.82643e-05	-0.326407	0	0	1	5.073e-08	rs56280951	34
752	FMNL1	17	43298811	43324687	1	KNOWN	0.999687	NA	0	0	2207	7.544e-13	rs12944712;rs56280951	34
124783	SPATA32	17	43331760	43339479	-1	KNOWN	2.95265e-05	-0.414756	0	0	115	4.863e-12	rs56280951	34
201176	ARHGAP27	17	43471275	43511787	-1	KNOWN	0.00125584	-0.761628	57	15.45	2251	7.544e-13	rs1724422;rs12944712;rs1560312;rs56280951	34
9842	PLEKHM1	17	43513266	43568115	-1	KNOWN	0.840543	-0.663068	54	14.58	2253	7.544e-13	rs1724422;rs12944712;rs1560312;rs56280951	34
1394	CRHR1	17	43699267	43913194	1	KNOWN	0.792134	2.03809	134	22	2253	7.544e-13	rs1724422;rs12944712;rs1560312;rs56280951	34
162540	SPPL2C	17	43922256	43924438	1	KNOWN	2.29525e-05	0.187395	11	25.6	2247	7.544e-13	rs1560312;rs56280951	34
4137	MAPT	17	43971748	44105700	1	KNOWN	4.68265e-05	2.01024	533	34	2318	7.544e-13	rs1724422;rs12944712;rs1560312;rs56280951	34
246744	STH	17	44076616	44077060	1	KNOWN	0.00444467	0.274193	1	0.002	0	5.935e-12	rs56280951	34
284058	KANSL1	17	44107282	44302733	-1	KNOWN	0.999734	0.0589452	526	17	1998	7.544e-13	rs12944712;rs1560312;rs56280951	34
100506084	ARL17B	17	44352150	44439130	-1	KNOWN	NA	-0.428243	17	9.995	452	3.183e-12	rs1560312;rs56280951	34
9884	LRRC37A	17	44370099	44415160	1	KNOWN	0.890487	NA	0	0	2318	7.544e-13	rs1724422;rs12944712;rs1560312;rs56280951	34
474170	LRRC37A2	17	44588877	44633016	1	KNOWN	NA	NA	0	0	2202	7.544e-13	rs1724422;rs12944712;rs1560312;rs56280951	34
51326	ARL17A	17	44594068	44657088	-1	KNOWN	NA	-2.38258	0	0	63	3.039e-11	rs56280951	34
4905	NSF	17	44668035	44834830	1	KNOWN	0.713682	-0.566247	37	16.01	217	1.783e-12	rs56280951	34
7473	WNT3	17	44839872	44910520	-1	KNOWN	0.946108	-0.191111	32	13.14	1482	7.544e-13	rs12944712;rs1560312;rs56280951	34
9570	GOSR2	17	45000483	45105003	1	KNOWN	0.000289194	0.147391	0	0	22	4.369e-10	rs56280951	34
9570	GOSR2	17	45000499	45124520	1	NOVEL	NA	NA	0	0	22	4.369e-10	rs56280951	34
3212	HOXB2	17	46618256	46623441	-1	KNOWN	0.00183831	0.974079	0	0	1	4.569e-12	rs56280951	34
3217	HOXB7	17	46684594	46710934	-1	KNOWN	0.00759639	-0.376189	0	0	1	4.569e-12	rs56280951	34
56853	CELF4	18	34823010	35146000	-1	KNOWN	0.974365	1.3888	22	21.1	0	5.515e-10	rs11082011;rs55731231	35
1630	DCC	18	49866542	51057784	1	KNOWN	0.999999	-0.23995	173	21.5	0	3.456e-09	rs17681615;rs17501820;rs8097041	1 day, 12:37:00
Start: Starting position of the gene.
End: Ending position of the gene.
Strand: Strand of the gene.
Status: Status of the gene from Ensembl.
pLI score: pLI score from ExAC database. The probability of being loss-of-function intolerant. The higher the score is, the more intolerant to loss-of-function mutations the gene is.
ncRVIS: Non-coding residual variation intolerance score. The higher the score is, the more intolerant to non-coding variation the gene is.
Pos. Mapped SNPs: The number of SNPs mapped to gene based on positional mapping.
Max. CADD score: The maximum CADD score of mapped SNPs by positional mapping.
eQTL Mapped SNPs: The number of SNPs mapped to the gene based on eQTL mapping.
Min. GWAS P: The minimum P-value of mapped SNPs.
Ind. Sig. SNPs: rsID of the all independent significant SNPs of mapped SNPs.
Locus: Index of genomic loci where mapped SNPs are from.
