# Supplementary material for: Item-level analyses reveal genetic heterogeneity in neuroticism
Source: Nat Commun. 2018 Mar 2;9:905. doi: 10.1038/s41467-018-03242-8 (PMC5834468; doi:10.1038/s41467-018-03242-8)
Supplement: Supplementary file 25 — Supplementary Data 21 [file 41467_2018_3242_MOESM25_ESM.xlsx]

## Sheet: Supplementary Data 21
Supplementary Data 21. Genes implicated in SNP-based analysis (FUMA) of item MOOD
Gene
EntrezID	HUGO	CHR	Start	End	Strand	Status	pLI score	ncRVIS	Pos. Mapped SNPs	Max. CADD score	eQTL Mapped SNPs	Min. GWAS P	Ind. Sig. SNPs	Locus
257194	NEGR1	1	71861623	72748417	-1	KNOWN	0.951349	-1.71358	12	17.96	0	1.376e-09	rs12137936	1
462	SERPINC1	1	173872947	173886516	-1	KNOWN	0.993264	-0.0171347	0	0	41	2.226e-07	rs4651205	3
9910	RABGAP1L	1	174128548	174964445	1	KNOWN	0.0891727	NA	139	17.74	182	3.913e-08	rs4651205	3
27101	CACYBP	1	174968300	174980851	1	KNOWN	0.943387	0.304527	0	0	25	3.913e-08	rs4651205	3
63931	MRPS14	1	174979925	174992561	-1	KNOWN	0.00165874	-0.0352662	0	0	23	3.913e-08	rs4651205	3
7444	VRK2	2	58134786	58387055	1	KNOWN	1.21621e-08	-0.188348	78	21.6	135	3.119e-09	rs2678897	4
55120	FANCL	2	58386378	58468507	-1	KNOWN	2.0996e-08	NA	12	18.41	84	3.119e-09	rs2678897	4
55843	ARHGAP15	2	143848931	144525921	1	KNOWN	5.25406e-06	0.0915151	0	0	33	2.816e-09	rs35789697;rs34030812	5
51447	IP6K2	3	48725436	48777786	-1	KNOWN	0.989458	-0.392799	0	0	14	4.097e-09	rs34759087	7
10425	ARIH2	3	48956254	49023815	1	KNOWN	0.987412	-1.69992	2	8.084	7	3.532e-09	rs34759087	7
54681	P4HTM	3	49027319	49044587	1	KNOWN	0.0232749	NA	0	0	7	3.532e-09	rs34759087	7
11180	WDR6	3	49044495	49053386	1	KNOWN	9.19648e-07	-0.0589495	0	0	7	3.532e-09	rs34759087	7
55152	DALRD3	3	49052921	49059726	-1	KNOWN	1.84814e-05	0.0723068	1	6.702	7	3.532e-09	rs34759087	7
54870	QRICH1	3	49067140	49131796	-1	KNOWN	0.99607	-0.279294	2	8.316	7	3.532e-09	rs34759087	7
5859	QARS	3	49133365	49142553	-1	KNOWN	8.7897e-08	-0.634756	0	0	0	3.153e-07	rs34759087	7
10869	USP19	3	49145479	49158371	-1	KNOWN	0.999992	-0.429633	0	0	0	3.153e-07	rs34759087	7
3913	LAMB2	3	49158547	49170551	-1	KNOWN	7.45007e-11	-0.451082	2	23.1	1	3.532e-09	rs34759087	7
7375	USP4	3	49315264	49378145	-1	KNOWN	6.20194e-07	NA	1	2.45	0	5.179e-08	rs34759087	7
2876	GPX1	3	49394609	49396033	-1	KNOWN	0.00693165	-0.616399	0	0	17	3.532e-09	rs34759087	7
387	RHOA	3	49396578	49450431	-1	KNOWN	0.804698	-0.430263	4	4.22	0	1.031e-07	rs34759087	7
275	AMT	3	49454211	49460186	-1	KNOWN	0.000569475	-0.0226371	0	0	15	5.179e-08	rs34759087	7
84276	NICN1	3	49460379	49466759	-1	KNOWN	0.257246	-1.08729	1	0.797	8	4.015e-09	rs34759087	7
1605	DAG1	3	49506146	49573048	1	KNOWN	0.940922	-0.838742	3	2.181	0	3.168e-07	rs34759087	7
8927	BSN	3	49591922	49708978	1	KNOWN	1	-1.28511	3	16.39	18	1.031e-07	rs34759087	7
327	APEH	3	49711435	49721396	1	KNOWN	0.0132157	-0.271805	0	0	13	1.897e-07	rs34759087	7
4485	MST1	3	49721380	49726934	-1	KNOWN	1.72736e-10	0.158165	0	0	4	7.82e-07	rs34759087	7
63891	RNF123	3	49726932	49758962	1	KNOWN	0.969715	-0.461991	1	0.332	0	7.82e-07	rs34759087	7
386724	AMIGO3	3	49754267	49761349	-1	KNOWN	7.50516e-06	NA	0	0	1	6.784e-07	rs34759087	7
29925	GMPPB	3	49754277	49761384	-1	KNOWN	8.24536e-05	-0.659554	0	0	1	6.784e-07	rs34759087	7
389118	CDHR4	3	49828165	49837268	-1	KNOWN	0.0134739	0.0436097	1	5.094	0	3.351e-06	rs34759087	7
389119	FAM212A	3	49840687	49842463	1	KNOWN	0.000589161	NA	0	0	17	5.179e-08	rs34759087	7
7318	UBA7	3	49842640	49851379	-1	KNOWN	2.68228e-14	-0.315381	0	0	11	2.116e-07	rs34759087	7
10293	TRAIP	3	49866034	49894007	-1	KNOWN	0.125104	-0.132255	2	4.242	0	3.981e-06	rs34759087	7
79012	CAMKV	3	49895421	49907655	-1	KNOWN	0.996846	-0.638323	0	0	0	3.981e-06	rs34759087	7
10180	RBM6	3	49977440	50137478	1	KNOWN	1	-0.685653	0	0	18	3.532e-09	rs34759087	7
24142	NAT6	3	50333833	50336852	-1	KNOWN	0.402945	-0.113189	0	0	1	2.047e-06	rs34759087	7
56987	BBX	3	107241783	107530171	1	KNOWN	0.958098	-0.473034	14	8.622	0	5.384e-09	rs13060816;rs600011	9
4045	LSAMP	3	115521235	117716095	-1	KNOWN	0.946284	NA	24	20.8	0	2.204e-08	rs11712223	10
439936	C5orf17	5	23951457	24178372	1	KNOWN	NA	NA	59	12.29	162	8.606e-09	rs68152875	11
1008	CDH10	5	24487209	24645087	-1	KNOWN	0.309153	0.214684	0	0	83	8.606e-09	rs68152875	11
64839	FBXL17	5	107194736	107717799	-1	KNOWN	0.9779	0.933602	7	6.331	0	6.907e-08	rs6895295	12
84651	SPINK7	5	147691982	147695485	1	KNOWN	0.0761167	-0.0967226	0	0	24	4.656e-09	rs6889822	13
81545	FBXO38	5	147763498	147822399	1	KNOWN	0.999962	0.0541128	0	0	26	4.656e-09	rs6889822	13
3360	HTR4	5	147830595	148056798	-1	KNOWN	0.648788	-0.752171	26	9.577	0	4.656e-09	rs6889822	13
5987	TRIM27	6	28870779	28891766	-1	KNOWN	0.878752	-0.142068	0	0	15	8.058e-09	rs12524535	14
2550	GABBR1	6	29523406	29601753	-1	KNOWN	0.99997	0.238892	35	15.19	0	8.058e-09	rs12524535	14
4340	MOG	6	29624758	29640149	1	KNOWN	0.10368	0.122182	1	0.117	39	8.058e-09	rs12524535	14
346171	ZFP57	6	29640169	29648887	-1	KNOWN	0.00181594	0.595857	0	0	40	8.058e-09	rs12524535	14
3134	HLA-F	6	29690552	29706305	1	KNOWN	4.40041e-05	0.734263	0	0	40	8.058e-09	rs12524535	14
3135	HLA-G	6	29794744	29798902	1	KNOWN	9.54871e-08	1.65798	0	0	1	2.901e-06	rs12524535	14
3105	HLA-A	6	29909037	29913661	1	KNOWN	0.13278	11.8053	0	0	39	8.058e-09	rs12524535	14
11074	TRIM31	6	30070674	30080883	-1	KNOWN	0.0163881	1.59873	0	0	1	2.901e-06	rs12524535	14
346007	EYS	6	64429876	66417118	-1	KNOWN	8.21411e-09	-0.394014	775	22.1	0	8.969e-09	rs9344688;rs9353806	15
26235	FBXL4	6	99316420	99395849	-1	KNOWN	0.0079088	0.426985	0	0	24	6.37e-08	rs1890408	16
54664	TMEM106B	7	12250867	12282993	1	KNOWN	0.515078	3.38065	97	21.4	99	4.18e-11	rs11509880	18
221806	VWDE	7	12370511	12443567	-1	KNOWN	NA	0.87633	0	0	1	3.108e-07	rs11509880	18
2918	GRM8	7	126078652	126893348	-1	KNOWN	0.00403862	NA	270	20.7	24	4.204e-08	rs1833070	19
54108	CHRAC1	8	141521397	141527236	1	KNOWN	0.658095	0.283659	0	0	17	1.384e-10	rs1962104	20
27161	AGO2	8	141541264	141645718	-1	KNOWN	0.999992	-0.0298215	23	7.88	55	1.384e-10	rs1962104;rs6997840	20
5747	PTK2	8	141667999	142012315	-1	KNOWN	0.999993	-0.489091	38	15.67	66	1.384e-10	rs1962104;rs6997840	20
7099	TLR4	9	120466610	120479149	1	KNOWN	4.18065e-06	-0.800744	6	7.949	25	1.04e-08	rs13296664;rs10983783	23
55553	SOX6	11	15987995	16761138	-1	KNOWN	0.999531	-2.52258	15	19.13	0	4.583e-10	rs297346	26
392	ARHGAP1	11	46698630	46722165	-1	KNOWN	0.185565	-0.389142	0	0	1	1.102e-06	rs11039149	27
79096	C11orf49	11	46958240	47185936	1	KNOWN	5.45468e-07	0.564558	0	0	15	1.287e-11	rs11039149	27
84364	ARFGAP2	11	47185848	47198676	-1	KNOWN	0.562991	-0.150782	0	0	8	1.287e-11	rs11039149	27
1643	DDB2	11	47236493	47260767	1	KNOWN	0.00511791	0.677015	1	6.321	0	1.102e-06	rs11039149	27
53	ACP2	11	47260853	47270457	-1	KNOWN	0.000525977	-0.370782	2	6.272	49	1.287e-11	rs11039149;rs7104036;rs11039409	27
10062	NR1H3	11	47269851	47290396	1	KNOWN	0.856186	0.657584	2	7.115	43	1.287e-11	rs11039149;rs7104036;rs11039409	27
8567	MADD	11	47290712	47351582	1	KNOWN	0.000901823	-0.37505	12	16.92	69	1.287e-11	rs11039149;rs7104036;rs11039409	27
4607	MYBPC3	11	47352957	47374253	-1	KNOWN	1.35054e-06	-0.432352	4	2.007	67	1.287e-11	rs11039149;rs7104036;rs7107356;rs11039409	27
6688	SPI1	11	47376411	47400127	-1	KNOWN	0.897231	NA	8	10.16	0	2.536e-10	rs7104036	27
91252	SLC39A13	11	47428683	47438047	1	KNOWN	0.011852	-0.332419	2	10.23	48	5.839e-11	rs7104036;rs11039409	27
5702	PSMC3	11	47440320	47447993	-1	KNOWN	0.9792	-0.404697	4	6.465	2	9.243e-11	rs7107356;rs7104036	27
5913	RAPSN	11	47459308	47470730	-1	KNOWN	0.0326445	0.0487816	6	9.66	60	1.287e-11	rs11039149;rs7104036;rs7107356;rs11039409	27
10658	CELF1	11	47487496	47587121	-1	KNOWN	0.998617	-0.376216	12	21.4	50	5.839e-11	rs7104036;rs11039409;rs7107356	27
4722	NDUFS3	11	47586888	47606114	1	KNOWN	0.047137	-0.0123446	2	0.406	3	1.715e-09	rs7104036;rs11039409;rs7107356	27
114971	PTPMT1	11	47586982	47595013	1	KNOWN	0.459152	NA	0	0	3	1.715e-09	rs7104036;rs11039409;rs7107356	27
55709	KBTBD4	11	47593749	47600567	-1	KNOWN	0.0180744	-0.492621	1	8.529	0	1.726e-08	rs7104036;rs11039409	27
55709	KBTBD4	11	47599277	47599823	1	KNOWN	NA	-0.492621	0	0	0	1.726e-08	rs7104036;rs11039409	27
399888	FAM180B	11	47608198	47610746	1	KNOWN	0.315838	NA	1	0.406	0	2.194e-08	rs7104036;rs11039409	27
114900	C1QTNF4	11	47611216	47616211	-1	KNOWN	0.679081	NA	0	0	76	1.287e-11	rs11039149;rs7104036;rs7107356;rs11039409	27
23788	MTCH2	11	47638867	47664175	-1	KNOWN	0.166788	0.0369336	2	9.954	3	2.518e-10	rs7104036;rs7107356;rs11039409	27
79841	AGBL2	11	47681143	47736941	-1	KNOWN	6.81051e-12	-0.765874	5	6.077	0	1.397e-08	rs7104036;rs11039409;rs7107356	27
23360	FNBP4	11	47738072	47788995	-1	KNOWN	0.999993	-0.713792	5	10.31	39	1.397e-08	rs11039409;rs7104036;rs7107356	27
23279	NUP160	11	47799639	47870107	-1	KNOWN	0.0239792	-0.345694	6	7.096	22	1.623e-08	rs7104036;rs11039409	27
5795	PTPRJ	11	48002113	48189670	1	KNOWN	2.38654e-05	NA	0	0	3	1.256e-07	rs11039409	27
4684	NCAM1	11	112831997	113149158	1	KNOWN	NA	NA	1	3.272	0	9.436e-09	rs72995548	28
54970	TTC12	11	113185251	113254266	1	KNOWN	1.44727e-07	-0.271528	0	0	3	4.335e-10	rs35738585	28
255239	ANKK1	11	113258513	113271140	1	KNOWN	2.51117e-08	-0.0175482	0	0	33	5.799e-11	rs72995548;rs35738585;rs12420205	28
1813	DRD2	11	113280318	113346413	-1	KNOWN	0.733264	NA	16	17.76	38	5.257e-11	rs35738585;rs12420205;rs7927693	28
84876	ORAI1	12	122064455	122080583	1	KNOWN	0.00305336	1.18534	0	0	10	5.66e-10	rs28655666	29
283385	MORN3	12	122089024	122110537	-1	KNOWN	1.82555e-06	1.08967	0	0	10	5.66e-10	rs28655666	29
144404	TMEM120B	12	122150658	122220907	1	KNOWN	0.264379	-0.343296	10	23.1	10	5.66e-10	rs28655666	29
3242	HPD	12	122277433	122301502	-1	KNOWN	0.00776521	-0.0202321	0	0	10	5.66e-10	rs28655666	29
9735	KNTC1	12	123011793	123110943	1	KNOWN	4.77718e-32	-0.251481	0	0	1	7.481e-09	rs28655666	29
27253	PCDH17	13	58205944	58303445	1	KNOWN	0.960498	-1.40944	18	14.24	112	1.412e-12	rs9537782;rs1373921	30
4053	LTBP2	14	74964873	75079306	-1	KNOWN	0.0187347	-0.951916	0	0	28	2.242e-09	rs9671386	31
9870	AREL1	14	75120140	75179818	-1	KNOWN	0.0118021	-0.560095	7	7.387	6	2.242e-09	rs9671386	31
51077	FCF1	14	75179847	75203394	1	KNOWN	0.934257	-1.34336	7	5.817	61	2.242e-09	rs9671386	31
56252	YLPM1	14	75230069	75322244	1	KNOWN	0.999933	-0.911821	28	11.1	0	8.56e-09	rs9671386	31
283571	PROX2	14	75319736	75330537	-1	KNOWN	7.88535e-07	0.50268	3	5.881	0	1.98e-08	rs9671386	31
1743	DLST	14	75348594	75370448	1	KNOWN	0.950394	0.114612	15	18.11	63	2.242e-09	rs9671386	31
83694	RPS6KL1	14	75370657	75390099	-1	KNOWN	0.000674281	0.895648	2	6.29	64	2.242e-09	rs9671386	31
5228	PGF	14	75408537	75422487	-1	KNOWN	0.898304	0.707089	0	0	60	2.277e-09	rs9671386	31
8892	EIF2B2	14	75469614	75476292	1	KNOWN	0.000428256	-0.0390456	0	0	49	8.56e-09	rs9671386	31
27030	MLH3	14	75480467	75518235	-1	KNOWN	0.000425002	-0.700881	0	0	41	8.56e-09	rs9671386	31
97	ACYP1	14	75519924	75536186	-1	KNOWN	0.223002	-0.0927418	0	0	32	8.56e-09	rs9671386	31
91754	NEK9	14	75548822	75594047	-1	KNOWN	1.19202e-06	-0.674712	0	0	21	1.616e-08	rs9671386	31
27327	TNRC6A	16	24741016	24838953	1	KNOWN	1	-0.954236	36	9.021	1	4.754e-08	rs7202252	32
115584	SLC5A11	16	24857162	24922949	1	KNOWN	1.49641e-06	-0.589746	0	0	42	4.754e-08	rs7202252	32
55159	RFWD3	16	74655292	74700779	-1	KNOWN	0.525273	2.45848	0	0	1	3.406e-08	rs9929242	33
79791	FBXO31	16	87360593	87425748	-1	KNOWN	0.911167	-0.0528618	33	7.758	63	4.465e-11	rs9937099;rs56059702;rs2042395	34
81631	MAP1LC3B	16	87417601	87438385	1	KNOWN	0.0617609	1.46739	8	9.333	63	4.465e-11	rs9937099;rs56059702;rs2042395	34
23174	ZCCHC14	16	87439852	87525651	-1	KNOWN	0.948836	-1.8302	18	24	63	4.465e-11	rs9937099;rs56059702;rs2042395	34
79777	ACBD4	17	43209967	43221548	1	KNOWN	1.82643e-05	-0.326407	0	0	2	1.32e-15	rs61572747;rs55657917	35
752	FMNL1	17	43298811	43324687	1	KNOWN	0.999687	NA	0	0	2210	2.81e-20	rs61572747;rs55657917;rs12938031;rs34186148;rs754593;rs199505	35
124783	SPATA32	17	43331760	43339479	-1	KNOWN	2.95265e-05	-0.414756	0	0	124	2.761e-19	rs61572747;rs2102989;rs55657917	35
201176	ARHGAP27	17	43471275	43511787	-1	KNOWN	0.00125584	-0.761628	78	15.45	2294	2.81e-20	rs61572747;rs2102989;rs1724422;rs9303521;rs7225384;rs55657917;rs12938031;rs34186148;rs7210728;rs754593;rs8067056;rs199505	35
9842	PLEKHM1	17	43513266	43568115	-1	KNOWN	0.840543	-0.663068	61	14.58	2294	2.81e-20	rs61572747;rs2102989;rs1724422;rs9303521;rs7225384;rs55657917;rs12938031;rs34186148;rs7210728;rs754593;rs8067056;rs199505	35
1394	CRHR1	17	43699267	43913194	1	KNOWN	0.792134	2.03809	133	22	2294	2.81e-20	rs61572747;rs2102989;rs1724422;rs9303521;rs7225384;rs55657917;rs12938031;rs34186148;rs7210728;rs754593;rs8067056;rs199505	35
162540	SPPL2C	17	43922256	43924438	1	KNOWN	2.29525e-05	0.187395	11	25.6	2248	2.81e-20	rs61572747;rs55657917;rs7210728;rs8067056;rs199505	35
4137	MAPT	17	43971748	44105700	1	KNOWN	4.68265e-05	2.01024	535	34	2339	2.81e-20	rs61572747;rs2102989;rs1724422;rs9303521;rs7225384;rs55657917;rs12938031;rs34186148;rs7210728;rs754593;rs8067056;rs199505;rs1563304	35
246744	STH	17	44076616	44077060	1	KNOWN	0.00444467	0.274193	1	0.002	0	5.898e-19	rs55657917;rs199505	35
284058	KANSL1	17	44107282	44302733	-1	KNOWN	0.999734	0.0589452	526	17	2000	2.81e-20	rs61572747;rs55657917;rs12938031;rs7210728;rs754593;rs8067056;rs199505	35
100506084	ARL17B	17	44352150	44439130	-1	KNOWN	NA	-0.428243	17	9.995	454	1.596e-19	rs55657917;rs7210728;rs754593;rs8067056;rs199505	35
9884	LRRC37A	17	44370099	44415160	1	KNOWN	0.890487	NA	0	0	2332	2.81e-20	rs61572747;rs2102989;rs1724422;rs9303521;rs7225384;rs55657917;rs12938031;rs34186148;rs7210728;rs754593;rs8067056;rs199505;rs1563304	35
474170	LRRC37A2	17	44588877	44633016	1	KNOWN	NA	NA	0	0	2214	2.81e-20	rs1724422;rs9303521;rs7225384;rs55657917;rs12938031;rs34186148;rs7210728;rs754593;rs8067056;rs199505;rs1563304	35
51326	ARL17A	17	44594068	44657088	-1	KNOWN	NA	-2.38258	0	0	65	6.416e-18	rs55657917;rs199505;rs1563304	35
4905	NSF	17	44668035	44834830	1	KNOWN	0.713682	-0.566247	37	16.01	219	1.717e-19	rs55657917;rs199505;rs1563304	35
7473	WNT3	17	44839872	44910520	-1	KNOWN	0.946108	-0.191111	34	13.14	1486	9.209e-20	rs55657917;rs12938031;rs7210728;rs754593;rs8067056;rs199505;rs1563304	35
9570	GOSR2	17	45000483	45105003	1	KNOWN	0.000289194	0.147391	0	0	24	3.965e-17	rs199505;rs1563304	35
9570	GOSR2	17	45000499	45124520	1	NOVEL	NA	NA	0	0	24	3.965e-17	rs199505;rs1563304	35
3212	HOXB2	17	46618256	46623441	-1	KNOWN	0.00183831	0.974079	0	0	1	2.42e-19	rs55657917	35
3217	HOXB7	17	46684594	46710934	-1	KNOWN	0.00759639	-0.376189	0	0	1	2.42e-19	rs55657917	35
56853	CELF4	18	34823010	35146000	-1	KNOWN	0.974365	1.3888	28	21.1	0	8.743e-12	rs11082011;rs80035064	36
1630	DCC	18	49866542	51057784	1	KNOWN	0.999999	-0.23995	178	21.5	0	9.908e-10	rs11877496;rs8097041;rs11664123;rs34160346	37
6925	TCF4	18	52889562	53332018	-1	KNOWN	0.999867	0.443466	132	19.14	0	6.773e-13	rs12962538;rs56403421;rs1261114;rs893946;rs11152363;rs28602385;rs7240481;rs1942262;rs1261082;rs13381817;rs1261070;rs10221357;rs611439;rs613872;rs2126786	38
5360	PLTP	20	44527399	44540794	-1	KNOWN	0.000142042	-0.314791	0	0	16	1.384e-09	rs4578918	40
57468	SLC12A5	20	44650356	44688784	1	KNOWN	0.999987	-1.07818	2	18.31	16	1.384e-09	rs4578918	40
57727	NCOA5	20	44689624	44718591	-1	KNOWN	0.9968	-0.349365	4	3.41	0	1.384e-09	rs4578918	40
958	CD40	20	44746911	44758502	1	KNOWN	0.658238	-0.0149088	5	10.55	16	1.384e-09	rs4578918	40
10478	SLC25A17	22	41165634	41215403	-1	KNOWN	0.0241848	-0.779479	0	0	80	1.747e-10	rs11090039;rs9611567	41
63929	XPNPEP3	22	41253081	41363838	1	KNOWN	8.88349e-06	-0.745194	0	0	53	1.747e-10	rs11090039	41
150353	DNAJB7	22	41255553	41258130	-1	KNOWN	2.09351e-11	0.355457	0	0	46	1.747e-10	rs11090039	41
2033	EP300	22	41487790	41576081	1	KNOWN	1	NA	10	11.01	112	1.747e-10	rs11090039;rs9611567	41
83746	L3MBTL2	22	41601209	41627275	1	KNOWN	0.013028	-0.618259	9	18.58	119	1.747e-10	rs11090039;rs9611567	41
150356	CHADL	22	41625517	41636938	-1	KNOWN	0.0808135	0.299037	3	1.185	0	2.543e-09	rs11090039	41
5905	RANGAP1	22	41641615	41682255	-1	KNOWN	0.132719	-0.376522	22	14.19	32	3.787e-09	rs11090039;rs9611567	41
23264	ZC3H7B	22	41697526	41756151	1	KNOWN	0.990762	-0.628158	46	15.83	0	3.787e-09	rs11090039;rs9611567	41
7008	TEF	22	41763337	41795330	1	KNOWN	0.421036	0.114829	54	18.06	297	1.747e-10	rs11090039;rs9611567	41
10766	TOB2	22	41829496	41843027	-1	KNOWN	0.70319	-1.01474	23	15.06	224	2.111e-10	rs9611567;rs11090039	41
84844	PHF5A	22	41855721	41864729	-1	KNOWN	0.849501	-0.474224	18	7.902	0	1.726e-06	rs9611567	41
50	ACO2	22	41865129	41924993	1	KNOWN	0.454378	-0.617412	4	5.632	231	1.747e-10	rs9611567;rs11090039	41
171568	POLR3H	22	41921808	41940610	-1	KNOWN	0.00200711	-1.30585	5	3.731	285	1.747e-10	rs9611567;rs11090039	41
27254	CSDC2	22	41956767	41973745	1	KNOWN	0.0798035	0.319356	2	0.758	188	3.465e-08	rs9611567	41
5372	PMM1	22	41972898	41985894	-1	KNOWN	0.000159925	NA	0	0	188	3.465e-08	rs9611567	41
27351	DESI1	22	41994032	42017100	-1	KNOWN	0.0937225	-0.0430032	0	0	165	3.465e-08	rs9611567	41
2547	XRCC6	22	42017123	42060044	1	KNOWN	0.996856	-0.128101	3	6.259	116	6.41e-08	rs9611567	41
4809	SNU13	22	42069934	42086508	-1	KNOWN	0.710585	0.0822262	3	6.259	71	8.937e-07	rs9611567	41
79640	C22orf46	22	42084943	42094140	1	KNOWN	NA	-0.442689	0	0	0	6.169e-06	rs9611567	41
150365	MEI1	22	42095503	42195460	1	KNOWN	1.21592e-08	0.500155	15	5.886	293	1.747e-10	rs11090039;rs9611567	41
79879	CCDC134	22	42196683	42222303	1	KNOWN	0.000741173	0.32496	0	0	188	1.883e-10	rs11090039;rs9611567	41
6721	SREBF2	22	42229109	42303312	1	KNOWN	0.996272	0.410467	0	0	16	3.019e-06	rs9611567	41
79019	CENPM	22	42334725	42343168	-1	KNOWN	0.213984	0.020299	0	0	1	3.871e-06	rs9611567	41
164684	WBP2NL	22	42394729	42454460	1	KNOWN	2.07233e-09	0.730693	0	0	24	1.747e-10	rs11090039	41
91689	SMDT1	22	42475695	42480288	1	KNOWN	0.16335	-0.139727	0	0	1	3.019e-06	rs9611567	41
Start: Starting position of the gene.
End: Ending position of the gene.
Strand: Strand of the gene.
Status: Status of the gene from Ensembl.
pLI score: pLI score from ExAC database. The probability of being loss-of-function intolerant. The higher the score is, the more intolerant to loss-of-function mutations the gene is.
ncRVIS: Non-coding residual variation intolerance score. The higher the score is, the more intolerant to non-coding variation the gene is.
Pos. Mapped SNPs: The number of SNPs mapped to gene based on positional mapping.
Max. CADD score: The maximum CADD score of mapped SNPs by positional mapping.
eQTL Mapped SNPs: The number of SNPs mapped to the gene based on eQTL mapping.
Min. GWAS P: The minimum P-value of mapped SNPs.
Ind. Sig. SNPs: rsID of the all independent significant SNPs of mapped SNPs.
Locus: Index of genomic loci where mapped SNPs are from.
