# Supplementary material for: Item-level analyses reveal genetic heterogeneity in neuroticism
Source: Nat Commun. 2018 Mar 2;9:905. doi: 10.1038/s41467-018-03242-8 (PMC5834468; doi:10.1038/s41467-018-03242-8)
Supplement: Supplementary file 26 — Supplementary Data 22 [file 41467_2018_3242_MOESM26_ESM.xlsx]

## Sheet: Supplementary Data 22
Supplementary Data 22. Genes implicated in SNP-based analysis (FUMA) of item FED-UP
Gene
EntrezID	HUGO	CHR	Start	End	Strand	Status	pLI score	ncRVIS	Pos. Mapped SNPs	Max. CADD score	eQTL Mapped SNPs	Min. GWAS P	Ind. Sig. SNPs	Locus
55970	GNG12	1	68167149	68299150	-1	KNOWN	0.553352	-0.899675	1	1.514	27	9.432e-10	rs11209175	1
114818	KLHL29	2	23608088	23931481	1	KNOWN	NA	-0.399832	46	19.93	0	2.191e-12	rs34668726;rs72781648	2
54454	ATAD2B	2	23971534	24149984	-1	KNOWN	0.999999	-1.21432	125	14.9	89	1.018e-11	rs34668726;rs72781648;rs4665244	2
165324	UBXN2A	2	24150155	24227779	1	KNOWN	0.000588703	1.80835	77	20.6	306	2.191e-12	rs34668726;rs72781648;rs4665244;rs56006260	2
388931	MFSD2B	2	24232951	24286191	1	KNOWN	1.76078e-07	NA	17	12.18	197	5.54e-12	rs34668726;rs72781648;rs4665244;rs56006260	2
80304	WDCP	2	24252210	24272445	-1	KNOWN	0.00144135	-0.476207	9	2.967	0	1.1e-10	rs34668726;rs72781648	2
2281	FKBP1B	2	24272571	24286551	1	KNOWN	0.00888533	NA	0	0	169	5.54e-12	rs34668726;rs4665244;rs72781648	2
375190	FAM228B	2	24299396	24392509	1	KNOWN	NA	NA	9	15.99	187	5.54e-12	rs34668726;rs4665244;rs72781648;rs56006260	2
9540	TP53I3	2	24300303	24308731	-1	KNOWN	3.75804e-07	0.785513	0	0	68	2.101e-09	rs4665244;rs56006260	2
375189	PFN4	2	24338241	24346347	-1	KNOWN	0.00113106	NA	0	0	272	2.191e-12	rs34668726;rs72781648;rs56006260	2
653140	FAM228A	2	24397938	24423718	1	KNOWN	0.00040974	-0.0776523	18	9.57	78	2.101e-09	rs4665244;rs56006260	2
50618	ITSN2	2	24425733	24583583	-1	KNOWN	0.0244337	0.348013	30	24.2	64	2.101e-09	rs56006260	2
150864	FAM117B	2	203499901	203634480	1	KNOWN	0.067387	-0.487937	0	0	2	3.478e-07	rs17194468	3
130026	ICA1L	2	203640690	203736708	-1	KNOWN	0.442028	-0.760183	1	1.147	0	6.02e-07	rs17194468	3
55759	WDR12	2	203739505	203879521	-1	KNOWN	0.609007	-0.727802	1	3.372	0	3.478e-07	rs17194468	3
65065	NBEAL1	2	203879602	204091101	1	KNOWN	1.09294e-10	-1.74067	3	9.228	0	1.049e-07	rs17194468	3
57404	CYP20A1	2	204103663	204163009	1	KNOWN	7.40838e-10	-0.358177	1	7.522	0	2.456e-08	rs17194468	3
10152	ABI2	2	204192942	204312446	1	KNOWN	0.953329	-2.08335	5	8.614	0	9.708e-09	rs17194468	3
65059	RAPH1	2	204259068	204400133	-1	KNOWN	0.957851	-0.345685	2	7.757	0	1.298e-07	rs17194468	3
2066	ERBB4	2	212240446	213403565	-1	KNOWN	0.999901	2.80334	29	14.87	0	4.074e-10	rs11677638;rs1439253;rs6727114	4
580	BARD1	2	215590370	215674428	-1	KNOWN	1.17554e-11	1.8781	0	0	1	1.623e-07	rs1400868	5
2335	FN1	2	216225163	216300895	-1	KNOWN	0.0644415	0.193079	0	0	4	2.337e-08	rs1400868	5
1618	DAZL	3	16628299	16711813	-1	KNOWN	0.961608	0.284062	0	0	14	4.881e-06	rs9867227	6
23228	PLCL2	3	16844159	17132086	1	KNOWN	0.999119	NA	0	0	50	4.528e-08	rs9867227	6
25907	TMEM158	3	45265958	45267770	-1	KNOWN	0.382809	NA	0	0	38	1.401e-08	rs9842349	7
23395	LARS2	3	45429998	45590913	1	KNOWN	2.60644e-07	-0.65665	0	0	37	1.401e-08	rs9842349	7
51447	IP6K2	3	48725436	48777786	-1	KNOWN	0.989458	-0.392799	0	0	78	1.299e-10	rs4625	8
11180	WDR6	3	49044495	49053386	1	KNOWN	9.19648e-07	-0.0589495	0	0	23	6.124e-10	rs4625	8
54870	QRICH1	3	49067140	49131796	-1	KNOWN	0.99607	-0.279294	0	0	65	1.299e-10	rs4625	8
200942	KLHDC8B	3	49209044	49213917	1	KNOWN	0.0104214	-0.0773522	0	0	58	3.538e-10	rs4625	8
375341	C3orf62	3	49306035	49315342	-1	KNOWN	0.00712466	-1.95031	0	0	1	7.623e-10	rs4625	8
7375	USP4	3	49315264	49378145	-1	KNOWN	6.20194e-07	NA	1	0.205	1	7.623e-10	rs4625	8
2876	GPX1	3	49394609	49396033	-1	KNOWN	0.00693165	-0.616399	6	19.43	103	1.299e-10	rs4625	8
387	RHOA	3	49396578	49450431	-1	KNOWN	0.804698	-0.430263	16	8.932	0	3.827e-10	rs4625	8
6988	TCTA	3	49449639	49453908	1	KNOWN	0.0132648	-0.595941	3	17.41	0	4.119e-10	rs4625	8
275	AMT	3	49454211	49460186	-1	KNOWN	0.000569475	-0.0226371	5	16.22	103	1.299e-10	rs4625	8
84276	NICN1	3	49460379	49466759	-1	KNOWN	0.257246	-1.08729	4	12.12	103	1.299e-10	rs4625	8
1605	DAG1	3	49506146	49573048	1	KNOWN	0.940922	-0.838742	24	11.62	102	1.299e-10	rs4625	8
8927	BSN	3	49591922	49708978	1	KNOWN	1	-1.28511	32	16.61	95	1.299e-10	rs4625	8
327	APEH	3	49711435	49721396	1	KNOWN	0.0132157	-0.271805	3	6.146	103	1.299e-10	rs4625	8
4485	MST1	3	49721380	49726934	-1	KNOWN	1.72736e-10	0.158165	2	25.5	102	1.299e-10	rs4625	8
63891	RNF123	3	49726932	49758962	1	KNOWN	0.969715	-0.461991	2	2.189	103	1.299e-10	rs4625	8
386724	AMIGO3	3	49754267	49761349	-1	KNOWN	7.50516e-06	NA	0	0	66	1.299e-10	rs4625	8
29925	GMPPB	3	49754277	49761384	-1	KNOWN	8.24536e-05	-0.659554	0	0	66	1.299e-10	rs4625	8
389118	CDHR4	3	49828165	49837268	-1	KNOWN	0.0134739	0.0436097	0	0	65	1.299e-10	rs4625	8
389119	FAM212A	3	49840687	49842463	1	KNOWN	0.000589161	NA	0	0	103	1.299e-10	rs4625	8
7318	UBA7	3	49842640	49851379	-1	KNOWN	2.68228e-14	-0.315381	0	0	103	1.299e-10	rs4625	8
4486	MST1R	3	49924435	49941299	-1	KNOWN	1.69349e-20	-0.377645	0	0	36	2.653e-10	rs4625	8
10180	RBM6	3	49977440	50137478	1	KNOWN	1	-0.685653	0	0	103	1.299e-10	rs4625	8
1795	DOCK3	3	50712672	51421629	1	KNOWN	1	-0.836765	0	0	2	1.271e-09	rs4625	8
253559	CADM2	3	85008132	86123579	1	KNOWN	0.984669	0.117806	45	5.121	0	4.646e-09	rs4856268;rs818215	10
84162	KIAA1109	4	123073488	123283913	1	KNOWN	3.91298e-08	-0.835199	4	35	0	2.413e-08	rs77087420	12
3558	IL2	4	123372625	123377880	-1	KNOWN	0.784778	0.00596326	1	4.867	0	4.812e-08	rs77087420	12
439936	C5orf17	5	23951457	24178372	1	KNOWN	NA	NA	103	9.172	117	7.614e-10	rs6862766	13
1008	CDH10	5	24487209	24645087	-1	KNOWN	0.309153	0.214684	0	0	58	1.348e-08	rs6862766	13
348980	HCN1	5	45259349	45696253	-1	KNOWN	0.953139	-1.22713	54	10.85	332	2.405e-09	rs10044479;rs11747846	14
7099	TLR4	9	120466610	120479149	1	KNOWN	4.18065e-06	-0.800744	0	0	9	3.977e-08	rs2149351	16
283254	HARBI1	11	46624411	46639459	-1	KNOWN	0.00570134	-0.629323	0	0	25	4.761e-09	rs10838635	18
9776	ATG13	11	46638826	46696368	1	KNOWN	0.984297	-0.658639	0	0	1	1.118e-06	rs10838635	18
392	ARHGAP1	11	46698630	46722165	-1	KNOWN	0.185565	-0.389142	0	0	166	2.965e-10	rs10838635	18
2147	F2	11	46740730	46761056	1	KNOWN	0.959943	-0.037985	2	8.935	68	2.965e-10	rs10838635	18
9793	CKAP5	11	46764598	46867847	-1	KNOWN	1	-0.360017	21	17.42	92	4.172e-10	rs10838635	18
4038	LRP4	11	46878419	46940193	-1	KNOWN	0.100209	0.314362	13	22.7	169	2.965e-10	rs10838635;rs1055447;rs3740691	18
79096	C11orf49	11	46958240	47185936	1	KNOWN	5.45468e-07	0.564558	110	19.58	141	2.965e-10	rs10838635;rs1055447;rs3740691	18
84364	ARFGAP2	11	47185848	47198676	-1	KNOWN	0.562991	-0.150782	6	13.95	49	2.965e-10	rs10838635;rs1055447;rs3740691	18
29763	PACSIN3	11	47199076	47207994	-1	KNOWN	0.016793	-0.514939	8	6.964	112	4.172e-10	rs10838635;rs3740691	18
1643	DDB2	11	47236493	47260767	1	KNOWN	0.00511791	0.677015	4	13.63	168	2.965e-10	rs10838635;rs1055447	18
53	ACP2	11	47260853	47270457	-1	KNOWN	0.000525977	-0.370782	0	0	133	2.965e-10	rs10838635;rs1055447	18
10062	NR1H3	11	47269851	47290396	1	KNOWN	0.856186	0.657584	0	0	94	5.472e-10	rs10838635;rs1055447;rs3740691	18
8567	MADD	11	47290712	47351582	1	KNOWN	0.000901823	-0.37505	0	0	40	2.674e-08	rs10838635;rs1055447;rs3740691	18
4607	MYBPC3	11	47352957	47374253	-1	KNOWN	1.35054e-06	-0.432352	0	0	9	2.674e-08	rs1055447;rs3740691	18
10658	CELF1	11	47487496	47587121	-1	KNOWN	0.998617	-0.376216	0	0	1	6.93e-07	rs3740691	18
114900	C1QTNF4	11	47611216	47616211	-1	KNOWN	0.679081	NA	0	0	1	1.594e-07	rs3740691	18
23360	FNBP4	11	47738072	47788995	-1	KNOWN	0.999993	-0.713792	0	0	8	1.023e-07	rs3740691	18
2346	FOLH1	11	49168187	49230222	-1	KNOWN	0.253397	-0.0941583	0	0	217	3.676e-07	rs7482876	19
283092	OR4C13	11	49973943	49974971	1	KNOWN	8.59263e-09	0.286924	15	5.167	0	5.674e-08	rs7482876;rs11532157	19
283093	OR4C12	11	50003009	50004071	-1	KNOWN	0.238213	0.0402321	11	9.804	0	5.22e-08	rs7482876;rs11532157	19
81318	OR4A5	11	51411378	51412448	-1	KNOWN	NA	0.0387788	9	3.763	0	5.371e-09	rs11532157	19
119749	OR4C46	11	51515282	51516211	1	KNOWN	8.76631e-07	0.331606	6	6.764	0	2.629e-09	rs11532157	19
79097	TRIM48	11	55029658	55038595	1	KNOWN	1.77342e-14	1.12355	4	5.052	0	1.244e-06	rs2262536	20
81327	OR4A16	11	55110627	55111707	1	KNOWN	2.6134e-05	-0.185877	5	1.39	0	1.564e-06	rs2262536	20
81309	OR4C15	11	55321783	55322895	1	KNOWN	3.3941e-11	0.122703	2	4.971	0	3.613e-07	rs2262536	20
219429	OR4C11	11	55370830	55371874	-1	KNOWN	1.40887e-06	0.491615	1	2.138	0	3.971e-07	rs2262536	20
120586	OR8I2	11	55860753	55861762	1	KNOWN	0.000129181	0.939089	8	8.367	0	2.864e-07	rs2262536	20
390151	OR8H2	11	55872519	55873457	1	KNOWN	0.000858972	1.57394	6	11.16	0	2.348e-07	rs2262536	20
87	ACTN1	14	69340860	69446157	-1	KNOWN	0.999931	NA	0	0	5	3.998e-07	rs1275411	22
8816	DCAF5	14	69517598	69619867	-1	KNOWN	0.999969	-1.0373	21	11.44	0	1.254e-08	rs1275411	22
55218	EXD2	14	69658228	69709075	1	KNOWN	1.11026e-08	-0.961556	13	11.99	0	2.054e-08	rs1275411	22
57452	GALNT16	14	69725994	69821183	1	KNOWN	0.0168277	NA	8	5.106	2	3.998e-07	rs1275411	22
4053	LTBP2	14	74964873	75079306	-1	KNOWN	0.0187347	-0.951916	0	0	52	9.597e-10	rs10144845;rs12891131	23
9870	AREL1	14	75120140	75179818	-1	KNOWN	0.0118021	-0.560095	4	4.219	76	3.775e-08	rs10144845;rs12891131	23
51077	FCF1	14	75179847	75203394	1	KNOWN	0.934257	-1.34336	10	13.67	61	9.597e-10	rs10144845;rs12891131	23
56252	YLPM1	14	75230069	75322244	1	KNOWN	0.999933	-0.911821	69	11.36	29	9.597e-10	rs10144845;rs12891131	23
283571	PROX2	14	75319736	75330537	-1	KNOWN	7.88535e-07	0.50268	15	5.881	73	2.402e-09	rs10144845;rs12891131	23
1743	DLST	14	75348594	75370448	1	KNOWN	0.950394	0.114612	31	18.11	140	9.597e-10	rs10144845;rs12891131	23
83694	RPS6KL1	14	75370657	75390099	-1	KNOWN	0.000674281	0.895648	3	6.29	141	9.597e-10	rs10144845;rs12891131	23
5228	PGF	14	75408537	75422487	-1	KNOWN	0.898304	0.707089	0	0	112	9.597e-10	rs10144845;rs12891131	23
8892	EIF2B2	14	75469614	75476292	1	KNOWN	0.000428256	-0.0390456	0	0	123	9.597e-10	rs10144845;rs12891131	23
27030	MLH3	14	75480467	75518235	-1	KNOWN	0.000425002	-0.700881	0	0	63	1.504e-09	rs10144845;rs12891131	23
97	ACYP1	14	75519924	75536186	-1	KNOWN	0.223002	-0.0927418	0	0	50	1.504e-09	rs10144845;rs12891131	23
91754	NEK9	14	75548822	75594047	-1	KNOWN	1.19202e-06	-0.674712	0	0	22	1.504e-09	rs10144845	23
161514	TBC1D21	15	74165949	74181555	1	KNOWN	0.0223268	-0.0461509	2	2.712	0	8.745e-06	rs34641928	24
9399	STOML1	15	74275547	74286963	-1	KNOWN	5.52735e-05	0.857568	0	0	10	7.645e-09	rs34641928	24
283726	SAXO2	15	82555151	82577271	1	KNOWN	2.33651e-09	-0.925802	0	0	2	1.739e-07	rs783537	25
647042	GOLGA6L10	15	82635130	82641706	-1	KNOWN	0.368959	NA	0	0	17	3.631e-09	rs783537	25
6218	RPS17	15	82821158	82824972	-1	KNOWN	NA	NA	0	0	16	3.631e-09	rs783537	25
647042	GOLGA6L10	15	82930438	82939159	-1	NOVEL	NA	NA	0	0	15	3.631e-09	rs783537	25
101927601	GOLGA6L19	15	83011379	83018198	-1	NOVEL	NA	NA	0	0	16	3.631e-09	rs783537	25
440295	GOLGA6L9	15	83098710	83108085	1	NOVEL	NA	NA	0	0	17	3.631e-09	rs783537	25
64506	CPEB1	15	83211951	83317612	-1	KNOWN	0.999591	NA	14	12.01	1	3.631e-09	rs783537	25
8120	AP3B2	15	83328033	83378666	-1	KNOWN	0.990066	0.133406	0	0	17	3.631e-09	rs783537	25
4597	MVD	16	88718343	88729569	-1	KNOWN	2.16344e-12	1.3349	0	0	5	3.973e-08	rs61744010	26
333929	SNAI3	16	88744090	88752901	-1	KNOWN	0.00830566	NA	0	0	6	3.973e-08	rs61744010	26
115992	RNF166	16	88762903	88772829	-1	KNOWN	0.551621	0.602589	2	12.31	6	3.973e-08	rs61744010	26
348180	CTU2	16	88772871	88781794	1	KNOWN	3.21677e-14	NA	4	6.805	6	3.973e-08	rs61744010	26
51693	TRAPPC2L	16	88922628	88929094	1	KNOWN	3.55188e-05	0.98365	0	0	1	4.048e-06	rs61744010	26
390748	PABPN1L	16	88928034	88933068	-1	KNOWN	2.65471e-11	-0.122346	0	0	1	4.048e-06	rs61744010	26
79777	ACBD4	17	43209967	43221548	1	KNOWN	1.82643e-05	-0.326407	0	0	2	2.37e-09	rs61572747;rs4630591	27
752	FMNL1	17	43298811	43324687	1	KNOWN	0.999687	NA	0	0	2205	1.343e-17	rs61572747;rs62053943;rs35076622;rs7225002;rs4630591	27
124783	SPATA32	17	43331760	43339479	-1	KNOWN	2.95265e-05	-0.414756	0	0	116	2.429e-14	rs61572747;rs62053943;rs4630591	27
201176	ARHGAP27	17	43471275	43511787	-1	KNOWN	0.00125584	-0.761628	57	15.45	2253	1.343e-17	rs61572747;rs62053943;rs1724422;rs7225384;rs35076622;rs7210728;rs2435200;rs8067056;rs7225002;rs4630591;rs199500	27
9842	PLEKHM1	17	43513266	43568115	-1	KNOWN	0.840543	-0.663068	54	14.58	2253	1.343e-17	rs61572747;rs62053943;rs1724422;rs7225384;rs35076622;rs7210728;rs9904290;rs2435200;rs8067056;rs7225002;rs4630591;rs199500	27
1394	CRHR1	17	43699267	43913194	1	KNOWN	0.792134	2.03809	133	22	2257	1.343e-17	rs61572747;rs62053943;rs1724422;rs7225384;rs35076622;rs7210728;rs9904290;rs2435200;rs8067056;rs7225002;rs4630591;rs199500	27
162540	SPPL2C	17	43922256	43924438	1	KNOWN	2.29525e-05	0.187395	11	25.6	2248	1.343e-17	rs61572747;rs62053943;rs7210728;rs8067056;rs4630591;rs199500	27
4137	MAPT	17	43971748	44105700	1	KNOWN	4.68265e-05	2.01024	542	34	2323	1.343e-17	rs61572747;rs62053943;rs1724422;rs7225384;rs35076622;rs7210728;rs9904290;rs2435200;rs8067056;rs7225002;rs4630591;rs199500	27
246744	STH	17	44076616	44077060	1	KNOWN	0.00444467	0.274193	1	0.002	0	3.392e-15	rs62053943;rs4630591	27
284058	KANSL1	17	44107282	44302733	-1	KNOWN	0.999734	0.0589452	528	17	2007	1.343e-17	rs61572747;rs62053943;rs7210728;rs9904290;rs2435200;rs8067056;rs7225002;rs4630591;rs199500	27
100506084	ARL17B	17	44352150	44439130	-1	KNOWN	NA	-0.428243	17	9.995	458	1.343e-17	rs62053943;rs7210728;rs2435200;rs8067056;rs7225002;rs4630591;rs199500	27
9884	LRRC37A	17	44370099	44415160	1	KNOWN	0.890487	NA	0	0	2323	1.343e-17	rs61572747;rs62053943;rs1724422;rs7225384;rs35076622;rs7210728;rs9904290;rs2435200;rs8067056;rs7225002;rs4630591;rs199500	27
474170	LRRC37A2	17	44588877	44633016	1	KNOWN	NA	NA	0	0	2206	1.343e-17	rs62053943;rs1724422;rs7225384;rs35076622;rs7210728;rs9904290;rs2435200;rs8067056;rs7225002;rs4630591;rs199500	27
51326	ARL17A	17	44594068	44657088	-1	KNOWN	NA	-2.38258	0	0	66	3.992e-13	rs9904290;rs7225002;rs4630591;rs199500	27
4905	NSF	17	44668035	44834830	1	KNOWN	0.713682	-0.566247	37	16.01	219	6.583e-16	rs62053943;rs7225002;rs4630591;rs199500	27
7473	WNT3	17	44839872	44910520	-1	KNOWN	0.946108	-0.191111	33	13.14	1488	1.343e-17	rs62053943;rs7210728;rs9904290;rs2435200;rs8067056;rs7225002;rs4630591;rs199500	27
9570	GOSR2	17	45000483	45105003	1	KNOWN	0.000289194	0.147391	0	0	23	4.852e-13	rs4630591;rs199500	27
9570	GOSR2	17	45000499	45124520	1	NOVEL	NA	NA	0	0	23	4.852e-13	rs4630591;rs199500	27
3212	HOXB2	17	46618256	46623441	-1	KNOWN	0.00183831	0.974079	0	0	1	9.733e-16	rs62053943;rs4630591	27
3217	HOXB7	17	46684594	46710934	-1	KNOWN	0.00759639	-0.376189	0	0	1	9.733e-16	rs62053943;rs4630591	27
56853	CELF4	18	34823010	35146000	-1	KNOWN	0.974365	1.3888	28	21.1	0	3.771e-13	rs4799949;rs7243439	28
1630	DCC	18	49866542	51057784	1	KNOWN	0.999999	-0.23995	351	21.5	0	4.904e-10	rs4632195;rs1875560	29
6925	TCF4	18	52889562	53332018	-1	KNOWN	0.999867	0.443466	9	6.699	0	2.877e-14	rs599550	30
22847	ZNF507	19	32836500	32878573	1	KNOWN	0.885286	-0.678667	12	18.67	46	3.901e-11	rs8100891;rs10409264	31
147991	DPY19L3	19	32896449	32976801	1	KNOWN	0.0800405	-0.683497	28	14	51	3.901e-11	rs10409264;rs8100891	31
80336	PABPC1L	20	43538703	43587676	1	KNOWN	0.99335	-0.0495471	0	0	28	1.184e-08	rs6031966	33
10953	TOMM34	20	43570771	43589127	-1	KNOWN	0.721089	-0.0348413	0	0	0	1.722e-08	rs6031966	33
6789	STK4	20	43595115	43708600	1	KNOWN	0.118312	-1.13672	63	14.61	65	1.184e-08	rs6031966	33
3787	KCNS1	20	43720951	43729753	-1	KNOWN	0.362999	-0.245415	6	10.77	65	1.184e-08	rs6031966	33
128488	WFDC12	20	43752066	43753106	-1	KNOWN	0.0568532	0.456685	0	0	65	1.184e-08	rs6031966	33
Start: Starting position of the gene.
End: Ending position of the gene.
Strand: Strand of the gene.
Status: Status of the gene from Ensembl.
pLI score: pLI score from ExAC database. The probability of being loss-of-function intolerant. The higher the score is, the more intolerant to loss-of-function mutations the gene is.
ncRVIS: Non-coding residual variation intolerance score. The higher the score is, the more intolerant to non-coding variation the gene is.
Pos. Mapped SNPs: The number of SNPs mapped to gene based on positional mapping.
Max. CADD score: The maximum CADD score of mapped SNPs by positional mapping.
eQTL Mapped SNPs: The number of SNPs mapped to the gene based on eQTL mapping.
Min. GWAS P: The minimum P-value of mapped SNPs.
Ind. Sig. SNPs: rsID of the all independent significant SNPs of mapped SNPs.
Locus: Index of genomic loci where mapped SNPs are from.
