# Supplementary material for: Item-level analyses reveal genetic heterogeneity in neuroticism
Source: Nat Commun. 2018 Mar 2;9:905. doi: 10.1038/s41467-018-03242-8 (PMC5834468; doi:10.1038/s41467-018-03242-8)
Supplement: Supplementary file 27 — Supplementary Data 23 [file 41467_2018_3242_MOESM27_ESM.xlsx]

## Sheet: Supplementary Table 23
Supplementary Table 23. Genes implicated in SNP-based analysis (FUMA) of item NERV-FEEL
Gene
EntrezID	HUGO	CHR	Start	End	Strand	Status	pLI score	ncRVIS	Pos. Mapped SNPs	Max. CADD score	eQTL Mapped SNPs	Min. GWAS P	Ind. Sig. SNPs	Locus
4774	NFIA	1	61330931	61928465	1	KNOWN	0.999555	-0.180372	13	20.2	0	1.93e-09	rs332828	1
1806	DPYD	1	97543299	98386605	-1	KNOWN	4.18972e-09	0.587602	58	23.7	0	2.128e-08	rs10747488	2
127602	DNAH14	1	225083964	225586996	1	KNOWN	8.77e-06	0.43336	12	17.2	0	2.81e-09	rs12729445	3
3930	LBR	1	225589204	225616627	-1	KNOWN	0.997025	-0.49176	0	0	11	2.81e-09	rs12729445	3
92	ACVR2A	2	148602086	148688393	1	KNOWN	0.993932	-1.04629	17	20.3	73	1.39e-07	rs13395141	5
5000	ORC4	2	148687968	148779147	-1	KNOWN	2.29195e-06	-0.920871	16	10.83	82	4.968e-08	rs13395141	5
55777	MBD5	2	148778580	149275805	1	KNOWN	0.999852	-0.905737	44	13.31	48	4.968e-08	rs13395141	5
57060	PCBP4	3	51991470	52002426	-1	KNOWN	0.233371	NA	0	0	9	5.402e-07	rs34736619;rs4687552	6
211	ALAS1	3	52232102	52248343	1	KNOWN	0.907957	-0.640089	1	0.455	5	1.925e-09	rs353547;rs34736619	6
54106	TLR9	3	52255096	52273183	-1	KNOWN	0.000525226	-0.298969	3	3.021	0	1.925e-09	rs353547	6
54106	TLR9	3	52255097	52265206	-1	NOVEL	NA	-0.298969	1	1.367	0	3.343e-09	rs353547	6
11344	TWF2	3	52262626	52273276	-1	KNOWN	0.85781	NA	2	3.021	4	1.925e-09	rs353547;rs34736619	6
132160	PPM1M	3	52279841	52284613	1	KNOWN	0.0923289	-0.870254	2	7.145	35	1.925e-09	rs353547;rs34736619;rs4687552;rs9879090	6
80335	WDR82	3	52288437	52322036	-1	KNOWN	0.923062	-0.84365	2	1.203	93	1.925e-09	rs353547;rs34736619;rs4687552	6
132158	GLYCTK	3	52321105	52329272	1	KNOWN	1.36483e-06	-0.331397	1	6.434	298	1.595e-09	rs353547;rs34736619;rs9879090;rs4687552	6
25981	DNAH1	3	52350335	52434507	1	KNOWN	4.42227e-20	-0.0979141	4	16.17	0	2.269e-07	rs353547;rs34736619	6
8314	BAP1	3	52435029	52444366	-1	KNOWN	0.385638	NA	0	0	0	5.616e-07	rs353547;rs34736619	6
51533	PHF7	3	52444673	52457657	1	KNOWN	0.0649139	NA	2	4.063	0	5.616e-07	rs353547;rs34736619	6
7134	TNNC1	3	52485118	52488086	-1	KNOWN	0.510486	-0.0939774	0	0	2	1.925e-09	rs4687552;rs353547	6
11188	NISCH	3	52489134	52527087	1	KNOWN	0.817101	-0.59315	1	0.609	33	1.595e-09	rs4687552;rs353547;rs34736619;rs9879090	6
23166	STAB1	3	52529354	52558511	1	KNOWN	2.79799e-25	-0.149285	3	3.4	35	1.595e-09	rs353547;rs34736619;rs9879090;rs4687552	6
64943	NT5DC2	3	52558386	52569070	-1	KNOWN	0.00460887	NA	1	6.984	302	1.595e-09	rs4687552;rs353547;rs34736619;rs9879090	6
440957	SMIM4	3	52568029	52613253	1	KNOWN	NA	-0.0074017	34	17.5	0	1.296e-06	rs4687552	6
55193	PBRM1	3	52579368	52719933	-1	KNOWN	1	NA	161	17.5	302	1.595e-09	rs353547;rs34736619;rs4687552;rs9879090	6
26354	GNL3	3	52715172	52728508	1	KNOWN	1.5396e-09	NA	13	22.9	301	1.595e-09	rs353547;rs34736619;rs9879090;rs4687552	6
55830	GLT8D1	3	52728505	52740048	-1	KNOWN	0.00348978	NA	8	6.424	280	1.595e-09	rs34736619;rs9879090;rs4687552	6
28972	SPCS1	3	52738971	52742182	1	KNOWN	0.118911	NA	5	10.5	230	4.496e-08	rs34736619;rs4687552	6
6787	NEK4	3	52744800	52804965	-1	KNOWN	1.2165e-12	-0.30452	60	24.1	302	1.595e-09	rs353547;rs34736619;rs9879090;rs4687552	6
3697	ITIH1	3	52811603	52826078	1	KNOWN	4.79132e-18	-0.271541	29	25.9	8	2.704e-09	rs34736619;rs4687552;rs9879090	6
3699	ITIH3	3	52828784	52843025	1	KNOWN	6.66881e-12	0.023185	12	8.054	278	1.595e-09	rs34736619;rs9879090;rs4687552	6
3700	ITIH4	3	52846991	52865495	-1	KNOWN	4.63111e-05	0.372344	4	8.514	259	1.595e-09	rs34736619;rs9879090;rs4687552	6
389125	MUSTN1	3	52867130	52869235	-1	KNOWN	0.00175219	0.119816	0	0	294	1.595e-09	rs353547;rs34736619;rs9879090;rs4687552	6
100526772	TMEM110-MUSTN1	3	52867137	52931578	-1	KNOWN	0.684628	NA	0	0	192	1.769e-09	rs34736619;rs9879090;rs4687552	6
375346	TMEM110	3	52870235	52931612	-1	KNOWN	0.901349	0.93292	0	0	298	1.595e-09	rs353547;rs34736619;rs9879090;rs4687552	6
51460	SFMBT1	3	52937588	53080766	-1	KNOWN	0.995894	-0.337614	0	0	4	4.5e-07	rs4687552	6
91869	RFT1	3	53122499	53164478	-1	KNOWN	3.17067e-06	0.277385	0	0	4	4.5e-07	rs4687552	6
253559	CADM2	3	85008132	86123579	1	KNOWN	0.984669	0.117806	630	21.5	566	2.698e-15	rs9811546;rs76508707;rs9861237;rs9990096;rs62250661;rs2196098;rs1375545;rs4856278;rs7355953;rs9816652;rs818225;rs62253085;rs4473564	7
5523	PPP2R3A	3	135684515	135866733	1	KNOWN	0.920488	-0.863679	2	4.911	28	6.991e-09	rs10935184	8
55167	MSL2	3	135867764	135916083	-1	KNOWN	0.889664	-1.74205	2	2.937	60	5.566e-09	rs10935184	8
5096	PCCB	3	135969148	136056738	1	KNOWN	0.000735839	-0.38516	17	8.929	120	4.805e-09	rs10935184	8
10274	STAG1	3	136055077	136471220	-1	KNOWN	1	-0.647638	68	13.55	0	4.805e-09	rs10935184	8
80723	SLC35G2	3	136537489	136574734	1	KNOWN	0.0663953	-0.300343	2	10.57	2	3.678e-06	rs10935184	8
4690	NCK1	3	136581050	136668665	1	KNOWN	0.00103503	-0.568989	2	1.201	0	5.112e-06	rs10935184	8
53833	IL20RB	3	136665072	136729927	1	KNOWN	0.000354183	0.165775	0	0	16	7.87e-08	rs10935184	8
6622	SNCA	4	90645250	90759466	-1	KNOWN	0.841962	-0.192397	24	11.19	82	1.345e-09	rs974711	9
22915	MMRN1	4	90800683	90875780	1	KNOWN	9.35082e-17	0.246502	0	0	82	1.345e-09	rs974711	9
3662	IRF4	6	391739	411447	1	KNOWN	0.922221	2.34445	1	14.81	1	2.463e-08	rs12203592	10
55770	EXOC2	6	485133	693117	-1	KNOWN	0.000114966	-0.462649	0	0	1	2.463e-08	rs12203592	10
346157	ZNF391	6	27342394	27371683	1	KNOWN	9.25869e-07	1.23172	0	0	1	9.913e-07	rs3117425	11
8363	HIST1H4J	6	27791884	27792257	1	KNOWN	0.423754	0.59845	0	0	94	3.001e-07	rs3117425	11
8362	HIST1H4K	6	27798952	27799305	-1	KNOWN	0.429119	0.387416	0	0	1	8.497e-06	rs3117425	11
8356	HIST1H3J	6	27858093	27860884	-1	KNOWN	0.695884	-0.189708	0	0	35	3.25e-07	rs3117425	11
7718	ZNF165	6	28048753	28057341	1	KNOWN	0.000563292	0.227981	0	0	13	1.502e-07	rs3117425	11
80345	ZSCAN16	6	28092338	28097860	1	KNOWN	2.67303e-06	0.184187	0	0	19	5.767e-07	rs3117425	11
387032	ZKSCAN4	6	28212401	28227011	-1	KNOWN	6.74288e-05	0.661631	0	0	34	5.767e-07	rs3117425	11
84547	PGBD1	6	28249314	28270326	1	KNOWN	1.46735e-05	-0.0800605	6	13.89	35	5.767e-07	rs3117425	11
64288	ZSCAN31	6	28292470	28324048	-1	KNOWN	3.77127e-09	1.10713	8	13.2	0	5.767e-07	rs3117425	11
80317	ZKSCAN3	6	28317691	28336947	1	KNOWN	0.000122608	-0.652443	5	9.924	35	5.767e-07	rs3117425	11
9753	ZSCAN12	6	28346732	28367511	-1	KNOWN	1.43992e-05	NA	11	8.749	0	1.018e-06	rs3117425	11
222696	ZSCAN23	6	28399707	28411279	-1	KNOWN	0.00270295	0.0706565	2	0.813	121	1.144e-07	rs3117425	11
257202	GPX6	6	28471073	28495992	-1	KNOWN	3.13758e-05	0.718703	1	0.516	0	2.644e-06	rs3117425	11
5987	TRIM27	6	28870779	28891766	-1	KNOWN	0.878752	-0.142068	10	5.207	172	1.033e-07	rs3117425	11
729583	LINC01556	6	28911654	28912314	1	KNOWN	NA	NA	8	4.921	5	1.868e-07	rs3117425	11
282890	ZNF311	6	28962562	28973093	-1	KNOWN	0.000129446	0.377858	6	12.04	0	8.95e-08	rs3117425	11
26692	OR2W1	6	29011990	29013017	-1	KNOWN	0.0865619	0.531528	4	3.248	0	2.958e-07	rs3117425	11
442184	OR2B3	6	29053985	29055090	-1	KNOWN	0.00133693	0.45884	1	1.975	0	1.433e-07	rs3117425	11
442185	OR2J1	6	29068386	29069658	1	KNOWN	0.0174945	NA	1	1.084	0	1.342e-07	rs3117425	11
442186	OR2J3	6	29079668	29080603	1	KNOWN	0.0281435	0.112859	2	2.204	0	1.342e-07	rs3117425	11
26707	OR2J2	6	29141311	29142351	1	KNOWN	0.0107267	0.271259	2	3.464	0	3.172e-07	rs3117425	11
442191	OR14J1	6	29274403	29275519	1	KNOWN	8.02406e-08	1.33547	3	9.135	0	5.074e-08	rs3117425	11
81696	OR5V1	6	29323007	29399744	-1	KNOWN	0.00344262	0.323635	9	7.871	0	3.342e-07	rs3117425	11
81797	OR12D3	6	29341200	29343068	-1	KNOWN	1.34136e-05	0.883549	1	1.612	0	5.784e-07	rs3117425	11
26531	OR11A1	6	29393281	29424848	-1	KNOWN	0.0434844	1.23026	3	1.39	0	5.561e-07	rs3117425	11
26716	OR2H1	6	29424958	29432105	1	KNOWN	0.0449041	-0.358288	1	0.824	0	6.061e-07	rs3117425	11
116511	MAS1L	6	29454474	29455738	-1	KNOWN	0.000466206	0.689548	2	5.11	0	4.393e-07	rs3117425	11
10537	UBD	6	29523292	29527702	-1	KNOWN	0.0798958	0.401531	2	4.782	0	4.532e-07	rs3117425	11
2550	GABBR1	6	29523406	29601753	-1	KNOWN	0.99997	0.238892	6	4.782	39	5.744e-08	rs3117425	11
7932	OR2H2	6	29555683	29556745	1	KNOWN	0.0899459	0.696836	0	0	38	5.744e-08	rs3117425	11
4340	MOG	6	29624758	29640149	1	KNOWN	0.10368	0.122182	0	0	29	5.744e-08	rs3117425	11
346171	ZFP57	6	29640169	29648887	-1	KNOWN	0.00181594	0.595857	0	0	267	4.612e-08	rs3117425	11
3134	HLA-F	6	29690552	29706305	1	KNOWN	4.40041e-05	0.734263	0	0	24	5.744e-08	rs3117425	11
3135	HLA-G	6	29794744	29798902	1	KNOWN	9.54871e-08	1.65798	0	0	129	4.612e-08	rs3117425	11
3105	HLA-A	6	29909037	29913661	1	KNOWN	0.13278	11.8053	0	0	20	5.817e-07	rs3117425	11
30834	ZNRD1	6	30026676	30032686	1	KNOWN	0.144863	1.48424	1	7.419	34	5.744e-08	rs3117425	11
6992	PPP1R11	6	30034486	30038110	1	KNOWN	0.783087	0.467676	0	0	0	5.904e-07	rs3117425	11
80352	RNF39	6	30038043	30043664	-1	KNOWN	0.00666121	1.51142	1	0.042	1	8.563e-07	rs3117425	11
11074	TRIM31	6	30070674	30080883	-1	KNOWN	0.0163881	1.59873	2	1.489	29	5.817e-07	rs3117425	11
135644	TRIM40	6	30103885	30116512	1	KNOWN	1.53055e-07	1.187	2	9.164	0	8.563e-07	rs3117425	11
10107	TRIM10	6	30119722	30128711	-1	KNOWN	9.94954e-06	3.20621	3	5.138	29	5.817e-07	rs3117425	11
89870	TRIM15	6	30130993	30140473	1	KNOWN	2.18351e-11	0.066991	1	1.986	6	2.004e-06	rs3117425	11
7726	TRIM26	6	30152232	30181204	-1	KNOWN	0.829654	1.12259	5	6.194	0	1.175e-06	rs3117425	11
170954	PPP1R18	6	30644166	30655672	-1	KNOWN	0.121202	-1.52663	0	0	8	1.577e-06	rs3117425	11
10211	FLOT1	6	30695486	30710510	-1	KNOWN	0.0152734	NA	0	0	118	8.811e-10	rs3117425;rs2442722;rs11229;rs532086;rs2856674	0.466667
57176	VARS2	6	30876019	30894236	1	KNOWN	4.2195e-14	NA	0	0	2	6.332e-08	rs11229;rs532086	12
170679	PSORS1C1	6	31082527	31107869	1	KNOWN	0.000855356	2.37272	0	0	193	8.811e-10	rs3117425;rs9265235;rs2442722;rs9267084;rs11229;rs532086;rs3117097;rs2856674	0.466667
170680	PSORS1C2	6	31105313	31107127	-1	KNOWN	0.104503	2.43887	0	0	157	8.811e-10	rs9265235;rs2442722;rs9267084;rs11229;rs532086;rs3117097;rs2856674	12
54535	CCHCR1	6	31110216	31126015	-1	KNOWN	6.50104e-08	NA	0	0	254	1.675e-11	rs3117425;rs9265235;rs2442722;rs9267084;rs2471960;rs11229;rs707916;rs532086;rs204883;rs4713506;rs3117097;rs2856674	0.466667
6941	TCF19	6	31126319	31134936	1	KNOWN	0.000232744	2.24538	0	0	22	1.298e-08	rs9265235;rs2442722	12
5460	POU5F1	6	31132119	31148508	-1	KNOWN	0.889691	0.511715	0	0	22	1.298e-08	rs9265235;rs2442722	12
253018	HCG27	6	31165537	31171745	1	KNOWN	NA	NA	0	0	25	1.262e-08	rs9265235;rs2442722;rs9267084	12
3107	HLA-C	6	31236526	31239907	-1	KNOWN	9.94564e-10	8.44189	0	0	225	1.282e-10	rs3117425;rs9265235;rs2442722;rs9267084;rs2471960;rs11229;rs1077393;rs707916;rs2607015;rs532086;rs204883;rs204893;rs4713506;rs3117097;rs2856674	0.466667
3106	HLA-B	6	31321649	31324965	-1	KNOWN	0.00266463	10.6253	37	16.88	129	7.837e-11	rs9265235;rs2442722;rs9267084;rs1077393;rs2607015;rs2607013;rs532086;rs204883;rs204893;rs4713506	12
100507436	MICA	6	31371356	31383092	1	KNOWN	0.00037802	2.27712	0	0	144	1.838e-11	rs9265235;rs2442722;rs9267084;rs2471960;rs11229;rs707916;rs2607013;rs532086	12
4277	MICB	6	31462658	31478901	1	KNOWN	0.000284377	0.724392	7	10.97	281	1.27e-10	rs9265235;rs2442722;rs9267084;rs11229;rs1077393;rs2607015;rs532086;rs204883;rs204893;rs3117097;rs2856674	12
401250	MCCD1	6	31496494	31498009	1	KNOWN	0.00896309	1.44191	0	0	7	2.928e-11	rs2442722;rs2471960;rs11229;rs1077393;rs707916;rs532086;rs9267084	12
100532737	ATP6V1G2-DDX39B	6	31497996	31514385	-1	KNOWN	NA	NA	2	12.63	205	1.938e-13	rs2442722;rs2471960;rs11229;rs1077393;rs707916;rs532086;rs9265235;rs9267084;rs2607015;rs2763977;rs2607013;rs2856674	12
7919	DDX39B	6	31497996	31510225	-1	KNOWN	0.997728	0.551698	1	4.345	175	1.938e-13	rs2442722;rs2471960;rs11229;rs1077393;rs707916;rs532086;rs9267084;rs2763977;rs2607013;rs2856674	12
534	ATP6V1G2	6	31512239	31516204	-1	KNOWN	0.22479	0.5586	1	12.63	36	1.938e-13	rs2442722;rs2471960;rs11229;rs1077393;rs707916;rs532086;rs9265235;rs2607015	12
4795	NFKBIL1	6	31514647	31526606	1	KNOWN	0.816647	0.117968	0	0	131	2.928e-11	rs2442722;rs2471960;rs11229;rs1077393;rs707916;rs532086;rs2856674	12
4049	LTA	6	31539831	31542101	1	KNOWN	0.743247	0.0526	0	0	7	2.676e-10	rs1077393;rs2607015;rs2607013	12
7124	TNF	6	31543344	31546113	1	KNOWN	0.272829	-0.462056	1	0.574	28	1.938e-13	rs2471960;rs11229;rs707916;rs2607013;rs532086;rs2856674	12
7940	LST1	6	31553901	31556686	1	KNOWN	0.00253791	0.289221	0	0	56	6.506e-12	rs2442722;rs2471960;rs11229;rs1077393;rs707916	12
259197	NCR3	6	31556672	31560762	-1	KNOWN	0.00146131	0.872155	2	7.514	182	3.821e-13	rs2471960;rs11229;rs1077393;rs707916;rs2442722;rs532086;rs2856674	12
199	AIF1	6	31582961	31584798	1	KNOWN	0.0127986	-0.264551	3	7.206	44	1.938e-13	rs2471960;rs1077393;rs707916;rs2607015;rs2763977;rs2607013;rs11229	12
7916	PRRC2A	6	31588497	31605548	1	KNOWN	1	NA	23	24.6	172	1.938e-13	rs2471960;rs11229;rs1077393;rs707916;rs2442722;rs2607015;rs2763977;rs2607013;rs532086;rs204883;rs4713506;rs3117097;rs2856674	12
7917	BAG6	6	31606805	31620482	-1	KNOWN	0.999988	-0.32119	13	16.56	93	1.938e-13	rs11229;rs707916;rs2607015;rs2763977;rs532086;rs2856674;rs2471960;rs1077393;rs2607013;rs204883;rs204893;rs4713506	12
55937	APOM	6	31620193	31625987	1	KNOWN	0.00854308	-0.533737	3	13.71	139	1.938e-13	rs11229;rs707916;rs2607015;rs2763977;rs532086;rs2856674;rs2442722;rs2471960;rs3117097	12
57827	C6orf47	6	31626075	31628549	-1	KNOWN	0.169848	-0.557276	1	13.71	0	2.295e-13	rs11229;rs707916;rs2607015;rs2763977;rs532086;rs2856674	12
7918	GPANK1	6	31629006	31634060	-1	KNOWN	0.000931901	0.994021	4	34	151	1.938e-13	rs11229;rs707916;rs2607015;rs2763977;rs532086;rs2856674;rs2442722;rs9267084;rs2471960;rs1077393;rs3117097	12
1460	CSNK2B	6	31633013	31638120	1	KNOWN	0.943857	0.192574	2	5.762	123	1.938e-13	rs11229;rs707916;rs2607015;rs2763977;rs532086;rs2856674;rs2442722;rs2471960;rs1077393;rs2607013;rs3117097	12
58496	LY6G5B	6	31633879	31641323	1	PUTATIVE	0.196071	NA	1	5.762	128	1.938e-13	rs11229;rs707916;rs2607015;rs2763977;rs532086;rs2856674;rs2442722;rs2471960;rs1077393;rs2607013;rs3117097	12
58496	LY6G5B	6	31637944	31641553	1	KNOWN	0.000871194	0.370528	1	3.414	125	1.938e-13	rs2442722;rs2471960;rs11229;rs1077393;rs707916;rs2607015;rs2607013;rs532086;rs3117097;rs2856674	12
80741	LY6G5C	6	31644461	31651817	-1	KNOWN	0.61467	0.183113	0	0	146	1.938e-13	rs11229;rs707916;rs2607015;rs2763977;rs532086;rs2856674;rs2442722;rs2471960;rs1077393;rs2607013;rs3117097	12
7920	ABHD16A	6	31654726	31671221	-1	KNOWN	0.988883	-0.376322	2	9.374	6	2.295e-13	rs11229;rs707916;rs2607015;rs2763977;rs532086;rs2856674;rs2607013	12
259215	LY6G6F	6	31674640	31685581	1	KNOWN	2.55909e-06	-0.134424	1	4.156	0	2.295e-13	rs11229;rs707916;rs2607015;rs2763977;rs532086;rs2856674	12
58530	LY6G6D	6	31674681	31685695	1	PUTATIVE	2.30552e-05	NA	1	4.156	0	2.295e-13	rs11229;rs707916;rs2607015;rs2763977;rs532086;rs2856674	12
80739	C6orf25	6	31686371	31694491	1	KNOWN	0.00403769	-0.298211	1	5.921	75	2.295e-13	rs2471960;rs707916;rs3117097;rs2856674	12
80740	LY6G6C	6	31686425	31689622	-1	KNOWN	0.0016527	-0.0629606	2	8.473	305	1.938e-13	rs2442722;rs2471960;rs11229;rs1077393;rs707916;rs2607015;rs532086;rs3117097;rs2856674	12
23564	DDAH2	6	31694815	31698394	-1	KNOWN	0.842139	-0.370986	3	4.49	33	1.938e-13	rs2471960;rs11229;rs1077393;rs707916;rs2607015;rs2763977;rs532086;rs3117097;rs2856674;rs4713506	12
1192	CLIC1	6	31698358	31707540	-1	KNOWN	0.0124562	0.517818	2	13	20	1.938e-13	rs2471960;rs11229;rs1077393;rs707916;rs2607015;rs2763977;rs532086;rs3117097;rs2856674;rs2607013	12
4439	MSH5	6	31707725	31732622	1	KNOWN	6.1388e-08	-0.0743933	16	18.89	37	1.938e-13	rs2471960;rs11229;rs1077393;rs707916;rs2607015;rs2763977;rs532086;rs3117097;rs2856674	12
100532732	MSH5-SAPCD1	6	31707797	31732628	1	KNOWN	NA	NA	14	18.89	37	1.938e-13	rs2471960;rs11229;rs1077393;rs707916;rs2607015;rs2763977;rs532086;rs3117097;rs2856674	12
401251	SAPCD1	6	31730576	31732628	1	KNOWN	2.31956e-07	-0.138259	0	0	27	1.938e-13	rs2471960;rs707916	12
80737	VWA7	6	31733367	31745108	-1	KNOWN	4.28881e-07	-0.117039	7	9.9	31	1.938e-13	rs2471960;rs1077393;rs707916;rs2607015;rs11229;rs532086;rs2856674	12
7407	VARS	6	31745295	31763730	-1	KNOWN	0.679794	NA	6	12.81	0	2.295e-13	rs2471960;rs11229;rs1077393;rs707916;rs2763977;rs532086;rs2856674;rs2607015	12
57819	LSM2	6	31765173	31774761	-1	KNOWN	0.00596282	-0.429998	4	4.767	5	2.295e-13	rs2471960;rs11229;rs1077393;rs707916;rs2763977;rs532086;rs2856674	12
3305	HSPA1L	6	31777396	31783437	-1	KNOWN	2.19041e-06	-0.11285	2	12.92	8	2.295e-13	rs2471960;rs11229;rs1077393;rs707916;rs2763977;rs532086;rs2856674;rs2607015;rs2607013	12
3303	HSPA1A	6	31783291	31785723	1	KNOWN	NA	-0.0681399	3	6.364	0	2.295e-13	rs2471960;rs11229;rs1077393;rs707916;rs2763977;rs532086;rs2856674	12
3304	HSPA1B	6	31795512	31798031	1	KNOWN	NA	0.733333	5	7.996	11	1.938e-13	rs2471960;rs11229;rs1077393;rs707916;rs2763977;rs532086;rs2856674	12
50854	C6orf48	6	31802385	31807541	1	KNOWN	5.82447e-05	-0.0706833	9	8.653	141	1.938e-13	rs2471960;rs11229;rs1077393;rs707916;rs2607015;rs2763977;rs532086;rs3117097;rs2856674;rs2607013;rs204883;rs204893;rs4713506	12
4758	NEU1	6	31825436	31830683	-1	KNOWN	1.93154e-05	-0.509633	4	6.305	96	1.938e-13	rs2471960;rs11229;rs1077393;rs707916;rs2607015;rs2763977;rs532086;rs3117097;rs2856674;rs2607013	12
80736	SLC44A4	6	31830969	31846823	-1	KNOWN	8.2783e-08	0.141295	6	10.05	52	2.295e-13	rs11229;rs707916;rs532086;rs2856674;rs1077393;rs2607015;rs2607013;rs204883;rs204893;rs4713506;rs3117097	12
10919	EHMT2	6	31847536	31865464	-1	KNOWN	0.0644715	-0.142114	1	3.17	0	2.295e-13	rs11229;rs707916;rs532086;rs2856674	12
717	C2	6	31865562	31913449	1	KNOWN	1.37889e-06	-0.608182	5	6.818	91	1.938e-13	rs11229;rs707916;rs532086;rs2856674;rs2471960;rs1077393;rs2607015;rs204883;rs204893;rs4713506;rs3117097	12
221527	ZBTB12	6	31867384	31869769	-1	KNOWN	0.807401	NA	0	0	0	2.295e-13	rs11229;rs707916;rs532086;rs2856674	12
629	CFB	6	31895475	31919861	1	KNOWN	0.000978859	-0.355687	2	7.991	86	1.938e-13	rs11229;rs707916;rs532086;rs204883;rs204893;rs4713506;rs3117097;rs2856674;rs2471960;rs1077393;rs2607015	12
629	CFB	6	31895475	31919825	1	NOVEL	NA	-0.355687	2	7.991	92	1.938e-13	rs11229;rs707916;rs532086;rs204883;rs204893;rs4713506;rs3117097;rs2856674;rs2471960;rs1077393;rs2607015	12
7936	NELFE	6	31919864	31926887	-1	KNOWN	0.756273	-0.0686102	0	0	25	3.773e-09	rs204883;rs4713506	12
6499	SKIV2L	6	31926857	31937532	1	KNOWN	1.11012e-15	-0.360101	0	0	75	7.837e-11	rs11229;rs1077393;rs2607015;rs532086;rs204883;rs204893;rs3117097;rs2856674	12
1797	DXO	6	31937587	31940069	-1	KNOWN	4.9848e-10	NA	0	0	1	1.429e-07	rs4713506	12
8859	STK19	6	31938868	31950598	1	KNOWN	0.00461708	-0.316128	4	12.54	151	1.506e-10	rs2442722;rs11229;rs532086;rs3117097;rs2856674;rs204883;rs4713506	12
720	C4A	6	31949801	31970458	1	KNOWN	NA	-0.318572	0	0	459	1.938e-13	rs2442722;rs2471960;rs11229;rs707916;rs2607015;rs2763977;rs2607013;rs532086;rs204883;rs204893;rs4713506;rs3117097;rs2856674;rs1383264	12
721	C4B	6	31982539	32003195	1	KNOWN	NA	-0.318572	0	0	453	1.938e-13	rs2442722;rs2471960;rs11229;rs707916;rs2607015;rs2763977;rs2607013;rs532086;rs204883;rs204893;rs4713506;rs3117097;rs2856674	12
1589	CYP21A2	6	32006042	32009447	1	KNOWN	0.672307	0.394527	3	6.551	424	1.938e-13	rs2442722;rs2471960;rs11229;rs707916;rs2607015;rs2763977;rs2607013;rs532086;rs204883;rs204893;rs4713506;rs3117097;rs2856674	12
7148	TNXB	6	32008931	32083111	-1	KNOWN	0.774154	-0.827101	29	22.4	118	5.701e-12	rs11229;rs707916;rs2607015;rs2763977;rs2607013;rs532086;rs204883;rs204893;rs4713506;rs3117097;rs2856674	12
1388	ATF6B	6	32065953	32096030	-1	KNOWN	1.67701e-06	0.204046	4	23	107	5.701e-12	rs532086;rs3117097;rs2856674;rs11229;rs1077393;rs707916;rs2607015;rs2763977;rs2607013;rs204883;rs204893;rs4713506	12
63943	FKBPL	6	32096484	32098068	-1	KNOWN	5.35499e-05	0.348686	4	8.505	50	7.837e-11	rs532086;rs3117097;rs2856674;rs11229;rs204893;rs2763977;rs4713506	12
80863	PRRT1	6	32116136	32122150	-1	KNOWN	0.407946	-0.838939	3	13.45	64	9.827e-10	rs11229;rs1077393;rs2607015;rs532086;rs204883;rs4713506;rs3117097;rs2856674	12
9374	PPT2	6	32121218	32134011	1	KNOWN	0.772683	-0.617997	1	10.67	84	7.837e-11	rs11229;rs532086;rs204883;rs204893;rs4713506;rs3117097;rs2856674	12
100532746	PPT2-EGFL8	6	32121622	32139755	1	NOVEL	NA	NA	1	10.67	64	7.837e-11	rs11229;rs532086;rs204883;rs204893;rs4713506;rs3117097;rs2856674	12
80864	EGFL8	6	32132360	32136058	1	KNOWN	3.51577e-06	0.257304	0	0	36	7.837e-11	rs204883;rs204893;rs4713506	12
6048	RNF5	6	32146131	32151930	1	KNOWN	0.00299042	0.00681417	0	0	245	3.777e-10	rs2442722;rs11229;rs532086;rs4713506;rs3117097;rs2856674	12
177	AGER	6	32148745	32152101	-1	KNOWN	1.46448e-10	-0.301869	0	0	86	1.282e-10	rs11229;rs532086;rs204883;rs4713506;rs3117097;rs2856674	12
5089	PBX2	6	32152512	32157963	-1	KNOWN	0.889707	-0.473698	0	0	149	7.837e-11	rs11229;rs532086;rs204883;rs204893;rs4713506;rs3117097;rs2856674	12
63940	GPSM3	6	32158543	32163300	-1	KNOWN	0.609592	-0.739905	0	0	37	7.837e-11	rs2856674;rs204883;rs204893;rs4713506;rs3117097	12
4855	NOTCH4	6	32162620	32191844	-1	KNOWN	1.19532e-10	0.0113186	8	4.859	386	7.837e-11	rs2856674;rs2442722;rs11229;rs532086;rs204883;rs204893;rs4713506;rs3117097	12
10665	C6orf10	6	32256303	32339684	-1	KNOWN	1.22807e-13	1.35799	29	22.7	16	1.117e-09	rs2442722;rs532086;rs3117097;rs2856674	12
56244	BTNL2	6	32361740	32374905	-1	KNOWN	2.02726e-07	NA	28	10.17	42	4.283e-10	rs532086;rs3117097;rs2856674	12
3122	HLA-DRA	6	32407619	32412823	1	KNOWN	0.700165	2.60729	23	8.88	4	4.283e-10	rs532086;rs3117097;rs12055445;rs2856674;rs1383264	12
3127	HLA-DRB5	6	32485120	32498064	-1	KNOWN	0.00322727	NA	0	0	292	1.938e-13	rs2471960;rs11229;rs707916;rs532086;rs3117097;rs12055445;rs2856674;rs1383264	12
3123	HLA-DRB1	6	32546546	32557625	-1	KNOWN	5.62353e-05	10.1544	0	0	232	1.938e-13	rs2471960;rs707916;rs532086;rs204883;rs204893;rs3117097;rs12055445;rs2856674;rs1383264	12
3117	HLA-DQA1	6	32595956	32614839	1	KNOWN	0.166625	NA	3	3.857	124	1.506e-10	rs11229;rs532086;rs3117097;rs12055445;rs2856674;rs1383264	12
3119	HLA-DQB1	6	32627244	32636160	-1	KNOWN	0.353015	22.5355	4	7.434	129	1.506e-10	rs11229;rs532086;rs204883;rs204893;rs4713506;rs3117097;rs12055445;rs2856674;rs1383264	12
3118	HLA-DQA2	6	32709119	32714992	1	KNOWN	0.00504406	3.37251	9	6.565	98	7.837e-11	rs2607015;rs204883;rs204893;rs4713506;rs3117097;rs12055445;rs2856674;rs1383264	12
3120	HLA-DQB2	6	32723875	32731311	-1	KNOWN	0.00935593	2.05644	31	12.19	178	1.506e-10	rs532086;rs204883;rs204893;rs4713506;rs3117097;rs12055445;rs2856674;rs1383264;rs11229	12
3112	HLA-DOB	6	32780540	32784825	-1	KNOWN	9.08752e-05	1.30943	2	4.822	51	6.633e-09	rs3117097;rs12055445;rs2856674;rs1383264	12
6891	TAP2	6	32781544	32806599	-1	NOVEL	NA	1.68723	0	0	89	1.506e-10	rs532086;rs3117097;rs12055445;rs2856674;rs1383264	12
6891	TAP2	6	32789610	32806557	-1	KNOWN	0.00171342	1.68723	0	0	89	1.506e-10	rs532086;rs3117097;rs12055445;rs2856674;rs1383264	12
5696	PSMB8	6	32808494	32812480	-1	KNOWN	0.0120032	-0.438663	0	0	34	1.506e-10	rs532086;rs3117097;rs2856674	12
5698	PSMB9	6	32811913	32827362	1	KNOWN	0.225647	0.235564	0	0	45	1.506e-10	rs532086;rs3117097;rs12055445;rs2856674	12
3109	HLA-DMB	6	32902406	32908847	-1	KNOWN	0.00490511	0.554261	0	0	86	1.506e-10	rs532086;rs3117097;rs2856674	12
3108	HLA-DMA	6	32916390	32936871	-1	KNOWN	0.687978	0.302076	0	0	188	1.282e-10	rs11229;rs532086;rs3117097;rs2856674	12
6046	BRD2	6	32936437	32949282	1	KNOWN	0.999531	1.25274	0	0	12	4.686e-07	rs2856674	12
26235	FBXL4	6	99316420	99395849	-1	KNOWN	0.0079088	0.426985	0	0	24	2.283e-08	rs9398586;rs9688806	13
387103	CENPW	6	126661320	126670021	1	KNOWN	0.500136	-0.442381	9	10.52	116	2.546e-09	rs6919397	14
781	CACNA2D1	7	81575760	82073114	-1	KNOWN	0.999996	-1.09343	25	16.51	30	1.51e-08	rs7792856	15
6863	TAC1	7	97361220	97369784	1	KNOWN	0.877315	-0.108548	31	10.69	0	1.067e-09	rs6948180	16
440	ASNS	7	97481430	97501854	-1	KNOWN	0.00166593	0.32761	0	0	1	4.82e-06	rs6948180	16
203062	TSNARE1	8	143293441	143484601	-1	KNOWN	3.60235e-07	NA	28	13.06	3	1.47e-10	rs4129585	18
575	ADGRB1	8	143530791	143626370	1	KNOWN	0.999875	NA	0	0	3	1.47e-10	rs4129585	18
57706	DENND1A	9	126141933	126692431	-1	KNOWN	0.904475	-0.0551646	113	20.2	81	1.423e-08	rs7862469;rs7026674;rs4838077	19
79847	MFSD13A	10	104221149	104236802	1	KNOWN	0.000178664	2.88275	0	0	11	1.908e-10	rs4290163;rs5011520	20
51684	SUFU	10	104263744	104393292	1	KNOWN	0.999161	0.12486	0	0	6	1.86e-07	rs4290163	20
81603	TRIM8	10	104404253	104418164	1	KNOWN	0.992012	-0.52129	0	0	57	4.789e-13	rs4290163;rs4919695	20
403	ARL3	10	104433488	104474164	-1	KNOWN	0.716101	-0.600026	0	0	229	1.199e-13	rs4290163;rs7920657;rs5011520;rs4919695;rs12260436	20
118980	SFXN2	10	104474295	104503249	1	KNOWN	0.00108457	-0.837011	0	0	159	1.199e-13	rs4290163;rs7920657;rs3740393;rs5011520;rs4919695;rs12260436	20
54838	WBP1L	10	104503727	104576021	1	KNOWN	0.909387	0.61464	12	15.56	122	9.561e-11	rs3740393;rs5011520;rs12260436;rs11598702;rs4290163	20
1586	CYP17A1	10	104590288	104597290	-1	KNOWN	0.0350306	0.086682	12	12.94	216	1.199e-13	rs4290163;rs7920657;rs5011520;rs4919695;rs12260436;rs11598702	20
119032	BORCS7	10	104613980	104624718	1	KNOWN	0.0316379	0.490358	18	11.41	247	1.199e-13	rs5011520;rs4919695;rs4290163;rs7920657;rs3740393;rs12260436;rs11598702	20
100528007	BORCS7	10	104614029	104661656	1	NOVEL	NA	NA	71	18.11	0	2.019e-13	rs5011520;rs4919695;rs4290163;rs7920657;rs3740393	20
57412	AS3MT	10	104629273	104661656	1	KNOWN	5.09138e-07	0.726881	52	18.11	275	1.199e-13	rs5011520;rs4919695;rs4290163;rs7920657;rs12260436;rs11598702;rs3740393	20
54805	CNNM2	10	104678050	104849978	1	KNOWN	0.994106	-0.511524	102	17.62	1	1.199e-13	rs5011520;rs4919695;rs4290163;rs12260436;rs11598702	20
22978	NT5C2	10	104845940	104953056	-1	KNOWN	0.0521979	0.0483286	78	11.8	240	1.199e-13	rs4290163;rs7920657;rs5011520;rs4919695;rs12260436;rs11598702	20
84108	PCGF6	10	105062553	105110891	-1	KNOWN	0.000251716	-0.491785	0	0	8	5.818e-09	rs11598702	20
84833	USMG5	10	105148798	105156223	-1	KNOWN	0.243352	-0.219458	0	0	41	2.749e-13	rs5011520;rs4919695;rs11598702	20
51063	CALHM2	10	105206543	105212660	-1	KNOWN	5.29268e-07	-0.689941	0	0	10	5.818e-09	rs11598702	20
255022	CALHM1	10	105213144	105218645	-1	KNOWN	9.35702e-05	0.209561	0	0	4	5.116e-07	rs11598702	20
55327	LIN7C	11	27516123	27528320	-1	KNOWN	0.0300652	-0.643347	0	0	26	3.199e-09	rs11030107	22
627	BDNF	11	27676440	27743605	-1	KNOWN	0.946719	0.108206	0	0	0	1.707e-08	rs11030107	22
392	ARHGAP1	11	46698630	46722165	-1	KNOWN	0.185565	-0.389142	0	0	1	7.829e-08	rs10501320	23
79096	C11orf49	11	46958240	47185936	1	KNOWN	5.45468e-07	0.564558	0	0	8	1.002e-09	rs10501320	23
84364	ARFGAP2	11	47185848	47198676	-1	KNOWN	0.562991	-0.150782	0	0	8	1.002e-09	rs10501320	23
1643	DDB2	11	47236493	47260767	1	KNOWN	0.00511791	0.677015	1	6.321	1	3.949e-08	rs3740688;rs10501320	23
53	ACP2	11	47260853	47270457	-1	KNOWN	0.000525977	-0.370782	0	0	41	1.002e-09	rs10501320;rs10769256;rs3740688	23
10062	NR1H3	11	47269851	47290396	1	KNOWN	0.856186	0.657584	2	7.115	35	3.618e-09	rs10501320;rs10769256	23
8567	MADD	11	47290712	47351582	1	KNOWN	0.000901823	-0.37505	6	16.92	42	1.002e-09	rs10501320;rs10769256;rs3740688	23
4607	MYBPC3	11	47352957	47374253	-1	KNOWN	1.35054e-06	-0.432352	4	2.007	41	1.002e-09	rs10501320;rs10769256;rs3740688	23
6688	SPI1	11	47376411	47400127	-1	KNOWN	0.897231	NA	9	10.16	0	1.295e-08	rs10769256;rs3740688	23
91252	SLC39A13	11	47428683	47438047	1	KNOWN	0.011852	-0.332419	1	5.457	27	4.391e-08	rs10769256	23
5702	PSMC3	11	47440320	47447993	-1	KNOWN	0.9792	-0.404697	4	6.465	0	5.652e-08	rs10769256	23
5913	RAPSN	11	47459308	47470730	-1	KNOWN	0.0326445	0.0487816	4	9.66	36	1.002e-09	rs10501320;rs10769256;rs3740688	23
10658	CELF1	11	47487496	47587121	-1	KNOWN	0.998617	-0.376216	0	0	28	4.391e-08	rs10769256	23
4722	NDUFS3	11	47586888	47606114	1	KNOWN	0.047137	-0.0123446	0	0	1	4.391e-08	rs10769256	23
114971	PTPMT1	11	47586982	47595013	1	KNOWN	0.459152	NA	0	0	1	4.391e-08	rs10769256	23
399888	FAM180B	11	47608198	47610746	1	KNOWN	0.315838	NA	0	0	1	3.949e-08	rs3740688	23
114900	C1QTNF4	11	47611216	47616211	-1	KNOWN	0.679081	NA	0	0	37	1.002e-09	rs10501320;rs10769256;rs3740688	23
23788	MTCH2	11	47638867	47664175	-1	KNOWN	0.166788	0.0369336	0	0	3	3.949e-08	rs10769256;rs3740688	23
5101	PCDH9	13	66876967	67804468	-1	KNOWN	0.973014	-0.248673	0	0	6	6.073e-08	rs9571771	25
4053	LTBP2	14	74964873	75079306	-1	KNOWN	0.0187347	-0.951916	0	0	70	3.965e-12	rs11621186;rs9671386;rs722599;rs2853779;rs4899539	26
9870	AREL1	14	75120140	75179818	-1	KNOWN	0.0118021	-0.560095	20	20.9	107	3.944e-12	rs11621186;rs9671386;rs2853779;rs4899539	26
51077	FCF1	14	75179847	75203394	1	KNOWN	0.934257	-1.34336	10	13.67	69	7.241e-12	rs11621186;rs9671386;rs722599;rs2853779;rs4899539	26
56252	YLPM1	14	75230069	75322244	1	KNOWN	0.999933	-0.911821	69	11.36	30	3.965e-12	rs11621186;rs9671386;rs722599;rs2853779;rs4899539	26
283571	PROX2	14	75319736	75330537	-1	KNOWN	7.88535e-07	0.50268	15	5.881	101	3.944e-12	rs9671386;rs722599;rs2853779;rs4899539;rs11621186	26
1743	DLST	14	75348594	75370448	1	KNOWN	0.950394	0.114612	31	18.11	157	3.944e-12	rs9671386;rs722599;rs2853779;rs4899539;rs11621186	26
83694	RPS6KL1	14	75370657	75390099	-1	KNOWN	0.000674281	0.895648	17	19.46	173	3.944e-12	rs9671386;rs722599;rs2853779;rs4899539;rs11621186	26
5228	PGF	14	75408537	75422487	-1	KNOWN	0.898304	0.707089	0	0	130	3.944e-12	rs11621186;rs9671386;rs722599;rs2853779;rs4899539	26
8892	EIF2B2	14	75469614	75476292	1	KNOWN	0.000428256	-0.0390456	0	0	137	3.944e-12	rs11621186;rs9671386;rs722599;rs2853779;rs4899539	26
27030	MLH3	14	75480467	75518235	-1	KNOWN	0.000425002	-0.700881	0	0	77	1.028e-11	rs9671386;rs722599;rs2853779;rs4899539	26
97	ACYP1	14	75519924	75536186	-1	KNOWN	0.223002	-0.0927418	0	0	64	1.028e-11	rs9671386;rs722599;rs2853779;rs4899539	26
79696	ZC2HC1C	14	75530873	75545126	1	KNOWN	1.62188e-06	-0.426602	0	0	1	1.077e-09	rs4899539	26
91754	NEK9	14	75548822	75594047	-1	KNOWN	1.19202e-06	-0.674712	0	0	22	4.013e-10	rs9671386;rs722599	26
64207	IRF2BPL	14	77490888	77495034	-1	KNOWN	0.968935	NA	10	15.08	10	5.269e-10	rs6574349	27
85457	CIPC	14	77564440	77583630	1	KNOWN	0.226035	NA	0	0	11	5.269e-10	rs6574349	27
57156	TMEM63C	14	77582911	77725838	1	KNOWN	0.988497	-0.376729	0	0	11	5.269e-10	rs6574349	27
23269	MGA	15	41913422	42062141	1	KNOWN	1	-1.75983	2	25.8	0	1.34e-08	rs117618307	28
23005	MAPKBP1	15	42066632	42120053	1	KNOWN	0.999025	-0.301531	1	7.389	0	3.139e-07	rs117618307	28
100137049	PLA2G4B	15	42120283	42140345	1	KNOWN	9.15662e-25	-0.473572	2	8.347	0	4.269e-08	rs117618307	28
100137047	JMJD7	15	42120283	42129779	1	KNOWN	0.234311	NA	2	8.347	0	4.269e-08	rs117618307	28
8681	JMJD7-PLA2G4B	15	42120293	42140353	1	KNOWN	9.15662e-25	NA	2	8.347	0	4.269e-08	rs117618307	28
728888	NPIPB11	16	29392675	29415350	-1	PUTATIVE	NA	NA	0	0	1	8.052e-07	rs4787491	29
107282092	BOLA2-SMG1P6	16	29454551	29465972	-1	KNOWN	NA	NA	0	0	5	2.064e-06	rs4787491	29
445329	SULT1A4	16	29467127	29476300	1	KNOWN	0.392853	-1.23078	0	0	1	6.539e-06	rs4787491	29
9961	MVP	16	29831715	29859355	1	KNOWN	0.00744852	0.176123	0	0	52	3.904e-09	rs4787491	29
10423	CDIPT	16	29869678	29875057	-1	KNOWN	0.193883	-0.675994	0	0	1	9.217e-07	rs4787491	29
253982	ASPHD1	16	29911696	29931185	1	KNOWN	0.120036	-0.52857	1	5.117	71	3.904e-09	rs4787491	29
253980	KCTD13	16	29916333	29938356	-1	KNOWN	0.791961	-0.595148	2	5.117	84	3.904e-09	rs4787491	29
124446	TMEM219	16	29952206	29984373	1	KNOWN	0.00103536	-0.146993	23	11.75	76	3.904e-09	rs4787491	29
9344	TAOK2	16	29984962	30003582	1	KNOWN	0.998764	-1.19163	16	17.85	0	8.941e-09	rs4787491	29
283899	INO80E	16	30006615	30017114	1	KNOWN	0.0174147	-1.07729	9	8.708	87	3.904e-09	rs4787491	29
8448	DOC2A	16	30016830	30034591	-1	KNOWN	0.0185536	NA	8	16.1	87	3.904e-09	rs4787491	29
146378	C16orf92	16	30034655	30039057	1	KNOWN	0.0189254	0.293839	3	3.674	0	2.372e-06	rs4787491	29
83723	FAM57B	16	30035748	30064299	-1	KNOWN	0.285736	NA	16	11.41	87	3.904e-09	rs4787491	29
226	ALDOA	16	30064411	30081778	1	KNOWN	0.0248344	-1.30116	4	1.187	0	1.709e-06	rs4787491	29
5531	PPP4C	16	30087299	30096698	1	KNOWN	0.759586	-0.372627	4	10.54	50	3.904e-09	rs4787491	29
6911	TBX6	16	30097114	30103208	-1	KNOWN	0.0291475	-0.69371	1	7.463	87	3.904e-09	rs4787491	29
83719	YPEL3	16	30103635	30108236	-1	KNOWN	0.122709	NA	1	6.242	87	3.904e-09	rs4787491	29
79153	GDPD3	16	30116131	30125177	-1	KNOWN	1.05165e-07	-0.375161	0	0	84	3.904e-09	rs4787491	29
5595	MAPK3	16	30125426	30134827	-1	KNOWN	0.409692	NA	0	0	87	3.904e-09	rs4787491	29
11151	CORO1A	16	30194148	30200397	1	KNOWN	0.954491	NA	0	0	81	3.904e-09	rs4787491	29
654483	BOLA2B	16	30204255	30205627	-1	KNOWN	NA	-0.742931	0	0	4	3.904e-09	rs4787491	29
548593	SLX1A	16	30205208	30208882	1	KNOWN	0.625454	-0.393538	0	0	9	3.904e-09	rs4787491	29
6818	SULT1A3	16	30205754	30215631	1	KNOWN	0.372332	-1.23078	0	0	9	3.904e-09	rs4787491	29
613037	LOC613037	16	30234258	30265831	-1	NOVEL	NA	NA	0	0	85	3.904e-09	rs4787491	29
79791	FBXO31	16	87360593	87425748	-1	KNOWN	0.911167	-0.0528618	0	0	34	3.406e-08	rs8050237	30
81631	MAP1LC3B	16	87417601	87438385	1	KNOWN	0.0617609	1.46739	0	0	33	3.406e-08	rs8050237	30
23174	ZCCHC14	16	87439852	87525651	-1	KNOWN	0.948836	-1.8302	34	24	35	3.406e-08	rs8050237	30
54758	KLHDC4	16	87730091	87799598	-1	KNOWN	3.70528e-19	0.2716	0	0	1	7.758e-06	rs8050237	30
4763	NF1	17	29421945	29709134	1	KNOWN	1	-1.14502	8	6.219	14	2.734e-08	rs17884466	31
4974	OMG	17	29599031	29624557	-1	KNOWN	0.863213	-0.313618	1	19.64	11	2.734e-08	rs17884466	31
2124	EVI2B	17	29630784	29641130	-1	KNOWN	0.177044	0.388125	0	0	6	2.734e-08	rs17884466	31
2123	EVI2A	17	29644578	29648902	-1	KNOWN	8.68889e-06	-0.104288	0	0	13	2.734e-08	rs17884466	31
84440	RAB11FIP4	17	29718642	29865236	1	KNOWN	0.993664	4.27293	0	0	14	2.734e-08	rs17884466	31
79777	ACBD4	17	43209967	43221548	1	KNOWN	1.82643e-05	-0.326407	0	0	1	4.055e-10	rs62062288	32
752	FMNL1	17	43298811	43324687	1	KNOWN	0.999687	NA	0	0	2207	1.453e-15	rs4076453;rs62062288	32
124783	SPATA32	17	43331760	43339479	-1	KNOWN	2.95265e-05	-0.414756	0	0	115	5.605e-15	rs62062288	32
201176	ARHGAP27	17	43471275	43511787	-1	KNOWN	0.00125584	-0.761628	57	15.45	2252	1.453e-15	rs7225384;rs4076453;rs2435201;rs8067056;rs62062288;rs199500	32
9842	PLEKHM1	17	43513266	43568115	-1	KNOWN	0.840543	-0.663068	54	14.58	2251	1.453e-15	rs7225384;rs4076453;rs3785879;rs2435201;rs8067056;rs62062288;rs199500	32
1394	CRHR1	17	43699267	43913194	1	KNOWN	0.792134	2.03809	133	22	2254	1.453e-15	rs7225384;rs4076453;rs3785879;rs2435201;rs8067056;rs62062288;rs199500	32
162540	SPPL2C	17	43922256	43924438	1	KNOWN	2.29525e-05	0.187395	11	25.6	2241	1.453e-15	rs8067056;rs62062288;rs199500	32
4137	MAPT	17	43971748	44105700	1	KNOWN	4.68265e-05	2.01024	534	34	2320	1.453e-15	rs7225384;rs4076453;rs3785879;rs2435201;rs8067056;rs62062288;rs199500	32
246744	STH	17	44076616	44077060	1	KNOWN	0.00444467	0.274193	1	0.002	0	7.329e-15	rs62062288	32
284058	KANSL1	17	44107282	44302733	-1	KNOWN	0.999734	0.0589452	526	17	1999	1.453e-15	rs4076453;rs3785879;rs2435201;rs8067056;rs62062288;rs199500	32
100506084	ARL17B	17	44352150	44439130	-1	KNOWN	NA	-0.428243	17	9.995	450	2.669e-15	rs2435201;rs8067056;rs62062288;rs199500	32
9884	LRRC37A	17	44370099	44415160	1	KNOWN	0.890487	NA	0	0	2320	1.453e-15	rs7225384;rs4076453;rs3785879;rs2435201;rs8067056;rs62062288;rs199500	32
474170	LRRC37A2	17	44588877	44633016	1	KNOWN	NA	NA	0	0	2204	1.453e-15	rs7225384;rs4076453;rs3785879;rs2435201;rs8067056;rs62062288;rs199500	32
51326	ARL17A	17	44594068	44657088	-1	KNOWN	NA	-2.38258	0	0	64	9.537e-13	rs62062288;rs199500	32
4905	NSF	17	44668035	44834830	1	KNOWN	0.713682	-0.566247	37	16.01	219	2.585e-15	rs3785879;rs62062288;rs199500	32
7473	WNT3	17	44839872	44910520	-1	KNOWN	0.946108	-0.191111	33	13.14	1481	1.453e-15	rs4076453;rs2435201;rs8067056;rs62062288;rs199500	32
9570	GOSR2	17	45000483	45105003	1	KNOWN	0.000289194	0.147391	0	0	23	8.597e-12	rs62062288;rs199500	32
9570	GOSR2	17	45000499	45124520	1	NOVEL	NA	NA	0	0	23	8.597e-12	rs62062288;rs199500	32
3212	HOXB2	17	46618256	46623441	-1	KNOWN	0.00183831	0.974079	0	0	1	9.647e-15	rs62062288	32
3217	HOXB7	17	46684594	46710934	-1	KNOWN	0.00759639	-0.376189	0	0	1	9.647e-15	rs62062288	32
11264	PXMP4	20	32294512	32308125	-1	KNOWN	0.604956	-0.171541	0	0	1	1.499e-07	rs62212171	34
84905	ZNF341	20	32319463	32380075	1	KNOWN	0.124189	-0.43624	0	0	1	3.219e-06	rs62212171	34
128866	CHMP4B	20	32399110	32442172	1	KNOWN	0.881586	NA	0	0	3	2.092e-08	rs6059655	34
22913	RALY	20	32581452	32696114	1	KNOWN	0.554574	NA	1	2.155	0	2.092e-08	rs6059655	34
434	ASIP	20	32782375	32857150	1	KNOWN	0.0696267	-0.267703	0	0	15	2.226e-09	rs6059655;rs62212171	34
83737	ITCH	20	32951041	33099198	1	KNOWN	0.99999	-0.33627	10	8.188	60	2.747e-10	rs62212171;rs6059655	34
83658	DYNLRB1	20	33104214	33128762	1	KNOWN	0.842803	-0.182966	4	5.432	0	2.747e-10	rs62212171	34
84557	MAP1LC3A	20	33134658	33148149	1	KNOWN	0.739732	0.0197551	8	7.283	115	2.747e-10	rs62212171;rs6059655	34
128869	PIGU	20	33148346	33264910	-1	KNOWN	0.813069	-0.4371	40	12.06	2	2.226e-09	rs62212171;rs6059655	34
23054	NCOA6	20	33284722	33413452	-1	KNOWN	0.990815	-0.852306	43	16.63	113	2.747e-10	rs6059655;rs62212171;rs62213709	34
58476	TP53INP2	20	33292094	33301243	1	KNOWN	0.341454	-2.2091	1	2.513	108	2.054e-09	rs6059655;rs62212171	34
2686	GGT7	20	33432523	33460663	-1	KNOWN	0.9982	-0.466161	4	15.81	68	2.054e-09	rs62212171;rs62213709;rs6059655	34
55902	ACSS2	20	33459949	33515769	1	KNOWN	8.97239e-11	-0.504094	1	0.269	0	2.022e-08	rs62212171;rs62213709	34
2937	GSS	20	33516236	33543620	-1	KNOWN	0.0225187	-0.727485	1	2.593	0	5.032e-07	rs62212171	34
57644	MYH7B	20	33563206	33590240	1	KNOWN	1.33081e-23	0.0567853	1	1.072	45	2.054e-09	rs6059655;rs62212171	34
26133	TRPC4AP	20	33590207	33680674	-1	KNOWN	0.999539	0.00791892	3	6.222	36	2.054e-09	rs62212171;rs6059655;rs62213709	34
55741	EDEM2	20	33703167	33865928	-1	KNOWN	0.000137533	-0.173489	0	0	3	5.749e-08	rs6059655;rs62212171	34
10893	MMP24	20	33814457	33864801	1	KNOWN	0.0287623	-0.485751	0	0	2	1.189e-07	rs6059655;rs62212171	34
1826	DSCAM	21	41382926	42219065	-1	KNOWN	1	0.438963	2	6.715	0	1.416e-08	rs2205129	35
10478	SLC25A17	22	41165634	41215403	-1	KNOWN	0.0241848	-0.779479	0	0	24	1.227e-06	rs11090045	36
6767	ST13	22	41220539	41253026	-1	KNOWN	0.659424	-1.5853	0	0	1	2.086e-08	rs5758209	36
63929	XPNPEP3	22	41253081	41363838	1	KNOWN	8.88349e-06	-0.745194	0	0	1	2.086e-08	rs5758209	36
150353	DNAJB7	22	41255553	41258130	-1	KNOWN	2.09351e-11	0.355457	0	0	1	2.086e-08	rs5758209	36
2033	EP300	22	41487790	41576081	1	KNOWN	1	NA	0	0	34	2.086e-08	rs5758209;rs11090045	36
83746	L3MBTL2	22	41601209	41627275	1	KNOWN	0.013028	-0.618259	0	0	35	2.086e-08	rs5758209;rs11090045	36
150356	CHADL	22	41625517	41636938	-1	KNOWN	0.0808135	0.299037	1	1.185	0	3.257e-06	rs11090045	36
5905	RANGAP1	22	41641615	41682255	-1	KNOWN	0.132719	-0.376522	17	14.19	20	1.076e-06	rs11090045	36
23264	ZC3H7B	22	41697526	41756151	1	KNOWN	0.990762	-0.628158	14	11.83	0	2.812e-08	rs11090045	36
7008	TEF	22	41763337	41795330	1	KNOWN	0.421036	0.114829	0	0	34	2.812e-08	rs11090045	36
10766	TOB2	22	41829496	41843027	-1	KNOWN	0.70319	-1.01474	0	0	34	2.812e-08	rs11090045	36
84844	PHF5A	22	41855721	41864729	-1	KNOWN	0.849501	-0.474224	1	5.15	0	9.478e-06	rs11090045	36
50	ACO2	22	41865129	41924993	1	KNOWN	0.454378	-0.617412	0	0	24	2.812e-08	rs11090045	36
171568	POLR3H	22	41921808	41940610	-1	KNOWN	0.00200711	-1.30585	0	0	34	2.812e-08	rs11090045	36
27254	CSDC2	22	41956767	41973745	1	KNOWN	0.0798035	0.319356	0	0	2	2.812e-08	rs11090045	36
5372	PMM1	22	41972898	41985894	-1	KNOWN	0.000159925	NA	0	0	2	2.812e-08	rs11090045	36
27351	DESI1	22	41994032	42017100	-1	KNOWN	0.0937225	-0.0430032	0	0	1	9.478e-06	rs11090045	36
150365	MEI1	22	42095503	42195460	1	KNOWN	1.21592e-08	0.500155	0	0	34	2.812e-08	rs11090045	36
Start: Starting position of the gene.
End: Ending position of the gene.
Strand: Strand of the gene.
Status: Status of the gene from Ensembl.
pLI score: pLI score from ExAC database. The probability of being loss-of-function intolerant. The higher the score is, the more intolerant to loss-of-function mutations the gene is.
ncRVIS: Non-coding residual variation intolerance score. The higher the score is, the more intolerant to non-coding variation the gene is.
Pos. Mapped SNPs: The number of SNPs mapped to gene based on positional mapping.
Max. CADD score: The maximum CADD score of mapped SNPs by positional mapping.
eQTL Mapped SNPs: The number of SNPs mapped to the gene based on eQTL mapping.
Min. GWAS P: The minimum P-value of mapped SNPs.
Ind. Sig. SNPs: rsID of the all independent significant SNPs of mapped SNPs.
Locus: Index of genomic loci where mapped SNPs are from.
