# Supplementary material for: Item-level analyses reveal genetic heterogeneity in neuroticism
Source: Nat Commun. 2018 Mar 2;9:905. doi: 10.1038/s41467-018-03242-8 (PMC5834468; doi:10.1038/s41467-018-03242-8)
Supplement: Supplementary file 28 — Supplementary Data 24 [file 41467_2018_3242_MOESM28_ESM.xlsx]

## Sheet: Supplementary Data 24
Supplementary Data 24. Genes implicated in SNP-based analysis (FUMA) of item WORRY
Gene
EntrezID	HUGO	CHR	Start	End	Strand	Status	pLI score	ncRVIS	Pos. Mapped SNPs	Max. CADD score	eQTL Mapped SNPs	Min. GWAS P	Ind. Sig. SNPs	Locus
23261	CAMTA1	1	6845384	7829766	1	KNOWN	1	-0.820341	38	9.724	0	7.851e-09	rs6685497	1
1889	ECE1	1	21543740	21671997	-1	KNOWN	0.999769	NA	10	9.866	10	2.753e-08	rs7543687	2
112950	MED8	1	43849588	43855479	-1	KNOWN	8.15826e-06	0.403723	0	0	4	1.109e-08	rs2367724	3
5792	PTPRF	1	43990858	44089343	1	KNOWN	0.999998	-1.11692	27	17.11	42	3.121e-09	rs2367724	3
9682	KDM4A	1	44115829	44171186	1	KNOWN	0.999994	-1.02943	19	11.64	51	2.631e-09	rs2367724	3
6487	ST3GAL3	1	44171495	44396831	1	KNOWN	0.573989	0.35827	0	0	11	2.631e-09	rs2367724	3
9048	ARTN	1	44398992	44402913	1	KNOWN	0.2931	-0.349064	0	0	44	2.631e-09	rs2367724	3
55929	DMAP1	1	44679127	44686353	1	KNOWN	0.336142	-0.216508	0	0	7	3.63e-07	rs2367724	3
10878	CFHR3	1	196743925	196763203	1	KNOWN	1.21902e-05	1.72411	0	0	7	8.66e-10	rs10922221	4
23418	CRB1	1	197170592	197447585	1	KNOWN	3.35698e-09	-0.367869	36	9.569	0	2.874e-12	rs10922221;rs2488398	4
163486	DENND1B	1	197473878	197744826	-1	KNOWN	0.636578	-0.145185	45	17.89	74	7.998e-13	rs2488398;rs10922221	4
140609	NEK7	1	198126093	198291550	1	KNOWN	0.707658	-0.580228	0	0	2	6.388e-10	rs10922221	4
1131	CHRM3	1	239549865	240078750	1	KNOWN	0.937026	0.902536	3	4.388	0	3.982e-08	rs4659554	5
8462	KLF11	2	10182976	10194963	1	KNOWN	0.00111669	-0.421282	7	5.338	16	1.488e-08	rs4396680	6
192668	CYS1	2	10196907	10221071	-1	KNOWN	0.00331532	0.17934	6	10.7	0	9.397e-08	rs4396680	6
8708	B3GALT1	2	168675182	168730551	1	KNOWN	0.329724	0.177549	0	0	34	9.241e-09	rs1375311	8
10777	ARPP21	3	35680437	35835988	1	KNOWN	0.00367693	-0.595813	12	9.49	15	7.201e-09	rs1542212	9
327	APEH	3	49711435	49721396	1	KNOWN	0.0132157	-0.271805	0	0	1	6.161e-07	rs57462170	10
10180	RBM6	3	49977440	50137478	1	KNOWN	1	-0.685653	0	0	50	1.657e-09	rs57462170	10
6405	SEMA3F	3	50192478	50226508	1	KNOWN	0.999918	NA	11	11.74	0	3.979e-09	rs57462170	10
2779	GNAT1	3	50229045	50233949	1	KNOWN	2.50523e-06	-0.274733	2	6.486	0	1.657e-09	rs57462170	10
2771	GNAI2	3	50263724	50296787	1	KNOWN	0.86116	-0.965006	8	16.99	2	6.149e-09	rs57462170	10
132228	LSMEM2	3	50316458	50325545	1	KNOWN	2.89144e-05	-0.548022	4	9.306	50	1.657e-09	rs57462170	10
7866	IFRD2	3	50325163	50330349	-1	KNOWN	5.5261e-06	-0.616738	1	1.403	56	1.657e-09	rs57462170	10
8372	HYAL3	3	50330262	50336899	-1	KNOWN	1.52466e-05	-0.35315	1	4.855	56	1.657e-09	rs57462170	10
24142	NAT6	3	50333833	50336852	-1	KNOWN	0.402945	-0.113189	0	0	1	6.833e-06	rs57462170	10
3373	HYAL1	3	50337320	50349812	-1	KNOWN	0.00553671	0.476164	4	5.675	55	1.657e-09	rs57462170	10
11186	RASSF1	3	50367219	50378411	-1	KNOWN	4.8582e-08	-0.411947	5	19.43	10	6.148e-09	rs57462170	10
11068	CYB561D2	3	50388126	50395891	1	KNOWN	0.0147105	-0.298456	0	0	56	1.657e-09	rs57462170	10
11070	TMEM115	3	50392180	50397041	-1	KNOWN	0.876895	-0.780372	1	3.145	0	1.221e-08	rs57462170	10
9254	CACNA2D2	3	50400233	50541675	-1	KNOWN	0.999693	NA	5	12.36	55	1.657e-09	rs57462170	10
51161	C3orf18	3	50595462	50608458	-1	KNOWN	0.014308	-1.53819	0	0	38	1.657e-09	rs57462170	10
51409	HEMK1	3	50606583	50622366	1	KNOWN	8.23153e-05	-2.53452	0	0	20	6.148e-09	rs57462170	10
211	ALAS1	3	52232102	52248343	1	KNOWN	0.907957	-0.640089	9	17.21	25	1.799e-09	rs353547;rs9311474	11
54106	TLR9	3	52255096	52273183	-1	KNOWN	0.000525226	-0.298969	6	3.512	21	1.799e-09	rs9311474;rs353547	11
54106	TLR9	3	52255097	52265206	-1	NOVEL	NA	-0.298969	3	3.512	21	1.44e-08	rs9311474;rs353547	11
11344	TWF2	3	52262626	52273276	-1	KNOWN	0.85781	NA	2	3.021	24	1.799e-09	rs353547;rs9311474	11
132160	PPM1M	3	52279841	52284613	1	KNOWN	0.0923289	-0.870254	2	7.145	48	6.177e-14	rs353547;rs9311474;rs35240333;rs4481150;rs6798941;rs2878762;rs9985365	11
80335	WDR82	3	52288437	52322036	-1	KNOWN	0.923062	-0.84365	8	12.86	56	4.313e-11	rs353547;rs9311474;rs11130306;rs4481150;rs35240333	11
132158	GLYCTK	3	52321105	52329272	1	KNOWN	1.36483e-06	-0.331397	2	6.434	149	2.233e-12	rs353547;rs9311474;rs11130306;rs35240333;rs4481150;rs6798941;rs2878762;rs9985365	11
25981	DNAH1	3	52350335	52434507	1	KNOWN	4.42227e-20	-0.0979141	4	16.17	34	2.014e-08	rs9311474;rs11130306;rs353547	11
8314	BAP1	3	52435029	52444366	-1	KNOWN	0.385638	NA	0	0	0	3.166e-09	rs353547;rs9311474;rs35240333	11
51533	PHF7	3	52444673	52457657	1	KNOWN	0.0649139	NA	2	4.063	0	3.166e-09	rs353547;rs9311474;rs35240333	11
56920	SEMA3G	3	52467069	52479101	-1	KNOWN	6.07683e-10	-0.542603	2	13.97	7	1.186e-09	rs9311474;rs35240333	11
7134	TNNC1	3	52485118	52488086	-1	KNOWN	0.510486	-0.0939774	0	0	2	1.799e-09	rs353547	11
11188	NISCH	3	52489134	52527087	1	KNOWN	0.817101	-0.59315	0	0	25	4.313e-11	rs353547;rs11130306;rs4481150	11
23166	STAB1	3	52529354	52558511	1	KNOWN	2.79799e-25	-0.149285	12	9.673	46	4.313e-11	rs353547;rs9311474;rs11130306;rs4481150	11
64943	NT5DC2	3	52558386	52569070	-1	KNOWN	0.00460887	NA	15	6.329	247	2.849e-14	rs353547;rs9311474;rs11130306;rs35240333;rs4481150;rs6798941;rs2878762;rs9985365	11
440957	SMIM4	3	52568029	52613253	1	KNOWN	NA	-0.0074017	3	5.274	3	1.158e-09	rs9311474;rs11130306;rs35240333	11
55193	PBRM1	3	52579368	52719933	-1	KNOWN	1	NA	6	5.426	188	2.849e-14	rs353547;rs9311474;rs11130306;rs35240333;rs4481150;rs6798941;rs2878762;rs9985365	11
26354	GNL3	3	52715172	52728508	1	KNOWN	1.5396e-09	NA	2	2.95	224	2.849e-14	rs353547;rs9311474;rs11130306;rs4481150;rs6798941;rs2878762;rs9985365	11
55830	GLT8D1	3	52728505	52740048	-1	KNOWN	0.00348978	NA	1	2.419	51	4.313e-11	rs11130306;rs4481150;rs9985365	11
28972	SPCS1	3	52738971	52742182	1	KNOWN	0.118911	NA	0	0	13	1.493e-07	rs11130306	11
6787	NEK4	3	52744800	52804965	-1	KNOWN	1.2165e-12	-0.30452	3	0.626	247	2.849e-14	rs353547;rs9311474;rs11130306;rs35240333;rs4481150;rs6798941;rs2878762;rs9985365	11
3697	ITIH1	3	52811603	52826078	1	KNOWN	4.79132e-18	-0.271541	7	4.018	78	2.849e-14	rs6798941;rs2878762;rs11130306;rs4481150	11
3699	ITIH3	3	52828784	52843025	1	KNOWN	6.66881e-12	0.023185	4	2.458	192	2.849e-14	rs11130306;rs35240333;rs4481150;rs6798941;rs2878762;rs9985365	11
3700	ITIH4	3	52846991	52865495	-1	KNOWN	4.63111e-05	0.372344	22	24.3	203	2.849e-14	rs11130306;rs35240333;rs4481150;rs6798941;rs2878762;rs9985365	11
389125	MUSTN1	3	52867130	52869235	-1	KNOWN	0.00175219	0.119816	4	6.899	218	2.849e-14	rs353547;rs11130306;rs35240333;rs4481150;rs6798941;rs2878762;rs9985365	11
100526772	TMEM110-MUSTN1	3	52867137	52931578	-1	KNOWN	0.684628	NA	59	15.04	196	2.849e-14	rs4481150;rs6798941;rs2878762;rs9985365;rs11130306	11
375346	TMEM110	3	52870235	52931612	-1	KNOWN	0.901349	0.93292	60	22.4	240	2.849e-14	rs4481150;rs6798941;rs2878762;rs9985365;rs353547;rs9311474;rs11130306;rs35240333	11
51460	SFMBT1	3	52937588	53080766	-1	KNOWN	0.995894	-0.337614	75	16.13	154	6.177e-14	rs6798941;rs2878762;rs9985365;rs4481150	11
91869	RFT1	3	53122499	53164478	-1	KNOWN	3.17067e-06	0.277385	1	0.533	153	2.849e-14	rs6798941;rs2878762;rs9985365;rs35240333;rs4481150	11
5580	PRKCD	3	53190025	53226733	1	KNOWN	0.997594	NA	0	0	0	6.177e-14	rs6798941;rs2878762;rs9985365	11
7086	TKT	3	53258723	53290068	-1	KNOWN	0.0602835	NA	0	0	24	8.21e-14	rs6798941;rs2878762;rs9985365	11
253559	CADM2	3	85008132	86123579	1	KNOWN	0.984669	0.117806	624	21.5	604	4.08e-17	rs11917490;rs62250661;rs62250713;rs17022879;rs62252461;rs4856278;rs9829032	12
56987	BBX	3	107241783	107530171	1	KNOWN	0.958098	-0.473034	3	2.975	0	2.147e-08	rs1697692	13
5523	PPP2R3A	3	135684515	135866733	1	KNOWN	0.920488	-0.863679	2	4.911	13	1.958e-08	rs6791142	14
55167	MSL2	3	135867764	135916083	-1	KNOWN	0.889664	-1.74205	2	2.937	45	5.706e-09	rs6791142	14
5096	PCCB	3	135969148	136056738	1	KNOWN	0.000735839	-0.38516	18	10.5	102	1.813e-09	rs6791142	14
10274	STAG1	3	136055077	136471220	-1	KNOWN	1	-0.647638	69	13.55	0	1.813e-09	rs6791142	14
80723	SLC35G2	3	136537489	136574734	1	KNOWN	0.0663953	-0.300343	0	0	1	7.185e-06	rs6791142	14
4690	NCK1	3	136581050	136668665	1	KNOWN	0.00103503	-0.568989	2	1.201	0	7.312e-06	rs6791142	14
53833	IL20RB	3	136665072	136729927	1	KNOWN	0.000354183	0.165775	0	0	1	3.16e-09	rs6791142	14
9348	NDST3	4	118954773	119179803	1	KNOWN	0.0201167	-0.709266	20	10.68	24	4.438e-08	rs2389499	16
5066	PAM	5	102089685	102366809	1	KNOWN	0.0304444	-0.280887	57	18.83	358	1.96e-10	rs187580;rs528092	17
54826	GIN1	5	102421704	102455855	-1	KNOWN	0.00667768	0.344487	91	16.84	221	6.373e-10	rs187580;rs528092	17
23262	PPIP5K2	5	102455853	102548500	1	KNOWN	4.05312e-10	-0.150605	60	15.43	369	1.96e-10	rs187580;rs528092	17
90355	C5orf30	5	102594403	102614361	1	KNOWN	0.778881	-0.60461	44	14.9	0	5.832e-10	rs187580;rs528092	17
3096	HIVEP1	6	12008995	12165232	1	KNOWN	0.999987	NA	11	6.381	0	4.005e-09	rs9462364	18
10211	FLOT1	6	30695486	30710510	-1	KNOWN	0.0152734	NA	0	0	7	3.093e-06	rs2856674	19
170679	PSORS1C1	6	31082527	31107869	1	KNOWN	0.000855356	2.37272	0	0	51	6.992e-07	rs2856674	19
170680	PSORS1C2	6	31105313	31107127	-1	KNOWN	0.104503	2.43887	0	0	31	1.598e-06	rs2856674	19
54535	CCHCR1	6	31110216	31126015	-1	KNOWN	6.50104e-08	NA	0	0	73	2.56e-07	rs707928;rs6449;rs2856674	19
3107	HLA-C	6	31236526	31239907	-1	KNOWN	9.94564e-10	8.44189	0	0	96	4.106e-12	rs3091280;rs1077393;rs707928;rs6449;rs2856448;rs2269426;rs2856674	19
3106	HLA-B	6	31321649	31324965	-1	KNOWN	0.00266463	10.6253	0	0	34	1.389e-13	rs3091280;rs1077393;rs6449;rs2856448;rs2269426	19
100507436	MICA	6	31371356	31383092	1	KNOWN	0.00037802	2.27712	0	0	19	1.868e-08	rs3091280;rs707928	19
4277	MICB	6	31462658	31478901	1	KNOWN	0.000284377	0.724392	0	0	109	1.008e-11	rs2856448;rs2269426;rs2856674	19
100532737	ATP6V1G2-DDX39B	6	31497996	31514385	-1	KNOWN	NA	NA	0	0	67	3.678e-10	rs3091280;rs1077393;rs707928;rs2856674	19
7919	DDX39B	6	31497996	31510225	-1	KNOWN	0.997728	0.551698	0	0	39	2.56e-07	rs707928;rs2856674	19
534	ATP6V1G2	6	31512239	31516204	-1	KNOWN	0.22479	0.5586	0	0	34	3.678e-10	rs3091280;rs1077393;rs707928	19
4795	NFKBIL1	6	31514647	31526606	1	KNOWN	0.816647	0.117968	0	0	28	3.093e-06	rs2856674	19
4049	LTA	6	31539831	31542101	1	KNOWN	0.743247	0.0526	0	0	11	3.678e-10	rs3091280;rs1077393	19
7124	TNF	6	31543344	31546113	1	KNOWN	0.272829	-0.462056	0	0	20	1.668e-08	rs707928;rs2856674	19
7940	LST1	6	31553901	31556686	1	KNOWN	0.00253791	0.289221	0	0	32	3.678e-10	rs3091280;rs1077393;rs707928	19
259197	NCR3	6	31556672	31560762	-1	KNOWN	0.00146131	0.872155	0	0	63	3.678e-10	rs1077393;rs707928;rs3091280;rs2856674	19
199	AIF1	6	31582961	31584798	1	KNOWN	0.0127986	-0.264551	9	7.402	45	3.678e-10	rs3091280;rs1077393;rs707928	19
7916	PRRC2A	6	31588497	31605548	1	KNOWN	1	NA	15	12.22	97	3.678e-10	rs1077393;rs707928;rs3091280;rs6449;rs2269426;rs2856674	19
7917	BAG6	6	31606805	31620482	-1	KNOWN	0.999988	-0.32119	8	16.56	68	3.618e-15	rs3091280;rs707928;rs2856674;rs1077393;rs6449;rs2269426	19
55937	APOM	6	31620193	31625987	1	KNOWN	0.00854308	-0.533737	0	0	67	1.668e-08	rs3091280;rs707928;rs2856674	19
57827	C6orf47	6	31626075	31628549	-1	KNOWN	0.169848	-0.557276	0	0	0	1.868e-08	rs3091280;rs707928;rs2856674	19
7918	GPANK1	6	31629006	31634060	-1	KNOWN	0.000931901	0.994021	0	0	86	3.678e-10	rs3091280;rs707928;rs2856674;rs1077393	19
1460	CSNK2B	6	31633013	31638120	1	KNOWN	0.943857	0.192574	1	4.99	86	3.678e-10	rs3091280;rs707928;rs2856674;rs1077393	19
58496	LY6G5B	6	31633879	31641323	1	PUTATIVE	0.196071	NA	0	0	86	3.678e-10	rs3091280;rs707928;rs2856674;rs1077393	19
58496	LY6G5B	6	31637944	31641553	1	KNOWN	0.000871194	0.370528	1	3.414	67	3.678e-10	rs1077393;rs707928;rs2856674	19
80741	LY6G5C	6	31644461	31651817	-1	KNOWN	0.61467	0.183113	0	0	87	3.678e-10	rs707928;rs2856674;rs3091280;rs1077393	19
7920	ABHD16A	6	31654726	31671221	-1	KNOWN	0.988883	-0.376322	1	2.711	0	4.135e-07	rs707928;rs2856674	19
259215	LY6G6F	6	31674640	31685581	1	KNOWN	2.55909e-06	-0.134424	1	4.156	0	4.135e-07	rs707928;rs2856674	19
58530	LY6G6D	6	31674681	31685695	1	PUTATIVE	2.30552e-05	NA	1	4.156	0	4.135e-07	rs707928;rs2856674	19
80739	C6orf25	6	31686371	31694491	1	KNOWN	0.00403769	-0.298211	1	5.921	9	1.668e-08	rs707928;rs2856674	19
80740	LY6G6C	6	31686425	31689622	-1	KNOWN	0.0016527	-0.0629606	1	2.876	126	1.668e-08	rs707928;rs2856674	19
23564	DDAH2	6	31694815	31698394	-1	KNOWN	0.842139	-0.370986	3	4.49	23	7.258e-10	rs1077393;rs707928;rs2856674;rs6449	19
1192	CLIC1	6	31698358	31707540	-1	KNOWN	0.0124562	0.517818	2	13	23	7.258e-10	rs1077393;rs707928;rs2856674;rs3091280	19
4439	MSH5	6	31707725	31732622	1	KNOWN	6.1388e-08	-0.0743933	16	18.89	27	3.678e-10	rs1077393;rs707928;rs2856674	19
100532732	MSH5-SAPCD1	6	31707797	31732628	1	KNOWN	NA	NA	14	18.89	27	3.678e-10	rs1077393;rs707928;rs2856674	19
401251	SAPCD1	6	31730576	31732628	1	KNOWN	2.31956e-07	-0.138259	0	0	22	1.668e-08	rs707928	19
80737	VWA7	6	31733367	31745108	-1	KNOWN	4.28881e-07	-0.117039	6	9.9	40	1.668e-08	rs3091280;rs707928;rs2856674	19
7407	VARS	6	31745295	31763730	-1	KNOWN	0.679794	NA	4	11.73	0	7.258e-10	rs1077393;rs707928;rs2856674	19
57819	LSM2	6	31765173	31774761	-1	KNOWN	0.00596282	-0.429998	4	4.767	0	7.258e-10	rs1077393;rs707928;rs2856674	19
3305	HSPA1L	6	31777396	31783437	-1	KNOWN	2.19041e-06	-0.11285	1	3.121	0	7.258e-10	rs1077393;rs707928;rs2856674	19
3303	HSPA1A	6	31783291	31785723	1	KNOWN	NA	-0.0681399	1	1.671	0	7.258e-10	rs1077393;rs707928;rs2856674	19
3304	HSPA1B	6	31795512	31798031	1	KNOWN	NA	0.733333	1	1.671	10	7.258e-10	rs1077393;rs707928;rs2856674	19
50854	C6orf48	6	31802385	31807541	1	KNOWN	5.82447e-05	-0.0706833	5	8.653	110	1.008e-11	rs1077393;rs707928;rs2856674;rs3091280;rs6449;rs2856448;rs2269426	19
4758	NEU1	6	31825436	31830683	-1	KNOWN	1.93154e-05	-0.509633	2	0.518	63	7.258e-10	rs1077393;rs707928;rs2856674;rs3091280	19
80736	SLC44A4	6	31830969	31846823	-1	KNOWN	8.2783e-08	0.141295	2	10.05	52	1.008e-11	rs707928;rs2856674;rs3091280;rs1077393;rs6449;rs2856448;rs2269426	19
10919	EHMT2	6	31847536	31865464	-1	KNOWN	0.0644715	-0.142114	0	0	0	4.135e-07	rs707928;rs2856674	19
717	C2	6	31865562	31913449	1	KNOWN	1.37889e-06	-0.608182	4	6.818	74	4.106e-12	rs707928;rs2856674;rs6449;rs2856448;rs2269426	19
221527	ZBTB12	6	31867384	31869769	-1	KNOWN	0.807401	NA	0	0	0	4.135e-07	rs707928;rs2856674	19
629	CFB	6	31895475	31919861	1	KNOWN	0.000978859	-0.355687	2	7.991	69	3.618e-15	rs707928;rs6449;rs2856448;rs2269426;rs2856674	19
629	CFB	6	31895475	31919825	1	NOVEL	NA	-0.355687	2	7.991	74	3.618e-15	rs707928;rs6449;rs2856448;rs2269426;rs2856674	19
7936	NELFE	6	31919864	31926887	-1	KNOWN	0.756273	-0.0686102	0	0	22	1.203e-11	rs6449;rs2856448;rs2269426	19
6499	SKIV2L	6	31926857	31937532	1	KNOWN	1.11012e-15	-0.360101	0	0	58	1.389e-13	rs2856448;rs2269426;rs2856674	19
1797	DXO	6	31937587	31940069	-1	KNOWN	4.9848e-10	NA	0	0	1	4.599e-08	rs6449	19
8859	STK19	6	31938868	31950598	1	KNOWN	0.00461708	-0.316128	2	12.54	114	7.981e-09	rs2856674;rs6449	19
720	C4A	6	31949801	31970458	1	KNOWN	NA	-0.318572	0	0	201	3.618e-15	rs707928;rs6449;rs2856448;rs2269426;rs520692;rs2856674	19
721	C4B	6	31982539	32003195	1	KNOWN	NA	-0.318572	0	0	212	3.618e-15	rs707928;rs6449;rs2856448;rs2269426;rs520692;rs2856674;rs2008560	19
1589	CYP21A2	6	32006042	32009447	1	KNOWN	0.672307	0.394527	2	6.551	197	3.618e-15	rs707928;rs6449;rs2856448;rs2269426;rs520692;rs2856674	19
7148	TNXB	6	32008931	32083111	-1	KNOWN	0.774154	-0.827101	27	22.4	98	3.618e-15	rs707928;rs6449;rs2856448;rs2269426;rs520692;rs2856674	19
1388	ATF6B	6	32065953	32096030	-1	KNOWN	1.67701e-06	0.204046	4	23	99	3.618e-15	rs2856674;rs3091280;rs1077393;rs707928;rs6449;rs2856448;rs2269426;rs520692	19
63943	FKBPL	6	32096484	32098068	-1	KNOWN	5.35499e-05	0.348686	3	4.848	47	1.389e-13	rs2856674;rs2856448;rs2269426;rs6449	19
80863	PRRT1	6	32116136	32122150	-1	KNOWN	0.407946	-0.838939	2	13.45	58	1.941e-08	rs6449;rs2856674;rs2647040	19
9374	PPT2	6	32121218	32134011	1	KNOWN	0.772683	-0.617997	1	10.67	82	3.618e-15	rs6449;rs2856448;rs2269426;rs520692;rs2856674	19
100532746	PPT2-EGFL8	6	32121622	32139755	1	NOVEL	NA	NA	1	10.67	62	3.618e-15	rs6449;rs2856448;rs2269426;rs520692;rs2856674	19
80864	EGFL8	6	32132360	32136058	1	KNOWN	3.51577e-06	0.257304	0	0	39	3.618e-15	rs6449;rs2856448;rs2269426;rs520692	19
6048	RNF5	6	32146131	32151930	1	KNOWN	0.00299042	0.00681417	0	0	130	4.534e-09	rs6449;rs2269426;rs2856674	19
177	AGER	6	32148745	32152101	-1	KNOWN	1.46448e-10	-0.301869	0	0	76	2.642e-09	rs6449;rs2269426;rs520692;rs2856674	19
5089	PBX2	6	32152512	32157963	-1	KNOWN	0.889707	-0.473698	0	0	76	1.389e-13	rs6449;rs2856448;rs2269426;rs2856674	19
63940	GPSM3	6	32158543	32163300	-1	KNOWN	0.609592	-0.739905	0	0	40	3.618e-15	rs2856674;rs6449;rs2856448;rs2269426;rs520692	19
4855	NOTCH4	6	32162620	32191844	-1	KNOWN	1.19532e-10	0.0113186	9	8.64	190	3.618e-15	rs2856674;rs6449;rs2856448;rs2269426;rs520692;rs2647040	19
10665	C6orf10	6	32256303	32339684	-1	KNOWN	1.22807e-13	1.35799	26	22.7	0	1.984e-07	rs2856674	19
56244	BTNL2	6	32361740	32374905	-1	KNOWN	2.02726e-07	NA	4	4.249	40	4.089e-07	rs2856674	19
3122	HLA-DRA	6	32407619	32412823	1	KNOWN	0.700165	2.60729	9	4.534	1	2.63e-12	rs12055445;rs2856674;rs2647040;rs17212657;rs2008560	19
3127	HLA-DRB5	6	32485120	32498064	-1	KNOWN	0.00322727	NA	0	0	249	2.63e-12	rs707928;rs12055445;rs2856674;rs2647040;rs17212657;rs2008560	19
3123	HLA-DRB1	6	32546546	32557625	-1	KNOWN	5.62353e-05	10.1544	0	0	336	1.389e-13	rs707928;rs2856448;rs2269426;rs12055445;rs2856674;rs2647040;rs17212657;rs2008560	19
3117	HLA-DQA1	6	32595956	32614839	1	KNOWN	0.166625	NA	2	3.857	341	2.63e-12	rs12055445;rs2856674;rs2647040;rs17212657;rs2008560	19
3119	HLA-DQB1	6	32627244	32636160	-1	KNOWN	0.353015	22.5355	10	7.434	311	2.63e-12	rs6449;rs2856448;rs2269426;rs12055445;rs2856674;rs2647040;rs17212657;rs2008560	19
3118	HLA-DQA2	6	32709119	32714992	1	KNOWN	0.00504406	3.37251	35	6.9	265	3.618e-15	rs6449;rs2856448;rs2269426;rs12055445;rs2856674;rs2647040;rs17212657;rs2008560	19
3120	HLA-DQB2	6	32723875	32731311	-1	KNOWN	0.00935593	2.05644	51	8.804	365	3.618e-15	rs6449;rs2856448;rs2269426;rs12055445;rs2856674;rs2647040;rs17212657;rs2008560	19
3112	HLA-DOB	6	32780540	32784825	-1	KNOWN	9.08752e-05	1.30943	2	4.822	198	2.63e-12	rs12055445;rs2856674;rs2647040;rs17212657;rs2008560	19
6891	TAP2	6	32781544	32806599	-1	NOVEL	NA	1.68723	0	0	244	2.63e-12	rs12055445;rs2856674;rs2647040;rs17212657;rs2008560	19
6891	TAP2	6	32789610	32806557	-1	KNOWN	0.00171342	1.68723	0	0	254	2.63e-12	rs12055445;rs2856674;rs2647040;rs17212657;rs2008560	19
5696	PSMB8	6	32808494	32812480	-1	KNOWN	0.0120032	-0.438663	0	0	36	7.981e-09	rs2856674;rs17212657;rs2008560	19
5698	PSMB9	6	32811913	32827362	1	KNOWN	0.225647	0.235564	0	0	139	1.659e-11	rs12055445;rs2856674;rs2647040;rs2008560	19
6890	TAP1	6	32812986	32821755	-1	KNOWN	0.28665	0.342219	0	0	2	9.201e-09	rs2647040	19
3109	HLA-DMB	6	32902406	32908847	-1	KNOWN	0.00490511	0.554261	0	0	85	7.981e-09	rs2856674	19
3108	HLA-DMA	6	32916390	32936871	-1	KNOWN	0.687978	0.302076	0	0	98	7.981e-09	rs2856674	19
6046	BRD2	6	32936437	32949282	1	KNOWN	0.999531	1.25274	0	0	12	4.135e-07	rs2856674	19
2913	GRM3	7	86273230	86494200	1	KNOWN	0.98471	-0.444756	22	14	0	3.748e-08	rs274632	20
2918	GRM8	7	126078652	126893348	-1	KNOWN	0.00403862	NA	0	0	3	3.218e-09	rs3808078;rs3808072	21
79571	GCC1	7	127220672	127233665	-1	KNOWN	6.68952e-08	0.303157	0	0	129	2.115e-09	rs1592365;rs325451;rs3808078	21
5078	PAX4	7	127250346	127255982	-1	KNOWN	0.00337036	0.894774	2	0.901	0	1.977e-08	rs325451;rs3808078	21
27044	SND1	7	127292234	127732661	1	KNOWN	0.999917	-0.196239	135	21.5	140	2.414e-10	rs3808078;rs325451;rs3808072	21
64101	LRRC4	7	127667124	127672160	-1	KNOWN	0.877361	-0.672173	0	0	51	2.414e-10	rs325451;rs3808078;rs3808072	21
4482	MSRA	8	9911778	10286401	1	KNOWN	1.69976e-06	0.60153	4	5.753	30	5.414e-09	rs10096972	22
203074	PRSS55	8	10383056	10411676	1	KNOWN	1.23357e-08	0.255257	1	1.756	0	5.768e-07	rs10096972	22
94137	RP1L1	8	10463859	10569697	-1	KNOWN	NA	1.24497	0	0	2	8.772e-09	rs10096972	22
5727	PTCH1	9	98205262	98279339	-1	KNOWN	0.999999	0.305978	46	19.66	47	3.125e-08	rs28510415	24
79847	MFSD13A	10	104221149	104236802	1	KNOWN	0.000178664	2.88275	0	0	128	1.113e-12	rs11191392;rs10883785;rs4919695	25
10121	ACTR1A	10	104238986	104262482	-1	KNOWN	0.941234	-0.272535	0	0	2	1.209e-12	rs11191392	25
51684	SUFU	10	104263744	104393292	1	KNOWN	0.999161	0.12486	0	0	6	8.605e-12	rs11191392;rs10883785	25
81603	TRIM8	10	104404253	104418164	1	KNOWN	0.992012	-0.52129	0	0	64	4.165e-13	rs11191392;rs10883785;rs4919695	25
403	ARL3	10	104433488	104474164	-1	KNOWN	0.716101	-0.600026	0	0	182	2.102e-13	rs11191392;rs10883785;rs10786718;rs4919695	25
118980	SFXN2	10	104474295	104503249	1	KNOWN	0.00108457	-0.837011	3	5.281	235	2.102e-13	rs11191392;rs10883785;rs10786718;rs4919695	25
54838	WBP1L	10	104503727	104576021	1	KNOWN	0.909387	0.61464	17	15.56	2	3.025e-13	rs11191392;rs10883785;rs10786718;rs4919695	25
1586	CYP17A1	10	104590288	104597290	-1	KNOWN	0.0350306	0.086682	9	12.94	210	2.102e-13	rs11191392;rs10883785;rs10786718;rs4919695	25
119032	BORCS7	10	104613980	104624718	1	KNOWN	0.0316379	0.490358	14	6.882	241	2.102e-13	rs11191392;rs4919695;rs10883785;rs10786718	25
100528007	BORCS7	10	104614029	104661656	1	NOVEL	NA	NA	52	11.99	0	3.025e-13	rs11191392;rs4919695;rs10883785;rs10786718	25
57412	AS3MT	10	104629273	104661656	1	KNOWN	5.09138e-07	0.726881	36	11.99	304	2.102e-13	rs11191392;rs4919695;rs10883785;rs10786718	25
54805	CNNM2	10	104678050	104849978	1	KNOWN	0.994106	-0.511524	118	17.04	2	2.102e-13	rs11191392;rs4919695;rs10883785	25
22978	NT5C2	10	104845940	104953056	-1	KNOWN	0.0521979	0.0483286	90	15.26	245	2.102e-13	rs10883785;rs10786718;rs4919695	25
84833	USMG5	10	105148798	105156223	-1	KNOWN	0.243352	-0.219458	0	0	43	7.741e-13	rs4919695	25
5080	PAX6	11	31806340	31839509	-1	KNOWN	0.998808	-1.95552	21	17.93	34	3.127e-09	rs3026389;rs1540319	26
5954	RCN1	11	31833939	32127301	1	KNOWN	0.0163386	-0.0886329	22	18.08	0	3.513e-09	rs3026389;rs1540319	26
143684	FAM76B	11	95502106	95523573	-1	KNOWN	0.0224492	-0.133287	19	15.4	182	2.232e-09	rs10765762;rs10765768;rs10765776	27
9702	CEP57	11	95523129	95565857	1	KNOWN	0.565432	-0.103477	44	16.76	182	2.232e-09	rs10765762;rs10765768;rs10765776	27
8898	MTMR2	11	95566046	95658479	-1	KNOWN	0.212769	0.0882218	53	16.23	168	3.193e-09	rs10765776;rs10765762;rs10765768	27
50863	NTM	11	131240373	132206716	1	KNOWN	0.525366	-0.215951	38	14.98	0	2.923e-08	rs10750486	28
22997	IGSF9B	11	133778459	133826880	-1	KNOWN	0.999873	NA	26	10.36	52	4.378e-09	rs167915;rs73034263	29
7374	UNG	12	109535379	109548797	1	KNOWN	0.0465812	-1.04807	0	0	28	2.218e-09	rs11067376;rs10850435	30
121643	FOXN4	12	109715784	109747025	-1	KNOWN	0.133061	-0.465357	0	0	99	4.164e-10	rs11067376;rs10850435	30
283446	MYO1H	12	109785708	109893328	1	KNOWN	2.91611e-17	0.269947	41	7.321	99	4.164e-10	rs11067376;rs10850435	30
83892	KCTD10	12	109886461	109915349	-1	KNOWN	0.17267	0.585873	7	2.951	99	4.164e-10	rs11067376;rs10850435	30
89910	UBE3B	12	109915207	109974507	1	KNOWN	0.00938771	0.786226	17	22.7	99	4.164e-10	rs11067376;rs10850435	30
326625	MMAB	12	109991542	110011679	-1	KNOWN	0.00387716	2.91819	23	8.896	93	4.164e-10	rs11067376;rs10850435	30
4598	MVK	12	110011060	110035067	1	KNOWN	0.0421614	-0.508882	11	4.029	54	4.164e-10	rs11067376;rs10850435	30
4053	LTBP2	14	74964873	75079306	-1	KNOWN	0.0187347	-0.951916	0	0	69	1.28e-10	rs7152906;rs9671386;rs8014289	32
9870	AREL1	14	75120140	75179818	-1	KNOWN	0.0118021	-0.560095	20	20.9	106	1.28e-10	rs7152906;rs9671386;rs8014289	32
51077	FCF1	14	75179847	75203394	1	KNOWN	0.934257	-1.34336	10	13.67	66	1.834e-10	rs7152906;rs9671386;rs8014289	32
56252	YLPM1	14	75230069	75322244	1	KNOWN	0.999933	-0.911821	68	11.36	28	1.28e-10	rs7152906;rs9671386;rs8014289	32
283571	PROX2	14	75319736	75330537	-1	KNOWN	7.88535e-07	0.50268	11	5.881	100	1.28e-10	rs7152906;rs9671386;rs8014289	32
1743	DLST	14	75348594	75370448	1	KNOWN	0.950394	0.114612	31	18.11	149	1.645e-09	rs7152906;rs9671386;rs8014289	32
83694	RPS6KL1	14	75370657	75390099	-1	KNOWN	0.000674281	0.895648	15	12.96	165	1.28e-10	rs7152906;rs9671386;rs8014289	32
5228	PGF	14	75408537	75422487	-1	KNOWN	0.898304	0.707089	0	0	126	1.834e-10	rs7152906;rs9671386;rs8014289	32
8892	EIF2B2	14	75469614	75476292	1	KNOWN	0.000428256	-0.0390456	0	0	129	1.645e-09	rs7152906;rs9671386;rs8014289	32
27030	MLH3	14	75480467	75518235	-1	KNOWN	0.000425002	-0.700881	0	0	70	2.822e-08	rs9671386;rs8014289	32
97	ACYP1	14	75519924	75536186	-1	KNOWN	0.223002	-0.0927418	0	0	57	2.822e-08	rs7152906;rs9671386;rs8014289	32
91754	NEK9	14	75548822	75594047	-1	KNOWN	1.19202e-06	-0.674712	0	0	21	2.308e-07	rs9671386	32
54715	RBFOX1	16	6069095	7763340	1	KNOWN	0.935961	1.09605	46	20.3	0	1.222e-10	rs12923556;rs55997507	33
752	FMNL1	17	43298811	43324687	1	KNOWN	0.999687	NA	0	0	2199	2.875e-11	rs17688916;rs1378358	34
124783	SPATA32	17	43331760	43339479	-1	KNOWN	2.95265e-05	-0.414756	0	0	113	1.332e-08	rs17688916	34
201176	ARHGAP27	17	43471275	43511787	-1	KNOWN	0.00125584	-0.761628	55	15.45	2229	2.875e-11	rs17688916;rs1378358	34
9842	PLEKHM1	17	43513266	43568115	-1	KNOWN	0.840543	-0.663068	54	14.58	2229	2.875e-11	rs17688916;rs1378358	34
1394	CRHR1	17	43699267	43913194	1	KNOWN	0.792134	2.03809	133	22	2229	2.875e-11	rs17688916;rs1378358	34
162540	SPPL2C	17	43922256	43924438	1	KNOWN	2.29525e-05	0.187395	11	25.6	2222	2.875e-11	rs17688916;rs1378358	34
4137	MAPT	17	43971748	44105700	1	KNOWN	4.68265e-05	2.01024	528	34	2278	2.875e-11	rs17688916;rs1378358	34
246744	STH	17	44076616	44077060	1	KNOWN	0.00444467	0.274193	1	0.002	0	6.256e-09	rs17688916;rs1378358	34
284058	KANSL1	17	44107282	44302733	-1	KNOWN	0.999734	0.0589452	526	17	1989	2.875e-11	rs17688916;rs1378358	34
100506084	ARL17B	17	44352150	44439130	-1	KNOWN	NA	-0.428243	17	9.995	444	6.171e-10	rs17688916;rs1378358	34
9884	LRRC37A	17	44370099	44415160	1	KNOWN	0.890487	NA	0	0	2278	2.875e-11	rs17688916;rs1378358	34
474170	LRRC37A2	17	44588877	44633016	1	KNOWN	NA	NA	0	0	2164	2.875e-11	rs17688916;rs1378358	34
51326	ARL17A	17	44594068	44657088	-1	KNOWN	NA	-2.38258	0	0	47	1.956e-08	rs17688916;rs1378358	34
4905	NSF	17	44668035	44834830	1	KNOWN	0.713682	-0.566247	29	16.01	201	7.957e-10	rs17688916;rs1378358	34
7473	WNT3	17	44839872	44910520	-1	KNOWN	0.946108	-0.191111	22	13.14	1455	6.171e-10	rs17688916;rs1378358	34
9570	GOSR2	17	45000483	45105003	1	KNOWN	0.000289194	0.147391	0	0	18	8.969e-08	rs1378358	34
9570	GOSR2	17	45000499	45124520	1	NOVEL	NA	NA	0	0	18	8.969e-08	rs1378358	34
3212	HOXB2	17	46618256	46623441	-1	KNOWN	0.00183831	0.974079	0	0	1	4.935e-09	rs17688916;rs1378358	34
3217	HOXB7	17	46684594	46710934	-1	KNOWN	0.00759639	-0.376189	0	0	1	4.935e-09	rs17688916;rs1378358	34
56853	CELF4	18	34823010	35146000	-1	KNOWN	0.974365	1.3888	28	21.1	0	1.982e-10	rs1539844;rs9964724;rs72893199	35
6925	TCF4	18	52889562	53332018	-1	KNOWN	0.999867	0.443466	72	19.14	0	1.486e-09	rs1660235;rs11152363;rs7228159	36
5064	PALM	19	708953	748329	1	KNOWN	0.393531	NA	13	9.799	0	5.583e-09	rs116962250	38
2847	MCHR1	22	41074754	41078818	1	KNOWN	0.00114839	-0.0810065	0	0	1	1.433e-08	rs13054099	39
10478	SLC25A17	22	41165634	41215403	-1	KNOWN	0.0241848	-0.779479	1	0.4	82	1.433e-08	rs9611522;rs13054099	39
63929	XPNPEP3	22	41253081	41363838	1	KNOWN	8.88349e-06	-0.745194	1	2.445	49	1.433e-08	rs13054099;rs9611522	39
150353	DNAJB7	22	41255553	41258130	-1	KNOWN	2.09351e-11	0.355457	0	0	42	1.433e-08	rs13054099;rs9611522	39
9978	RBX1	22	41347351	41369313	1	KNOWN	0.940247	-0.356288	1	2.445	0	1.729e-08	rs9611522;rs13054099	39
2033	EP300	22	41487790	41576081	1	KNOWN	1	NA	10	11.01	104	1.716e-08	rs13054099;rs9611522	39
83746	L3MBTL2	22	41601209	41627275	1	KNOWN	0.013028	-0.618259	9	18.58	88	3.957e-08	rs13054099;rs9611522	39
150356	CHADL	22	41625517	41636938	-1	KNOWN	0.0808135	0.299037	3	1.185	0	1.716e-08	rs9611522	39
5905	RANGAP1	22	41641615	41682255	-1	KNOWN	0.132719	-0.376522	21	14.19	23	3.304e-07	rs9611522	39
23264	ZC3H7B	22	41697526	41756151	1	KNOWN	0.990762	-0.628158	13	11.83	0	3.304e-07	rs9611522	39
7008	TEF	22	41763337	41795330	1	KNOWN	0.421036	0.114829	0	0	105	1.433e-08	rs13054099;rs9611522	39
10766	TOB2	22	41829496	41843027	-1	KNOWN	0.70319	-1.01474	0	0	51	1.716e-08	rs9611522	39
50	ACO2	22	41865129	41924993	1	KNOWN	0.454378	-0.617412	0	0	43	1.716e-08	rs9611522	39
171568	POLR3H	22	41921808	41940610	-1	KNOWN	0.00200711	-1.30585	0	0	95	1.433e-08	rs13054099;rs9611522	39
150365	MEI1	22	42095503	42195460	1	KNOWN	1.21592e-08	0.500155	0	0	104	1.716e-08	rs13054099;rs9611522	39
79879	CCDC134	22	42196683	42222303	1	KNOWN	0.000741173	0.32496	0	0	1	8.21e-08	rs9611522	39
164684	WBP2NL	22	42394729	42454460	1	KNOWN	2.07233e-09	0.730693	0	0	24	5.539e-08	rs9611522	39
Start: Starting position of the gene.
End: Ending position of the gene.
Strand: Strand of the gene.
Status: Status of the gene from Ensembl.
pLI score: pLI score from ExAC database. The probability of being loss-of-function intolerant. The higher the score is, the more intolerant to loss-of-function mutations the gene is.
ncRVIS: Non-coding residual variation intolerance score. The higher the score is, the more intolerant to non-coding variation the gene is.
Pos. Mapped SNPs: The number of SNPs mapped to gene based on positional mapping.
Max. CADD score: The maximum CADD score of mapped SNPs by positional mapping.
eQTL Mapped SNPs: The number of SNPs mapped to the gene based on eQTL mapping.
Min. GWAS P: The minimum P-value of mapped SNPs.
Ind. Sig. SNPs: rsID of the all independent significant SNPs of mapped SNPs.
Locus: Index of genomic loci where mapped SNPs are from.
