# Supplementary material for: Item-level analyses reveal genetic heterogeneity in neuroticism
Source: Nat Commun. 2018 Mar 2;9:905. doi: 10.1038/s41467-018-03242-8 (PMC5834468; doi:10.1038/s41467-018-03242-8)
Supplement: Supplementary file 29 — Supplementary Data 25 [file 41467_2018_3242_MOESM29_ESM.xlsx]

## Sheet: Supplementary Data 25
Supplementary Data 25. Genes implicated in SNP-based analysis (FUMA) of item TENSE
Gene
EntrezID	HUGO	CHR	Start	End	Strand	Status	pLI score	ncRVIS	Pos. Mapped SNPs	Max. CADD score	eQTL Mapped SNPs	Min. GWAS P	Ind. Sig. SNPs	Locus
50651	SLC45A1	1	8377886	8404227	1	KNOWN	0.0451893	NA	2	4.343	0	8.327e-10	rs2100888;rs3795310	1
473	RERE	1	8412457	8877702	-1	KNOWN	0.999996	-0.582722	156	18.63	163	8.05e-10	rs3795310;rs301790;rs2100888	1
2023	ENO1	1	8921061	8939308	-1	KNOWN	0.0103734	-0.884759	0	0	41	8.327e-10	rs2100888	1
339416	ANKRD45	1	173578700	173639001	-1	KNOWN	0.0198873	-0.281297	0	0	118	3.071e-08	rs10218528	2
55157	DARS2	1	173793641	173827684	1	KNOWN	4.40768e-09	-1.4578	0	0	85	4.415e-08	rs10218528	2
462	SERPINC1	1	173872947	173886516	-1	KNOWN	0.993264	-0.0171347	0	0	114	3.071e-08	rs10218528	2
149041	RC3H1	1	173900352	173991435	-1	KNOWN	0.99954	0.5239	0	0	142	4.415e-08	rs10218528	2
9910	RABGAP1L	1	174128548	174964445	1	KNOWN	0.0891727	NA	113	13.96	144	3.071e-08	rs10218528	2
27101	CACYBP	1	174968300	174980851	1	KNOWN	0.943387	0.304527	0	0	11	9.5e-08	rs10218528	2
63931	MRPS14	1	174979925	174992561	-1	KNOWN	0.00165874	-0.0352662	0	0	11	9.5e-08	rs10218528	2
92	ACVR2A	2	148602086	148688393	1	KNOWN	0.993932	-1.04629	4	7.485	0	4.645e-08	rs79861172	5
327	APEH	3	49711435	49721396	1	KNOWN	0.0132157	-0.271805	0	0	1	6.707e-06	rs2097247	6
10180	RBM6	3	49977440	50137478	1	KNOWN	1	-0.685653	0	0	52	2.937e-09	rs2097247	6
6405	SEMA3F	3	50192478	50226508	1	KNOWN	0.999918	NA	10	9.882	0	2.205e-07	rs2097247	6
2779	GNAT1	3	50229045	50233949	1	KNOWN	2.50523e-06	-0.274733	2	6.486	0	2.499e-08	rs2097247	6
2771	GNAI2	3	50263724	50296787	1	KNOWN	0.86116	-0.965006	9	16.99	2	2.937e-09	rs2097247	6
132228	LSMEM2	3	50316458	50325545	1	KNOWN	2.89144e-05	-0.548022	4	9.306	53	2.937e-09	rs2097247	6
7866	IFRD2	3	50325163	50330349	-1	KNOWN	5.5261e-06	-0.616738	1	1.403	61	2.937e-09	rs2097247	6
8372	HYAL3	3	50330262	50336899	-1	KNOWN	1.52466e-05	-0.35315	1	4.855	61	2.937e-09	rs2097247	6
24142	NAT6	3	50333833	50336852	-1	KNOWN	0.402945	-0.113189	0	0	1	2.965e-07	rs2097247	6
3373	HYAL1	3	50337320	50349812	-1	KNOWN	0.00553671	0.476164	4	5.675	57	2.937e-09	rs2097247	6
11186	RASSF1	3	50367219	50378411	-1	KNOWN	4.8582e-08	-0.411947	6	19.43	9	5.359e-08	rs2097247	6
11068	CYB561D2	3	50388126	50395891	1	KNOWN	0.0147105	-0.298456	1	8.475	61	2.937e-09	rs2097247	6
11070	TMEM115	3	50392180	50397041	-1	KNOWN	0.876895	-0.780372	1	3.145	0	6.064e-08	rs2097247	6
9254	CACNA2D2	3	50400233	50541675	-1	KNOWN	0.999693	NA	6	12.36	60	2.937e-09	rs2097247	6
51161	C3orf18	3	50595462	50608458	-1	KNOWN	0.014308	-1.53819	0	0	37	1.069e-08	rs2097247	6
51409	HEMK1	3	50606583	50622366	1	KNOWN	8.23153e-05	-2.53452	0	0	19	3.735e-08	rs2097247	6
253559	CADM2	3	85008132	86123579	1	KNOWN	0.984669	0.117806	6	6.866	1	5.623e-09	rs9811546	7
11174	ADAMTS6	5	64444563	64777747	-1	KNOWN	0.9988	-1.50646	4	14.57	239	2.53e-09	rs6891955	8
64105	CENPK	5	64813593	64858998	-1	KNOWN	1.66229e-08	0.339527	65	13.68	239	2.53e-09	rs6891955	8
23398	PPWD1	5	64859063	64883376	1	KNOWN	0.0317858	0.411549	31	12.43	239	2.53e-09	rs6891955	8
373	TRIM23	5	64885507	64921802	-1	KNOWN	0.0669672	0.393165	46	15.14	239	2.53e-09	rs6891955	8
80006	TRAPPC13	5	64920543	64962060	1	KNOWN	0.7655	-0.104135	53	13.09	237	2.53e-09	rs6891955	8
80006	TRAPPC13	5	64920592	64926718	1	KNOWN	NA	NA	6	6.22	60	9.11e-08	rs6891955	8
54557	SGTB	5	64961755	65018862	-1	KNOWN	0.991634	0.448268	14	19.77	236	2.53e-09	rs6891955	8
57486	NLN	5	65018023	65167553	1	KNOWN	3.59597e-07	1.37638	0	0	168	1.788e-08	rs6891955	8
153396	TMEM161B	5	87485450	87565293	-1	KNOWN	0.003685	0.0123156	5	12.47	6	2.867e-08	rs1427921;rs28738966	9
55568	GALNT10	5	153570290	153800544	1	KNOWN	0.00044926	1.46954	86	15.26	86	3.912e-08	rs6883228	10
389432	SAMD5	6	147830063	148058683	1	KNOWN	0.000898004	1.681	30	21	33	4.821e-09	rs1147851	11
54664	TMEM106B	7	12250867	12282993	1	KNOWN	0.515078	3.38065	105	21.4	120	1.204e-09	rs1435533;rs11509880	12
221806	VWDE	7	12370511	12443567	-1	KNOWN	NA	0.87633	0	0	9	2.755e-08	rs1435533;rs11509880	12
93986	FOXP2	7	113726382	114333827	1	KNOWN	0.996179	-0.404517	145	16.94	20	1.268e-09	rs10228350;rs1450832;rs1916978;rs17291908	13
203062	TSNARE1	8	143293441	143484601	-1	KNOWN	3.60235e-07	NA	47	13.06	3	7.92e-10	rs4129585	14
575	ADGRB1	8	143530791	143626370	1	KNOWN	0.999875	NA	0	0	3	7.92e-10	rs4129585	14
118980	SFXN2	10	104474295	104503249	1	KNOWN	0.00108457	-0.837011	0	0	2	2.015e-09	rs3740393	15
54838	WBP1L	10	104503727	104576021	1	KNOWN	0.909387	0.61464	0	0	2	2.015e-09	rs3740393	15
119032	BORCS7	10	104613980	104624718	1	KNOWN	0.0316379	0.490358	0	0	2	2.015e-09	rs3740393	15
100528007	BORCS7	10	104614029	104661656	1	NOVEL	NA	NA	2	9.534	0	2.015e-09	rs3740393	15
57412	AS3MT	10	104629273	104661656	1	KNOWN	5.09138e-07	0.726881	2	9.534	0	2.015e-09	rs3740393	15
4684	NCAM1	11	112831997	113149158	1	KNOWN	NA	NA	90	17.64	98	5.038e-11	rs4937872	17
90835	CCDC189	16	30768744	30774031	-1	KNOWN	8.00214e-05	-0.754319	0	0	47	1.681e-08	rs3751855	19
9810	RNF40	16	30773066	30787628	1	KNOWN	0.999995	-1.91378	0	0	35	1.681e-08	rs3751855	19
1489	CTF1	16	30907928	30914881	1	KNOWN	0.138255	0.532031	1	1.387	0	8.05e-07	rs3751855	19
54620	FBXL19	16	30934376	30960104	1	KNOWN	0.982522	NA	13	9.525	0	2.923e-07	rs3751855	19
93129	ORAI3	16	30960387	30967782	1	KNOWN	0.0109507	-0.705291	1	10.66	69	1.681e-08	rs3751855	19
9739	SETD1A	16	30968615	30996437	1	KNOWN	0.999996	-0.894969	16	10.66	89	1.681e-08	rs3751855	19
80270	HSD3B7	16	30996519	31000473	1	KNOWN	4.64185e-06	-0.867417	2	2.29	94	1.681e-08	rs3751855	19
112755	STX1B	16	31000577	31021949	-1	KNOWN	0.944475	-1.61045	13	21.7	94	1.681e-08	rs3751855	19
6810	STX4	16	31044210	31054296	1	KNOWN	9.66202e-05	-0.421868	11	13.22	94	1.681e-08	rs3751855	19
79759	ZNF668	16	31072164	31085641	-1	KNOWN	0.268892	-0.544055	9	7.729	92	1.681e-08	rs3751855	19
79759	ZNF668	16	31072813	31073451	1	KNOWN	NA	-0.544055	0	0	91	1.681e-08	rs3751855	19
9726	ZNF646	16	31085743	31095517	1	KNOWN	0.00556536	0.564564	7	9.831	92	1.681e-08	rs3751855	19
339105	PRSS53	16	31094746	31100949	-1	KNOWN	7.27162e-11	-0.0562692	4	13.78	92	1.681e-08	rs3751855	19
79001	VKORC1	16	31102163	31107301	-1	KNOWN	0.0818031	-0.611113	1	2.855	0	4.225e-08	rs3751855	19
10295	BCKDK	16	31117428	31124110	1	KNOWN	0.00580436	-0.219605	0	0	91	1.681e-08	rs3751855	19
84148	KAT8	16	31127075	31142714	1	KNOWN	0.912576	0.0373929	0	0	94	1.681e-08	rs3751855	19
146547	PRSS36	16	31150246	31161415	-1	KNOWN	4.42359e-13	-0.151363	0	0	92	1.681e-08	rs3751855	19
3687	ITGAX	16	31366455	31394318	1	KNOWN	6.11157e-05	0.796194	0	0	34	1.681e-08	rs3751855	19
1012	CDH13	16	82660408	83830204	1	KNOWN	NA	-0.348066	2	4.985	0	2.748e-08	rs7194615	20
10458	BAIAP2	17	79008948	79091232	1	KNOWN	0.464202	0.183175	10	12.58	12	4.632e-08	rs56084168	21
9625	AATK	17	79091095	79139877	-1	KNOWN	0.806764	0.778319	2	9.04	4	4.632e-08	rs56084168	21
55184	DZANK1	20	18364011	18447925	-1	KNOWN	4.59513e-15	0.257765	0	0	90	7.777e-08	rs3736775;rs6045466	22
10741	RBBP9	20	18467184	18477887	-1	KNOWN	0.10391	0.941149	1	0.065	197	2.989e-08	rs3736775;rs6045466	22
10483	SEC23B	20	18488137	18542059	1	KNOWN	6.85929e-14	-0.826132	27	27.9	176	7.625e-10	rs3736775;rs6045466;rs78379741	22
92675	DTD1	20	18568537	18744561	1	KNOWN	0.290213	-0.00836478	241	19.34	319	7.625e-10	rs3736775;rs6045466;rs78379741	22
100128496	C20orf78	20	18790372	18810797	-1	KNOWN	NA	-0.0967877	1	1.431	0	9.897e-09	rs78379741	22
2847	MCHR1	22	41074754	41078818	1	KNOWN	0.00114839	-0.0810065	0	0	1	2.135e-07	rs2413631	23
10478	SLC25A17	22	41165634	41215403	-1	KNOWN	0.0241848	-0.779479	1	0.4	82	1.552e-08	rs9611486;rs2413631;rs11090045	23
63929	XPNPEP3	22	41253081	41363838	1	KNOWN	8.88349e-06	-0.745194	1	2.445	49	3.43e-08	rs2413631;rs9611486	23
150353	DNAJB7	22	41255553	41258130	-1	KNOWN	2.09351e-11	0.355457	0	0	42	3.43e-08	rs2413631;rs9611486	23
9978	RBX1	22	41347351	41369313	1	KNOWN	0.940247	-0.356288	1	2.445	0	3.831e-08	rs9611486;rs2413631	23
2033	EP300	22	41487790	41576081	1	KNOWN	1	NA	10	11.01	105	1.772e-10	rs2413631;rs9611486;rs11090045	23
83746	L3MBTL2	22	41601209	41627275	1	KNOWN	0.013028	-0.618259	9	18.58	114	1.772e-10	rs2413631;rs9611486;rs34011394;rs11090045	23
150356	CHADL	22	41625517	41636938	-1	KNOWN	0.0808135	0.299037	3	1.185	0	6.11e-08	rs9611486;rs11090045	23
5905	RANGAP1	22	41641615	41682255	-1	KNOWN	0.132719	-0.376522	36	14.19	47	1.552e-08	rs9611486;rs34011394;rs11090045	23
23264	ZC3H7B	22	41697526	41756151	1	KNOWN	0.990762	-0.628158	33	15.83	3	1.772e-10	rs34011394;rs9611486;rs11090045	23
7008	TEF	22	41763337	41795330	1	KNOWN	0.421036	0.114829	6	1.998	144	1.772e-10	rs2413631;rs9611486;rs34011394;rs11090045	23
10766	TOB2	22	41829496	41843027	-1	KNOWN	0.70319	-1.01474	0	0	90	1.772e-10	rs9611486;rs34011394;rs11090045	23
84844	PHF5A	22	41855721	41864729	-1	KNOWN	0.849501	-0.474224	1	5.15	0	1.597e-07	rs11090045	23
50	ACO2	22	41865129	41924993	1	KNOWN	0.454378	-0.617412	0	0	82	1.772e-10	rs9611486;rs34011394;rs11090045	23
171568	POLR3H	22	41921808	41940610	-1	KNOWN	0.00200711	-1.30585	0	0	110	1.772e-10	rs2413631;rs9611486;rs11090045	23
27254	CSDC2	22	41956767	41973745	1	KNOWN	0.0798035	0.319356	0	0	15	1.772e-10	rs11090045	23
5372	PMM1	22	41972898	41985894	-1	KNOWN	0.000159925	NA	0	0	15	1.772e-10	rs11090045	23
27351	DESI1	22	41994032	42017100	-1	KNOWN	0.0937225	-0.0430032	0	0	11	1.597e-07	rs11090045	23
4809	SNU13	22	42069934	42086508	-1	KNOWN	0.710585	0.0822262	0	0	3	3.592e-06	rs11090045	23
150365	MEI1	22	42095503	42195460	1	KNOWN	1.21592e-08	0.500155	0	0	138	1.772e-10	rs2413631;rs9611486;rs34011394;rs11090045	23
79879	CCDC134	22	42196683	42222303	1	KNOWN	0.000741173	0.32496	0	0	14	3.877e-08	rs9611486;rs11090045	23
164684	WBP2NL	22	42394729	42454460	1	KNOWN	2.07233e-09	0.730693	0	0	24	3.831e-08	rs9611486	23
Start: Starting position of the gene.
End: Ending position of the gene.
Strand: Strand of the gene.
Status: Status of the gene from Ensembl.
pLI score: pLI score from ExAC database. The probability of being loss-of-function intolerant. The higher the score is, the more intolerant to loss-of-function mutations the gene is.
ncRVIS: Non-coding residual variation intolerance score. The higher the score is, the more intolerant to non-coding variation the gene is.
Pos. Mapped SNPs: The number of SNPs mapped to gene based on positional mapping.
Max. CADD score: The maximum CADD score of mapped SNPs by positional mapping.
eQTL Mapped SNPs: The number of SNPs mapped to the gene based on eQTL mapping.
Min. GWAS P: The minimum P-value of mapped SNPs.
Ind. Sig. SNPs: rsID of the all independent significant SNPs of mapped SNPs.
Locus: Index of genomic loci where mapped SNPs are from.
