# Supplementary material for: Item-level analyses reveal genetic heterogeneity in neuroticism
Source: Nat Commun. 2018 Mar 2;9:905. doi: 10.1038/s41467-018-03242-8 (PMC5834468; doi:10.1038/s41467-018-03242-8)
Supplement: Supplementary file 30 — Supplementary Data 26 [file 41467_2018_3242_MOESM30_ESM.xlsx]

## Sheet: Supplementary Data 26
Supplementary Data 26. Genes implicated in SNP-based analysis (FUMA) of item SUF-NERV
Gene
EntrezID	HUGO	CHR	Start	End	Strand	Status	pLI score	ncRVIS	Pos. Mapped SNPs	Max. CADD score	eQTL Mapped SNPs	Min. GWAS P	Ind. Sig. SNPs	Locus
253559	CADM2	3	85008132	86123579	1	KNOWN	0.984669	0.117806	564	21.5	551	1.031e-10	rs9811546;rs9854869;rs7618494;rs9829032	1
57706	DENND1A	9	126141933	126692431	-1	KNOWN	0.904475	-0.0551646	19	7.26	23	3.554e-08	rs6478623	2
392	ARHGAP1	11	46698630	46722165	-1	KNOWN	0.185565	-0.389142	0	0	1	9.962e-10	rs10501320	3
79096	C11orf49	11	46958240	47185936	1	KNOWN	5.45468e-07	0.564558	0	0	8	7.241e-12	rs10501320	3
84364	ARFGAP2	11	47185848	47198676	-1	KNOWN	0.562991	-0.150782	0	0	8	7.241e-12	rs10501320	3
1643	DDB2	11	47236493	47260767	1	KNOWN	0.00511791	0.677015	1	6.321	83	1.445e-15	rs3740688;rs12787112;rs10501320	3
53	ACP2	11	47260853	47270457	-1	KNOWN	0.000525977	-0.370782	0	0	128	1.445e-15	rs10501320;rs10769256;rs3740688;rs11039297;rs12787112	3
10062	NR1H3	11	47269851	47290396	1	KNOWN	0.856186	0.657584	2	7.115	120	1.445e-15	rs10501320;rs10769256;rs11039297;rs7107356;rs12787112	3
8567	MADD	11	47290712	47351582	1	KNOWN	0.000901823	-0.37505	6	16.92	204	4.152e-16	rs10501320;rs10769256;rs3740688;rs11039297;rs12787112	3
4607	MYBPC3	11	47352957	47374253	-1	KNOWN	1.35054e-06	-0.432352	7	2.068	220	4.152e-16	rs10501320;rs10769256;rs3740688;rs11039297;rs7107356;rs12787112	3
6688	SPI1	11	47376411	47400127	-1	KNOWN	0.897231	NA	40	13.62	0	1.046e-10	rs10769256;rs3740688;rs11039297;rs12787112	3
91252	SLC39A13	11	47428683	47438047	1	KNOWN	0.011852	-0.332419	7	9.403	51	1.174e-10	rs10769256;rs11039297;rs12787112	3
5702	PSMC3	11	47440320	47447993	-1	KNOWN	0.9792	-0.404697	16	14.47	143	4.152e-16	rs7107356;rs12787112;rs10769256;rs11039297	3
5913	RAPSN	11	47459308	47470730	-1	KNOWN	0.0326445	0.0487816	13	9.298	248	4.152e-16	rs10501320;rs10769256;rs3740688;rs11039297;rs7107356;rs12787112	3
10658	CELF1	11	47487496	47587121	-1	KNOWN	0.998617	-0.376216	29	21.4	47	7.949e-16	rs11039297;rs7107356;rs12787112;rs10769256	3
4722	NDUFS3	11	47586888	47606114	1	KNOWN	0.047137	-0.0123446	5	8.359	83	4.152e-16	rs11039297;rs7107356;rs12787112;rs10769256	3
114971	PTPMT1	11	47586982	47595013	1	KNOWN	0.459152	NA	1	1.122	55	4.152e-16	rs11039297;rs7107356;rs12787112;rs10769256	3
55709	KBTBD4	11	47593749	47600567	-1	KNOWN	0.0180744	-0.492621	1	8.529	0	9.63e-16	rs11039297;rs7107356;rs12787112	3
55709	KBTBD4	11	47599277	47599823	1	KNOWN	NA	-0.492621	0	0	0	9.63e-16	rs11039297;rs7107356;rs12787112	3
399888	FAM180B	11	47608198	47610746	1	KNOWN	0.315838	NA	3	6.857	88	5.221e-16	rs3740688;rs12787112;rs11039297;rs7107356	3
114900	C1QTNF4	11	47611216	47616211	-1	KNOWN	0.679081	NA	6	16.54	386	4.152e-16	rs10501320;rs10769256;rs3740688;rs11039297;rs7107356;rs12787112	3
23788	MTCH2	11	47638867	47664175	-1	KNOWN	0.166788	0.0369336	20	25.4	164	4.152e-16	rs10769256;rs3740688;rs11039297;rs7107356;rs12787112	3
79841	AGBL2	11	47681143	47736941	-1	KNOWN	6.81051e-12	-0.765874	51	14.22	0	4.152e-16	rs11039297;rs7107356;rs12787112	3
23360	FNBP4	11	47738072	47788995	-1	KNOWN	0.999993	-0.713792	54	10.31	326	4.152e-16	rs11039297;rs7107356;rs12787112	3
23279	NUP160	11	47799639	47870107	-1	KNOWN	0.0239792	-0.345694	80	16.91	169	1.483e-15	rs11039297;rs7107356;rs12787112	3
5795	PTPRJ	11	48002113	48189670	1	KNOWN	2.38654e-05	NA	0	0	59	1.46e-15	rs11039297;rs7107356;rs12787112	3
4053	LTBP2	14	74964873	75079306	-1	KNOWN	0.0187347	-0.951916	0	0	29	4.713e-09	rs8004430;rs2193596	4
9870	AREL1	14	75120140	75179818	-1	KNOWN	0.0118021	-0.560095	7	7.387	6	8.882e-09	rs8004430;rs2193596	4
51077	FCF1	14	75179847	75203394	1	KNOWN	0.934257	-1.34336	7	5.817	66	4.713e-09	rs8004430;rs2193596	4
56252	YLPM1	14	75230069	75322244	1	KNOWN	0.999933	-0.911821	29	11.1	2	4.713e-09	rs2193596;rs8004430	4
283571	PROX2	14	75319736	75330537	-1	KNOWN	7.88535e-07	0.50268	7	5.881	0	1.384e-08	rs2193596	4
1743	DLST	14	75348594	75370448	1	KNOWN	0.950394	0.114612	15	18.11	71	4.713e-09	rs2193596;rs8004430	4
83694	RPS6KL1	14	75370657	75390099	-1	KNOWN	0.000674281	0.895648	4	9.295	72	4.713e-09	rs2193596;rs8004430	4
5228	PGF	14	75408537	75422487	-1	KNOWN	0.898304	0.707089	0	0	65	4.713e-09	rs8004430;rs2193596	4
8892	EIF2B2	14	75469614	75476292	1	KNOWN	0.000428256	-0.0390456	0	0	57	4.713e-09	rs8004430;rs2193596	4
27030	MLH3	14	75480467	75518235	-1	KNOWN	0.000425002	-0.700881	0	0	48	4.714e-09	rs2193596	4
97	ACYP1	14	75519924	75536186	-1	KNOWN	0.223002	-0.0927418	0	0	39	4.967e-09	rs2193596	4
79696	ZC2HC1C	14	75530873	75545126	1	KNOWN	1.62188e-06	-0.426602	0	0	2	4.745e-06	rs2193596	4
91754	NEK9	14	75548822	75594047	-1	KNOWN	1.19202e-06	-0.674712	0	0	23	1.266e-08	rs2193596	4
Start: Starting position of the gene.
End: Ending position of the gene.
Strand: Strand of the gene.
Status: Status of the gene from Ensembl.
pLI score: pLI score from ExAC database. The probability of being loss-of-function intolerant. The higher the score is, the more intolerant to loss-of-function mutations the gene is.
ncRVIS: Non-coding residual variation intolerance score. The higher the score is, the more intolerant to non-coding variation the gene is.
Pos. Mapped SNPs: The number of SNPs mapped to gene based on positional mapping.
Max. CADD score: The maximum CADD score of mapped SNPs by positional mapping.
eQTL Mapped SNPs: The number of SNPs mapped to the gene based on eQTL mapping.
Min. GWAS P: The minimum P-value of mapped SNPs.
Ind. Sig. SNPs: rsID of the all independent significant SNPs of mapped SNPs.
Locus: Index of genomic loci where mapped SNPs are from.
