# Supplementary material for: Item-level analyses reveal genetic heterogeneity in neuroticism
Source: Nat Commun. 2018 Mar 2;9:905. doi: 10.1038/s41467-018-03242-8 (PMC5834468; doi:10.1038/s41467-018-03242-8)
Supplement: Supplementary file 31 — Supplementary Data 27 [file 41467_2018_3242_MOESM31_ESM.xlsx]

## Sheet: Supplementary Data 27
Supplementary Data 27. Genes implicated in SNP-based analysis (FUMA) of item HURT
Gene
EntrezID	HUGO	CHR	Start	End	Strand	Status	pLI score	ncRVIS	Pos. Mapped SNPs	Max. CADD score	eQTL Mapped SNPs	Min. GWAS P	Ind. Sig. SNPs	Locus
1376	CPT2	1	53662101	53679869	1	KNOWN	4.77178e-07	-0.839511	5	11.99	57	8.053e-09	rs12028465	1
54987	C1orf123	1	53679771	53686289	-1	KNOWN	1.26488e-07	-0.124833	6	6.672	58	8.053e-09	rs12028465	1
4116	MAGOH	1	53692564	53704282	-1	KNOWN	0.747938	-0.642359	9	14.96	0	2.295e-07	rs12028465	1
7804	LRP8	1	53711217	53793742	-1	KNOWN	0.999986	-0.679008	35	34	58	8.053e-09	rs12028465	1
777	CACNA1E	1	181382238	181777219	1	KNOWN	1	-0.119553	19	15.99	0	4.171e-08	rs4652676	2
23418	CRB1	1	197170592	197447585	1	KNOWN	3.35698e-09	-0.367869	2	7.624	0	2.856e-09	rs2488401	3
163486	DENND1B	1	197473878	197744826	-1	KNOWN	0.636578	-0.145185	31	17.89	52	1.109e-10	rs2488401	3
92	ACVR2A	2	148602086	148688393	1	KNOWN	0.993932	-1.04629	17	20.3	125	3.076e-10	rs10210652;rs56408516;rs1375859	4
5000	ORC4	2	148687968	148779147	-1	KNOWN	2.29195e-06	-0.920871	16	10.83	119	1.179e-09	rs10210652;rs1375859	4
55777	MBD5	2	148778580	149275805	1	KNOWN	0.999852	-0.905737	83	13.31	87	7.897e-10	rs56408516;rs1375859	4
91752	ZNF804A	2	185463093	185804219	1	KNOWN	0.827436	NA	10	13.97	0	2.107e-08	rs1978573	5
25945	NECTIN3	3	110788918	110994410	1	KNOWN	0.733661	0.273506	0	0	135	2.531e-08	rs10511285	7
1814	DRD3	3	113847499	113918254	-1	KNOWN	0.0102953	0.00018172	21	13.44	28	3.352e-08	rs62268962	8
7634	ZNF80	3	113953483	113956425	-1	KNOWN	5.32107e-08	0.529266	0	0	31	3.352e-08	rs62268962	8
201633	TIGIT	3	113995760	114029135	1	KNOWN	0.0451499	0.134511	0	0	28	3.352e-08	rs62268962	8
1836	SLC26A2	5	149340300	149373018	1	KNOWN	2.16617e-05	-0.575729	3	8.154	20	1.284e-08	rs2027798	9
81789	TIGD6	5	149372681	149380730	-1	KNOWN	4.86407e-06	-0.0642947	1	4.472	20	1.284e-08	rs2027798	9
22993	HMGXB3	5	149379884	149432386	1	KNOWN	NA	0.181911	9	14.81	20	1.284e-08	rs2027798	9
1436	CSF1R	5	149432854	149492935	-1	KNOWN	0.993498	0.97657	8	7.343	0	1.284e-08	rs2027798	9
3107	HLA-C	6	31236526	31239907	-1	KNOWN	9.94564e-10	8.44189	0	0	3	1.599e-08	rs8111	11
3106	HLA-B	6	31321649	31324965	-1	KNOWN	0.00266463	10.6253	0	0	9	9.959e-09	rs8111	11
7916	PRRC2A	6	31588497	31605548	1	KNOWN	1	NA	0	0	4	9.959e-09	rs8111	11
7917	BAG6	6	31606805	31620482	-1	KNOWN	0.999988	-0.32119	0	0	11	9.959e-09	rs8111	11
23564	DDAH2	6	31694815	31698394	-1	KNOWN	0.842139	-0.370986	0	0	1	1.599e-08	rs8111	11
50854	C6orf48	6	31802385	31807541	1	KNOWN	5.82447e-05	-0.0706833	0	0	1	5.758e-07	rs8111	11
80736	SLC44A4	6	31830969	31846823	-1	KNOWN	8.2783e-08	0.141295	0	0	4	9.959e-09	rs8111	11
717	C2	6	31865562	31913449	1	KNOWN	1.37889e-06	-0.608182	0	0	2	2.061e-07	rs8111	11
629	CFB	6	31895475	31919825	1	NOVEL	NA	-0.355687	0	0	1	2.061e-07	rs8111	11
7936	NELFE	6	31919864	31926887	-1	KNOWN	0.756273	-0.0686102	0	0	6	9.959e-09	rs8111	11
1797	DXO	6	31937587	31940069	-1	KNOWN	4.9848e-10	NA	0	0	1	5.758e-07	rs8111	11
8859	STK19	6	31938868	31950598	1	KNOWN	0.00461708	-0.316128	1	3.532	0	5.758e-07	rs8111	11
720	C4A	6	31949801	31970458	1	KNOWN	NA	-0.318572	0	0	11	9.959e-09	rs8111	11
721	C4B	6	31982539	32003195	1	KNOWN	NA	-0.318572	0	0	11	9.959e-09	rs8111	11
1589	CYP21A2	6	32006042	32009447	1	KNOWN	0.672307	0.394527	0	0	11	9.959e-09	rs8111	11
7148	TNXB	6	32008931	32083111	-1	KNOWN	0.774154	-0.827101	2	7.017	11	9.959e-09	rs8111	11
1388	ATF6B	6	32065953	32096030	-1	KNOWN	1.67701e-06	0.204046	2	23	11	9.959e-09	rs8111	11
63943	FKBPL	6	32096484	32098068	-1	KNOWN	5.35499e-05	0.348686	3	4.848	0	1.094e-08	rs8111	11
80863	PRRT1	6	32116136	32122150	-1	KNOWN	0.407946	-0.838939	3	13.45	2	1.599e-08	rs8111	11
9374	PPT2	6	32121218	32134011	1	KNOWN	0.772683	-0.617997	0	0	11	9.959e-09	rs8111	11
100532746	PPT2-EGFL8	6	32121622	32139755	1	NOVEL	NA	NA	0	0	11	9.959e-09	rs8111	11
80864	EGFL8	6	32132360	32136058	1	KNOWN	3.51577e-06	0.257304	0	0	11	9.959e-09	rs8111	11
6048	RNF5	6	32146131	32151930	1	KNOWN	0.00299042	0.00681417	0	0	9	9.959e-09	rs8111	11
177	AGER	6	32148745	32152101	-1	KNOWN	1.46448e-10	-0.301869	0	0	9	9.959e-09	rs8111	11
5089	PBX2	6	32152512	32157963	-1	KNOWN	0.889707	-0.473698	0	0	2	1.756e-08	rs8111	11
63940	GPSM3	6	32158543	32163300	-1	KNOWN	0.609592	-0.739905	0	0	11	9.959e-09	rs8111	11
4855	NOTCH4	6	32162620	32191844	-1	KNOWN	1.19532e-10	0.0113186	0	0	11	9.959e-09	rs8111	11
3119	HLA-DQB1	6	32627244	32636160	-1	KNOWN	0.353015	22.5355	0	0	1	9.797e-06	rs8111	11
3118	HLA-DQA2	6	32709119	32714992	1	KNOWN	0.00504406	3.37251	0	0	2	2.718e-08	rs8111	11
11281	POU6F2	7	39017598	39532694	1	KNOWN	0.000369076	-0.0957469	73	14.07	0	6.286e-09	rs11767715	12
2918	GRM8	7	126078652	126893348	-1	KNOWN	0.00403862	NA	574	20.7	24	1.364e-16	rs28673263;rs2237739;rs11974286;rs6954055;rs7811921;rs34548930;rs12706746;rs137951474;rs2283076;rs929175;rs76335349	13
158293	FAM120AOS	9	96208776	96215874	-1	KNOWN	0.514391	0.00743144	7	7.979	81	2.628e-08	rs17532098	16
23196	FAM120A	9	96214004	96328397	1	KNOWN	0.999907	-0.298117	56	14.57	0	2.628e-08	rs17532098	16
5253	PHF2	9	96338689	96441869	1	KNOWN	0.994132	0.745198	15	8.559	66	2.628e-08	rs17532098	16
5727	PTCH1	9	98205262	98279339	-1	KNOWN	0.999999	0.305978	60	19.66	82	2.817e-11	rs145965565	17
26519	TIMM10	11	57295936	57298276	-1	KNOWN	0.00949476	0.000100078	0	0	98	2.164e-08	rs73480560;rs674094	18
219537	SMTNL1	11	57308979	57318108	1	KNOWN	6.40315e-06	NA	0	0	19	2.124e-06	rs73480560	18
710	SERPING1	11	57364860	57382326	1	KNOWN	0.972837	-0.519499	14	7.733	72	2.164e-08	rs73480560;rs674094	18
219539	YPEL4	11	57412560	57417417	-1	KNOWN	0.805555	-2.01157	0	0	59	4.402e-08	rs73480560;rs674094	18
10978	CLP1	11	57416465	57429340	1	KNOWN	0.937605	-0.832602	4	7.404	62	3.234e-08	rs73480560;rs674094	18
25921	ZDHHC5	11	57435219	57468659	1	KNOWN	0.999924	-0.831025	13	15.65	98	2.164e-08	rs73480560;rs674094	18
219541	MED19	11	57471186	57479693	-1	KNOWN	0.68379	-0.1517	1	1.602	98	2.164e-08	rs674094;rs73480560	18
51075	TMX2	11	57480072	57508445	1	KNOWN	0.429914	0.120517	10	14.56	97	2.164e-08	rs674094;rs73480560	18
100528016	TMX2-CTNND1	11	57480077	57559058	1	NOVEL	NA	NA	19	15.94	0	1.499e-07	rs674094	18
280636	C11orf31	11	57508825	57510986	1	KNOWN	0.000781712	-0.641634	1	6.479	0	7.43e-07	rs674094	18
1500	CTNND1	11	57520715	57587018	1	KNOWN	0.995313	-1.42886	13	15.94	0	6.49e-08	rs73480560;rs674094	18
54970	TTC12	11	113185251	113254266	1	KNOWN	1.44727e-07	-0.271528	13	19.44	82	1.244e-09	rs1116313;rs4648319;rs35738585	19
255239	ANKK1	11	113258513	113271140	1	KNOWN	2.51117e-08	-0.0175482	12	8.304	110	7.085e-10	rs1116313;rs4648319;rs35738585	19
1813	DRD2	11	113280318	113346413	-1	KNOWN	0.733264	NA	64	19.89	38	4.478e-10	rs1116313;rs4648319;rs35738585;rs10891564	19
80975	TMPRSS5	11	113558272	113577095	-1	KNOWN	2.57786e-08	0.183794	0	0	19	2.46e-08	rs1116313	19
7374	UNG	12	109535379	109548797	1	KNOWN	0.0465812	-1.04807	0	0	42	2.516e-09	rs7959663	20
32	ACACB	12	109554400	109706031	1	KNOWN	5.12433e-22	0.136953	0	0	14	1.677e-08	rs7959663	20
121643	FOXN4	12	109715784	109747025	-1	KNOWN	0.133061	-0.465357	0	0	112	8.506e-10	rs7959663;rs10850379	20
283446	MYO1H	12	109785708	109893328	1	KNOWN	2.91611e-17	0.269947	54	10.28	112	8.506e-10	rs7959663;rs10850379	20
83892	KCTD10	12	109886461	109915349	-1	KNOWN	0.17267	0.585873	7	2.951	112	8.506e-10	rs10850379;rs7959663	20
89910	UBE3B	12	109915207	109974507	1	KNOWN	0.00938771	0.786226	17	22.7	112	8.506e-10	rs10850379;rs7959663	20
326625	MMAB	12	109991542	110011679	-1	KNOWN	0.00387716	2.91819	22	8.896	109	8.506e-10	rs7959663;rs10850379	20
4598	MVK	12	110011060	110035067	1	KNOWN	0.0421614	-0.508882	11	4.029	67	2.516e-09	rs7959663;rs10850379	20
87	ACTN1	14	69340860	69446157	-1	KNOWN	0.999931	NA	0	0	3	1.321e-06	rs2102923	21
8816	DCAF5	14	69517598	69619867	-1	KNOWN	0.999969	-1.0373	21	11.44	0	2.607e-08	rs2102923	21
55218	EXD2	14	69658228	69709075	1	KNOWN	1.11026e-08	-0.961556	13	11.99	0	1.246e-08	rs2102923	21
57452	GALNT16	14	69725994	69821183	1	KNOWN	0.0168277	NA	4	5.106	0	1.321e-06	rs2102923	21
5045	FURIN	15	91411822	91426688	1	KNOWN	0.999933	-0.15638	13	16.3	23	2.004e-09	rs4932177;rs4702	22
2242	FES	15	91426925	91439006	1	KNOWN	2.7739e-05	NA	10	9.551	23	2.004e-09	rs4932177;rs4702	22
26276	VPS33B	15	91541646	91565833	-1	KNOWN	2.91337e-09	-0.472004	0	0	1	2.004e-09	rs4702	22
1012	CDH13	16	82660408	83830204	1	KNOWN	NA	-0.348066	61	21.8	0	6.035e-08	rs62035176	24
9423	NTN1	17	8924859	9147317	1	KNOWN	NA	-0.415331	3	17.34	0	4.073e-08	rs4791774	25
79777	ACBD4	17	43209967	43221548	1	KNOWN	1.82643e-05	-0.326407	0	0	3	1.341e-21	rs62064594;rs61572747;rs55657917	26
752	FMNL1	17	43298811	43324687	1	KNOWN	0.999687	NA	0	0	2211	6.795e-29	rs62064594;rs61572747;rs55657917;rs34186148;rs4076453;rs242949;rs754593;rs7225002;rs199504	26
124783	SPATA32	17	43331760	43339479	-1	KNOWN	2.95265e-05	-0.414756	0	0	128	7.396e-27	rs17686238;rs62064594;rs61572747;rs9905348;rs55657917	26
201176	ARHGAP27	17	43471275	43511787	-1	KNOWN	0.00125584	-0.761628	78	15.45	2322	6.795e-29	rs17686238;rs62064594;rs61572747;rs9905348;rs1724422;rs113100008;rs9303521;rs7225384;rs55657917;rs35909029;rs34186148;rs4076453;rs242949;rs242947;rs9899833;rs754593;rs2435201;rs8067056;rs7225002;rs17698176;rs199504	26
9842	PLEKHM1	17	43513266	43568115	-1	KNOWN	0.840543	-0.663068	61	14.58	2324	6.795e-29	rs17686238;rs62064594;rs61572747;rs9905348;rs1724422;rs113100008;rs9303521;rs7225384;rs55657917;rs35909029;rs34186148;rs4076453;rs242949;rs242947;rs9899833;rs3785880;rs754593;rs2435201;rs8067056;rs7225002;rs199504	26
1394	CRHR1	17	43699267	43913194	1	KNOWN	0.792134	2.03809	141	22	2328	6.795e-29	rs17686238;rs62064594;rs61572747;rs9905348;rs1724422;rs113100008;rs9303521;rs7225384;rs55657917;rs35909029;rs34186148;rs4076453;rs242949;rs242947;rs9899833;rs3785880;rs754593;rs2435201;rs8067056;rs7225002;rs199504	26
162540	SPPL2C	17	43922256	43924438	1	KNOWN	2.29525e-05	0.187395	12	25.6	2248	6.795e-29	rs62064594;rs61572747;rs55657917;rs9899833;rs8067056;rs199504;rs242947	26
4137	MAPT	17	43971748	44105700	1	KNOWN	4.68265e-05	2.01024	541	34	2373	6.795e-29	rs62064594;rs61572747;rs9905348;rs1724422;rs113100008;rs9303521;rs7225384;rs55657917;rs35909029;rs34186148;rs4076453;rs242949;rs242947;rs9899833;rs3785880;rs754593;rs2435201;rs8067056;rs7225002;rs17692129;rs17698176;rs199504;rs1563304	26
246744	STH	17	44076616	44077060	1	KNOWN	0.00444467	0.274193	1	0.002	0	1.493e-27	rs55657917;rs199504	26
284058	KANSL1	17	44107282	44302733	-1	KNOWN	0.999734	0.0589452	528	17	2015	6.795e-29	rs62064594;rs61572747;rs55657917;rs4076453;rs9899833;rs3785880;rs754593;rs2435201;rs8067056;rs7225002;rs17692129;rs17698176;rs199504	26
100506084	ARL17B	17	44352150	44439130	-1	KNOWN	NA	-0.428243	17	9.995	468	2.14e-28	rs55657917;rs242947;rs9899833;rs754593;rs2435201;rs8067056;rs7225002;rs17698176;rs199504	26
9884	LRRC37A	17	44370099	44415160	1	KNOWN	0.890487	NA	0	0	2371	6.795e-29	rs17686238;rs62064594;rs61572747;rs9905348;rs1724422;rs113100008;rs9303521;rs7225384;rs55657917;rs35909029;rs34186148;rs4076453;rs242949;rs242947;rs9899833;rs3785880;rs754593;rs2435201;rs8067056;rs7225002;rs17692129;rs17698176;rs199504;rs1563304	26
474170	LRRC37A2	17	44588877	44633016	1	KNOWN	NA	NA	0	0	2249	6.795e-29	rs62064594;rs1724422;rs113100008;rs9303521;rs7225384;rs55657917;rs35909029;rs34186148;rs4076453;rs242949;rs242947;rs9899833;rs3785880;rs754593;rs2435201;rs8067056;rs7225002;rs17692129;rs17698176;rs199504;rs1563304	26
51326	ARL17A	17	44594068	44657088	-1	KNOWN	NA	-2.38258	0	0	72	3.729e-24	rs55657917;rs3785880;rs7225002;rs17692129;rs17698176;rs199504;rs1563304	26
4905	NSF	17	44668035	44834830	1	KNOWN	0.713682	-0.566247	40	16.01	226	1.77e-28	rs62064594;rs55657917;rs3785880;rs7225002;rs17692129;rs17698176;rs199504;rs1563304	26
7473	WNT3	17	44839872	44910520	-1	KNOWN	0.946108	-0.191111	35	13.14	1500	1.77e-28	rs55657917;rs4076453;rs242949;rs242947;rs9899833;rs754593;rs2435201;rs8067056;rs7225002;rs17692129;rs17698176;rs199504;rs1563304	26
9570	GOSR2	17	45000483	45105003	1	KNOWN	0.000289194	0.147391	0	0	24	2.643e-23	rs199504;rs1563304	26
9570	GOSR2	17	45000499	45124520	1	NOVEL	NA	NA	0	0	24	2.643e-23	rs199504;rs1563304	26
3212	HOXB2	17	46618256	46623441	-1	KNOWN	0.00183831	0.974079	0	0	1	5.007e-28	rs55657917	26
3217	HOXB7	17	46684594	46710934	-1	KNOWN	0.00759639	-0.376189	0	0	1	5.007e-28	rs55657917	26
56853	CELF4	18	34823010	35146000	-1	KNOWN	0.974365	1.3888	37	21.1	0	2.067e-15	rs1815823;rs4799936;rs12969480;rs7506595;rs11663050	27
4772	NFATC1	18	77155856	77289325	1	KNOWN	0.96922	0.750396	0	0	1	5.508e-07	rs545853	28
9150	CTDP1	18	77439801	77514510	1	KNOWN	0.924155	-0.131002	40	6.598	53	2.796e-08	rs545853	28
26251	KCNG2	18	77623668	77660184	1	KNOWN	0.00583162	NA	0	0	6	3.482e-06	rs545853	28
10950	BTG3	21	18965971	18985265	-1	KNOWN	0.696546	NA	0	0	12	3.852e-09	rs1389993	29
Start: Starting position of the gene.
End: Ending position of the gene.
Strand: Strand of the gene.
Status: Status of the gene from Ensembl.
pLI score: pLI score from ExAC database. The probability of being loss-of-function intolerant. The higher the score is, the more intolerant to loss-of-function mutations the gene is.
ncRVIS: Non-coding residual variation intolerance score. The higher the score is, the more intolerant to non-coding variation the gene is.
Pos. Mapped SNPs: The number of SNPs mapped to gene based on positional mapping.
Max. CADD score: The maximum CADD score of mapped SNPs by positional mapping.
eQTL Mapped SNPs: The number of SNPs mapped to the gene based on eQTL mapping.
Min. GWAS P: The minimum P-value of mapped SNPs.
Ind. Sig. SNPs: rsID of the all independent significant SNPs of mapped SNPs.
Locus: Index of genomic loci where mapped SNPs are from.
