# Supplementary material for: Item-level analyses reveal genetic heterogeneity in neuroticism
Source: Nat Commun. 2018 Mar 2;9:905. doi: 10.1038/s41467-018-03242-8 (PMC5834468; doi:10.1038/s41467-018-03242-8)
Supplement: Supplementary file 32 — Supplementary Data 28 [file 41467_2018_3242_MOESM32_ESM.xlsx]

## Sheet: Supplementary Data 28
Supplementary Data 28. Genes implicated in SNP-based analysis (FUMA) of item WORR-EMB
Gene
EntrezID	HUGO	CHR	Start	End	Strand	Status	pLI score	ncRVIS	Pos. Mapped SNPs	Max. CADD score	eQTL Mapped SNPs	Min. GWAS P	Ind. Sig. SNPs	Locus
80342	TRAF3IP3	1	209929377	209955668	1	KNOWN	1.37649e-06	0.998575	0	0	2	1.193e-07	rs227199	1
148304	C1orf74	1	209955661	209957904	-1	KNOWN	0.489345	-0.717379	0	0	2	1.193e-07	rs227199	1
3664	IRF6	1	209959036	209979465	-1	KNOWN	0.975119	1.21214	0	0	2	1.193e-07	rs227199	1
27042	DIEXF	1	210001352	210030910	1	KNOWN	0.0492349	2.01449	0	0	5	3.867e-08	rs227199	1
255928	SYT14	1	210111538	210337636	1	KNOWN	0.966549	-1.29462	4	1.924	1	3.785e-08	rs1983614;rs227199	1
10777	ARPP21	3	35680437	35835988	1	KNOWN	0.00367693	-0.595813	58	14.81	59	1.059e-12	rs11129662;rs4678795;rs9811585;rs1562503;rs1184523	2
5523	PPP2R3A	3	135684515	135866733	1	KNOWN	0.920488	-0.863679	2	4.911	29	1.655e-09	rs1698982;rs6439649	4
55167	MSL2	3	135867764	135916083	-1	KNOWN	0.889664	-1.74205	2	2.937	61	1.098e-09	rs1698982;rs6439649	4
5096	PCCB	3	135969148	136056738	1	KNOWN	0.000735839	-0.38516	18	10.5	115	4.82e-11	rs1698982;rs6439649	4
10274	STAG1	3	136055077	136471220	-1	KNOWN	1	-0.647638	69	13.55	0	4.82e-11	rs1698982;rs6439649	4
53833	IL20RB	3	136665072	136729927	1	KNOWN	0.000354183	0.165775	0	0	17	6.402e-09	rs1698982;rs6439649	4
3064	HTT	4	3076408	3245676	1	KNOWN	1	-0.565823	1	5.048	0	9.051e-10	rs362307	5
345222	MSANTD1	4	3246096	3273465	1	KNOWN	0.322172	-0.464369	1	3.899	8	9.051e-10	rs362307;rs10027926	5
6002	RGS12	4	3294755	3441640	1	KNOWN	0.000560374	0.0730534	11	7.438	5	2.756e-08	rs10027926	5
84418	CYSTM1	5	139554227	139661637	1	KNOWN	0.284309	-0.813371	13	8.287	10	1.663e-08	rs3777095	8
5201	PFDN1	5	139624624	139682706	-1	KNOWN	0.805475	0.153288	42	15.26	75	1.346e-08	rs3777095	8
1839	HBEGF	5	139712428	139726216	-1	KNOWN	0.830814	0.319757	7	7.307	0	7.154e-07	rs3777095	8
10011	SRA1	5	139916925	139937895	-1	KNOWN	5.00128e-06	-0.871643	0	0	21	1.786e-08	rs3777095	8
10307	APBB3	5	139937853	139973337	-1	KNOWN	1.54051e-05	-0.650382	0	0	17	3.352e-08	rs3777095	8
9752	PCDHA9	5	140227048	140391929	1	KNOWN	7.88939e-14	-0.676834	0	0	2	2.07e-08	rs3777095	8
3077	HFE	6	26087509	26098571	1	KNOWN	8.49697e-07	0.210172	0	0	4	1.638e-08	rs3999543	9
3017	HIST1H2BD	6	26158349	26171577	1	KNOWN	0.000277979	-0.0152977	1	1.184	10	1.638e-08	rs3999543	9
8344	HIST1H2BE	6	26183958	26184454	1	KNOWN	0.000307872	0.445738	3	17.63	0	7.43e-07	rs3999543	9
8360	HIST1H4D	6	26188938	26189304	-1	KNOWN	0.0022643	0.870145	1	0.028	0	7.43e-07	rs3999543	9
8351	HIST1H3D	6	26197068	26199521	-1	KNOWN	0.0111951	NA	0	0	0	1.638e-08	rs3999543	9
3013	HIST1H2AD	6	26199079	26199471	-1	KNOWN	3.99677e-05	0.287759	0	0	0	1.638e-08	rs3999543	9
8343	HIST1H2BF	6	26199748	26200942	1	KNOWN	0.00030002	0.851063	1	3.217	4	1.638e-08	rs3999543	9
8367	HIST1H4E	6	26204858	26206266	1	KNOWN	0.000642251	1.83578	2	10.29	10	1.638e-08	rs3999543	9
8339	HIST1H2BG	6	26216428	26216872	-1	KNOWN	2.94452e-06	0.0253452	1	10.29	0	1.638e-08	rs3999543	9
3012	HIST1H2AE	6	26217165	26217711	1	KNOWN	0.624124	-0.273878	0	0	10	1.638e-08	rs3999543	9
8353	HIST1H3E	6	26225383	26225844	1	KNOWN	0.000813429	-0.209795	1	1.042	0	1.638e-08	rs3999543	9
3007	HIST1H1D	6	26234440	26235216	-1	KNOWN	NA	0.136123	2	4.013	0	1.638e-08	rs3999543	9
8361	HIST1H4F	6	26240561	26240976	1	KNOWN	0.181985	1.06312	2	4.013	0	1.367e-07	rs3999543	9
8968	HIST1H3F	6	26250370	26250835	-1	KNOWN	0.0422154	-0.181854	0	0	0	1.098e-06	rs3999543	9
8345	HIST1H2BH	6	26251879	26252303	1	KNOWN	0.00029573	-0.173874	1	0.015	0	1.638e-08	rs3999543	9
8355	HIST1H3G	6	26271146	26271612	-1	KNOWN	1.71006e-05	0.23442	0	0	0	1.098e-06	rs3999543	9
8346	HIST1H2BI	6	26273144	26273622	1	KNOWN	0.138012	-0.249748	0	0	0	1.098e-06	rs3999543	9
8365	HIST1H4H	6	26281283	26285762	-1	KNOWN	0.00879033	1.05907	0	0	10	1.638e-08	rs3999543	9
11118	BTN3A2	6	26365387	26378546	1	KNOWN	0.000124519	2.20791	0	0	10	1.638e-08	rs3999543	9
10385	BTN2A2	6	26383324	26395102	1	KNOWN	0.000150288	1.01572	0	0	10	1.638e-08	rs3999543	9
2918	GRM8	7	126078652	126893348	-1	KNOWN	0.00403862	NA	177	19.22	0	1.937e-10	rs727903	10
81873	ARPC5L	9	127624409	127640003	1	KNOWN	0.775599	-1.2707	0	0	105	6.291e-08	rs391957	11
2800	GOLGA1	9	127640646	127710771	-1	KNOWN	0.00610739	-0.699248	0	0	92	6.291e-08	rs391957	11
286205	SCAI	9	127704887	127905785	-1	KNOWN	0.999445	NA	108	14.94	0	7.219e-10	rs72765272;rs391957	11
5537	PPP6C	9	127908852	127952218	-1	KNOWN	0.988609	-0.703512	49	16.04	114	4.09e-09	rs391957;rs72765272;rs62581367	11
10244	RABEPK	9	127962821	127996437	1	KNOWN	4.19209e-06	0.131061	32	17.63	178	7.219e-10	rs72765272;rs391957;rs62581367	11
3309	HSPA5	9	127997132	128003609	-1	KNOWN	0.885689	-0.857996	3	6.771	0	1.262e-06	rs391957	11
26130	GAPVD1	9	128024073	128129486	1	KNOWN	1	-0.165866	2	12.76	115	1.781e-08	rs391957;rs62581367	11
406	ARNTL	11	13298199	13408813	1	KNOWN	0.987643	NA	110	22.5	180	1.595e-16	rs2054605;rs7949336;rs11022762;rs1037169;rs34588274	12
84280	BTBD10	11	13409548	13484844	-1	KNOWN	0.47732	-0.177179	0	0	162	1.595e-16	rs2054605;rs34588274;rs7949336;rs11022762	12
26519	TIMM10	11	57295936	57298276	-1	KNOWN	0.00949476	0.000100078	0	0	109	1.193e-11	rs10750866;rs641325	13
219537	SMTNL1	11	57308979	57318108	1	KNOWN	6.40315e-06	NA	0	0	30	6.458e-07	rs10750866	13
710	SERPING1	11	57364860	57382326	1	KNOWN	0.972837	-0.519499	25	23.5	83	1.193e-11	rs10750866;rs641325	13
219539	YPEL4	11	57412560	57417417	-1	KNOWN	0.805555	-2.01157	0	0	59	1.266e-11	rs10750866;rs641325	13
10978	CLP1	11	57416465	57429340	1	KNOWN	0.937605	-0.832602	4	7.404	62	1.266e-11	rs10750866;rs641325	13
25921	ZDHHC5	11	57435219	57468659	1	KNOWN	0.999924	-0.831025	13	15.65	109	1.193e-11	rs10750866;rs641325	13
219541	MED19	11	57471186	57479693	-1	KNOWN	0.68379	-0.1517	1	1.602	109	1.193e-11	rs10750866;rs641325	13
51075	TMX2	11	57480072	57508445	1	KNOWN	0.429914	0.120517	10	14.56	108	1.193e-11	rs10750866;rs641325	13
100528016	TMX2-CTNND1	11	57480077	57559058	1	NOVEL	NA	NA	19	15.94	0	8.577e-11	rs10750866;rs641325	13
280636	C11orf31	11	57508825	57510986	1	KNOWN	0.000781712	-0.641634	1	6.479	0	2.214e-10	rs10750866;rs641325	13
1500	CTNND1	11	57520715	57587018	1	KNOWN	0.995313	-1.42886	13	15.94	0	1.266e-11	rs10750866;rs641325	13
54970	TTC12	11	113185251	113254266	1	KNOWN	1.44727e-07	-0.271528	30	19.44	71	1.437e-09	rs4936276;rs11214589;rs2734837	14
255239	ANKK1	11	113258513	113271140	1	KNOWN	2.51117e-08	-0.0175482	9	8.304	101	1.437e-09	rs2734837;rs4936276;rs11214589	14
1813	DRD2	11	113280318	113346413	-1	KNOWN	0.733264	NA	45	17.76	39	1.437e-09	rs2734837;rs4936276;rs11214589	14
80975	TMPRSS5	11	113558272	113577095	-1	KNOWN	2.57786e-08	0.183794	0	0	19	1.493e-09	rs2734837	14
55885	LMO3	12	16701307	16763528	-1	KNOWN	0.434209	-0.442639	8	16.75	0	7.923e-10	rs2160515	15
7374	UNG	12	109535379	109548797	1	KNOWN	0.0465812	-1.04807	0	0	39	6.43e-10	rs3742021	16
32	ACACB	12	109554400	109706031	1	KNOWN	5.12433e-22	0.136953	0	0	13	1.844e-08	rs3742021	16
121643	FOXN4	12	109715784	109747025	-1	KNOWN	0.133061	-0.465357	0	0	53	6.43e-10	rs3742021	16
283446	MYO1H	12	109785708	109893328	1	KNOWN	2.91611e-17	0.269947	49	10.28	53	6.43e-10	rs3742021	16
83892	KCTD10	12	109886461	109915349	-1	KNOWN	0.17267	0.585873	1	0.565	53	6.43e-10	rs3742021	16
89910	UBE3B	12	109915207	109974507	1	KNOWN	0.00938771	0.786226	0	0	53	6.43e-10	rs3742021	16
326625	MMAB	12	109991542	110011679	-1	KNOWN	0.00387716	2.91819	0	0	53	6.43e-10	rs3742021	16
4598	MVK	12	110011060	110035067	1	KNOWN	0.0421614	-0.508882	1	1.895	17	1.844e-08	rs3742021	16
283487	LINC00346	13	111521578	111522162	-1	KNOWN	NA	NA	3	3.479	0	3.165e-06	rs7987467	17
55608	ANKRD10	13	111530887	111567416	-1	KNOWN	0.127073	0.202033	42	7.234	19	2e-08	rs7987467	17
54715	RBFOX1	16	6069095	7763340	1	KNOWN	0.935961	1.09605	41	20.3	0	2.638e-09	rs3785237;rs2191130	18
79777	ACBD4	17	43209967	43221548	1	KNOWN	1.82643e-05	-0.326407	0	0	1	1.83e-06	rs75022332	19
752	FMNL1	17	43298811	43324687	1	KNOWN	0.999687	NA	0	0	2201	1.916e-08	rs75022332	19
124783	SPATA32	17	43331760	43339479	-1	KNOWN	2.95265e-05	-0.414756	0	0	115	2.248e-07	rs75022332	19
201176	ARHGAP27	17	43471275	43511787	-1	KNOWN	0.00125584	-0.761628	57	15.45	2231	1.916e-08	rs75022332	19
9842	PLEKHM1	17	43513266	43568115	-1	KNOWN	0.840543	-0.663068	54	14.58	2231	1.916e-08	rs75022332	19
1394	CRHR1	17	43699267	43913194	1	KNOWN	0.792134	2.03809	133	22	2231	1.916e-08	rs75022332	19
162540	SPPL2C	17	43922256	43924438	1	KNOWN	2.29525e-05	0.187395	11	25.6	2183	1.916e-08	rs75022332	19
4137	MAPT	17	43971748	44105700	1	KNOWN	4.68265e-05	2.01024	528	34	2240	1.916e-08	rs75022332	19
246744	STH	17	44076616	44077060	1	KNOWN	0.00444467	0.274193	1	0.002	0	1.333e-07	rs75022332	19
284058	KANSL1	17	44107282	44302733	-1	KNOWN	0.999734	0.0589452	526	17	1967	2.52e-08	rs75022332	19
100506084	ARL17B	17	44352150	44439130	-1	KNOWN	NA	-0.428243	17	9.995	437	6.53e-08	rs75022332	19
9884	LRRC37A	17	44370099	44415160	1	KNOWN	0.890487	NA	0	0	2240	1.916e-08	rs75022332	19
474170	LRRC37A2	17	44588877	44633016	1	KNOWN	NA	NA	0	0	2124	1.916e-08	rs75022332	19
51326	ARL17A	17	44594068	44657088	-1	KNOWN	NA	-2.38258	0	0	7	1.488e-06	rs75022332	19
4905	NSF	17	44668035	44834830	1	KNOWN	0.713682	-0.566247	9	16.01	161	4.085e-08	rs75022332	19
7473	WNT3	17	44839872	44910520	-1	KNOWN	0.946108	-0.191111	0	0	1415	3.822e-08	rs75022332	19
3212	HOXB2	17	46618256	46623441	-1	KNOWN	0.00183831	0.974079	0	0	1	6.67e-08	rs75022332	19
3217	HOXB7	17	46684594	46710934	-1	KNOWN	0.00759639	-0.376189	0	0	1	6.67e-08	rs75022332	19
85019	TMEM241	18	20777108	21017925	-1	KNOWN	7.76288e-05	0.555791	9	8.908	8	1.914e-08	rs35327499	20
29919	C18orf8	18	21083473	21111746	1	KNOWN	0.999882	NA	0	0	9	1.914e-08	rs35327499	20
4864	NPC1	18	21086148	21166862	-1	KNOWN	0.000213375	-0.263911	0	0	9	1.914e-08	rs35327499	20
56853	CELF4	18	34823010	35146000	-1	KNOWN	0.974365	1.3888	28	21.1	0	1.386e-09	rs1539844;rs55731231;rs35064785	21
Start: Starting position of the gene.
End: Ending position of the gene.
Strand: Strand of the gene.
Status: Status of the gene from Ensembl.
pLI score: pLI score from ExAC database. The probability of being loss-of-function intolerant. The higher the score is, the more intolerant to loss-of-function mutations the gene is.
ncRVIS: Non-coding residual variation intolerance score. The higher the score is, the more intolerant to non-coding variation the gene is.
Pos. Mapped SNPs: The number of SNPs mapped to gene based on positional mapping.
Max. CADD score: The maximum CADD score of mapped SNPs by positional mapping.
eQTL Mapped SNPs: The number of SNPs mapped to the gene based on eQTL mapping.
Min. GWAS P: The minimum P-value of mapped SNPs.
Ind. Sig. SNPs: rsID of the all independent significant SNPs of mapped SNPs.
Locus: Index of genomic loci where mapped SNPs are from.
