# Supplementary material for: Item-level analyses reveal genetic heterogeneity in neuroticism
Source: Nat Commun. 2018 Mar 2;9:905. doi: 10.1038/s41467-018-03242-8 (PMC5834468; doi:10.1038/s41467-018-03242-8)
Supplement: Supplementary file 33 — Supplementary Data 29 [file 41467_2018_3242_MOESM33_ESM.xlsx]

## Sheet: Supplementary Data 29
Supplementary Data 29. Genes implicated in SNP-based analysis (FUMA) of item GUILT
Gene
EntrezID	HUGO	CHR	Start	End	Strand	Status	pLI score	ncRVIS	Pos. Mapped SNPs	Max. CADD score	eQTL Mapped SNPs	Min. GWAS P	Ind. Sig. SNPs	Locus
114818	KLHL29	2	23608088	23931481	1	KNOWN	NA	-0.399832	49	19.93	0	5.835e-14	rs34657012;rs66981954;rs1078345;rs56343114;rs17045981	0.0854167
54454	ATAD2B	2	23971534	24149984	-1	KNOWN	0.999999	-1.21432	167	14.9	89	2.634e-13	rs56343114;rs17045981	3
165324	UBXN2A	2	24150155	24227779	1	KNOWN	0.000588703	1.80835	95	20.6	305	2.538e-13	rs56343114;rs17045981;rs66981954;rs1078345	3
388931	MFSD2B	2	24232951	24286191	1	KNOWN	1.76078e-07	NA	16	12.18	233	2.634e-13	rs56343114;rs17045981	3
80304	WDCP	2	24252210	24272445	-1	KNOWN	0.00144135	-0.476207	9	2.967	0	2.89e-11	rs56343114;rs17045981	3
2281	FKBP1B	2	24272571	24286551	1	KNOWN	0.00888533	NA	0	0	213	2.634e-13	rs56343114;rs17045981	3
375190	FAM228B	2	24299396	24392509	1	KNOWN	NA	NA	0	0	139	3.195e-13	rs56343114;rs17045981	3
375189	PFN4	2	24338241	24346347	-1	KNOWN	0.00113106	NA	0	0	333	5.835e-14	rs66981954;rs1078345;rs56343114;rs17045981	3
129684	CNTNAP5	2	124782864	125672864	1	KNOWN	0.0972729	-1.05216	36	13.53	0	4.373e-08	rs780024	4
10590	SCGN	6	25652464	25702011	1	KNOWN	0.035946	0.102936	2	1.379	0	5.622e-07	rs9467707	5
10050	SLC17A4	6	25754927	25781419	1	KNOWN	6.33423e-06	0.944836	1	3.532	37	1.233e-08	rs9461218	5
6568	SLC17A1	6	25783125	25832287	-1	KNOWN	2.59261e-10	-0.181263	24	14.71	26	1.037e-08	rs9461218;rs9467707	5
10786	SLC17A3	6	25833294	25882514	-1	KNOWN	9.88206e-14	-0.246503	24	15.12	69	1.037e-08	rs9461218;rs9467707;rs200475;rs200988;rs200949	5
10246	SLC17A2	6	25912982	25930946	-1	KNOWN	0.00466985	-0.129201	4	3.09	0	5.048e-08	rs9467707	5
10475	TRIM38	6	25963030	25987384	1	KNOWN	4.7513e-06	-0.220583	4	14.1	92	8.262e-09	rs200475;rs200988;rs200949;rs9461218;rs9467707	5
3024	HIST1H1A	6	26017260	26018040	-1	KNOWN	0.0035308	-0.372207	0	0	0	2.089e-08	rs9467707;rs200475;rs200988;rs200949	5
8350	HIST1H3A	6	26020718	26021186	1	KNOWN	3.98008e-05	-0.225707	1	10.28	0	2.089e-08	rs9467707;rs200475;rs200988;rs200949	5
8359	HIST1H4A	6	26021907	26022278	1	KNOWN	0.0022854	0.43417	1	10.28	0	2.089e-08	rs9467707;rs200475;rs200988;rs200949	5
8366	HIST1H4B	6	26027124	26027480	-1	KNOWN	0.00854183	0.166119	0	0	0	2.089e-08	rs9467707;rs200475;rs200988;rs200949	5
8358	HIST1H3B	6	26031817	26032288	-1	KNOWN	0.307283	0.251696	0	0	29	2.089e-08	rs9467707;rs200475;rs200988;rs200949;rs9461218	5
8335	HIST1H2AB	6	26033320	26033796	-1	KNOWN	0.00531944	0.228135	1	0.958	0	2.089e-08	rs9467707;rs200475;rs200988;rs200949	5
3018	HIST1H2BB	6	26043455	26043885	-1	KNOWN	0.130328	0.288117	2	0.958	0	2.089e-08	rs200475;rs200988;rs200949;rs9467707	5
8352	HIST1H3C	6	26045639	26046097	1	KNOWN	0.215541	-0.193879	1	0.174	0	2.089e-08	rs200475;rs200988;rs200949;rs9467707	5
3006	HIST1H1C	6	26055968	26056699	-1	KNOWN	NA	0.137228	0	0	0	2.089e-08	rs200475;rs200988;rs200949	5
3077	HFE	6	26087509	26098571	1	KNOWN	8.49697e-07	0.210172	1	0.502	20	1.3e-08	rs200475;rs200988;rs200949;rs1736904;rs9461218;rs9467707	5
8364	HIST1H4C	6	26104104	26104518	1	KNOWN	8.85617e-05	0.852192	0	0	0	2.089e-08	rs200475;rs200988;rs200949;rs1736904	5
3010	HIST1H1T	6	26107640	26108364	-1	KNOWN	NA	-0.0680391	0	0	14	2.445e-07	rs9461218	5
8334	HIST1H2AC	6	26124373	26139344	1	KNOWN	0.599176	0.739679	1	1.131	0	7.366e-08	rs9467707	5
3008	HIST1H1E	6	26156559	26157343	1	KNOWN	NA	-0.396522	0	0	0	2.089e-08	rs200475;rs200988;rs200949	5
3017	HIST1H2BD	6	26158349	26171577	1	KNOWN	0.000277979	-0.0152977	1	0.576	46	8.262e-09	rs200475;rs200988;rs200949;rs9467707	5
8344	HIST1H2BE	6	26183958	26184454	1	KNOWN	0.000307872	0.445738	1	0.576	0	2.089e-08	rs200475;rs200988;rs200949;rs9467707	5
8360	HIST1H4D	6	26188938	26189304	-1	KNOWN	0.0022643	0.870145	1	3.907	0	2.089e-08	rs200475;rs200988;rs200949;rs9467707	5
8351	HIST1H3D	6	26197068	26199521	-1	KNOWN	0.0111951	NA	0	0	0	2.089e-08	rs200475;rs200988;rs200949	5
3013	HIST1H2AD	6	26199079	26199471	-1	KNOWN	3.99677e-05	0.287759	0	0	0	2.089e-08	rs200475;rs200988;rs200949	5
8343	HIST1H2BF	6	26199748	26200942	1	KNOWN	0.00030002	0.851063	1	11.58	0	2.089e-08	rs200475;rs200988;rs200949;rs9467707	5
8353	HIST1H3E	6	26225383	26225844	1	KNOWN	0.000813429	-0.209795	0	0	1	9.11e-08	rs9467707	5
8361	HIST1H4F	6	26240561	26240976	1	KNOWN	0.181985	1.06312	0	0	0	2.089e-08	rs9467707;rs9366697;rs200475;rs200988;rs200949;rs1736904	5
8968	HIST1H3F	6	26250370	26250835	-1	KNOWN	0.0422154	-0.181854	0	0	0	2.089e-08	rs9467707;rs9366697;rs200475;rs200988;rs200949;rs1736904	5
8345	HIST1H2BH	6	26251879	26252303	1	KNOWN	0.00029573	-0.173874	0	0	0	2.089e-08	rs9467707;rs9366697;rs200475;rs200988;rs200949;rs1736904	5
8355	HIST1H3G	6	26271146	26271612	-1	KNOWN	1.71006e-05	0.23442	1	0.634	0	2.089e-08	rs9467707;rs9366697;rs200475;rs200988;rs200949;rs1736904	5
8346	HIST1H2BI	6	26273144	26273622	1	KNOWN	0.138012	-0.249748	0	0	0	2.089e-08	rs9467707;rs9366697;rs200475;rs200988;rs200949;rs1736904	5
8365	HIST1H4H	6	26281283	26285762	-1	KNOWN	0.00879033	1.05907	0	0	39	8.262e-09	rs9366697;rs200475;rs200988;rs200949;rs9467707	5
11118	BTN3A2	6	26365387	26378546	1	KNOWN	0.000124519	2.20791	1	2.41	149	8.262e-09	rs200475;rs200988;rs200949;rs1736904;rs9461218;rs9467707	5
10385	BTN2A2	6	26383324	26395102	1	KNOWN	0.000150288	1.01572	0	0	49	8.262e-09	rs200475;rs200988;rs200949;rs1736904;rs9467707	5
11119	BTN3A1	6	26402465	26415444	1	KNOWN	8.65114e-07	1.62791	2	4.288	48	8.262e-09	rs9467707	5
10384	BTN3A3	6	26440700	26453643	1	KNOWN	7.19025e-10	1.09011	1	1.444	46	8.262e-09	rs200475;rs200988;rs9467707	5
11120	BTN2A1	6	26458150	26476849	1	KNOWN	1.07468e-18	0.260571	2	24.6	45	8.262e-09	rs200475;rs200988;rs9467707	5
696	BTN1A1	6	26501449	26510650	1	KNOWN	1.14088e-09	-0.329705	1	4.753	0	6.283e-08	rs9467707	5
10473	HMGN4	6	26538633	26546482	1	KNOWN	0.557082	-0.351003	4	9.127	25	2.089e-08	rs9467707;rs200475;rs200988;rs200949;rs9461218	5
29777	ABT1	6	26597180	26600278	1	KNOWN	0.0271056	0.104221	5	6.584	23	2.089e-08	rs9467707;rs200475;rs200988;rs200949	5
79692	ZNF322	6	26636518	26659980	-1	KNOWN	NA	-1.14047	1	10.51	24	2.089e-08	rs9467707;rs200475;rs200988;rs200949	5
8970	HIST1H2BJ	6	27093676	27100541	-1	KNOWN	0.478842	0.308582	0	0	0	2.089e-08	rs9467707;rs200475;rs200988;rs200949;rs1736904	5
8969	HIST1H2AG	6	27100832	27103070	1	KNOWN	0.000610464	-0.741637	0	0	0	2.089e-08	rs9467707;rs200475;rs200988;rs200949;rs1736904	5
85236	HIST1H2BK	6	27106073	27114619	-1	KNOWN	0.490754	-0.0430523	0	0	27	2.089e-08	rs9467707;rs200475;rs200988;rs200949;rs1736904	5
8294	HIST1H4I	6	27107076	27108418	1	KNOWN	0.446296	-0.468005	0	0	0	2.089e-08	rs9467707;rs200475;rs200988;rs200949;rs1736904	5
85235	HIST1H2AH	6	27114861	27115317	1	NOVEL	6.29508e-05	0.19492	0	0	1	2.089e-08	rs9467707;rs200475;rs200988;rs200949;rs1736904	5
10279	PRSS16	6	27215480	27224403	1	KNOWN	2.23792e-06	0.00884812	0	0	231	2.063e-08	rs9467707;rs200475;rs200988;rs200949;rs1736904	5
94026	POM121L2	6	27253682	27279949	-1	KNOWN	NA	0.313408	3	11.25	0	2.089e-08	rs9366697;rs200475;rs200988;rs200949;rs1736904;rs9467707	5
346157	ZNF391	6	27342394	27371683	1	KNOWN	9.25869e-07	1.23172	4	7.871	77	2.089e-08	rs9366697;rs200475;rs200988;rs200949;rs9467707	5
7738	ZNF184	6	27418522	27440897	-1	KNOWN	0.133749	-0.545662	9	9.015	159	2.089e-08	rs9467707;rs9366697;rs200475;rs200988;rs200949	5
8340	HIST1H2BL	6	27775257	27775709	-1	KNOWN	0.00286755	-0.030111	3	10.36	0	2.089e-08	rs9467707;rs200475;rs200988;rs200949	5
8329	HIST1H2AI	6	27775899	27776429	1	KNOWN	0.581587	-0.0583265	0	0	0	2.089e-08	rs9467707;rs200475;rs200988;rs200949	5
8357	HIST1H3H	6	27777842	27778314	1	KNOWN	0.0249392	-0.177817	1	3.799	0	2.089e-08	rs9467707;rs200475;rs200988;rs200949	5
8331	HIST1H2AJ	6	27782112	27782607	-1	KNOWN	0.191198	0.615054	6	5.569	0	2.089e-08	rs9467707;rs200475;rs200988;rs200949	5
8342	HIST1H2BM	6	27782822	27783267	1	KNOWN	0.00275346	-0.27562	8	4.673	0	2.089e-08	rs9467707;rs200475;rs200988;rs200949	5
8363	HIST1H4J	6	27791884	27792257	1	KNOWN	0.423754	0.59845	7	7.109	524	1.373e-09	rs9467707;rs200475;rs200988;rs200949;rs9366697;rs1736904	5
8362	HIST1H4K	6	27798952	27799305	-1	KNOWN	0.429119	0.387416	4	6.349	366	1.373e-09	rs9467707;rs200475;rs200988;rs200949;rs9366697;rs1736904	5
8330	HIST1H2AK	6	27805658	27806117	-1	KNOWN	0.0684285	-0.0412441	2	3.862	103	3.139e-09	rs9467707;rs200475;rs200988;rs200949	5
8341	HIST1H2BN	6	27806323	27823487	1	KNOWN	0.139775	0.145508	20	11.76	0	1.373e-09	rs9467707;rs200475;rs200988;rs200949;rs9366697	5
8332	HIST1H2AL	6	27833034	27833606	1	KNOWN	0.0624869	-0.360341	3	7.731	0	2.089e-08	rs9467707;rs200475;rs200988;rs200949	5
3009	HIST1H1B	6	27834570	27835359	-1	KNOWN	0.509139	-0.0898951	10	12.28	0	2.433e-09	rs9467707;rs200475;rs200988;rs200949	5
8354	HIST1H3I	6	27839623	27840099	-1	KNOWN	0.36088	-0.232438	5	2.616	0	2.089e-08	rs9467707;rs200475;rs200988;rs200949;rs1736904	5
8368	HIST1H4L	6	27840926	27841289	-1	KNOWN	0.191235	0.42689	7	9.341	0	2.544e-09	rs9467707;rs200475;rs200988;rs200949	5
8356	HIST1H3J	6	27858093	27860884	-1	KNOWN	0.695884	-0.189708	15	8.655	244	3.139e-09	rs9467707;rs200475;rs200988;rs200949;rs9366697	5
8336	HIST1H2AM	6	27860477	27860963	-1	KNOWN	0.000856482	-0.225135	1	8.655	0	2.089e-08	rs9467707;rs200475;rs200988;rs200949	5
8348	HIST1H2BO	6	27861203	27861669	1	KNOWN	3.07278e-05	-0.223063	2	6.081	263	1.373e-09	rs9467707;rs200475;rs200988;rs200949;rs9366697	5
81697	OR2B2	6	27878963	27880174	-1	KNOWN	6.8672e-05	-0.212076	6	22.3	0	2.74e-08	rs200988;rs200949	5
7718	ZNF165	6	28048753	28057341	1	KNOWN	0.000563292	0.227981	11	6.113	436	1.373e-09	rs200949;rs1736904;rs9366697;rs200475;rs200988	5
80345	ZSCAN16	6	28092338	28097860	1	KNOWN	2.67303e-06	0.184187	0	0	393	2.544e-09	rs9467707;rs200988;rs200949;rs1736904;rs200475	5
7745	ZKSCAN8	6	28109688	28127250	1	KNOWN	0.000231595	-0.142528	30	16.79	174	6.283e-08	rs9467707;rs200988;rs200949;rs1736904	5
7746	ZSCAN9	6	28192664	28201260	1	KNOWN	4.10249e-08	0.461166	22	9.714	251	4.336e-08	rs9467707;rs200988;rs200949;rs1736904	5
387032	ZKSCAN4	6	28212401	28227011	-1	KNOWN	6.74288e-05	0.661631	17	15.41	396	2.089e-08	rs200475;rs200988;rs200949;rs1736904	5
222698	NKAPL	6	28227098	28228736	1	KNOWN	0.000165621	0.0513426	3	12.58	0	2.089e-08	rs200475;rs200988;rs200949;rs1736904	5
84547	PGBD1	6	28249314	28270326	1	KNOWN	1.46735e-05	-0.0800605	14	13.89	344	3.12e-08	rs200988;rs200949;rs1736904	5
64288	ZSCAN31	6	28292470	28324048	-1	KNOWN	3.77127e-09	1.10713	16	13.2	441	1.373e-09	rs200988;rs200949;rs1736904;rs9366697;rs200475	5
80317	ZKSCAN3	6	28317691	28336947	1	KNOWN	0.000122608	-0.652443	5	9.924	504	1.373e-09	rs200988;rs200949;rs1736904;rs9366697;rs200475	5
9753	ZSCAN12	6	28346732	28367511	-1	KNOWN	1.43992e-05	NA	11	8.749	0	6.049e-07	rs200988;rs200949;rs1736904	5
222696	ZSCAN23	6	28399707	28411279	-1	KNOWN	0.00270295	0.0706565	2	0.813	618	1.373e-09	rs9366697;rs200475;rs200988;rs200949;rs1736904	5
257202	GPX6	6	28471073	28495992	-1	KNOWN	3.13758e-05	0.718703	1	0.516	0	5.024e-06	rs200949	5
5987	TRIM27	6	28870779	28891766	-1	KNOWN	0.878752	-0.142068	0	0	98	7.458e-08	rs200988;rs200949	5
729583	LINC01556	6	28911654	28912314	1	KNOWN	NA	NA	0	0	35	2.177e-06	rs200949	5
346171	ZFP57	6	29640169	29648887	-1	KNOWN	0.00181594	0.595857	0	0	92	8.802e-08	rs200949	5
3135	HLA-G	6	29794744	29798902	1	KNOWN	9.54871e-08	1.65798	0	0	23	1.261e-07	rs200949	5
202658	TRIM39-RPP21	6	30297359	30314631	1	KNOWN	NA	NA	1	24.3	1	4.305e-13	rs6986	6
79897	RPP21	6	30312908	30314661	1	KNOWN	0.082454	0.32348	1	24.3	1	4.305e-13	rs6986	6
3133	HLA-E	6	30457244	30461982	1	KNOWN	0.347084	-0.0808762	0	0	1	4.305e-13	rs6986	6
57531	HACE1	6	105175968	105307794	-1	KNOWN	0.00159566	-0.519621	0	0	47	1.365e-10	rs12528131;rs314286	7
389421	LIN28B	6	105404923	105531207	1	KNOWN	0.721962	-1.01937	41	16.23	0	3.516e-10	rs12528131;rs314286	7
1993	ELAVL2	9	23690102	23826335	-1	KNOWN	0.972928	-0.832763	2	15.23	0	3.673e-11	rs10119773	8
23245	ASTN2	9	119187504	120177348	-1	KNOWN	0.989172	NA	14	11.73	0	1.973e-08	rs35623509	9
7099	TLR4	9	120466610	120479149	1	KNOWN	4.18065e-06	-0.800744	1	4.828	4	7.466e-08	rs524440	9
406	ARNTL	11	13298199	13408813	1	KNOWN	0.987643	NA	24	22.5	56	7.83e-12	rs55769038	10
84280	BTBD10	11	13409548	13484844	-1	KNOWN	0.47732	-0.177179	0	0	56	7.83e-12	rs55769038	10
54970	TTC12	11	113185251	113254266	1	KNOWN	1.44727e-07	-0.271528	31	19.44	77	2.414e-08	rs12420205;rs10789942;rs4534613	11
255239	ANKK1	11	113258513	113271140	1	KNOWN	2.51117e-08	-0.0175482	14	8.304	106	1.132e-08	rs10789942;rs4534613;rs12420205	11
1813	DRD2	11	113280318	113346413	-1	KNOWN	0.733264	NA	45	17.76	38	7.838e-09	rs10789942;rs4534613;rs12420205	11
80975	TMPRSS5	11	113558272	113577095	-1	KNOWN	2.57786e-08	0.183794	0	0	19	4.358e-07	rs10789942	11
79777	ACBD4	17	43209967	43221548	1	KNOWN	1.82643e-05	-0.326407	0	0	1	2.46e-06	rs77804065	12
752	FMNL1	17	43298811	43324687	1	KNOWN	0.999687	NA	0	0	2202	6.479e-10	rs77804065;rs199525	12
124783	SPATA32	17	43331760	43339479	-1	KNOWN	2.95265e-05	-0.414756	0	0	115	1.542e-08	rs77804065	12
201176	ARHGAP27	17	43471275	43511787	-1	KNOWN	0.00125584	-0.761628	57	15.45	2246	6.479e-10	rs77804065;rs242951;rs7210728;rs199525	12
9842	PLEKHM1	17	43513266	43568115	-1	KNOWN	0.840543	-0.663068	54	14.58	2246	6.479e-10	rs77804065;rs242951;rs7210728;rs199525	12
1394	CRHR1	17	43699267	43913194	1	KNOWN	0.792134	2.03809	139	22	2246	6.479e-10	rs77804065;rs242951;rs7210728;rs199525	12
162540	SPPL2C	17	43922256	43924438	1	KNOWN	2.29525e-05	0.187395	12	25.6	2247	6.479e-10	rs77804065;rs7210728;rs199525;rs242951	12
4137	MAPT	17	43971748	44105700	1	KNOWN	4.68265e-05	2.01024	533	34	2312	6.479e-10	rs77804065;rs242951;rs7210728;rs199525	12
246744	STH	17	44076616	44077060	1	KNOWN	0.00444467	0.274193	1	0.002	0	1.13e-08	rs77804065;rs199525	12
284058	KANSL1	17	44107282	44302733	-1	KNOWN	0.999734	0.0589452	526	17	1997	6.479e-10	rs77804065;rs7210728;rs199525	12
100506084	ARL17B	17	44352150	44439130	-1	KNOWN	NA	-0.428243	17	9.995	459	4.528e-09	rs77804065;rs242951;rs7210728;rs199525	12
9884	LRRC37A	17	44370099	44415160	1	KNOWN	0.890487	NA	0	0	2312	6.479e-10	rs77804065;rs242951;rs7210728;rs199525	12
474170	LRRC37A2	17	44588877	44633016	1	KNOWN	NA	NA	0	0	2196	6.479e-10	rs77804065;rs242951;rs7210728;rs199525	12
51326	ARL17A	17	44594068	44657088	-1	KNOWN	NA	-2.38258	0	0	64	3.585e-08	rs77804065;rs199525	12
4905	NSF	17	44668035	44834830	1	KNOWN	0.713682	-0.566247	37	16.01	218	4.554e-09	rs77804065;rs199525	12
7473	WNT3	17	44839872	44910520	-1	KNOWN	0.946108	-0.191111	33	13.14	1483	6.649e-10	rs77804065;rs242951;rs7210728;rs199525	12
9570	GOSR2	17	45000483	45105003	1	KNOWN	0.000289194	0.147391	0	0	23	5.753e-08	rs199525	12
9570	GOSR2	17	45000499	45124520	1	NOVEL	NA	NA	0	0	23	5.753e-08	rs199525	12
3212	HOXB2	17	46618256	46623441	-1	KNOWN	0.00183831	0.974079	0	0	1	5.164e-09	rs77804065	12
3217	HOXB7	17	46684594	46710934	-1	KNOWN	0.00759639	-0.376189	0	0	1	5.164e-09	rs77804065	12
5578	PRKCA	17	64298754	64806861	1	KNOWN	0.952136	0.587035	29	5.718	0	5.216e-09	rs2109648	13
56853	CELF4	18	34823010	35146000	-1	KNOWN	0.974365	1.3888	24	21.1	0	3.686e-10	rs1557339;rs11877758	14
Start: Starting position of the gene.
End: Ending position of the gene.
Strand: Strand of the gene.
Status: Status of the gene from Ensembl.
pLI score: pLI score from ExAC database. The probability of being loss-of-function intolerant. The higher the score is, the more intolerant to loss-of-function mutations the gene is.
ncRVIS: Non-coding residual variation intolerance score. The higher the score is, the more intolerant to non-coding variation the gene is.
Pos. Mapped SNPs: The number of SNPs mapped to gene based on positional mapping.
Max. CADD score: The maximum CADD score of mapped SNPs by positional mapping.
eQTL Mapped SNPs: The number of SNPs mapped to the gene based on eQTL mapping.
Min. GWAS P: The minimum P-value of mapped SNPs.
Ind. Sig. SNPs: rsID of the all independent significant SNPs of mapped SNPs.
Locus: Index of genomic loci where mapped SNPs are from.
