# Supplementary material for: Item-level analyses reveal genetic heterogeneity in neuroticism
Source: Nat Commun. 2018 Mar 2;9:905. doi: 10.1038/s41467-018-03242-8 (PMC5834468; doi:10.1038/s41467-018-03242-8)
Supplement: Supplementary file 34 — Supplementary Data 30 [file 41467_2018_3242_MOESM34_ESM.xlsx]

## Sheet: Supplementary Data 30
Supplementary Data 30. Genes implicated in SNP-based analysis (FUMA) of the neuroticism sum-score
Gene
EntrezID	HUGO	CHR	Start	End	Strand	Status	pLI score	ncRVIS	Pos. Mapped SNPs	Max. CADD score	eQTL Mapped SNPs	Min. GWAS P	Ind. Sig. SNPs	Locus
23261	CAMTA1	1	6845384	7829766	1	KNOWN	1	-0.820341	12	10.7	6	1.022e-09	rs12137398	1
9341	VAMP3	1	7831329	7841492	1	KNOWN	0.0542631	-0.084151	0	0	0	8.677e-08	rs12137398	1
11315	PARK7	1	8014351	8045565	1	KNOWN	0.903949	0.0858814	0	0	2	7.456e-09	rs12137398	1
2899	GRIK3	1	37261128	37499730	-1	KNOWN	0.99998	-3.4481	8	17.48	0	1.617e-08	rs569460;rs490647	2
257194	NEGR1	1	71861623	72748417	-1	KNOWN	0.951349	-1.71358	11	17.96	0	3.028e-08	rs12137936	3
1429	CRYZ	1	75171170	75199092	-1	KNOWN	1.14334e-14	0.982332	0	0	5	7.603e-09	rs17096778	4
204962	SLC44A5	1	75667816	76076801	-1	KNOWN	0.0342287	0.661941	8	6.207	0	7.603e-09	rs17096778	4
339416	ANKRD45	1	173578700	173639001	-1	KNOWN	0.0198873	-0.281297	0	0	4	1.083e-06	rs12092768	6
55157	DARS2	1	173793641	173827684	1	KNOWN	4.40768e-09	-1.4578	0	0	4	1.083e-06	rs12092768	6
462	SERPINC1	1	173872947	173886516	-1	KNOWN	0.993264	-0.0171347	0	0	45	8.382e-09	rs12092768	6
149041	RC3H1	1	173900352	173991435	-1	KNOWN	0.99954	0.5239	0	0	4	1.083e-06	rs12092768	6
9910	RABGAP1L	1	174128548	174964445	1	KNOWN	0.0891727	NA	344	17.74	386	1.795e-09	rs12092768	6
27101	CACYBP	1	174968300	174980851	1	KNOWN	0.943387	0.304527	0	0	24	3.138e-09	rs12092768	6
63931	MRPS14	1	174979925	174992561	-1	KNOWN	0.00165874	-0.0352662	0	0	38	4.605e-09	rs12092768	6
23418	CRB1	1	197170592	197447585	1	KNOWN	3.35698e-09	-0.367869	2	7.624	0	8.614e-08	rs2488401	7
163486	DENND1B	1	197473878	197744826	-1	KNOWN	0.636578	-0.145185	31	17.89	52	1.671e-09	rs2488401	7
89796	NAV1	1	201592411	201796102	1	KNOWN	1	-1.02397	0	0	3	3.07e-08	rs17432675	8
55705	IPO9	1	201798269	201853422	1	KNOWN	0.999992	3.33395	9	5.955	0	2.514e-07	rs17432675	8
149345	SHISA4	1	201857808	201861434	1	KNOWN	0.00107148	0.256183	1	5.955	15	3.07e-08	rs17432675	8
25802	LMOD1	1	201865580	201915715	-1	KNOWN	0.790873	-0.0854091	4	6.032	0	3.07e-08	rs17432675	8
8462	KLF11	2	10182976	10194963	1	KNOWN	0.00111669	-0.421282	7	5.338	16	3.996e-09	rs4396680	9
192668	CYS1	2	10196907	10221071	-1	KNOWN	0.00331532	0.17934	6	10.7	0	1.206e-08	rs4396680	9
7444	VRK2	2	58134786	58387055	1	KNOWN	1.21621e-08	-0.188348	132	21.6	222	1.875e-10	rs35609938;rs17049548;rs2717043;rs112016302;rs7596038;rs17398913	10
55120	FANCL	2	58386378	58468507	-1	KNOWN	2.0996e-08	NA	23	18.41	156	1.875e-10	rs2717043;rs112016302;rs7596038;rs17398913;rs35609938	10
5013	OTX1	2	63277192	63284971	1	KNOWN	0.219808	-1.75323	0	0	68	2.26e-08	rs17619012	11
51057	WDPCP	2	63348518	64054977	-1	KNOWN	2.32411e-09	-0.884584	49	18.65	76	2.26e-08	rs17619012	11
4190	MDH1	2	63815743	63834331	1	KNOWN	0.982635	-0.408839	5	7.466	135	2.26e-08	rs17619012	11
7360	UGP2	2	64068074	64118696	1	KNOWN	0.00102013	-0.307568	19	14.81	4	2.065e-07	rs17619012	11
51542	VPS54	2	64119280	64246206	-1	KNOWN	0.949817	NA	31	14.01	36	2.001e-07	rs17619012	11
57162	PELI1	2	64319786	64371588	-1	KNOWN	0.909074	-0.685941	3	8.614	1	1.017e-06	rs17619012	11
92	ACVR2A	2	148602086	148688393	1	KNOWN	0.993932	-1.04629	37	20.3	193	5.16e-14	rs4662551;rs730356;rs998884;rs62169549;rs10174206;rs6430286	12
5000	ORC4	2	148687968	148779147	-1	KNOWN	2.29195e-06	-0.920871	32	15.43	121	5.16e-14	rs4662551;rs998884;rs6430286;rs730356;rs62169549	12
55777	MBD5	2	148778580	149275805	1	KNOWN	0.999852	-0.905737	91	15.58	87	1.749e-12	rs4662551;rs998884;rs10174206;rs6430286;rs730356;rs62169549	12
91752	ZNF804A	2	185463093	185804219	1	KNOWN	0.827436	NA	10	13.97	0	8.185e-10	rs10497655	14
580	BARD1	2	215590370	215674428	-1	KNOWN	1.17554e-11	1.8781	0	0	1	8.272e-08	rs988867	15
2335	FN1	2	216225163	216300895	-1	KNOWN	0.0644415	0.193079	0	0	4	3.757e-07	rs988867	15
57624	NYAP2	2	226265364	226518734	1	KNOWN	0.906196	0.188825	2	6.666	0	1.686e-08	rs6737187	16
1618	DAZL	3	16628299	16711813	-1	KNOWN	0.961608	0.284062	6	3.203	50	2.597e-08	rs6779928;rs11716860	17
23228	PLCL2	3	16844159	17132086	1	KNOWN	0.999119	NA	15	14.46	122	4.167e-12	rs6779928;rs11716860;rs6773869;rs13100166;rs2278609	17
10777	ARPP21	3	35680437	35835988	1	KNOWN	0.00367693	-0.595813	37	14.81	43	1.446e-11	rs1542212;rs13082065	18
9223	MAGI1	3	65339200	66024509	-1	KNOWN	0.999616	-0.0225571	44	17.64	0	1.199e-08	rs4405857	19
84692	CCDC54	3	107096188	107097481	1	KNOWN	8.55009e-08	0.379345	1	11.21	0	1.521e-08	rs10511262	20
56987	BBX	3	107241783	107530171	1	KNOWN	0.958098	-0.473034	31	15.82	0	1.969e-10	rs75701938;rs583593;rs1697692;rs16853756;rs329921	20
5523	PPP2R3A	3	135684515	135866733	1	KNOWN	0.920488	-0.863679	9	5.037	45	5.757e-12	rs525773;rs10935181;rs6795372	21
55167	MSL2	3	135867764	135916083	-1	KNOWN	0.889664	-1.74205	4	3.974	92	1.058e-12	rs6795372;rs525773;rs10935181	21
5096	PCCB	3	135969148	136056738	1	KNOWN	0.000735839	-0.38516	33	11.72	177	1.058e-12	rs6795372;rs525773;rs10935181	21
10274	STAG1	3	136055077	136471220	-1	KNOWN	1	-0.647638	144	13.55	0	1.058e-12	rs525773;rs10935181;rs6795372	21
80723	SLC35G2	3	136537489	136574734	1	KNOWN	0.0663953	-0.300343	2	10.57	2	6.082e-08	rs10935181	21
4690	NCK1	3	136581050	136668665	1	KNOWN	0.00103503	-0.568989	2	1.201	0	3.622e-08	rs10935181	21
53833	IL20RB	3	136665072	136729927	1	KNOWN	0.000354183	0.165775	0	0	17	6.526e-09	rs525773	21
6474	SHOX2	3	157814948	157824292	-1	KNOWN	0.0852112	0.382489	0	0	33	1.377e-07	rs1714510	23
51319	RSRC1	3	157823644	158263519	1	KNOWN	3.41026e-05	-0.589078	67	19.17	0	4.614e-08	rs1714510	23
85476	GFM1	3	158362067	158410364	1	KNOWN	1.66398e-06	0.0254375	0	0	30	4.336e-08	rs1714510	23
55161	TMEM33	4	41937137	41962589	1	KNOWN	0.229169	2.28018	0	0	53	4.662e-08	rs16854051	24
285429	DCAF4L1	4	41983713	41988476	1	KNOWN	0.851426	0.913125	14	10.55	0	3.592e-06	rs16854051	24
10463	SLC30A9	4	41992489	42092474	1	KNOWN	0.00142349	-0.907697	188	15.41	225	3.662e-08	rs16854051	24
389206	BEND4	4	42112955	42154895	-1	KNOWN	0.986765	1.71725	31	17.15	2	3.662e-08	rs16854051	24
6622	SNCA	4	90645250	90759466	-1	KNOWN	0.841962	-0.192397	25	11.19	106	2.19e-10	rs10005233	25
22915	MMRN1	4	90800683	90875780	1	KNOWN	9.35082e-17	0.246502	32	10.82	106	2.19e-10	rs10005233	25
23657	SLC7A11	4	139085251	139163503	-1	KNOWN	0.000970109	-1.75674	0	0	48	3.429e-08	rs4530683	26
348980	HCN1	5	45259349	45696253	-1	KNOWN	0.953139	-1.22713	30	10.85	303	1.4e-08	rs10054419	27
153396	TMEM161B	5	87485450	87565293	-1	KNOWN	0.003685	0.0123156	2	1.926	49	7.826e-09	rs2194027;rs13328187;rs1422192;rs56324019	28
4208	MEF2C	5	88013975	88199922	-1	KNOWN	0.00424617	-2.66223	4	7.372	0	1.691e-07	rs71639120	28
64839	FBXL17	5	107194736	107717799	-1	KNOWN	0.9779	0.933602	192	20.2	80	4.216e-10	rs286810;rs10463586;rs10455007;rs6594319;rs11948261	29
55568	GALNT10	5	153570290	153800544	1	KNOWN	0.00044926	1.46954	79	15.26	79	2.992e-08	rs58007470	30
3096	HIVEP1	6	12008995	12165232	1	KNOWN	0.999987	NA	1	12.71	25	5.69e-09	rs12213920	33
10786	SLC17A3	6	25833294	25882514	-1	KNOWN	9.88206e-14	-0.246503	0	0	7	1.247e-08	rs2071303;rs198800	34
10475	TRIM38	6	25963030	25987384	1	KNOWN	4.7513e-06	-0.220583	0	0	6	1.247e-08	rs2071303;rs198800	34
8358	HIST1H3B	6	26031817	26032288	-1	KNOWN	0.307283	0.251696	0	0	36	6.789e-09	rs2071303;rs198800	34
3006	HIST1H1C	6	26055968	26056699	-1	KNOWN	NA	0.137228	0	0	1	2.811e-06	rs198800	34
3077	HFE	6	26087509	26098571	1	KNOWN	8.49697e-07	0.210172	6	8.883	35	5.145e-09	rs483143;rs2071303;rs198800	1.44097
8364	HIST1H4C	6	26104104	26104518	1	KNOWN	8.85617e-05	0.852192	3	3.421	0	5.145e-09	rs483143;rs198800	1.44097
3010	HIST1H1T	6	26107640	26108364	-1	KNOWN	NA	-0.0680391	8	6.336	36	6.789e-09	rs2071303;rs198800	34
8347	HIST1H2BC	6	26115101	26124154	-1	KNOWN	0.00287801	0.335736	19	10.5	34	6.789e-09	rs198800	34
8334	HIST1H2AC	6	26124373	26139344	1	KNOWN	0.599176	0.739679	10	8.719	34	6.789e-09	rs198800	34
3008	HIST1H1E	6	26156559	26157343	1	KNOWN	NA	-0.396522	0	0	33	6.789e-09	rs198800	34
8353	HIST1H3E	6	26225383	26225844	1	KNOWN	0.000813429	-0.209795	0	0	35	6.789e-09	rs2071303;rs198800	34
11118	BTN3A2	6	26365387	26378546	1	KNOWN	0.000124519	2.20791	0	0	62	6.789e-09	rs198800;rs483143	1.44097
10385	BTN2A2	6	26383324	26395102	1	KNOWN	0.000150288	1.01572	0	0	1	2.445e-06	rs483143	35
8970	HIST1H2BJ	6	27093676	27100541	-1	KNOWN	0.478842	0.308582	0	0	0	5.145e-09	rs198800;rs483143	1.44097
8969	HIST1H2AG	6	27100832	27103070	1	KNOWN	0.000610464	-0.741637	0	0	0	5.145e-09	rs198800;rs483143	1.44097
85236	HIST1H2BK	6	27106073	27114619	-1	KNOWN	0.490754	-0.0430523	0	0	27	5.145e-09	rs198800;rs483143;rs7772160	1.44097
8294	HIST1H4I	6	27107076	27108418	1	KNOWN	0.446296	-0.468005	0	0	0	5.145e-09	rs198800;rs483143	1.44097
85235	HIST1H2AH	6	27114861	27115317	1	NOVEL	6.29508e-05	0.19492	0	0	0	5.145e-09	rs198800;rs483143	1.44097
10279	PRSS16	6	27215480	27224403	1	KNOWN	2.23792e-06	0.00884812	3	8.653	291	3.734e-09	rs7772160;rs483143;rs76736394	35
94026	POM121L2	6	27253682	27279949	-1	KNOWN	NA	0.313408	7	11.25	0	2.094e-08	rs483143;rs76736394	35
346157	ZNF391	6	27342394	27371683	1	KNOWN	9.25869e-07	1.23172	7	9.668	145	2.877e-08	rs483143;rs7772160;rs76736394	35
7738	ZNF184	6	27418522	27440897	-1	KNOWN	0.133749	-0.545662	37	13.33	94	5.145e-09	rs198800;rs76736394;rs483143;rs7772160	1.44097
8340	HIST1H2BL	6	27775257	27775709	-1	KNOWN	0.00286755	-0.030111	3	10.36	0	5.145e-09	rs198800;rs483143	1.44097
8329	HIST1H2AI	6	27775899	27776429	1	KNOWN	0.581587	-0.0583265	0	0	0	5.145e-09	rs198800;rs483143	1.44097
8357	HIST1H3H	6	27777842	27778314	1	KNOWN	0.0249392	-0.177817	1	3.799	0	5.145e-09	rs198800;rs483143	1.44097
8331	HIST1H2AJ	6	27782112	27782607	-1	KNOWN	0.191198	0.615054	6	5.569	0	5.145e-09	rs198800;rs483143	1.44097
8342	HIST1H2BM	6	27782822	27783267	1	KNOWN	0.00275346	-0.27562	6	4.673	0	5.145e-09	rs198800;rs483143	1.44097
8363	HIST1H4J	6	27791884	27792257	1	KNOWN	0.423754	0.59845	6	7.247	289	3.734e-09	rs198800;rs483143;rs76736394	1.44097
8362	HIST1H4K	6	27798952	27799305	-1	KNOWN	0.429119	0.387416	4	6.349	138	3.734e-09	rs198800;rs483143	1.44097
8330	HIST1H2AK	6	27805658	27806117	-1	KNOWN	0.0684285	-0.0412441	2	3.862	99	3.734e-09	rs198800;rs483143	1.44097
8341	HIST1H2BN	6	27806323	27823487	1	KNOWN	0.139775	0.145508	17	11.76	0	5.145e-09	rs198800;rs483143	1.44097
8332	HIST1H2AL	6	27833034	27833606	1	KNOWN	0.0624869	-0.360341	3	7.731	0	5.145e-09	rs198800;rs483143	1.44097
3009	HIST1H1B	6	27834570	27835359	-1	KNOWN	0.509139	-0.0898951	10	12.28	0	5.145e-09	rs198800;rs483143;rs76736394	1.44097
8354	HIST1H3I	6	27839623	27840099	-1	KNOWN	0.36088	-0.232438	6	8.096	0	5.145e-09	rs198800;rs483143;rs76736394	1.44097
8368	HIST1H4L	6	27840926	27841289	-1	KNOWN	0.191235	0.42689	5	9.341	0	3.734e-09	rs198800;rs483143	1.44097
8356	HIST1H3J	6	27858093	27860884	-1	KNOWN	0.695884	-0.189708	10	8.655	169	3.734e-09	rs198800;rs483143	1.44097
8336	HIST1H2AM	6	27860477	27860963	-1	KNOWN	0.000856482	-0.225135	1	8.655	0	1.323e-08	rs198800;rs483143	1.44097
8348	HIST1H2BO	6	27861203	27861669	1	KNOWN	3.07278e-05	-0.223063	1	0.922	11	5.308e-09	rs198800;rs483143	1.44097
81697	OR2B2	6	27878963	27880174	-1	KNOWN	6.8672e-05	-0.212076	4	22.3	0	1.678e-07	rs483143	35
26212	OR2B6	6	27925019	27925960	1	KNOWN	0.0407309	-0.0981731	1	0.065	0	6.156e-06	rs76736394	35
7718	ZNF165	6	28048753	28057341	1	KNOWN	0.000563292	0.227981	1	0.48	128	3.734e-09	rs483143	35
80345	ZSCAN16	6	28092338	28097860	1	KNOWN	2.67303e-06	0.184187	0	0	104	3.734e-09	rs198800;rs483143	1.44097
7745	ZKSCAN8	6	28109688	28127250	1	KNOWN	0.000231595	-0.142528	3	3.8	0	2.991e-08	rs198800;rs483143	1.44097
7746	ZSCAN9	6	28192664	28201260	1	KNOWN	4.10249e-08	0.461166	7	9.358	2	3.088e-07	rs483143	35
387032	ZKSCAN4	6	28212401	28227011	-1	KNOWN	6.74288e-05	0.661631	3	5.991	92	2.35e-08	rs198800;rs76736394;rs483143	1.44097
222698	NKAPL	6	28227098	28228736	1	KNOWN	0.000165621	0.0513426	0	0	0	2.35e-08	rs198800;rs76736394;rs483143	1.44097
84547	PGBD1	6	28249314	28270326	1	KNOWN	1.46735e-05	-0.0800605	10	13.89	86	1.19e-07	rs483143	35
64288	ZSCAN31	6	28292470	28324048	-1	KNOWN	3.77127e-09	1.10713	10	13.2	45	5.308e-09	rs483143	35
80317	ZKSCAN3	6	28317691	28336947	1	KNOWN	0.000122608	-0.652443	5	9.924	108	5.308e-09	rs483143	35
9753	ZSCAN12	6	28346732	28367511	-1	KNOWN	1.43992e-05	NA	11	8.749	0	1.206e-07	rs483143	35
222696	ZSCAN23	6	28399707	28411279	-1	KNOWN	0.00270295	0.0706565	2	0.813	233	3.734e-09	rs483143	35
257202	GPX6	6	28471073	28495992	-1	KNOWN	3.13758e-05	0.718703	1	0.516	0	1.017e-06	rs483143	35
5987	TRIM27	6	28870779	28891766	-1	KNOWN	0.878752	-0.142068	0	0	131	8.047e-10	rs483143;rs28986304;rs41286287	1.48333
729583	LINC01556	6	28911654	28912314	1	KNOWN	NA	NA	0	0	36	2.79e-07	rs76736394;rs483143	35
26531	OR11A1	6	29393281	29424848	-1	KNOWN	0.0434844	1.23026	2	15.79	0	1.672e-07	rs41286287	36
116511	MAS1L	6	29454474	29455738	-1	KNOWN	0.000466206	0.689548	3	11.03	0	1.719e-06	rs41286287	36
2550	GABBR1	6	29523406	29601753	-1	KNOWN	0.99997	0.238892	51	15.19	0	8.047e-10	rs28986304;rs41286287	36
4340	MOG	6	29624758	29640149	1	KNOWN	0.10368	0.122182	1	0.117	48	3.004e-09	rs41286287	36
346171	ZFP57	6	29640169	29648887	-1	KNOWN	0.00181594	0.595857	0	0	178	8.047e-10	rs483143;rs28986304;rs41286287;rs9261418	1.48333
3134	HLA-F	6	29690552	29706305	1	KNOWN	4.40041e-05	0.734263	0	0	63	8.047e-10	rs28986304;rs41286287	36
3135	HLA-G	6	29794744	29798902	1	KNOWN	9.54871e-08	1.65798	1	24.4	49	8.047e-10	rs483143;rs28986304;rs41286287	1.48333
3105	HLA-A	6	29909037	29913661	1	KNOWN	0.13278	11.8053	0	0	56	8.047e-10	rs28986304;rs41286287	36
11074	TRIM31	6	30070674	30080883	-1	KNOWN	0.0163881	1.59873	0	0	1	2.068e-06	rs41286287	36
89870	TRIM15	6	30130993	30140473	1	KNOWN	2.18351e-11	0.066991	1	1.425	0	2.156e-06	rs9261418	36
7726	TRIM26	6	30152232	30181204	-1	KNOWN	0.829654	1.12259	5	12.16	0	2.808e-07	rs9261418	36
56658	TRIM39	6	30294256	30311506	1	KNOWN	0.999421	-0.577589	0	0	0	2.156e-06	rs9261418	36
202658	TRIM39-RPP21	6	30297359	30314631	1	KNOWN	NA	NA	1	24.3	1	7.165e-10	rs9261418;rs6986	36
79897	RPP21	6	30312908	30314661	1	KNOWN	0.082454	0.32348	1	24.3	1	7.165e-10	rs9261418;rs6986	36
3133	HLA-E	6	30457244	30461982	1	KNOWN	0.347084	-0.0808762	0	0	2	7.165e-10	rs9261418;rs6986	36
170679	PSORS1C1	6	31082527	31107869	1	KNOWN	0.000855356	2.37272	0	0	7	4.226e-08	rs9261418;rs2072633	1.52569
54535	CCHCR1	6	31110216	31126015	-1	KNOWN	6.50104e-08	NA	0	0	17	2.709e-08	rs707928;rs2243873;rs2072632;rs4713506	37
5460	POU5F1	6	31132119	31148508	-1	KNOWN	0.889691	0.511715	0	0	7	2.379e-07	rs527254;rs2072632	37
3107	HLA-C	6	31236526	31239907	-1	KNOWN	9.94564e-10	8.44189	0	0	59	5.306e-13	rs1077393;rs707928;rs527254;rs2243873;rs2072633;rs2072632;rs2856448;rs2269426;rs4713506	37
3106	HLA-B	6	31321649	31324965	-1	KNOWN	0.00266463	10.6253	0	0	47	6.812e-14	rs1077393;rs2607013;rs527254;rs2243873;rs2072633;rs2072632;rs2856448;rs2269426;rs4713506	37
100507436	MICA	6	31371356	31383092	1	KNOWN	0.00037802	2.27712	0	0	1	8.307e-06	rs2607013	37
4277	MICB	6	31462658	31478901	1	KNOWN	0.000284377	0.724392	0	0	5	1.066e-11	rs2856448;rs2269426	37
100532737	ATP6V1G2-DDX39B	6	31497996	31514385	-1	KNOWN	NA	NA	0	0	18	1.55e-08	rs1077393;rs707928;rs2607013	37
7919	DDX39B	6	31497996	31510225	-1	KNOWN	0.997728	0.551698	0	0	8	4.354e-07	rs707928;rs2607013	37
534	ATP6V1G2	6	31512239	31516204	-1	KNOWN	0.22479	0.5586	0	0	16	1.55e-08	rs1077393;rs707928	37
4049	LTA	6	31539831	31542101	1	KNOWN	0.743247	0.0526	0	0	6	1.635e-08	rs1077393;rs2607013	37
7124	TNF	6	31543344	31546113	1	KNOWN	0.272829	-0.462056	0	0	12	1.55e-08	rs707928;rs2607013	37
7940	LST1	6	31553901	31556686	1	KNOWN	0.00253791	0.289221	0	0	6	1.635e-08	rs1077393;rs707928	37
259197	NCR3	6	31556672	31560762	-1	KNOWN	0.00146131	0.872155	0	0	7	1.635e-08	rs1077393;rs707928	37
199	AIF1	6	31582961	31584798	1	KNOWN	0.0127986	-0.264551	1	7.206	24	1.55e-08	rs1077393;rs707928;rs2607013	37
7916	PRRC2A	6	31588497	31605548	1	KNOWN	1	NA	3	2.429	58	5.069e-09	rs1077393;rs707928;rs2607013;rs527254;rs2243873;rs2072632;rs2269426;rs4713506	37
7917	BAG6	6	31606805	31620482	-1	KNOWN	0.999988	-0.32119	5	16.56	81	1.251e-14	rs707928;rs527254;rs2243873;rs1077393;rs2607013;rs2072633;rs2072632;rs2269426;rs4713506	37
55937	APOM	6	31620193	31625987	1	KNOWN	0.00854308	-0.533737	0	0	10	1.55e-08	rs707928;rs527254;rs2243873	37
57827	C6orf47	6	31626075	31628549	-1	KNOWN	0.169848	-0.557276	0	0	0	3.086e-07	rs707928;rs527254;rs2243873	37
7918	GPANK1	6	31629006	31634060	-1	KNOWN	0.000931901	0.994021	0	0	37	1.55e-08	rs707928;rs527254;rs2243873;rs1077393	37
1460	CSNK2B	6	31633013	31638120	1	KNOWN	0.943857	0.192574	0	0	48	5.069e-09	rs707928;rs527254;rs2243873;rs1077393;rs2607013;rs2072633;rs2072632	37
58496	LY6G5B	6	31633879	31641323	1	PUTATIVE	0.196071	NA	0	0	49	5.069e-09	rs707928;rs527254;rs2243873;rs1077393;rs2607013;rs2072633;rs2072632	37
58496	LY6G5B	6	31637944	31641553	1	KNOWN	0.000871194	0.370528	0	0	48	5.069e-09	rs1077393;rs707928;rs2607013;rs527254;rs2243873;rs2072633;rs2072632	37
80741	LY6G5C	6	31644461	31651817	-1	KNOWN	0.61467	0.183113	0	0	32	5.069e-09	rs1077393;rs707928;rs2607013;rs527254;rs2072633;rs2072632	37
7920	ABHD16A	6	31654726	31671221	-1	KNOWN	0.988883	-0.376322	0	0	2	3.425e-08	rs2607013	37
80739	C6orf25	6	31686371	31694491	1	KNOWN	0.00403769	-0.298211	1	5.921	5	1.55e-08	rs707928	37
80740	LY6G6C	6	31686425	31689622	-1	KNOWN	0.0016527	-0.0629606	1	2.876	32	1.55e-08	rs707928;rs2243873	37
23564	DDAH2	6	31694815	31698394	-1	KNOWN	0.842139	-0.370986	3	4.49	41	1.872e-09	rs1077393;rs527254;rs2243873;rs2072633;rs2072632;rs707928;rs4713506	37
1192	CLIC1	6	31698358	31707540	-1	KNOWN	0.0124562	0.517818	0	0	13	1.953e-08	rs1077393;rs527254;rs2243873;rs2072633;rs2072632;rs707928;rs2607013	37
4439	MSH5	6	31707725	31732622	1	KNOWN	6.1388e-08	-0.0743933	3	8.956	45	1.872e-09	rs1077393;rs527254;rs2243873;rs2072633;rs2072632;rs707928	37
100532732	MSH5-SAPCD1	6	31707797	31732628	1	KNOWN	NA	NA	3	8.956	45	1.872e-09	rs1077393;rs527254;rs2243873;rs2072633;rs2072632;rs707928	37
401251	SAPCD1	6	31730576	31732628	1	KNOWN	2.31956e-07	-0.138259	0	0	15	1.55e-08	rs707928	37
80737	VWA7	6	31733367	31745108	-1	KNOWN	4.28881e-07	-0.117039	3	6.087	23	5.069e-09	rs707928;rs527254;rs2072632	37
7407	VARS	6	31745295	31763730	-1	KNOWN	0.679794	NA	0	0	0	1.953e-08	rs1077393;rs707928;rs527254;rs2243873	37
57819	LSM2	6	31765173	31774761	-1	KNOWN	0.00596282	-0.429998	0	0	7	1.953e-08	rs1077393;rs707928;rs527254;rs2243873;rs2072632	37
3305	HSPA1L	6	31777396	31783437	-1	KNOWN	2.19041e-06	-0.11285	1	12.92	8	1.953e-08	rs1077393;rs707928;rs527254;rs2243873;rs2607013;rs2072632	37
3303	HSPA1A	6	31783291	31785723	1	KNOWN	NA	-0.0681399	1	6.364	0	1.953e-08	rs1077393;rs707928;rs527254;rs2243873	37
3304	HSPA1B	6	31795512	31798031	1	KNOWN	NA	0.733333	0	0	10	1.55e-08	rs1077393;rs707928;rs527254;rs2243873	37
50854	C6orf48	6	31802385	31807541	1	KNOWN	5.82447e-05	-0.0706833	1	1.191	74	1.066e-11	rs1077393;rs707928;rs527254;rs2072632;rs2607013;rs2243873;rs2072633;rs2856448;rs2269426;rs4713506	37
4758	NEU1	6	31825436	31830683	-1	KNOWN	1.93154e-05	-0.509633	2	6.305	13	1.55e-08	rs1077393;rs707928;rs527254;rs2072632;rs2607013	37
80736	SLC44A4	6	31830969	31846823	-1	KNOWN	8.2783e-08	0.141295	21	10.86	69	1.066e-11	rs707928;rs527254;rs2243873;rs1077393;rs2607013;rs2072633;rs2072632;rs2856448;rs2269426;rs4713506	37
10919	EHMT2	6	31847536	31865464	-1	KNOWN	0.0644715	-0.142114	5	5.355	9	2.709e-08	rs707928;rs527254;rs2243873;rs2072632	37
717	C2	6	31865562	31913449	1	KNOWN	1.37889e-06	-0.608182	5	6.834	47	5.306e-13	rs707928;rs527254;rs2243873;rs2072633;rs2072632;rs2856448;rs2269426;rs4713506	37
221527	ZBTB12	6	31867384	31869769	-1	KNOWN	0.807401	NA	0	0	0	3.086e-07	rs707928;rs527254;rs2243873	37
629	CFB	6	31895475	31919861	1	KNOWN	0.000978859	-0.355687	3	2.089	43	1.251e-14	rs707928;rs2072632;rs2856448;rs2269426;rs4713506;rs527254;rs2243873;rs2072633	37
629	CFB	6	31895475	31919825	1	NOVEL	NA	-0.355687	2	2.009	51	1.251e-14	rs707928;rs2072632;rs2856448;rs2269426;rs4713506;rs527254;rs2243873;rs2072633	37
7936	NELFE	6	31919864	31926887	-1	KNOWN	0.756273	-0.0686102	1	4.697	38	5.664e-11	rs527254;rs2072633;rs2072632;rs2856448;rs2269426;rs4713506	37
6499	SKIV2L	6	31926857	31937532	1	KNOWN	1.11012e-15	-0.360101	2	3.22	33	6.812e-14	rs2243873;rs2072633;rs2072632;rs2856448;rs2269426	37
1797	DXO	6	31937587	31940069	-1	KNOWN	4.9848e-10	NA	0	0	1	1.476e-08	rs2072632;rs4713506	37
8859	STK19	6	31938868	31950598	1	KNOWN	0.00461708	-0.316128	3	10.06	2	1.872e-09	rs2072633;rs2072632;rs4713506	37
720	C4A	6	31949801	31970458	1	KNOWN	NA	-0.318572	0	0	90	1.251e-14	rs707928;rs2607013;rs527254;rs2243873;rs2072633;rs2072632;rs2856448;rs2269426;rs4713506;rs415929	37
721	C4B	6	31982539	32003195	1	KNOWN	NA	-0.318572	0	0	91	1.251e-14	rs707928;rs2607013;rs527254;rs2243873;rs2072633;rs2072632;rs2856448;rs2269426;rs4713506;rs415929	37
1589	CYP21A2	6	32006042	32009447	1	KNOWN	0.672307	0.394527	2	6.551	92	1.251e-14	rs707928;rs2607013;rs527254;rs2243873;rs2072633;rs2072632;rs2856448;rs2269426;rs4713506;rs415929	37
7148	TNXB	6	32008931	32083111	-1	KNOWN	0.774154	-0.827101	21	22.4	81	1.251e-14	rs707928;rs2607013;rs527254;rs2243873;rs2072633;rs2072632;rs2856448;rs2269426;rs4713506;rs415929	37
1388	ATF6B	6	32065953	32096030	-1	KNOWN	1.67701e-06	0.204046	3	23	65	1.251e-14	rs1077393;rs707928;rs2607013;rs527254;rs2072633;rs2072632;rs2856448;rs2269426;rs4713506	37
63943	FKBPL	6	32096484	32098068	-1	KNOWN	5.35499e-05	0.348686	3	4.848	1	6.812e-14	rs2856448;rs2269426;rs2072632;rs4713506	37
80863	PRRT1	6	32116136	32122150	-1	KNOWN	0.407946	-0.838939	3	13.45	23	2.612e-09	rs527254;rs2243873;rs2072633;rs2072632;rs4713506	37
9374	PPT2	6	32121218	32134011	1	KNOWN	0.772683	-0.617997	0	0	47	1.251e-14	rs2072633;rs2072632;rs2856448;rs2269426;rs4713506;rs415929	37
100532746	PPT2-EGFL8	6	32121622	32139755	1	NOVEL	NA	NA	0	0	51	1.251e-14	rs2072633;rs2072632;rs2856448;rs2269426;rs4713506;rs415929	37
80864	EGFL8	6	32132360	32136058	1	KNOWN	3.51577e-06	0.257304	0	0	50	1.251e-14	rs2072633;rs2072632;rs2856448;rs2269426;rs4713506;rs415929	37
6048	RNF5	6	32146131	32151930	1	KNOWN	0.00299042	0.00681417	0	0	21	2.612e-09	rs2243873;rs2072632;rs2269426;rs4713506	37
177	AGER	6	32148745	32152101	-1	KNOWN	1.46448e-10	-0.301869	0	0	23	2.612e-09	rs2072632;rs2269426;rs4713506	37
5089	PBX2	6	32152512	32157963	-1	KNOWN	0.889707	-0.473698	0	0	25	6.812e-14	rs2072633;rs2072632;rs2856448;rs2269426;rs4713506	37
63940	GPSM3	6	32158543	32163300	-1	KNOWN	0.609592	-0.739905	0	0	44	1.251e-14	rs2072633;rs2072632;rs2856448;rs2269426;rs4713506;rs415929	37
4855	NOTCH4	6	32162620	32191844	-1	KNOWN	1.19532e-10	0.0113186	6	8.64	44	1.251e-14	rs2072633;rs2072632;rs2856448;rs2269426;rs4713506;rs415929	37
3127	HLA-DRB5	6	32485120	32498064	-1	KNOWN	0.00322727	NA	0	0	19	1.55e-08	rs707928;rs2072633	37
3123	HLA-DRB1	6	32546546	32557625	-1	KNOWN	5.62353e-05	10.1544	0	0	26	6.812e-14	rs707928;rs2243873;rs2072633;rs2856448;rs2269426	37
3119	HLA-DQB1	6	32627244	32636160	-1	KNOWN	0.353015	22.5355	0	0	16	1.066e-11	rs2072633;rs2072632;rs2856448;rs2269426;rs4713506	37
3118	HLA-DQA2	6	32709119	32714992	1	KNOWN	0.00504406	3.37251	0	0	26	1.251e-14	rs527254;rs2243873;rs2072633;rs2072632;rs2856448;rs2269426;rs4713506	37
3120	HLA-DQB2	6	32723875	32731311	-1	KNOWN	0.00935593	2.05644	0	0	1	4.226e-08	rs2072633	37
26235	FBXL4	6	99316420	99395849	-1	KNOWN	0.0079088	0.426985	0	0	24	4.552e-10	rs2503775;rs1032210	38
6492	SIM1	6	100832891	100912805	-1	KNOWN	0.996936	0.572327	29	16.8	32	3.502e-08	rs240769;rs34979551	39
10973	ASCC3	6	100956070	101329248	-1	KNOWN	1.42788e-10	0.106686	180	19.95	182	5.276e-09	rs240769	39
387103	CENPW	6	126661320	126670021	1	KNOWN	0.500136	-0.442381	9	10.52	119	4.183e-08	rs6919397	40
392617	ELFN1	7	1727755	1787590	1	KNOWN	0.699066	-0.0225181	0	0	6	7.712e-08	rs2056477	41
8379	MAD1L1	7	1855429	2272878	-1	KNOWN	2.03781e-10	-0.0844627	70	17.65	29	8.321e-09	rs2056477	41
29960	MRM2	7	2273866	2281840	-1	KNOWN	1.97488e-05	0.0965956	0	0	53	1.077e-08	rs2056477	41
54664	TMEM106B	7	12250867	12282993	1	KNOWN	0.515078	3.38065	96	21.4	98	8.916e-11	rs11509880	42
340286	FAM183BP	7	38724946	38726637	-1	KNOWN	0.00150866	NA	0	0	73	5.699e-09	rs11772408;rs6970541	43
27072	VPS41	7	38762563	38971994	-1	KNOWN	1.1635e-08	3.66599	124	16.45	124	5.454e-09	rs11772408;rs6970541	43
2913	GRM3	7	86273230	86494200	1	KNOWN	0.98471	-0.444756	20	12.29	0	1.344e-08	rs802425	44
2918	GRM8	7	126078652	126893348	-1	KNOWN	0.00403862	NA	508	20.7	24	7.125e-14	rs1833070;rs1345259;rs13226841;rs929175	45
5764	PTN	7	136912088	137028611	-1	KNOWN	0.289147	-0.732524	0	0	31	6.074e-09	rs1731951	46
9162	DGKI	7	137065783	137531838	-1	KNOWN	0.738016	-0.0814026	5	13.24	0	6.074e-09	rs1731951	46
4482	MSRA	8	9911778	10286401	1	KNOWN	1.69976e-06	0.60153	63	17.37	47	1.567e-10	rs17151565;rs4526367;rs10096972;rs4566993;rs4240637;rs7818437	48
203074	PRSS55	8	10383056	10411676	1	KNOWN	1.23357e-08	0.255257	1	1.756	0	4.926e-08	rs10096972;rs4566993	48
94137	RP1L1	8	10463859	10569697	-1	KNOWN	NA	1.24497	0	0	5	4.192e-08	rs7818437;rs10096972;rs4566993	48
83656	FAM167A-AS1	8	11225911	11296167	1	KNOWN	0.311269	NA	0	0	1	4.857e-07	rs7818437	48
137868	SGCZ	8	13947373	15095848	-1	KNOWN	0.00198582	0.145185	34	6.925	0	3.879e-09	rs7814925	49
27319	BHLHE22	8	65492814	65496181	1	KNOWN	0.67798	-1.02624	2	4.64	0	6.623e-06	rs7837935	50
9420	CYP7B1	8	65500320	65711318	-1	KNOWN	2.13811e-06	-0.377929	9	17.37	0	2.082e-08	rs7837935	50
54108	CHRAC1	8	141521397	141527236	1	KNOWN	0.658095	0.283659	0	0	15	4.091e-08	rs13261055	51
27161	AGO2	8	141541264	141645718	-1	KNOWN	0.999992	-0.0298215	21	7.88	56	3.249e-08	rs13261055;rs6997840	51
5747	PTK2	8	141667999	142012315	-1	KNOWN	0.999993	-0.489091	39	15.67	65	3.249e-08	rs13261055;rs6997840	51
169792	GLIS3	9	3824127	4348392	-1	KNOWN	0.000100597	-0.548104	62	18.76	38	8.294e-09	rs13284170;rs2380937	52
1993	ELAVL2	9	23690102	23826335	-1	KNOWN	0.972928	-0.832763	39	17.86	0	4.577e-12	rs10811883;rs10966045;rs12236195;rs10119773;rs9298850	2.28819
158038	LINGO2	9	27948076	28670283	-1	KNOWN	0.807167	-0.935732	91	13.28	0	3.135e-09	rs10812851;rs7033345	56
158293	FAM120AOS	9	96208776	96215874	-1	KNOWN	0.514391	0.00743144	7	7.979	103	4.138e-11	rs10117236;rs138193396;rs11975	57
23196	FAM120A	9	96214004	96328397	1	KNOWN	0.999907	-0.298117	60	14.57	0	4.138e-11	rs10117236;rs138193396;rs11975	57
5253	PHF2	9	96338689	96441869	1	KNOWN	0.994132	0.745198	25	8.559	78	4.138e-11	rs10117236;rs138193396;rs11975	57
5727	PTCH1	9	98205262	98279339	-1	KNOWN	0.999999	0.305978	60	19.66	85	2.518e-14	rs75614054;rs78893982	58
7099	TLR4	9	120466610	120479149	1	KNOWN	4.18065e-06	-0.800744	7	7.949	120	5.15e-12	rs579017;rs113884722;rs13296664;rs10465133;rs2149351;rs1999066	59
10783	NEK6	9	127019885	127115586	1	KNOWN	0.644138	-0.314011	0	0	15	4.761e-08	rs72759273	60
5695	PSMB7	9	127115745	127177723	-1	KNOWN	0.941262	-0.188455	0	0	15	4.761e-08	rs72759273	60
118987	PDZD8	10	119040000	119134978	-1	KNOWN	0.997264	-0.468731	0	0	3	4.075e-08	rs860626	63
2018	EMX2	10	119301955	119309056	1	KNOWN	0.941755	-1.15789	22	9.187	0	1.886e-08	rs860626	63
406	ARNTL	11	13298199	13408813	1	KNOWN	0.987643	NA	32	22.5	73	8.562e-13	rs4757136;rs4757145;rs1037169;rs11022718	64
84280	BTBD10	11	13409548	13484844	-1	KNOWN	0.47732	-0.177179	0	0	56	8.562e-13	rs4757136;rs4757145	64
55553	SOX6	11	15987995	16761138	-1	KNOWN	0.999531	-2.52258	15	19.13	0	6.561e-11	rs297346	65
5080	PAX6	11	31806340	31839509	-1	KNOWN	0.998808	-1.95552	25	17.93	38	6.598e-10	rs3026390;rs3026389;rs1540319	66
5954	RCN1	11	31833939	32127301	1	KNOWN	0.0163386	-0.0886329	22	18.08	0	1.746e-09	rs3026389;rs1540319	66
392	ARHGAP1	11	46698630	46722165	-1	KNOWN	0.185565	-0.389142	0	0	1	5.109e-09	rs11039182	68
79096	C11orf49	11	46958240	47185936	1	KNOWN	5.45468e-07	0.564558	0	0	19	3.083e-14	rs55702830;rs11039182	67:68
84364	ARFGAP2	11	47185848	47198676	-1	KNOWN	0.562991	-0.150782	0	0	8	3.083e-14	rs11039182	68
1643	DDB2	11	47236493	47260767	1	KNOWN	0.00511791	0.677015	1	6.321	81	1.006e-09	rs11039389;rs11039182	68
53	ACP2	11	47260853	47270457	-1	KNOWN	0.000525977	-0.370782	2	6.272	131	3.083e-14	rs11039182;rs7104036;rs11039389;rs11039409	68
10062	NR1H3	11	47269851	47290396	1	KNOWN	0.856186	0.657584	2	7.115	126	3.083e-14	rs11039182;rs7104036;rs7107356;rs11039389	68
8567	MADD	11	47290712	47351582	1	KNOWN	0.000901823	-0.37505	12	16.92	203	3.083e-14	rs11039182;rs7104036;rs11039389;rs11039409	68
4607	MYBPC3	11	47352957	47374253	-1	KNOWN	1.35054e-06	-0.432352	7	2.068	222	3.083e-14	rs11039182;rs7104036;rs7107356;rs11039389;rs11039409	68
6688	SPI1	11	47376411	47400127	-1	KNOWN	0.897231	NA	38	13.62	0	4.239e-10	rs7104036;rs11039389	68
91252	SLC39A13	11	47428683	47438047	1	KNOWN	0.011852	-0.332419	8	10.23	53	1.873e-10	rs7104036;rs11039389;rs11039409	68
5702	PSMC3	11	47440320	47447993	-1	KNOWN	0.9792	-0.404697	16	14.47	133	3.167e-12	rs7107356;rs11039389;rs7104036	68
5913	RAPSN	11	47459308	47470730	-1	KNOWN	0.0326445	0.0487816	14	9.298	239	3.083e-14	rs11039182;rs7104036;rs7107356;rs11039389;rs11039409	68
10658	CELF1	11	47487496	47587121	-1	KNOWN	0.998617	-0.376216	27	21.4	49	3.167e-12	rs7104036;rs7107356;rs11039389;rs11039409	68
4722	NDUFS3	11	47586888	47606114	1	KNOWN	0.047137	-0.0123446	4	3.131	74	3.167e-12	rs7104036;rs7107356;rs11039389;rs11039409	68
114971	PTPMT1	11	47586982	47595013	1	KNOWN	0.459152	NA	1	1.122	55	3.167e-12	rs7104036;rs7107356;rs11039389;rs11039409	68
55709	KBTBD4	11	47593749	47600567	-1	KNOWN	0.0180744	-0.492621	1	8.529	0	9.588e-10	rs7104036;rs7107356;rs11039389;rs11039409	68
55709	KBTBD4	11	47599277	47599823	1	KNOWN	NA	-0.492621	0	0	0	9.588e-10	rs7104036;rs7107356;rs11039389;rs11039409	68
399888	FAM180B	11	47608198	47610746	1	KNOWN	0.315838	NA	2	2.403	77	6.414e-10	rs11039389;rs7104036;rs7107356;rs11039409	68
114900	C1QTNF4	11	47611216	47616211	-1	KNOWN	0.679081	NA	4	16.54	376	3.083e-14	rs11039182;rs7104036;rs7107356;rs11039389;rs11039409	68
23788	MTCH2	11	47638867	47664175	-1	KNOWN	0.166788	0.0369336	16	25.4	153	3.167e-12	rs7104036;rs7107356;rs11039389;rs11039409	68
79841	AGBL2	11	47681143	47736941	-1	KNOWN	6.81051e-12	-0.765874	50	14.22	0	3.167e-12	rs7104036;rs7107356;rs11039389;rs11039409	68
23360	FNBP4	11	47738072	47788995	-1	KNOWN	0.999993	-0.713792	54	10.31	316	3.167e-12	rs11039409;rs7104036;rs7107356;rs11039389;rs7939345	68
23279	NUP160	11	47799639	47870107	-1	KNOWN	0.0239792	-0.345694	80	16.91	166	3.604e-10	rs7104036;rs7107356;rs11039409;rs11039389	68
5795	PTPRJ	11	48002113	48189670	1	KNOWN	2.38654e-05	NA	1	8.835	59	1.279e-09	rs7107356;rs11039389;rs11039409;rs7939345	68
119765	OR4B1	11	48238344	48239314	1	KNOWN	0.010938	0.304381	1	4.103	0	9.535e-06	rs7939345	68
26519	TIMM10	11	57295936	57298276	-1	KNOWN	0.00949476	0.000100078	0	0	108	8.616e-11	rs73480560;rs10896636	69
219537	SMTNL1	11	57308979	57318108	1	KNOWN	6.40315e-06	NA	0	0	29	2.04e-07	rs73480560	69
710	SERPING1	11	57364860	57382326	1	KNOWN	0.972837	-0.519499	24	23.5	82	8.616e-11	rs73480560;rs10896636	69
219539	YPEL4	11	57412560	57417417	-1	KNOWN	0.805555	-2.01157	0	0	59	8.616e-11	rs73480560;rs10896636	69
10978	CLP1	11	57416465	57429340	1	KNOWN	0.937605	-0.832602	4	7.404	62	8.616e-11	rs73480560;rs10896636	69
25921	ZDHHC5	11	57435219	57468659	1	KNOWN	0.999924	-0.831025	13	15.65	108	8.616e-11	rs73480560;rs10896636	69
219541	MED19	11	57471186	57479693	-1	KNOWN	0.68379	-0.1517	1	1.602	108	8.616e-11	rs10896636;rs73480560	69
51075	TMX2	11	57480072	57508445	1	KNOWN	0.429914	0.120517	10	14.56	107	8.616e-11	rs10896636;rs73480560	69
100528016	TMX2-CTNND1	11	57480077	57559058	1	NOVEL	NA	NA	19	15.94	0	1.261e-09	rs10896636	69
280636	C11orf31	11	57508825	57510986	1	KNOWN	0.000781712	-0.641634	1	6.479	0	2.658e-09	rs10896636	69
1500	CTNND1	11	57520715	57587018	1	KNOWN	0.995313	-1.42886	13	15.94	0	1.261e-09	rs73480560;rs10896636	69
2915	GRM5	11	88237744	88799113	-1	KNOWN	0.985984	-0.290923	103	15.94	0	2.735e-10	rs674437;rs10830220	70
7299	TYR	11	88910620	89028927	1	KNOWN	7.26381e-21	0.225785	45	8.311	0	5.468e-09	rs10830220	70
4684	NCAM1	11	112831997	113149158	1	KNOWN	NA	NA	171	17.64	126	3.763e-12	rs10789929;rs1940710;rs7933591;rs72995548	71
54970	TTC12	11	113185251	113254266	1	KNOWN	1.44727e-07	-0.271528	48	19.44	154	3.195e-15	rs12420205;rs7927693;rs61687445;rs2298489;rs2186800;rs4587762;rs4648319;rs11214629;rs4245154	71
255239	ANKK1	11	113258513	113271140	1	KNOWN	2.51117e-08	-0.0175482	27	8.304	162	3.753e-17	rs4587762;rs4648319;rs4482060;rs4245154;rs12420205;rs72995548;rs2298489;rs2186800	71
1813	DRD2	11	113280318	113346413	-1	KNOWN	0.733264	NA	70	19.89	49	3.753e-17	rs4587762;rs4648319;rs4482060;rs4245154;rs12420205;rs11214629;rs7937477;rs7927693;rs4373974;rs2186800	71
80975	TMPRSS5	11	113558272	113577095	-1	KNOWN	2.57786e-08	0.183794	0	0	19	3.504e-13	rs4587762	71
22997	IGSF9B	11	133778459	133826880	-1	KNOWN	0.999873	NA	9	7.297	10	2.776e-08	rs73034263	72
7374	UNG	12	109535379	109548797	1	KNOWN	0.0465812	-1.04807	0	0	101	2.443e-15	rs7300290;rs2075432;rs10850137;rs11608355;rs888194;rs2111216	73
32	ACACB	12	109554400	109706031	1	KNOWN	5.12433e-22	0.136953	0	0	42	1.475e-13	rs7300290;rs10850137;rs11608355	73
121643	FOXN4	12	109715784	109747025	-1	KNOWN	0.133061	-0.465357	0	0	331	2.443e-15	rs7300290;rs2075432;rs10850137;rs11608355;rs888194;rs12828717;rs2111216	73
283446	MYO1H	12	109785708	109893328	1	KNOWN	2.91611e-17	0.269947	115	15.02	334	2.443e-15	rs7300290;rs2075432;rs10850137;rs11608355;rs888194;rs12828717;rs2111216	73
83892	KCTD10	12	109886461	109915349	-1	KNOWN	0.17267	0.585873	68	11.37	324	2.443e-15	rs2075432;rs888194;rs12828717;rs2111216;rs7300290;rs10850137;rs11608355	73
89910	UBE3B	12	109915207	109974507	1	KNOWN	0.00938771	0.786226	69	22.7	307	2.443e-15	rs2075432;rs888194;rs12828717;rs2111216;rs7300290;rs10850137;rs11608355	73
326625	MMAB	12	109991542	110011679	-1	KNOWN	0.00387716	2.91819	46	10.43	312	2.443e-15	rs7300290;rs2075432;rs10850137;rs11608355;rs888194;rs12828717;rs2111216	73
4598	MVK	12	110011060	110035067	1	KNOWN	0.0421614	-0.508882	34	16.2	270	6.726e-14	rs7300290;rs2075432;rs10850137;rs11608355;rs888194;rs12828717;rs2111216	73
29902	FAM216A	12	110906169	110928190	1	KNOWN	0.0011163	-0.85449	0	0	1	6.983e-07	rs888194	73
79794	C12orf49	12	117153593	117175875	-1	KNOWN	0.0452103	-1.01496	1	14.57	0	3.53e-08	rs10507274	74
23014	FBXO21	12	117581146	117628336	-1	KNOWN	0.990626	-0.850122	0	0	8	3.394e-09	rs3741475	75
4842	NOS1	12	117645947	117889975	-1	KNOWN	0.998695	-0.250592	13	11.58	0	3.394e-09	rs3741475	75
5985	RFC5	12	118451393	118470935	1	KNOWN	0.0147103	-0.134867	0	0	75	3.189e-10	rs151063831;rs6490177	76
55884	WSB2	12	118470712	118500235	-1	KNOWN	0.503215	-0.405006	0	0	75	3.189e-10	rs151063831;rs6490177	76
54621	VSIG10	12	118501398	118573831	-1	KNOWN	5.54755e-07	0.165325	0	0	116	1.274e-10	rs151063831;rs6490177	76
5037	PEBP1	12	118573663	118583389	1	KNOWN	0.148864	-0.129914	1	2.713	163	6.14e-11	rs151063831;rs6490177	76
51347	TAOK3	12	118587606	118810750	-1	KNOWN	0.999978	0.0580786	145	18.85	0	6.14e-11	rs151063831;rs6490177	76
64426	SUDS3	12	118814185	118855840	1	KNOWN	0.00759611	1.08228	59	19.12	252	6.14e-11	rs151063831;rs6490177	76
10150	MBNL2	13	97873688	98046374	1	KNOWN	0.900896	-1.47595	0	0	1	2.476e-08	rs9516861	81
5587	PRKD1	14	30045687	30661104	-1	KNOWN	2.12624e-05	NA	1	5.405	1	2.409e-08	rs36006259	82
87	ACTN1	14	69340860	69446157	-1	KNOWN	0.999931	NA	0	0	3	9.7e-08	rs4902704	85
8816	DCAF5	14	69517598	69619867	-1	KNOWN	0.999969	-1.0373	21	11.44	0	4.578e-09	rs4902704	85
55218	EXD2	14	69658228	69709075	1	KNOWN	1.11026e-08	-0.961556	13	11.99	0	2.38e-09	rs4902704	85
57452	GALNT16	14	69725994	69821183	1	KNOWN	0.0168277	NA	4	5.106	0	9.7e-08	rs4902704	85
4053	LTBP2	14	74964873	75079306	-1	KNOWN	0.0187347	-0.951916	0	0	70	1.413e-13	rs8004430;rs35641442;rs10144845	86
9870	AREL1	14	75120140	75179818	-1	KNOWN	0.0118021	-0.560095	20	20.9	100	2.407e-13	rs8004430;rs35641442;rs10144845	86
51077	FCF1	14	75179847	75203394	1	KNOWN	0.934257	-1.34336	10	13.67	74	1.413e-13	rs8004430;rs35641442;rs10144845	86
56252	YLPM1	14	75230069	75322244	1	KNOWN	0.999933	-0.911821	69	11.36	30	1.413e-13	rs35641442;rs10144845;rs8004430	86
283571	PROX2	14	75319736	75330537	-1	KNOWN	7.88535e-07	0.50268	15	5.881	94	2.615e-12	rs35641442;rs10144845	86
1743	DLST	14	75348594	75370448	1	KNOWN	0.950394	0.114612	31	18.11	154	1.413e-13	rs35641442;rs10144845;rs8004430	86
83694	RPS6KL1	14	75370657	75390099	-1	KNOWN	0.000674281	0.895648	14	9.295	170	1.413e-13	rs35641442;rs10144845;rs8004430	86
5228	PGF	14	75408537	75422487	-1	KNOWN	0.898304	0.707089	0	0	128	1.413e-13	rs8004430;rs35641442;rs10144845	86
8892	EIF2B2	14	75469614	75476292	1	KNOWN	0.000428256	-0.0390456	0	0	134	1.413e-13	rs8004430;rs35641442;rs10144845	86
27030	MLH3	14	75480467	75518235	-1	KNOWN	0.000425002	-0.700881	0	0	74	1.747e-13	rs35641442;rs10144845	86
97	ACYP1	14	75519924	75536186	-1	KNOWN	0.223002	-0.0927418	0	0	61	1.747e-13	rs35641442;rs10144845	86
79696	ZC2HC1C	14	75530873	75545126	1	KNOWN	1.62188e-06	-0.426602	0	0	5	2.093e-07	rs10144845	86
91754	NEK9	14	75548822	75594047	-1	KNOWN	1.19202e-06	-0.674712	0	0	26	1.476e-12	rs10144845	86
80031	SEMA6D	15	47476298	48066420	1	KNOWN	0.99947	-0.259467	39	19.46	0	3.54e-08	rs12903078	88
49855	SCAPER	15	76640526	77197785	-1	KNOWN	0.0392829	0.499724	0	0	1	5.292e-07	rs3936093	89
84894	LINGO1	15	77905369	78113242	-1	KNOWN	0.952116	0.269258	116	17.07	25	1.977e-10	rs12903563;rs8035460;rs3936093;rs8039690	89
123624	AGBL1	15	86685227	87572283	1	KNOWN	3.60067e-23	-0.103444	50	15.92	0	3.569e-08	rs4362360	90
54715	RBFOX1	16	6069095	7763340	1	KNOWN	0.935961	1.09605	45	20.3	0	7.026e-13	rs8053004;rs3785237;rs3785232	91
78994	PRR14	16	30662038	30667761	1	KNOWN	0.258591	NA	0	0	5	5.374e-07	rs62055866	92
90835	CCDC189	16	30768744	30774031	-1	KNOWN	8.00214e-05	-0.754319	0	0	52	3.193e-10	rs62055866	92
9810	RNF40	16	30773066	30787628	1	KNOWN	0.999995	-1.91378	0	0	39	3.193e-10	rs62055866	92
9274	BCL7C	16	30844947	30906281	-1	KNOWN	0.150444	NA	1	2.412	3	4.047e-06	rs62055866	92
1489	CTF1	16	30907928	30914881	1	KNOWN	0.138255	0.532031	1	1.387	0	7.016e-09	rs62055866	92
54620	FBXL19	16	30934376	30960104	1	KNOWN	0.982522	NA	13	9.525	0	5.759e-09	rs62055866	92
93129	ORAI3	16	30960387	30967782	1	KNOWN	0.0109507	-0.705291	1	10.66	69	3.193e-10	rs62055866	92
9739	SETD1A	16	30968615	30996437	1	KNOWN	0.999996	-0.894969	16	10.66	94	3.193e-10	rs62055866	92
80270	HSD3B7	16	30996519	31000473	1	KNOWN	4.64185e-06	-0.867417	2	2.29	99	3.193e-10	rs62055866	92
112755	STX1B	16	31000577	31021949	-1	KNOWN	0.944475	-1.61045	13	21.7	99	3.193e-10	rs62055866	92
6810	STX4	16	31044210	31054296	1	KNOWN	9.66202e-05	-0.421868	11	13.22	99	3.193e-10	rs62055866	92
79759	ZNF668	16	31072164	31085641	-1	KNOWN	0.268892	-0.544055	9	7.729	97	3.193e-10	rs62055866	92
79759	ZNF668	16	31072813	31073451	1	KNOWN	NA	-0.544055	0	0	96	3.235e-10	rs62055866	92
9726	ZNF646	16	31085743	31095517	1	KNOWN	0.00556536	0.564564	7	9.831	97	3.193e-10	rs62055866	92
339105	PRSS53	16	31094746	31100949	-1	KNOWN	7.27162e-11	-0.0562692	4	13.78	97	3.193e-10	rs62055866	92
79001	VKORC1	16	31102163	31107301	-1	KNOWN	0.0818031	-0.611113	1	2.855	0	1.036e-09	rs62055866	92
10295	BCKDK	16	31117428	31124110	1	KNOWN	0.00580436	-0.219605	0	0	96	3.235e-10	rs62055866	92
84148	KAT8	16	31127075	31142714	1	KNOWN	0.912576	0.0373929	0	0	99	3.193e-10	rs62055866	92
146547	PRSS36	16	31150246	31161415	-1	KNOWN	4.42359e-13	-0.151363	0	0	92	3.193e-10	rs62055866	92
3687	ITGAX	16	31366455	31394318	1	KNOWN	6.11157e-05	0.796194	0	0	34	3.235e-10	rs62055866	92
79791	FBXO31	16	87360593	87425748	-1	KNOWN	0.911167	-0.0528618	32	7.758	60	5.806e-09	rs76082995;rs8045843	93
81631	MAP1LC3B	16	87417601	87438385	1	KNOWN	0.0617609	1.46739	8	9.333	60	5.806e-09	rs76082995;rs8045843	93
23174	ZCCHC14	16	87439852	87525651	-1	KNOWN	0.948836	-1.8302	17	24	60	5.806e-09	rs76082995;rs8045843	93
79066	METTL16	17	2308856	2415185	-1	KNOWN	0.997289	-0.030354	0	0	26	1.391e-09	rs35110958;rs35994060;rs2240730	94
5048	PAFAH1B1	17	2496504	2588909	1	KNOWN	0.999633	-1.25	39	13.38	16	8.004e-12	rs35110958;rs4790355;rs35994060;rs2240730;rs12938775	94
23277	CLUH	17	2592680	2615957	-1	KNOWN	0.999702	-0.803719	12	15.12	6	1.391e-09	rs2240730	94
124626	ZPBP2	17	38024417	38034149	1	KNOWN	0.000986594	-0.156737	0	0	1	1.182e-06	rs35982947	95
55876	GSDMB	17	38060848	38076107	-1	KNOWN	1.73304e-07	0.288248	0	0	47	1.521e-08	rs35982947	95
94103	ORMDL3	17	38077294	38083854	-1	KNOWN	0.721819	-0.557735	0	0	47	1.521e-08	rs35982947	95
284110	GSDMA	17	38119226	38134019	1	KNOWN	7.6136e-13	0.516311	2	10.58	47	1.521e-08	rs35982947	95
5709	PSMD3	17	38137050	38154213	1	KNOWN	0.999288	-0.18395	12	9.593	47	1.521e-08	rs35982947	95
1440	CSF3	17	38171614	38174066	1	KNOWN	0.480556	0.254419	3	4.494	0	1.237e-06	rs35982947	95
9862	MED24	17	38175350	38217468	-1	KNOWN	8.98959e-09	1.2872	28	16.01	47	1.521e-08	rs35982947	95
7067	THRA	17	38214543	38250120	1	KNOWN	0.167007	NA	3	12.36	15	1.521e-08	rs35982947	95
9572	NR1D1	17	38249040	38256978	-1	KNOWN	0.946085	-0.284473	0	0	43	1.521e-08	rs35982947	95
79777	ACBD4	17	43209967	43221548	1	KNOWN	1.82643e-05	-0.326407	0	0	3	6.288e-21	rs62064595;rs61572747;rs62062288	96
752	FMNL1	17	43298811	43324687	1	KNOWN	0.999687	NA	0	0	2211	5.824e-32	rs62064595;rs61572747;rs12938031;rs34186148;rs242949;rs754593;rs62062288;rs7225002	96
124783	SPATA32	17	43331760	43339479	-1	KNOWN	2.95265e-05	-0.414756	0	0	126	5.321e-30	rs62064595;rs61572747;rs2102989;rs62062288	96
201176	ARHGAP27	17	43471275	43511787	-1	KNOWN	0.00125584	-0.761628	78	15.45	2319	5.824e-32	rs62064595;rs61572747;rs2102989;rs1724422;rs113100008;rs9303521;rs7225384;rs35909029;rs12938031;rs34186148;rs242949;rs242947;rs7210728;rs754593;rs2435200;rs8067056;rs62062288;rs7225002;rs199500	96
9842	PLEKHM1	17	43513266	43568115	-1	KNOWN	0.840543	-0.663068	61	14.58	2323	5.824e-32	rs62064595;rs61572747;rs2102989;rs1724422;rs113100008;rs9303521;rs7225384;rs35909029;rs12938031;rs34186148;rs242949;rs242947;rs7210728;rs3785879;rs242557;rs754593;rs2435200;rs8067056;rs62062288;rs7225002;rs199500	96
1394	CRHR1	17	43699267	43913194	1	KNOWN	0.792134	2.03809	141	22	2332	5.824e-32	rs62064595;rs61572747;rs2102989;rs1724422;rs113100008;rs9303521;rs7225384;rs35909029;rs12938031;rs34186148;rs242949;rs242947;rs7210728;rs3785879;rs242557;rs754593;rs2435207;rs2435200;rs8067056;rs62062288;rs7225002;rs199500	96
162540	SPPL2C	17	43922256	43924438	1	KNOWN	2.29525e-05	0.187395	12	25.6	2248	5.824e-32	rs62064595;rs61572747;rs7210728;rs8067056;rs62062288;rs199500;rs242947	96
4137	MAPT	17	43971748	44105700	1	KNOWN	4.68265e-05	2.01024	547	34	2379	5.824e-32	rs62064595;rs61572747;rs2102989;rs1724422;rs113100008;rs9303521;rs7225384;rs35909029;rs12938031;rs34186148;rs242949;rs242947;rs7210728;rs3785879;rs242557;rs754593;rs2435207;rs2435200;rs8067056;rs62062288;rs7225002;rs35937770;rs199500;rs1563304	96
246744	STH	17	44076616	44077060	1	KNOWN	0.00444467	0.274193	1	0.002	0	1.377e-30	rs62062288	96
284058	KANSL1	17	44107282	44302733	-1	KNOWN	0.999734	0.0589452	528	17	2020	5.824e-32	rs62064595;rs61572747;rs12938031;rs7210728;rs3785879;rs242557;rs754593;rs2435207;rs2435200;rs8067056;rs62062288;rs7225002;rs35937770;rs199500	96
100506084	ARL17B	17	44352150	44439130	-1	KNOWN	NA	-0.428243	17	9.995	468	3.564e-31	rs242947;rs7210728;rs754593;rs2435207;rs2435200;rs8067056;rs62062288;rs7225002;rs35937770;rs199500	96
9884	LRRC37A	17	44370099	44415160	1	KNOWN	0.890487	NA	0	0	2371	5.824e-32	rs62064595;rs61572747;rs2102989;rs1724422;rs113100008;rs9303521;rs7225384;rs35909029;rs12938031;rs34186148;rs242949;rs242947;rs7210728;rs3785879;rs242557;rs754593;rs2435207;rs2435200;rs8067056;rs62062288;rs7225002;rs35937770;rs199500;rs1563304	96
474170	LRRC37A2	17	44588877	44633016	1	KNOWN	NA	NA	0	0	2254	5.824e-32	rs62064595;rs1724422;rs113100008;rs9303521;rs7225384;rs35909029;rs12938031;rs34186148;rs242949;rs242947;rs7210728;rs3785879;rs242557;rs754593;rs2435207;rs2435200;rs8067056;rs62062288;rs7225002;rs35937770;rs199500;rs1563304	96
51326	ARL17A	17	44594068	44657088	-1	KNOWN	NA	-2.38258	0	0	77	3.738e-27	rs242557;rs2435207;rs62062288;rs7225002;rs35937770;rs199500;rs1563304	96
4905	NSF	17	44668035	44834830	1	KNOWN	0.713682	-0.566247	40	16.01	229	1.975e-31	rs62064595;rs3785879;rs2435207;rs62062288;rs7225002;rs35937770;rs199500;rs1563304	96
7473	WNT3	17	44839872	44910520	-1	KNOWN	0.946108	-0.191111	35	13.14	1500	5.824e-32	rs12938031;rs242949;rs242947;rs7210728;rs754593;rs2435200;rs8067056;rs62062288;rs7225002;rs35937770;rs199500;rs1563304	96
9570	GOSR2	17	45000483	45105003	1	KNOWN	0.000289194	0.147391	0	0	24	1.914e-25	rs62062288;rs199500;rs1563304	96
9570	GOSR2	17	45000499	45124520	1	NOVEL	NA	NA	0	0	24	1.914e-25	rs62062288;rs199500;rs1563304	96
3212	HOXB2	17	46618256	46623441	-1	KNOWN	0.00183831	0.974079	0	0	1	3.164e-31	rs62062288	96
3217	HOXB7	17	46684594	46710934	-1	KNOWN	0.00759639	-0.376189	0	0	1	3.164e-31	rs62062288	96
10458	BAIAP2	17	79008948	79091232	1	KNOWN	0.464202	0.183175	11	12.58	13	6.785e-13	rs56084168	97
9625	AATK	17	79091095	79139877	-1	KNOWN	0.806764	0.778319	2	9.04	5	6.785e-13	rs56084168	97
80816	ASXL3	18	31158579	31331156	1	KNOWN	0.999977	-1.64461	33	11.34	0	4.188e-09	rs10460051	98
8715	NOL4	18	31431064	31804916	-1	KNOWN	0.998788	-1.08546	26	12.02	0	1.058e-09	rs10460051;rs17747791;rs1941355	98
56853	CELF4	18	34823010	35146000	-1	KNOWN	0.974365	1.3888	37	21.1	0	4.438e-21	rs1815823;rs4799936;rs1539844;rs11082011;rs55731231	99
1630	DCC	18	49866542	51057784	1	KNOWN	0.999999	-0.23995	350	18.83	0	5.24e-10	rs17487484;rs12955791;rs4940261	101
6925	TCF4	18	52889562	53332018	-1	KNOWN	0.999867	0.443466	57	19.14	4	6.983e-11	rs1377243;rs1261070;rs1660235;rs12963463;rs10503002;rs1452789	102
11264	PXMP4	20	32294512	32308125	-1	KNOWN	0.604956	-0.171541	0	0	1	1.098e-07	rs2295094	103
84905	ZNF341	20	32319463	32380075	1	KNOWN	0.124189	-0.43624	0	0	1	2.374e-06	rs2295094	103
434	ASIP	20	32782375	32857150	1	KNOWN	0.0696267	-0.267703	0	0	1	6.229e-07	rs2295094	103
83737	ITCH	20	32951041	33099198	1	KNOWN	0.99999	-0.33627	8	8.188	52	3.471e-08	rs2295094	103
83658	DYNLRB1	20	33104214	33128762	1	KNOWN	0.842803	-0.182966	3	1.714	0	3.471e-08	rs2295094	103
84557	MAP1LC3A	20	33134658	33148149	1	KNOWN	0.739732	0.0197551	7	7.283	99	1.285e-08	rs2295094	103
128869	PIGU	20	33148346	33264910	-1	KNOWN	0.813069	-0.4371	34	12.06	2	9.797e-08	rs2295094	103
23054	NCOA6	20	33284722	33413452	-1	KNOWN	0.990815	-0.852306	41	12.8	99	1.285e-08	rs2295094	103
58476	TP53INP2	20	33292094	33301243	1	KNOWN	0.341454	-2.2091	1	2.513	97	1.285e-08	rs2295094	103
2686	GGT7	20	33432523	33460663	-1	KNOWN	0.9982	-0.466161	4	15.81	61	1.285e-08	rs2295094	103
55902	ACSS2	20	33459949	33515769	1	KNOWN	8.97239e-11	-0.504094	1	0.269	0	2.836e-08	rs2295094	103
2937	GSS	20	33516236	33543620	-1	KNOWN	0.0225187	-0.727485	1	2.593	0	7.055e-08	rs2295094	103
57644	MYH7B	20	33563206	33590240	1	KNOWN	1.33081e-23	0.0567853	0	0	40	1.285e-08	rs2295094	103
26133	TRPC4AP	20	33590207	33680674	-1	KNOWN	0.999539	0.00791892	0	0	33	1.285e-08	rs2295094	103
5360	PLTP	20	44527399	44540794	-1	KNOWN	0.000142042	-0.314791	0	0	17	1.204e-10	rs4578918	104
57468	SLC12A5	20	44650356	44688784	1	KNOWN	0.999987	-1.07818	2	18.31	17	1.204e-10	rs4578918	104
57727	NCOA5	20	44689624	44718591	-1	KNOWN	0.9968	-0.349365	5	4.71	0	1.204e-10	rs6074012;rs4578918	104
958	CD40	20	44746911	44758502	1	KNOWN	0.658238	-0.0149088	6	11.35	18	1.204e-10	rs6074012;rs4578918	104
51006	SLC35C2	20	44978167	44993043	-1	KNOWN	0.047149	-0.882268	0	0	1	1.408e-06	rs4578918	104
2847	MCHR1	22	41074754	41078818	1	KNOWN	0.00114839	-0.0810065	0	0	1	3.053e-10	rs2413631;rs9607771	105
10478	SLC25A17	22	41165634	41215403	-1	KNOWN	0.0241848	-0.779479	1	0.4	82	2.094e-12	rs9607771;rs2413631;rs11090045	105
63929	XPNPEP3	22	41253081	41363838	1	KNOWN	8.88349e-06	-0.745194	1	2.445	55	2.094e-12	rs2413631;rs9607771	105
150353	DNAJB7	22	41255553	41258130	-1	KNOWN	2.09351e-11	0.355457	0	0	48	2.094e-12	rs2413631;rs9607771	105
9978	RBX1	22	41347351	41369313	1	KNOWN	0.940247	-0.356288	1	2.445	0	2.36e-12	rs9607771;rs2413631	105
2033	EP300	22	41487790	41576081	1	KNOWN	1	NA	10	11.01	114	3.931e-14	rs2413631;rs9607771;rs11090045;rs73176686	105
83746	L3MBTL2	22	41601209	41627275	1	KNOWN	0.013028	-0.618259	9	18.58	145	3.931e-14	rs2413631;rs9607771;rs13057907;rs11090045;rs73176686	105
150356	CHADL	22	41625517	41636938	-1	KNOWN	0.0808135	0.299037	3	1.185	0	4.36e-12	rs9607771;rs11090045	105
5905	RANGAP1	22	41641615	41682255	-1	KNOWN	0.132719	-0.376522	37	14.19	56	2.656e-12	rs9607771;rs13057907;rs11090045;rs73176686	105
23264	ZC3H7B	22	41697526	41756151	1	KNOWN	0.990762	-0.628158	56	15.83	3	3.931e-14	rs13057907;rs9607771;rs11090045;rs73176686	105
7008	TEF	22	41763337	41795330	1	KNOWN	0.421036	0.114829	54	18.06	445	3.931e-14	rs2413631;rs9607771;rs13057907;rs11090045;rs73176686	105
10766	TOB2	22	41829496	41843027	-1	KNOWN	0.70319	-1.01474	23	15.06	332	3.931e-14	rs73176686;rs9607771;rs13057907;rs11090045	105
84844	PHF5A	22	41855721	41864729	-1	KNOWN	0.849501	-0.474224	19	7.902	0	1.477e-10	rs73176686;rs11090045	105
50	ACO2	22	41865129	41924993	1	KNOWN	0.454378	-0.617412	20	5.685	377	3.931e-14	rs73176686;rs9607771;rs13057907;rs11090045	105
171568	POLR3H	22	41921808	41940610	-1	KNOWN	0.00200711	-1.30585	31	11.5	408	3.931e-14	rs11090045;rs73176686;rs2413631;rs9607771	105
27254	CSDC2	22	41956767	41973745	1	KNOWN	0.0798035	0.319356	24	10.38	310	3.931e-14	rs11090045;rs73176686	105
5372	PMM1	22	41972898	41985894	-1	KNOWN	0.000159925	NA	6	5.585	310	3.931e-14	rs11090045;rs73176686	105
27351	DESI1	22	41994032	42017100	-1	KNOWN	0.0937225	-0.0430032	3	8.18	284	1.477e-10	rs11090045;rs73176686	105
2547	XRCC6	22	42017123	42060044	1	KNOWN	0.996856	-0.128101	8	6.259	185	1.477e-10	rs11090045;rs73176686	105
4809	SNU13	22	42069934	42086508	-1	KNOWN	0.710585	0.0822262	17	11.26	181	1.915e-08	rs11090045;rs73176686	105
79640	C22orf46	22	42084943	42094140	1	KNOWN	NA	-0.442689	2	22.6	0	1.095e-06	rs73176686	105
150365	MEI1	22	42095503	42195460	1	KNOWN	1.21592e-08	0.500155	47	13.36	434	3.931e-14	rs2413631;rs9607771;rs13057907;rs11090045;rs73176686	105
79879	CCDC134	22	42196683	42222303	1	KNOWN	0.000741173	0.32496	2	9.893	308	3.102e-12	rs9607771;rs11090045;rs73176686	105
6721	SREBF2	22	42229109	42303312	1	KNOWN	0.996272	0.410467	0	0	73	7.368e-07	rs73176686	105
164684	WBP2NL	22	42394729	42454460	1	KNOWN	2.07233e-09	0.730693	0	0	26	2.253e-12	rs9607771;rs73176686	105
4668	NAGA	22	42454358	42466846	-1	KNOWN	2.0199e-06	0.183467	0	0	2	4.639e-06	rs73176686	105
91689	SMDT1	22	42475695	42480288	1	KNOWN	0.16335	-0.139727	0	0	1	7.368e-07	rs73176686	105
Start: Starting position of the gene.
End: Ending position of the gene.
Strand: Strand of the gene.
Status: Status of the gene from Ensembl.
pLI score: pLI score from ExAC database. The probability of being loss-of-function intolerant. The higher the score is, the more intolerant to loss-of-function mutations the gene is.
ncRVIS: Non-coding residual variation intolerance score. The higher the score is, the more intolerant to non-coding variation the gene is.
Pos. Mapped SNPs: The number of SNPs mapped to gene based on positional mapping.
Max. CADD score: The maximum CADD score of mapped SNPs by positional mapping.
eQTL Mapped SNPs: The number of SNPs mapped to the gene based on eQTL mapping.
Min. GWAS P: The minimum P-value of mapped SNPs.
Ind. Sig. SNPs: rsID of the all independent significant SNPs of mapped SNPs.
Locus: Index of genomic loci where mapped SNPs are from.
