# Supplementary material for: Item-level analyses reveal genetic heterogeneity in neuroticism
Source: Nat Commun. 2018 Mar 2;9:905. doi: 10.1038/s41467-018-03242-8 (PMC5834468; doi:10.1038/s41467-018-03242-8)
Supplement: Supplementary file 35 — Supplementary Data 31 [file 41467_2018_3242_MOESM35_ESM.xlsx]

## Sheet: Supplementary Data 31
Supplementary Data 31. Results of the sign-concordance tests (for different P value thresholds)
Pheno 1	Pheno 2	P value threshold	Nsnps	No. of concordant SNPs	No. of discordant SNPs	Total no. of SNPs	Proportion of concordant SNPs	P value	CI95% lower bound	CI95% upper bound
MOOD	MIS	1	927267	674312	252955	927267	0.727204	2.96439387504748e-323	0.726296	0.72811
MOOD	MIS	0.5	625881	497311	128570	625881	0.794578	2.47032822920623e-323	0.793574	0.795578
MOOD	MIS	0.05	110702	102469	8233	110702	0.925629	9.88131291682493e-324	0.924068	0.927168
MOOD	MIS	0.001	5213	5144	69	5213	0.986764	0	0.983278	0.989687
MOOD	MIS	1e-05	302	302	0	302	1	NA	NA	NA
MOOD	MIS	5e-06	223	223	0	223	1	NA	NA	NA
MOOD	MIS	5e-07	88	88	0	88	1	NA	NA	NA
MOOD	MIS	5e-08	49	49	0	49	1	NA	NA	NA
MOOD	MIS	3.85e-09	27	27	0	27	1	NA	NA	NA
MOOD	IRR	1	927267	617572	309695	927267	0.666013	2.96439387504748e-323	0.665052	0.666973
MOOD	IRR	0.5	625881	449868	176013	625881	0.718776	2.47032822920623e-323	0.71766	0.719889
MOOD	IRR	0.05	110702	93228	17474	110702	0.842153	9.88131291682493e-324	0.839992	0.844296
MOOD	IRR	0.001	5213	4876	337	5213	0.935354	0	0.928336	0.94188
MOOD	IRR	1e-05	302	298	4	302	0.986755	8.45191e-83	0.966437	0.99638
MOOD	IRR	5e-06	223	221	2	223	0.991031	3.70579e-63	0.96798	0.998912
MOOD	IRR	5e-07	88	87	1	88	0.988636	5.75149e-25	0.938306	0.999712
MOOD	IRR	5e-08	49	49	0	49	1	NA	NA	NA
MOOD	IRR	3.85e-09	27	27	0	27	1	NA	NA	NA
MOOD	HURT	1	927267	589725	337542	927267	0.635982	2.96439387504748e-323	0.635002	0.636961
MOOD	HURT	0.5	625881	425419	200462	625881	0.679712	2.47032822920623e-323	0.678555	0.680868
MOOD	HURT	0.05	110702	87510	23192	110702	0.790501	9.88131291682493e-324	0.788091	0.792895
MOOD	HURT	0.001	5213	4688	525	5213	0.89929	0	0.8908	0.90733
MOOD	HURT	1e-05	302	289	13	302	0.956954	5.51918e-69	0.927514	0.976884
MOOD	HURT	5e-06	223	215	8	223	0.964126	2.05786e-53	0.930539	0.984387
MOOD	HURT	5e-07	88	85	3	88	0.965909	7.34465e-22	0.90359	0.992914
MOOD	HURT	5e-08	49	46	3	49	0.938776	6.98108e-11	0.831341	0.987192
MOOD	HURT	3.85e-09	27	26	1	27	0.962963	4.17233e-07	0.810294	0.999063
MOOD	FED-UP	1	927267	676919	250348	927267	0.730015	2.96439387504748e-323	0.72911	0.730919
MOOD	FED-UP	0.5	625881	499595	126286	625881	0.798227	2.47032822920623e-323	0.79723	0.79922
MOOD	FED-UP	0.05	110702	102956	7746	110702	0.930028	9.88131291682493e-324	0.92851	0.931524
MOOD	FED-UP	0.001	5213	5159	54	5213	0.989641	0	0.986505	0.992209
MOOD	FED-UP	1e-05	302	302	0	302	1	NA	NA	NA
MOOD	FED-UP	5e-06	223	223	0	223	1	NA	NA	NA
MOOD	FED-UP	5e-07	88	88	0	88	1	NA	NA	NA
MOOD	FED-UP	5e-08	49	49	0	49	1	NA	NA	NA
MOOD	FED-UP	3.85e-09	27	27	0	27	1	NA	NA	NA
MOOD	NERV-FEEL	1	927267	563058	364209	927267	0.607223	2.96439387504748e-323	0.606228	0.608217
MOOD	NERV-FEEL	0.5	625881	401183	224698	625881	0.640989	2.47032822920623e-323	0.639799	0.642178
MOOD	NERV-FEEL	0.05	110702	81259	29443	110702	0.734034	9.88131291682493e-324	0.73142	0.736635
MOOD	NERV-FEEL	0.001	5213	4330	883	5213	0.830616	0	0.820153	0.840707
MOOD	NERV-FEEL	1e-05	302	273	29	302	0.903974	6.4395e-51	0.865005	0.934743
MOOD	NERV-FEEL	5e-06	223	204	19	223	0.914798	2.53156e-40	0.870144	0.947923
MOOD	NERV-FEEL	5e-07	88	82	6	88	0.931818	3.77112e-18	0.857484	0.974569
MOOD	NERV-FEEL	5e-08	49	45	4	49	0.918367	8.22546e-10	0.803986	0.977309
MOOD	NERV-FEEL	3.85e-09	27	26	1	27	0.962963	4.17233e-07	0.810294	0.999063
MOOD	WORRY	1	927267	591124	336143	927267	0.637491	2.96439387504748e-323	0.636511	0.638469
MOOD	WORRY	0.5	625881	426196	199685	625881	0.680954	2.47032822920623e-323	0.679797	0.682108
MOOD	WORRY	0.05	110702	87777	22925	110702	0.792913	9.88131291682493e-324	0.790513	0.795296
MOOD	WORRY	0.001	5213	4662	551	5213	0.894303	0	0.885639	0.902522
MOOD	WORRY	1e-05	302	284	18	302	0.940397	1.06555e-62	0.907436	0.964297
MOOD	WORRY	5e-06	223	211	12	223	0.946188	3.67307e-48	0.907889	0.971889
MOOD	WORRY	5e-07	88	84	4	88	0.954545	1.5804e-20	0.887691	0.987478
MOOD	WORRY	5e-08	49	47	2	49	0.959184	4.35563e-12	0.860213	0.995018
MOOD	WORRY	3.85e-09	27	27	0	27	1	NA	NA	NA
MOOD	TENSE	1	927267	583813	343454	927267	0.629606	2.96439387504748e-323	0.628622	0.630589
MOOD	TENSE	0.5	625881	419661	206220	625881	0.670512	2.47032822920623e-323	0.669346	0.671677
MOOD	TENSE	0.05	110702	86262	24440	110702	0.779227	9.88131291682493e-324	0.776772	0.781668
MOOD	TENSE	0.001	5213	4616	597	5213	0.885479	0	0.876522	0.894001
MOOD	TENSE	1e-05	302	284	18	302	0.940397	1.06555e-62	0.907436	0.964297
MOOD	TENSE	5e-06	223	209	14	223	0.93722	9.03829e-46	0.896908	0.965256
MOOD	TENSE	5e-07	88	83	5	88	0.943182	2.68971e-19	0.872368	0.981296
MOOD	TENSE	5e-08	49	45	4	49	0.918367	8.22546e-10	0.803986	0.977309
MOOD	TENSE	3.85e-09	27	25	2	27	0.925926	5.64754e-06	0.757102	0.9909
MOOD	WORR-EMB	1	927267	557678	369589	927267	0.601421	2.96439387504748e-323	0.600424	0.602418
MOOD	WORR-EMB	0.5	625881	396651	229230	625881	0.633748	2.47032822920623e-323	0.632553	0.634942
MOOD	WORR-EMB	0.05	110702	79841	30861	110702	0.721225	9.88131291682493e-324	0.718573	0.723865
MOOD	WORR-EMB	0.001	5213	4223	990	5213	0.81009	0	0.799174	0.820658
MOOD	WORR-EMB	1e-05	302	259	43	302	0.857616	9.18361e-39	0.813038	0.895002
MOOD	WORR-EMB	5e-06	223	191	32	223	0.856502	9.13123e-29	0.803503	0.899732
MOOD	WORR-EMB	5e-07	88	76	12	88	0.863636	1.56734e-12	0.773912	0.927506
MOOD	WORR-EMB	5e-08	49	42	7	49	0.857143	3.62458e-07	0.727578	0.940578
MOOD	WORR-EMB	3.85e-09	27	23	4	27	0.851852	0.000310749	0.662689	0.958113
MOOD	SUF-NERV	1	927267	563002	364265	927267	0.607163	2.96439387504748e-323	0.606168	0.608157
MOOD	SUF-NERV	0.5	625881	401236	224645	625881	0.641074	2.47032822920623e-323	0.639884	0.642262
MOOD	SUF-NERV	0.05	110702	81634	29068	110702	0.737421	9.88131291682493e-324	0.734818	0.740012
MOOD	SUF-NERV	0.001	5213	4361	852	5213	0.836562	0	0.826241	0.846505
MOOD	SUF-NERV	1e-05	302	270	32	302	0.89404	4.41436e-48	0.853716	0.926386
MOOD	SUF-NERV	5e-06	223	203	20	223	0.910314	2.59741e-39	0.864887	0.944355
MOOD	SUF-NERV	5e-07	88	79	9	88	0.897727	4.15244e-15	0.814714	0.952157
MOOD	SUF-NERV	5e-08	49	45	4	49	0.918367	8.22546e-10	0.803986	0.977309
MOOD	SUF-NERV	3.85e-09	27	24	3	27	0.888889	4.92334e-05	0.708413	0.976473
MOOD	LONE	1	927267	581513	345754	927267	0.627126	2.96439387504748e-323	0.626141	0.62811
MOOD	LONE	0.5	625881	417227	208654	625881	0.666624	2.47032822920623e-323	0.665454	0.667791
MOOD	LONE	0.05	110702	85525	25177	110702	0.77257	9.88131291682493e-324	0.770089	0.775036
MOOD	LONE	0.001	5213	4591	622	5213	0.880683	0	0.871574	0.889364
MOOD	LONE	1e-05	302	290	12	302	0.960265	2.46489e-70	0.93162	0.979303
MOOD	LONE	5e-06	223	216	7	223	0.96861	7.58427e-55	0.936397	0.987288
MOOD	LONE	5e-07	88	86	2	88	0.977273	2.5313e-23	0.920303	0.997236
MOOD	LONE	5e-08	49	48	1	49	0.979592	1.77636e-13	0.891458	0.999483
MOOD	LONE	3.85e-09	27	27	0	27	1	NA	NA	NA
MOOD	GUILT	1	927267	578287	348980	927267	0.623647	2.96439387504748e-323	0.62266	0.624633
MOOD	GUILT	0.5	625881	415191	210690	625881	0.663371	2.47032822920623e-323	0.662198	0.664541
MOOD	GUILT	0.05	110702	85092	25610	110702	0.768658	9.88131291682493e-324	0.766163	0.77114
MOOD	GUILT	0.001	5213	4575	638	5213	0.877614	0	0.868409	0.886393
MOOD	GUILT	1e-05	302	287	15	302	0.950331	2.20415e-66	0.919401	0.971938
MOOD	GUILT	5e-06	223	214	9	223	0.959641	4.9406e-52	0.924772	0.981382
MOOD	GUILT	5e-07	88	86	2	88	0.977273	2.5313e-23	0.920303	0.997236
MOOD	GUILT	5e-08	49	48	1	49	0.979592	1.77636e-13	0.891458	0.999483
MOOD	GUILT	3.85e-09	27	27	0	27	1	NA	NA	NA
MOOD	SUM-SCORE	1	927267	736286	190981	927267	0.794039	2.96439387504748e-323	0.793214	0.794862
MOOD	SUM-SCORE	0.5	625881	547650	78231	625881	0.875007	2.47032822920623e-323	0.874185	0.875825
MOOD	SUM-SCORE	0.05	110702	108591	2111	110702	0.980931	9.88131291682493e-324	0.980108	0.981728
MOOD	SUM-SCORE	0.001	5213	5207	6	5213	0.998849	0	0.997497	0.999578
MOOD	SUM-SCORE	1e-05	302	302	0	302	1	NA	NA	NA
MOOD	SUM-SCORE	5e-06	223	223	0	223	1	NA	NA	NA
MOOD	SUM-SCORE	5e-07	88	88	0	88	1	NA	NA	NA
MOOD	SUM-SCORE	5e-08	49	49	0	49	1	NA	NA	NA
MOOD	SUM-SCORE	3.85e-09	27	27	0	27	1	NA	NA	NA
MIS	MOOD	1	927299	674215	253084	927299	0.727074	2.96439387504748e-323	0.726166	0.727981
MIS	MOOD	0.5	624864	497011	127853	624864	0.795391	2.47032822920623e-323	0.794388	0.79639
MIS	MOOD	0.05	109598	101615	7983	109598	0.927161	9.88131291682493e-324	0.925607	0.928693
MIS	MOOD	0.001	4979	4928	51	4979	0.989757	0	0.986554	0.992364
MIS	MOOD	1e-05	265	264	1	265	0.996226	8.97352e-78	0.979155	0.999904
MIS	MOOD	5e-06	194	194	0	194	1	NA	NA	NA
MIS	MOOD	5e-07	83	83	0	83	1	NA	NA	NA
MIS	MOOD	5e-08	44	44	0	44	1	NA	NA	NA
MIS	MOOD	3.85e-09	17	17	0	17	1	NA	NA	NA
MIS	IRR	1	927299	579600	347699	927299	0.625041	2.96439387504748e-323	0.624055	0.626027
MIS	IRR	0.5	624864	416337	208527	624864	0.666284	2.47032822920623e-323	0.665113	0.667453
MIS	IRR	0.05	109598	84661	24937	109598	0.772468	9.88131291682493e-324	0.769975	0.774948
MIS	IRR	0.001	4979	4380	599	4979	0.879695	0	0.870335	0.888607
MIS	IRR	1e-05	265	254	11	265	0.958491	3.23852e-61	0.926943	0.979099
MIS	IRR	5e-06	194	186	8	194	0.958763	3.57665e-45	0.920366	0.982031
MIS	IRR	5e-07	83	81	2	83	0.975904	7.21095e-22	0.915653	0.997068
MIS	IRR	5e-08	44	42	2	44	0.954545	1.12664e-10	0.845268	0.994447
MIS	IRR	3.85e-09	17	16	1	17	0.941176	0.000274658	0.713111	0.998512
MIS	HURT	1	927299	573947	353352	927299	0.618945	2.96439387504748e-323	0.617956	0.619934
MIS	HURT	0.5	624864	410988	213876	624864	0.657724	2.47032822920623e-323	0.656546	0.6589
MIS	HURT	0.05	109598	83200	26398	109598	0.759138	9.88131291682493e-324	0.756595	0.761667
MIS	HURT	0.001	4979	4345	634	4979	0.872665	0	0.863087	0.881804
MIS	HURT	1e-05	265	253	12	265	0.954717	6.88427e-60	0.922236	0.976386
MIS	HURT	5e-06	194	185	9	194	0.953608	7.43499e-44	0.913763	0.97857
MIS	HURT	5e-07	83	80	3	83	0.963855	1.97216e-20	0.897985	0.992483
MIS	HURT	5e-08	44	42	2	44	0.954545	1.12664e-10	0.845268	0.994447
MIS	HURT	3.85e-09	17	16	1	17	0.941176	0.000274658	0.713111	0.998512
MIS	FED-UP	1	927299	665406	261893	927299	0.717574	2.96439387504748e-323	0.716657	0.718491
MIS	FED-UP	0.5	624864	489006	135858	624864	0.78258	2.47032822920623e-323	0.781555	0.783602
MIS	FED-UP	0.05	109598	100304	9294	109598	0.915199	9.88131291682493e-324	0.913534	0.916842
MIS	FED-UP	0.001	4979	4892	87	4979	0.982527	0	0.978491	0.985981
MIS	FED-UP	1e-05	265	265	0	265	1	NA	NA	NA
MIS	FED-UP	5e-06	194	194	0	194	1	NA	NA	NA
MIS	FED-UP	5e-07	83	83	0	83	1	NA	NA	NA
MIS	FED-UP	5e-08	44	44	0	44	1	NA	NA	NA
MIS	FED-UP	3.85e-09	17	17	0	17	1	NA	NA	NA
MIS	NERV-FEEL	1	927299	552640	374659	927299	0.595967	2.96439387504748e-323	0.594968	0.596966
MIS	NERV-FEEL	0.5	624864	391275	233589	624864	0.626176	2.47032822920623e-323	0.624975	0.627376
MIS	NERV-FEEL	0.05	109598	77734	31864	109598	0.709265	9.88131291682493e-324	0.706566	0.711952
MIS	NERV-FEEL	0.001	4979	4030	949	4979	0.809399	0	0.798209	0.820226
MIS	NERV-FEEL	1e-05	265	234	31	265	0.883019	1.00381e-39	0.838079	0.919117
MIS	NERV-FEEL	5e-06	194	173	21	194	0.891753	6.37572e-31	0.8393	0.931733
MIS	NERV-FEEL	5e-07	83	74	9	83	0.891566	7.7072e-14	0.804114	0.949203
MIS	NERV-FEEL	5e-08	44	38	6	44	0.863636	9.43038e-07	0.726493	0.948269
MIS	NERV-FEEL	3.85e-09	17	17	0	17	1	NA	NA	NA
MIS	WORRY	1	927299	575634	351665	927299	0.620764	2.96439387504748e-323	0.619776	0.621752
MIS	WORRY	0.5	624864	412156	212708	624864	0.659593	2.47032822920623e-323	0.658417	0.660768
MIS	WORRY	0.05	109598	83430	26168	109598	0.761237	9.88131291682493e-324	0.758701	0.763758
MIS	WORRY	0.001	4979	4339	640	4979	0.87146	0	0.861845	0.880637
MIS	WORRY	1e-05	265	249	16	265	0.939623	6.41763e-55	0.903801	0.965099
MIS	WORRY	5e-06	194	182	12	194	0.938144	3.57277e-40	0.894444	0.967633
MIS	WORRY	5e-07	83	78	5	83	0.939759	6.4039e-18	0.864992	0.980153
MIS	WORRY	5e-08	44	41	3	44	0.931818	1.61833e-09	0.813438	0.985712
MIS	WORRY	3.85e-09	17	15	2	17	0.882353	0.00234985	0.635591	0.985421
MIS	TENSE	1	927299	560579	366720	927299	0.604529	2.96439387504748e-323	0.603533	0.605524
MIS	TENSE	0.5	624864	398598	226266	624864	0.637896	2.47032822920623e-323	0.636703	0.639087
MIS	TENSE	0.05	109598	79834	29764	109598	0.728426	9.88131291682493e-324	0.725782	0.731057
MIS	TENSE	0.001	4979	4089	890	4979	0.821249	0	0.810319	0.831801
MIS	TENSE	1e-05	265	248	17	265	0.935849	9.4428e-54	0.899273	0.962189
MIS	TENSE	5e-06	194	184	10	194	0.948454	1.38366e-42	0.907249	0.975008
MIS	TENSE	5e-07	83	80	3	83	0.963855	1.97216e-20	0.897985	0.992483
MIS	TENSE	5e-08	44	43	1	44	0.977273	5.11591e-12	0.879758	0.999425
MIS	TENSE	3.85e-09	17	17	0	17	1	NA	NA	NA
MIS	WORR-EMB	1	927299	562594	364705	927299	0.606702	2.96439387504748e-323	0.605707	0.607696
MIS	WORR-EMB	0.5	624864	400869	223995	624864	0.64153	2.47032822920623e-323	0.64034	0.642719
MIS	WORR-EMB	0.05	109598	80498	29100	109598	0.734484	9.88131291682493e-324	0.731859	0.737097
MIS	WORR-EMB	0.001	4979	4137	842	4979	0.83089	0	0.820184	0.841206
MIS	WORR-EMB	1e-05	265	239	26	265	0.901887	2.66564e-44	0.859551	0.934903
MIS	WORR-EMB	5e-06	194	175	19	194	0.902062	8.66982e-33	0.851286	0.939999
MIS	WORR-EMB	5e-07	83	77	6	83	0.927711	8.44581e-17	0.84927	0.97301
MIS	WORR-EMB	5e-08	44	40	4	44	0.909091	1.70514e-08	0.783313	0.974672
MIS	WORR-EMB	3.85e-09	17	17	0	17	1	NA	NA	NA
MIS	SUF-NERV	1	927299	557943	369356	927299	0.601686	2.96439387504748e-323	0.600689	0.602683
MIS	SUF-NERV	0.5	624864	396068	228796	624864	0.633847	2.47032822920623e-323	0.632651	0.635041
MIS	SUF-NERV	0.05	109598	78997	30601	109598	0.720789	9.88131291682493e-324	0.718122	0.723443
MIS	SUF-NERV	0.001	4979	4127	852	4979	0.828881	0	0.818128	0.839248
MIS	SUF-NERV	1e-05	265	241	24	265	0.909434	2.96538e-46	0.868244	0.941109
MIS	SUF-NERV	5e-06	194	177	17	194	0.912371	9.38834e-35	0.863405	0.948123
MIS	SUF-NERV	5e-07	83	76	7	83	0.915663	9.43055e-16	0.833923	0.965418
MIS	SUF-NERV	5e-08	44	40	4	44	0.909091	1.70514e-08	0.783313	0.974672
MIS	SUF-NERV	3.85e-09	17	15	2	17	0.882353	0.00234985	0.635591	0.985421
MIS	LONE	1	927299	580914	346385	927299	0.626458	2.96439387504748e-323	0.625473	0.627443
MIS	LONE	0.5	624864	416639	208225	624864	0.666767	2.47032822920623e-323	0.665597	0.667936
MIS	LONE	0.05	109598	84816	24782	109598	0.773883	9.88131291682493e-324	0.771394	0.776357
MIS	LONE	0.001	4979	4379	600	4979	0.879494	0	0.870128	0.888413
MIS	LONE	1e-05	265	258	7	265	0.973585	5.82803e-67	0.946335	0.989315
MIS	LONE	5e-06	194	189	5	194	0.974227	1.77826e-49	0.940882	0.99158
MIS	LONE	5e-07	83	83	0	83	1	NA	NA	NA
MIS	LONE	5e-08	44	44	0	44	1	NA	NA	NA
MIS	LONE	3.85e-09	17	17	0	17	1	NA	NA	NA
MIS	GUILT	1	927299	575448	351851	927299	0.620564	2.96439387504748e-323	0.619575	0.621551
MIS	GUILT	0.5	624864	411705	213159	624864	0.658871	2.47032822920623e-323	0.657694	0.660047
MIS	GUILT	0.05	109598	83508	26090	109598	0.761948	9.88131291682493e-324	0.759415	0.764467
MIS	GUILT	0.001	4979	4336	643	4979	0.870858	0	0.861224	0.880054
MIS	GUILT	1e-05	265	252	13	265	0.950943	1.3456e-58	0.917573	0.973624
MIS	GUILT	5e-06	194	184	10	194	0.948454	1.38366e-42	0.907249	0.975008
MIS	GUILT	5e-07	83	81	2	83	0.975904	7.21095e-22	0.915653	0.997068
MIS	GUILT	5e-08	44	44	0	44	1	NA	NA	NA
MIS	GUILT	3.85e-09	17	17	0	17	1	NA	NA	NA
MIS	SUM-SCORE	1	927299	718021	209278	927299	0.774314	2.96439387504748e-323	0.773462	0.775165
MIS	SUM-SCORE	0.5	624864	532725	92139	624864	0.852546	2.47032822920623e-323	0.851664	0.853424
MIS	SUM-SCORE	0.05	109598	106277	3321	109598	0.969698	9.88131291682493e-324	0.968666	0.970705
MIS	SUM-SCORE	0.001	4979	4969	10	4979	0.997992	0	0.99631	0.999036
MIS	SUM-SCORE	1e-05	265	265	0	265	1	NA	NA	NA
MIS	SUM-SCORE	5e-06	194	194	0	194	1	NA	NA	NA
MIS	SUM-SCORE	5e-07	83	83	0	83	1	NA	NA	NA
MIS	SUM-SCORE	5e-08	44	44	0	44	1	NA	NA	NA
MIS	SUM-SCORE	3.85e-09	17	17	0	17	1	NA	NA	NA
IRR	MOOD	1	926780	617462	309318	926780	0.666244	2.96439387504748e-323	0.665283	0.667204
IRR	MOOD	0.5	624853	449004	175849	624853	0.718575	2.47032822920623e-323	0.717459	0.71969
IRR	MOOD	0.05	108565	91553	17012	108565	0.843301	9.88131291682493e-324	0.841125	0.845459
IRR	MOOD	0.001	4937	4649	288	4937	0.941665	4.94065645841247e-324	0.93476	0.948041
IRR	MOOD	1e-05	261	258	3	261	0.988506	1.59957e-72	0.966778	0.997623
IRR	MOOD	5e-06	182	180	2	182	0.989011	5.43362e-51	0.96087	0.998666
IRR	MOOD	5e-07	71	70	1	71	0.985915	6.09864e-20	0.924007	0.999643
IRR	MOOD	5e-08	43	43	0	43	1	NA	NA	NA
IRR	MOOD	3.85e-09	22	22	0	22	1	NA	NA	NA
IRR	MIS	1	926780	579821	346959	926780	0.62563	2.96439387504748e-323	0.624643	0.626615
IRR	MIS	0.5	624853	416320	208533	624853	0.666269	2.47032822920623e-323	0.665098	0.667438
IRR	MIS	0.05	108565	83742	24823	108565	0.771354	9.88131291682493e-324	0.768844	0.773849
IRR	MIS	0.001	4937	4379	558	4937	0.886976	4.94065645841247e-324	0.877813	0.895678
IRR	MIS	1e-05	261	249	12	261	0.954023	9.14844e-59	0.921065	0.976021
IRR	MIS	5e-06	182	176	6	182	0.967033	1.56817e-44	0.929629	0.987807
IRR	MIS	5e-07	71	70	1	71	0.985915	6.09864e-20	0.924007	0.999643
IRR	MIS	5e-08	43	43	0	43	1	NA	NA	NA
IRR	MIS	3.85e-09	22	22	0	22	1	NA	NA	NA
IRR	HURT	1	926780	556384	370396	926780	0.600341	2.96439387504748e-323	0.599343	0.601338
IRR	HURT	0.5	624853	395122	229731	624853	0.632344	2.47032822920623e-323	0.631147	0.63354
IRR	HURT	0.05	108565	78583	29982	108565	0.723834	9.88131291682493e-324	0.721164	0.726492
IRR	HURT	0.001	4937	4047	890	4937	0.819729	4.94065645841247e-324	0.808716	0.830361
IRR	HURT	1e-05	261	229	32	261	0.877395	7.05509e-38	0.831345	0.914606
IRR	HURT	5e-06	182	163	19	182	0.895604	1.0006e-29	0.841779	0.935967
IRR	HURT	5e-07	71	65	6	71	0.915493	1.33213e-13	0.825084	0.968354
IRR	HURT	5e-08	43	40	3	43	0.930233	3.02134e-09	0.809393	0.985375
IRR	HURT	3.85e-09	22	21	1	22	0.954545	1.09673e-05	0.771556	0.99885
IRR	FED-UP	1	926780	594615	332165	926780	0.641592	2.96439387504748e-323	0.640615	0.642569
IRR	FED-UP	0.5	624853	428969	195884	624853	0.686512	2.47032822920623e-323	0.68536	0.687662
IRR	FED-UP	0.05	108565	86884	21681	108565	0.800295	9.88131291682493e-324	0.797904	0.802669
IRR	FED-UP	0.001	4937	4445	492	4937	0.900344	4.94065645841247e-324	0.891649	0.908563
IRR	FED-UP	1e-05	261	248	13	261	0.950192	1.76002e-57	0.916332	0.973216
IRR	FED-UP	5e-06	182	174	8	182	0.956044	8.73099e-42	0.915229	0.980835
IRR	FED-UP	5e-07	71	68	3	71	0.957746	5.0578e-17	0.881445	0.9912
IRR	FED-UP	5e-08	43	42	1	43	0.976744	1.00044e-11	0.87711	0.999411
IRR	FED-UP	3.85e-09	22	22	0	22	1	NA	NA	NA
IRR	NERV-FEEL	1	926780	546431	380349	926780	0.589602	2.96439387504748e-323	0.588599	0.590603
IRR	NERV-FEEL	0.5	624853	386592	238261	624853	0.618693	2.47032822920623e-323	0.617487	0.619897
IRR	NERV-FEEL	0.05	108565	75941	32624	108565	0.699498	9.88131291682493e-324	0.696761	0.702224
IRR	NERV-FEEL	0.001	4937	3867	1070	4937	0.783269	4.94065645841247e-324	0.771509	0.794693
IRR	NERV-FEEL	1e-05	261	221	40	261	0.846743	1.596e-31	0.797208	0.888199
IRR	NERV-FEEL	5e-06	182	152	30	182	0.835165	7.70387e-21	0.773126	0.885938
IRR	NERV-FEEL	5e-07	71	62	9	71	0.873239	7.33532e-11	0.77296	0.940364
IRR	NERV-FEEL	5e-08	43	39	4	43	0.906977	3.10815e-08	0.778647	0.974069
IRR	NERV-FEEL	3.85e-09	22	18	4	22	0.818182	0.00434351	0.597154	0.948133
IRR	WORRY	1	926780	558460	368320	926780	0.602581	2.96439387504748e-323	0.601584	0.603578
IRR	WORRY	0.5	624853	397040	227813	624853	0.635413	2.47032822920623e-323	0.634219	0.636607
IRR	WORRY	0.05	108565	78692	29873	108565	0.724838	9.88131291682493e-324	0.722171	0.727493
IRR	WORRY	0.001	4937	4082	855	4937	0.826818	4.94065645841247e-324	0.815969	0.837279
IRR	WORRY	1e-05	261	233	28	261	0.89272	2.07356e-41	0.848692	0.92752
IRR	WORRY	5e-06	182	165	17	182	0.906593	1.24588e-31	0.854661	0.944642
IRR	WORRY	5e-07	71	67	4	71	0.943662	8.73585e-16	0.861989	0.984438
IRR	WORRY	5e-08	43	41	2	43	0.953488	2.15323e-10	0.841889	0.994317
IRR	WORRY	3.85e-09	22	21	1	22	0.954545	1.09673e-05	0.771556	0.99885
IRR	TENSE	1	926780	598457	328323	926780	0.645738	2.96439387504748e-323	0.644763	0.646712
IRR	TENSE	0.5	624853	431679	193174	624853	0.690849	2.47032822920623e-323	0.689701	0.691995
IRR	TENSE	0.05	108565	87601	20964	108565	0.806899	9.88131291682493e-324	0.804538	0.809244
IRR	TENSE	0.001	4937	4488	449	4937	0.909054	4.94065645841247e-324	0.900688	0.916932
IRR	TENSE	1e-05	261	253	8	261	0.969349	2.67055e-64	0.9405	0.986676
IRR	TENSE	5e-06	182	176	6	182	0.967033	1.56817e-44	0.929629	0.987807
IRR	TENSE	5e-07	71	71	0	71	1	NA	NA	NA
IRR	TENSE	5e-08	43	43	0	43	1	NA	NA	NA
IRR	TENSE	3.85e-09	22	22	0	22	1	NA	NA	NA
IRR	WORR-EMB	1	926780	537482	389298	926780	0.579946	2.96439387504748e-323	0.57894	0.580951
IRR	WORR-EMB	0.5	624853	378311	246542	624853	0.60544	2.47032822920623e-323	0.604227	0.606652
IRR	WORR-EMB	0.05	108565	73621	34944	108565	0.678128	9.88131291682493e-324	0.67534	0.680907
IRR	WORR-EMB	0.001	4937	3793	1144	4937	0.76828	4.94065645841247e-324	0.756253	0.77999
IRR	WORR-EMB	1e-05	261	220	41	261	0.842912	8.65859e-31	0.792986	0.884852
IRR	WORR-EMB	5e-06	182	154	28	182	0.846154	2.79184e-22	0.785382	0.895271
IRR	WORR-EMB	5e-07	71	61	10	71	0.859155	4.64461e-10	0.756195	0.930337
IRR	WORR-EMB	5e-08	43	38	5	43	0.883721	2.49951e-07	0.749168	0.961148
IRR	WORR-EMB	3.85e-09	22	19	3	22	0.863636	0.000855446	0.650878	0.970944
IRR	SUF-NERV	1	926780	537400	389380	926780	0.579857	2.96439387504748e-323	0.578851	0.580862
IRR	SUF-NERV	0.5	624853	378926	245927	624853	0.606424	2.47032822920623e-323	0.605212	0.607636
IRR	SUF-NERV	0.05	108565	73901	34664	108565	0.680707	9.88131291682493e-324	0.677925	0.68348
IRR	SUF-NERV	0.001	4937	3828	1109	4937	0.77537	4.94065645841247e-324	0.763466	0.786947
IRR	SUF-NERV	1e-05	261	227	34	261	0.869732	3.32127e-36	0.822746	0.908071
IRR	SUF-NERV	5e-06	182	157	25	182	0.862637	1.4076e-24	0.803937	0.909093
IRR	SUF-NERV	5e-07	71	62	9	71	0.873239	7.33532e-11	0.77296	0.940364
IRR	SUF-NERV	5e-08	43	38	5	43	0.883721	2.49951e-07	0.749168	0.961148
IRR	SUF-NERV	3.85e-09	22	19	3	22	0.863636	0.000855446	0.650878	0.970944
IRR	LONE	1	926780	529119	397661	926780	0.570922	2.96439387504748e-323	0.569913	0.57193
IRR	LONE	0.5	624853	371225	253628	624853	0.5941	2.47032822920623e-323	0.592881	0.595318
IRR	LONE	0.05	108565	71964	36601	108565	0.662866	9.88131291682493e-324	0.660045	0.665678
IRR	LONE	0.001	4937	3717	1220	4937	0.752886	1.86464e-289	0.740606	0.764867
IRR	LONE	1e-05	261	221	40	261	0.846743	1.596e-31	0.797208	0.888199
IRR	LONE	5e-06	182	154	28	182	0.846154	2.79184e-22	0.785382	0.895271
IRR	LONE	5e-07	71	63	8	71	0.887324	1.02714e-11	0.79	0.95008
IRR	LONE	5e-08	43	39	4	43	0.906977	3.10815e-08	0.778647	0.974069
IRR	LONE	3.85e-09	22	20	2	22	0.909091	0.000121117	0.708387	0.988794
IRR	GUILT	1	926780	547478	379302	926780	0.590731	2.96439387504748e-323	0.589729	0.591733
IRR	GUILT	0.5	624853	387685	237168	624853	0.620442	2.47032822920623e-323	0.619237	0.621645
IRR	GUILT	0.05	108565	76563	32002	108565	0.705227	9.88131291682493e-324	0.702505	0.707939
IRR	GUILT	0.001	4937	3951	986	4937	0.800284	4.94065645841247e-324	0.788854	0.811357
IRR	GUILT	1e-05	261	236	25	261	0.904215	3.09124e-44	0.861852	0.93705
IRR	GUILT	5e-06	182	168	14	182	0.923077	1.06838e-34	0.874304	0.957309
IRR	GUILT	5e-07	71	65	6	71	0.915493	1.33213e-13	0.825084	0.968354
IRR	GUILT	5e-08	43	40	3	43	0.930233	3.02134e-09	0.809393	0.985375
IRR	GUILT	3.85e-09	22	22	0	22	1	NA	NA	NA
IRR	SUM-SCORE	1	926780	674600	252180	926780	0.727897	2.96439387504748e-323	0.726989	0.728802
IRR	SUM-SCORE	0.5	624853	497154	127699	624853	0.795634	2.47032822920623e-323	0.794632	0.796633
IRR	SUM-SCORE	0.05	108565	100776	7789	108565	0.928255	9.88131291682493e-324	0.926704	0.929783
IRR	SUM-SCORE	0.001	4937	4869	68	4937	0.986226	4.94065645841247e-324	0.982571	0.989289
IRR	SUM-SCORE	1e-05	261	260	1	261	0.996169	1.41417e-76	0.978839	0.999903
IRR	SUM-SCORE	5e-06	182	181	1	182	0.994505	5.97065e-53	0.969768	0.999861
IRR	SUM-SCORE	5e-07	71	70	1	71	0.985915	6.09864e-20	0.924007	0.999643
IRR	SUM-SCORE	5e-08	43	43	0	43	1	NA	NA	NA
IRR	SUM-SCORE	3.85e-09	22	22	0	22	1	NA	NA	NA
HURT	MOOD	1	926788	589064	337724	926788	0.635597	2.96439387504748e-323	0.634617	0.636577
HURT	MOOD	0.5	625273	424379	200894	625273	0.67871	2.47032822920623e-323	0.677551	0.679867
HURT	MOOD	0.05	108771	86014	22757	108771	0.790781	9.88131291682493e-324	0.788351	0.793195
HURT	MOOD	0.001	4945	4434	511	4945	0.896663	4.94065645841247e-324	0.887843	0.905013
HURT	MOOD	1e-05	223	218	5	223	0.977578	6.66898e-58	0.948454	0.992681
HURT	MOOD	5e-06	163	159	4	163	0.97546	4.97166e-42	0.938362	0.993274
HURT	MOOD	5e-07	65	64	1	65	0.984615	3.57787e-18	0.917237	0.999611
HURT	MOOD	5e-08	36	36	0	36	1	NA	NA	NA
HURT	MOOD	3.85e-09	14	14	0	14	1	NA	NA	NA
HURT	MIS	1	926788	573722	353066	926788	0.619043	2.96439387504748e-323	0.618054	0.620032
HURT	MIS	0.5	625273	410579	214694	625273	0.65664	2.47032822920623e-323	0.655461	0.657817
HURT	MIS	0.05	108771	82674	26097	108771	0.760074	9.88131291682493e-324	0.757525	0.762609
HURT	MIS	0.001	4945	4324	621	4945	0.874419	4.94065645841247e-324	0.86486	0.883533
HURT	MIS	1e-05	223	214	9	223	0.959641	4.9406e-52	0.924772	0.981382
HURT	MIS	5e-06	163	158	5	163	0.969325	1.59144e-40	0.92987	0.989966
HURT	MIS	5e-07	65	63	2	65	0.969231	1.16335e-16	0.89323	0.996252
HURT	MIS	5e-08	36	36	0	36	1	NA	NA	NA
HURT	MIS	3.85e-09	14	14	0	14	1	NA	NA	NA
HURT	IRR	1	926788	556475	370313	926788	0.600434	2.96439387504748e-323	0.599436	0.601431
HURT	IRR	0.5	625273	394730	230543	625273	0.631292	2.47032822920623e-323	0.630095	0.632488
HURT	IRR	0.05	108771	78060	30711	108771	0.717655	9.88131291682493e-324	0.714969	0.720328
HURT	IRR	0.001	4945	4055	890	4945	0.82002	4.94065645841247e-324	0.809024	0.830638
HURT	IRR	1e-05	223	206	17	223	0.923767	2.02679e-42	0.880748	0.954966
HURT	IRR	5e-06	163	151	12	163	0.92638	9.0023e-32	0.874933	0.961383
HURT	IRR	5e-07	65	61	4	65	0.938462	3.91866e-14	0.849867	0.98298
HURT	IRR	5e-08	36	35	1	36	0.972222	1.07684e-09	0.854711	0.999297
HURT	IRR	3.85e-09	14	14	0	14	1	NA	NA	NA
HURT	FED-UP	1	926788	582255	344533	926788	0.62825	2.96439387504748e-323	0.627266	0.629235
HURT	FED-UP	0.5	625273	417772	207501	625273	0.668143	2.47032822920623e-323	0.666975	0.669311
HURT	FED-UP	0.05	108771	84094	24677	108771	0.773129	9.88131291682493e-324	0.770628	0.775615
HURT	FED-UP	0.001	4945	4376	569	4945	0.884934	4.94065645841247e-324	0.875711	0.8937
HURT	FED-UP	1e-05	223	211	12	223	0.946188	3.67307e-48	0.907889	0.971889
HURT	FED-UP	5e-06	163	155	8	163	0.95092	1.87088e-36	0.905586	0.978576
HURT	FED-UP	5e-07	65	64	1	65	0.984615	3.57787e-18	0.917237	0.999611
HURT	FED-UP	5e-08	36	35	1	36	0.972222	1.07684e-09	0.854711	0.999297
HURT	FED-UP	3.85e-09	14	14	0	14	1	NA	NA	NA
HURT	NERV-FEEL	1	926788	577027	349761	926788	0.622609	2.96439387504748e-323	0.621622	0.623597
HURT	NERV-FEEL	0.5	625273	413565	211708	625273	0.661415	2.47032822920623e-323	0.660241	0.662588
HURT	NERV-FEEL	0.05	108771	83298	25473	108771	0.765811	9.88131291682493e-324	0.763282	0.768325
HURT	NERV-FEEL	0.001	4945	4368	577	4945	0.883316	4.94065645841247e-324	0.87404	0.892137
HURT	NERV-FEEL	1e-05	223	217	6	223	0.973094	2.43469e-56	0.94236	0.990063
HURT	NERV-FEEL	5e-06	163	161	2	163	0.98773	2.28652e-45	0.956381	0.998511
HURT	NERV-FEEL	5e-07	65	64	1	65	0.984615	3.57787e-18	0.917237	0.999611
HURT	NERV-FEEL	5e-08	36	35	1	36	0.972222	1.07684e-09	0.854711	0.999297
HURT	NERV-FEEL	3.85e-09	14	14	0	14	1	NA	NA	NA
HURT	WORRY	1	926788	608519	318269	926788	0.656589	2.96439387504748e-323	0.655621	0.657556
HURT	WORRY	0.5	625273	441190	184083	625273	0.705596	2.47032822920623e-323	0.704464	0.706725
HURT	WORRY	0.05	108771	89998	18773	108771	0.827408	9.88131291682493e-324	0.825149	0.82965
HURT	WORRY	0.001	4945	4628	317	4945	0.935895	4.94065645841247e-324	0.928706	0.942564
HURT	WORRY	1e-05	223	217	6	223	0.973094	2.43469e-56	0.94236	0.990063
HURT	WORRY	5e-06	163	158	5	163	0.969325	1.59144e-40	0.92987	0.989966
HURT	WORRY	5e-07	65	63	2	65	0.969231	1.16335e-16	0.89323	0.996252
HURT	WORRY	5e-08	36	36	0	36	1	NA	NA	NA
HURT	WORRY	3.85e-09	14	14	0	14	1	NA	NA	NA
HURT	TENSE	1	926788	561067	365721	926788	0.605389	2.96439387504748e-323	0.604393	0.606384
HURT	TENSE	0.5	625273	399238	226035	625273	0.638502	2.47032822920623e-323	0.63731	0.639693
HURT	TENSE	0.05	108771	79486	29285	108771	0.730765	9.88131291682493e-324	0.728118	0.733399
HURT	TENSE	0.001	4945	4138	807	4945	0.836805	4.94065645841247e-324	0.826206	0.847005
HURT	TENSE	1e-05	223	210	13	223	0.941704	5.99328e-47	0.902375	0.968598
HURT	TENSE	5e-06	163	158	5	163	0.969325	1.59144e-40	0.92987	0.989966
HURT	TENSE	5e-07	65	63	2	65	0.969231	1.16335e-16	0.89323	0.996252
HURT	TENSE	5e-08	36	36	0	36	1	NA	NA	NA
HURT	TENSE	3.85e-09	14	14	0	14	1	NA	NA	NA
HURT	WORR-EMB	1	926788	617983	308805	926788	0.666801	2.96439387504748e-323	0.66584	0.66776
HURT	WORR-EMB	0.5	625273	448938	176335	625273	0.717987	2.47032822920623e-323	0.71687	0.719102
HURT	WORR-EMB	0.05	108771	91408	17363	108771	0.840371	9.88131291682493e-324	0.838181	0.842543
HURT	WORR-EMB	0.001	4945	4598	347	4945	0.929828	4.94065645841247e-324	0.92235	0.936793
HURT	WORR-EMB	1e-05	223	217	6	223	0.973094	2.43469e-56	0.94236	0.990063
HURT	WORR-EMB	5e-06	163	159	4	163	0.97546	4.97166e-42	0.938362	0.993274
HURT	WORR-EMB	5e-07	65	64	1	65	0.984615	3.57787e-18	0.917237	0.999611
HURT	WORR-EMB	5e-08	36	36	0	36	1	NA	NA	NA
HURT	WORR-EMB	3.85e-09	14	14	0	14	1	NA	NA	NA
HURT	SUF-NERV	1	926788	554438	372350	926788	0.598236	2.96439387504748e-323	0.597237	0.599234
HURT	SUF-NERV	0.5	625273	393403	231870	625273	0.62917	2.47032822920623e-323	0.627971	0.630367
HURT	SUF-NERV	0.05	108771	77856	30915	108771	0.715779	9.88131291682493e-324	0.713088	0.718458
HURT	SUF-NERV	0.001	4945	4085	860	4945	0.826087	4.94065645841247e-324	0.81523	0.836558
HURT	SUF-NERV	1e-05	223	200	23	223	0.896861	2.05168e-36	0.849266	0.933487
HURT	SUF-NERV	5e-06	163	147	16	163	0.90184	1.0627e-27	0.845491	0.942846
HURT	SUF-NERV	5e-07	65	64	1	65	0.984615	3.57787e-18	0.917237	0.999611
HURT	SUF-NERV	5e-08	36	36	0	36	1	NA	NA	NA
HURT	SUF-NERV	3.85e-09	14	14	0	14	1	NA	NA	NA
HURT	LONE	1	926788	550775	376013	926788	0.594284	2.96439387504748e-323	0.593283	0.595284
HURT	LONE	0.5	625273	390089	235184	625273	0.62387	2.47032822920623e-323	0.622668	0.625071
HURT	LONE	0.05	108771	76887	31884	108771	0.70687	9.88131291682493e-324	0.704155	0.709575
HURT	LONE	0.001	4945	4003	942	4945	0.809505	4.94065645841247e-324	0.798277	0.820366
HURT	LONE	1e-05	223	205	18	223	0.919283	2.3328e-41	0.875431	0.951461
HURT	LONE	5e-06	163	149	14	163	0.91411	1.13793e-29	0.860091	0.952246
HURT	LONE	5e-07	65	59	6	65	0.907692	4.96465e-12	0.809834	0.965366
HURT	LONE	5e-08	36	34	2	36	0.944444	1.94123e-08	0.813363	0.9932
HURT	LONE	3.85e-09	14	14	0	14	1	NA	NA	NA
HURT	GUILT	1	926788	577322	349466	926788	0.622928	2.96439387504748e-323	0.62194	0.623915
HURT	GUILT	0.5	625273	414032	211241	625273	0.662162	2.47032822920623e-323	0.660988	0.663334
HURT	GUILT	0.05	108771	83359	25412	108771	0.766372	9.88131291682493e-324	0.763845	0.768884
HURT	GUILT	0.001	4945	4291	654	4945	0.867745	4.94065645841247e-324	0.857985	0.877069
HURT	GUILT	1e-05	223	205	18	223	0.919283	2.3328e-41	0.875431	0.951461
HURT	GUILT	5e-06	163	151	12	163	0.92638	9.0023e-32	0.874933	0.961383
HURT	GUILT	5e-07	65	63	2	65	0.969231	1.16335e-16	0.89323	0.996252
HURT	GUILT	5e-08	36	36	0	36	1	NA	NA	NA
HURT	GUILT	3.85e-09	14	14	0	14	1	NA	NA	NA
HURT	SUM-SCORE	1	926788	701216	225572	926788	0.756609	2.96439387504748e-323	0.755734	0.757482
HURT	SUM-SCORE	0.5	625273	519308	105965	625273	0.83053	2.47032822920623e-323	0.829598	0.831459
HURT	SUM-SCORE	0.05	108771	103855	4916	108771	0.954804	9.88131291682493e-324	0.953553	0.956031
HURT	SUM-SCORE	0.001	4945	4913	32	4945	0.993529	4.94065645841247e-324	0.990877	0.99557
HURT	SUM-SCORE	1e-05	223	223	0	223	1	NA	NA	NA
HURT	SUM-SCORE	5e-06	163	163	0	163	1	NA	NA	NA
HURT	SUM-SCORE	5e-07	65	65	0	65	1	NA	NA	NA
HURT	SUM-SCORE	5e-08	36	36	0	36	1	NA	NA	NA
HURT	SUM-SCORE	3.85e-09	14	14	0	14	1	NA	NA	NA
FED-UP	MOOD	1	926968	676612	250356	926968	0.729919	2.96439387504748e-323	0.729014	0.730823
FED-UP	MOOD	0.5	626948	500236	126712	626948	0.797891	2.47032822920623e-323	0.796895	0.798884
FED-UP	MOOD	0.05	111310	103472	7838	111310	0.929584	9.88131291682493e-324	0.928065	0.93108
FED-UP	MOOD	0.001	5508	5457	51	5508	0.990741	0	0.987844	0.993098
FED-UP	MOOD	1e-05	302	302	0	302	1	NA	NA	NA
FED-UP	MOOD	5e-06	219	219	0	219	1	NA	NA	NA
FED-UP	MOOD	5e-07	96	96	0	96	1	NA	NA	NA
FED-UP	MOOD	5e-08	39	39	0	39	1	NA	NA	NA
FED-UP	MOOD	3.85e-09	22	22	0	22	1	NA	NA	NA
FED-UP	MIS	1	926968	665260	261708	926968	0.717673	2.96439387504748e-323	0.716756	0.718589
FED-UP	MIS	0.5	626948	490646	136302	626948	0.782594	2.47032822920623e-323	0.781571	0.783615
FED-UP	MIS	0.05	111310	101749	9561	111310	0.914105	9.88131291682493e-324	0.912443	0.915745
FED-UP	MIS	0.001	5508	5415	93	5508	0.983115	0	0.979355	0.986351
FED-UP	MIS	1e-05	302	302	0	302	1	NA	NA	NA
FED-UP	MIS	5e-06	219	219	0	219	1	NA	NA	NA
FED-UP	MIS	5e-07	96	96	0	96	1	NA	NA	NA
FED-UP	MIS	5e-08	39	39	0	39	1	NA	NA	NA
FED-UP	MIS	3.85e-09	22	22	0	22	1	NA	NA	NA
FED-UP	IRR	1	926968	594715	332253	926968	0.64157	2.96439387504748e-323	0.640593	0.642546
FED-UP	IRR	0.5	626948	430480	196468	626948	0.686628	2.47032822920623e-323	0.685478	0.687776
FED-UP	IRR	0.05	111310	89099	22211	111310	0.800458	9.88131291682493e-324	0.798098	0.802803
FED-UP	IRR	0.001	5508	4982	526	5508	0.904503	0	0.896434	0.912139
FED-UP	IRR	1e-05	302	286	16	302	0.94702	3.96898e-65	0.915388	0.969418
FED-UP	IRR	5e-06	219	209	10	219	0.954338	1.41468e-49	0.917631	0.977889
FED-UP	IRR	5e-07	96	93	3	96	0.96875	3.72436e-24	0.911382	0.993509
FED-UP	IRR	5e-08	39	39	0	39	1	NA	NA	NA
FED-UP	IRR	3.85e-09	22	22	0	22	1	NA	NA	NA
FED-UP	HURT	1	926968	582445	344523	926968	0.628333	2.96439387504748e-323	0.627349	0.629317
FED-UP	HURT	0.5	626948	418960	207988	626948	0.668253	2.47032822920623e-323	0.667086	0.669419
FED-UP	HURT	0.05	111310	86004	25306	111310	0.772653	9.88131291682493e-324	0.770179	0.775112
FED-UP	HURT	0.001	5508	4803	705	5508	0.872004	0	0.862893	0.880719
FED-UP	HURT	1e-05	302	287	15	302	0.950331	2.20415e-66	0.919401	0.971938
FED-UP	HURT	5e-06	219	205	14	219	0.936073	1.11526e-44	0.895067	0.964613
FED-UP	HURT	5e-07	96	89	7	96	0.927083	3.25915e-19	0.85552	0.970182
FED-UP	HURT	5e-08	39	35	4	39	0.897436	3.35316e-07	0.75779	0.97134
FED-UP	HURT	3.85e-09	22	19	3	22	0.863636	0.000855446	0.650878	0.970944
FED-UP	NERV-FEEL	1	926968	553207	373761	926968	0.596792	2.96439387504748e-323	0.595792	0.597791
FED-UP	NERV-FEEL	0.5	626948	393024	233924	626948	0.626885	2.47032822920623e-323	0.625686	0.628082
FED-UP	NERV-FEEL	0.05	111310	79137	32173	111310	0.71096	9.88131291682493e-324	0.708287	0.713622
FED-UP	NERV-FEEL	0.001	5508	4440	1068	5508	0.8061	0	0.795408	0.816468
FED-UP	NERV-FEEL	1e-05	302	263	39	302	0.870861	5.69755e-42	0.827715	0.906533
FED-UP	NERV-FEEL	5e-06	219	193	26	219	0.881279	1.02886e-32	0.830901	0.920963
FED-UP	NERV-FEEL	5e-07	96	86	10	96	0.895833	3.21148e-16	0.816767	0.948906
FED-UP	NERV-FEEL	5e-08	39	35	4	39	0.897436	3.35316e-07	0.75779	0.97134
FED-UP	NERV-FEEL	3.85e-09	22	20	2	22	0.909091	0.000121117	0.708387	0.988794
FED-UP	WORRY	1	926968	576551	350417	926968	0.621975	2.96439387504748e-323	0.620987	0.622962
FED-UP	WORRY	0.5	626948	414253	212695	626948	0.660745	2.47032822920623e-323	0.659572	0.661917
FED-UP	WORRY	0.05	111310	85052	26258	111310	0.7641	9.88131291682493e-324	0.761595	0.766592
FED-UP	WORRY	0.001	5508	4762	746	5508	0.864561	0	0.85524	0.873493
FED-UP	WORRY	1e-05	302	274	28	302	0.907285	6.7852e-52	0.868791	0.937505
FED-UP	WORRY	5e-06	219	200	19	219	0.913242	2.83519e-39	0.867832	0.946957
FED-UP	WORRY	5e-07	96	88	8	96	0.916667	3.67324e-18	0.842389	0.963334
FED-UP	WORRY	5e-08	39	37	2	39	0.948718	2.84126e-09	0.826755	0.993728
FED-UP	WORRY	3.85e-09	22	22	0	22	1	NA	NA	NA
FED-UP	TENSE	1	926968	565080	361888	926968	0.6096	2.96439387504748e-323	0.608606	0.610594
FED-UP	TENSE	0.5	626948	404032	222916	626948	0.644443	2.47032822920623e-323	0.643256	0.645628
FED-UP	TENSE	0.05	111310	81976	29334	111310	0.736466	9.88131291682493e-324	0.733867	0.739052
FED-UP	TENSE	0.001	5508	4582	926	5508	0.831881	0	0.821739	0.84167
FED-UP	TENSE	1e-05	302	269	33	302	0.890728	3.62867e-47	0.849974	0.923579
FED-UP	TENSE	5e-06	219	195	24	219	0.890411	1.74472e-34	0.841338	0.92851
FED-UP	TENSE	5e-07	96	87	9	96	0.90625	3.64026e-17	0.829481	0.95623
FED-UP	TENSE	5e-08	39	37	2	39	0.948718	2.84126e-09	0.826755	0.993728
FED-UP	TENSE	3.85e-09	22	22	0	22	1	NA	NA	NA
FED-UP	WORR-EMB	1	926968	555261	371707	926968	0.599008	2.96439387504748e-323	0.598009	0.600006
FED-UP	WORR-EMB	0.5	626948	395517	231431	626948	0.630861	2.47032822920623e-323	0.629665	0.632056
FED-UP	WORR-EMB	0.05	111310	79855	31455	111310	0.717411	9.88131291682493e-324	0.714756	0.720055
FED-UP	WORR-EMB	0.001	5508	4458	1050	5508	0.809368	0	0.798741	0.819666
FED-UP	WORR-EMB	1e-05	302	264	38	302	0.874172	8.37461e-43	0.831403	0.909397
FED-UP	WORR-EMB	5e-06	219	188	31	219	0.858447	1.32802e-28	0.805133	0.901753
FED-UP	WORR-EMB	5e-07	96	82	14	96	0.854167	7.24276e-13	0.767436	0.917915
FED-UP	WORR-EMB	5e-08	39	33	6	39	0.846154	1.42993e-05	0.69472	0.941376
FED-UP	WORR-EMB	3.85e-09	22	18	4	22	0.818182	0.00434351	0.597154	0.948133
FED-UP	SUF-NERV	1	926968	557186	369782	926968	0.601084	2.96439387504748e-323	0.600087	0.602081
FED-UP	SUF-NERV	0.5	626948	397187	229761	626948	0.633525	2.47032822920623e-323	0.632331	0.634718
FED-UP	SUF-NERV	0.05	111310	80234	31076	111310	0.720816	9.88131291682493e-324	0.71817	0.72345
FED-UP	SUF-NERV	0.001	5508	4554	954	5508	0.826797	0	0.816541	0.836707
FED-UP	SUF-NERV	1e-05	302	277	25	302	0.917219	6.26122e-55	0.880223	0.945713
FED-UP	SUF-NERV	5e-06	219	203	16	219	0.926941	1.96526e-42	0.884066	0.957666
FED-UP	SUF-NERV	5e-07	96	92	4	96	0.958333	8.75824e-23	0.896743	0.988532
FED-UP	SUF-NERV	5e-08	39	37	2	39	0.948718	2.84126e-09	0.826755	0.993728
FED-UP	SUF-NERV	3.85e-09	22	22	0	22	1	NA	NA	NA
FED-UP	LONE	1	926968	609535	317433	926968	0.657558	2.96439387504748e-323	0.656591	0.658524
FED-UP	LONE	0.5	626948	442409	184539	626948	0.705655	2.47032822920623e-323	0.704525	0.706783
FED-UP	LONE	0.05	111310	91877	19433	111310	0.825416	9.88131291682493e-324	0.823172	0.827642
FED-UP	LONE	0.001	5508	5125	383	5508	0.930465	0	0.923426	0.937044
FED-UP	LONE	1e-05	302	296	6	302	0.980132	2.51079e-79	0.95726	0.992675
FED-UP	LONE	5e-06	219	216	3	219	0.986301	4.15612e-60	0.960491	0.997166
FED-UP	LONE	5e-07	96	96	0	96	1	NA	NA	NA
FED-UP	LONE	5e-08	39	39	0	39	1	NA	NA	NA
FED-UP	LONE	3.85e-09	22	22	0	22	1	NA	NA	NA
FED-UP	GUILT	1	926968	580094	346874	926968	0.625797	2.96439387504748e-323	0.624811	0.626782
FED-UP	GUILT	0.5	626948	416668	210280	626948	0.664597	2.47032822920623e-323	0.663427	0.665766
FED-UP	GUILT	0.05	111310	85635	25675	111310	0.769338	9.88131291682493e-324	0.766852	0.77181
FED-UP	GUILT	0.001	5508	4841	667	5508	0.878903	0	0.869996	0.887407
FED-UP	GUILT	1e-05	302	288	14	302	0.953642	1.14363e-67	0.923442	0.974427
FED-UP	GUILT	5e-06	219	210	9	219	0.958904	6.70185e-51	0.923423	0.981039
FED-UP	GUILT	5e-07	96	93	3	96	0.96875	3.72436e-24	0.911382	0.993509
FED-UP	GUILT	5e-08	39	39	0	39	1	NA	NA	NA
FED-UP	GUILT	3.85e-09	22	22	0	22	1	NA	NA	NA
FED-UP	SUM-SCORE	1	926968	726241	200727	926968	0.783459	2.96439387504748e-323	0.782619	0.784297
FED-UP	SUM-SCORE	0.5	626948	540215	86733	626948	0.861658	2.47032822920623e-323	0.860801	0.862512
FED-UP	SUM-SCORE	0.05	111310	108368	2942	111310	0.973569	9.88131291682493e-324	0.97261	0.974504
FED-UP	SUM-SCORE	0.001	5508	5502	6	5508	0.998911	0	0.997631	0.9996
FED-UP	SUM-SCORE	1e-05	302	302	0	302	1	NA	NA	NA
FED-UP	SUM-SCORE	5e-06	219	219	0	219	1	NA	NA	NA
FED-UP	SUM-SCORE	5e-07	96	96	0	96	1	NA	NA	NA
FED-UP	SUM-SCORE	5e-08	39	39	0	39	1	NA	NA	NA
FED-UP	SUM-SCORE	3.85e-09	22	22	0	22	1	NA	NA	NA
NERV-FEEL	MOOD	1	926883	562958	363925	926883	0.607367	2.96439387504748e-323	0.606372	0.608361
NERV-FEEL	MOOD	0.5	625364	400497	224867	625364	0.640422	2.47032822920623e-323	0.639231	0.641612
NERV-FEEL	MOOD	0.05	109648	80033	29615	109648	0.729908	9.88131291682493e-324	0.72727	0.732535
NERV-FEEL	MOOD	0.001	5035	4131	904	5035	0.820457	0	0.809571	0.830969
NERV-FEEL	MOOD	1e-05	289	258	31	289	0.892734	1.01509e-45	0.851208	0.925945
NERV-FEEL	MOOD	5e-06	225	197	28	225	0.875556	1.78113e-32	0.825187	0.915691
NERV-FEEL	MOOD	5e-07	85	73	12	85	0.858824	8.09069e-12	0.766375	0.924869
NERV-FEEL	MOOD	5e-08	45	39	6	45	0.866667	5.41777e-07	0.732075	0.949458
NERV-FEEL	MOOD	3.85e-09	25	23	2	25	0.92	1.94311e-05	0.739694	0.99016
NERV-FEEL	MIS	1	926883	552152	374731	926883	0.595708	2.96439387504748e-323	0.594708	0.596708
NERV-FEEL	MIS	0.5	625364	391343	234021	625364	0.625784	2.47032822920623e-323	0.624584	0.626984
NERV-FEEL	MIS	0.05	109648	77726	31922	109648	0.708868	9.88131291682493e-324	0.706169	0.711556
NERV-FEEL	MIS	0.001	5035	3965	1070	5035	0.787488	0	0.775924	0.798717
NERV-FEEL	MIS	1e-05	289	242	47	289	0.83737	8.43835e-33	0.789672	0.877992
NERV-FEEL	MIS	5e-06	225	184	41	225	0.817778	8.03163e-23	0.761025	0.865946
NERV-FEEL	MIS	5e-07	85	67	18	85	0.788235	8.41232e-08	0.686127	0.869398
NERV-FEEL	MIS	5e-08	45	34	11	45	0.755556	0.000824082	0.604629	0.871177
NERV-FEEL	MIS	3.85e-09	25	20	5	25	0.8	0.00407732	0.592963	0.931689
NERV-FEEL	IRR	1	926883	546332	380551	926883	0.589429	2.96439387504748e-323	0.588427	0.590431
NERV-FEEL	IRR	0.5	625364	386377	238987	625364	0.617843	2.47032822920623e-323	0.616638	0.619048
NERV-FEEL	IRR	0.05	109648	76134	33514	109648	0.694349	9.88131291682493e-324	0.691613	0.697075
NERV-FEEL	IRR	0.001	5035	3895	1140	5035	0.773585	0	0.761769	0.785083
NERV-FEEL	IRR	1e-05	289	226	63	289	0.782007	1.02287e-22	0.729899	0.82823
NERV-FEEL	IRR	5e-06	225	172	53	225	0.764444	7.34622e-16	0.703485	0.818294
NERV-FEEL	IRR	5e-07	85	60	25	85	0.705882	0.000186799	0.597128	0.79979
NERV-FEEL	IRR	5e-08	45	35	10	45	0.777778	0.000247088	0.629112	0.887954
NERV-FEEL	IRR	3.85e-09	25	20	5	25	0.8	0.00407732	0.592963	0.931689
NERV-FEEL	HURT	1	926883	577569	349314	926883	0.62313	2.96439387504748e-323	0.622143	0.624117
NERV-FEEL	HURT	0.5	625364	413597	211767	625364	0.66137	2.47032822920623e-323	0.660196	0.662543
NERV-FEEL	HURT	0.05	109648	84217	25431	109648	0.768067	9.88131291682493e-324	0.765557	0.770563
NERV-FEEL	HURT	0.001	5035	4397	638	5035	0.873287	0	0.863783	0.882356
NERV-FEEL	HURT	1e-05	289	270	19	289	0.934256	5.54781e-58	0.899234	0.959957
NERV-FEEL	HURT	5e-06	225	209	16	225	0.928889	4.7937e-44	0.887087	0.95881
NERV-FEEL	HURT	5e-07	85	82	3	85	0.964706	5.2953e-21	0.900304	0.992662
NERV-FEEL	HURT	5e-08	45	44	1	45	0.977778	2.6148e-12	0.882296	0.999438
NERV-FEEL	HURT	3.85e-09	25	24	1	25	0.96	1.54972e-06	0.796483	0.998988
NERV-FEEL	FED-UP	1	926883	553103	373780	926883	0.596734	2.96439387504748e-323	0.595735	0.597733
NERV-FEEL	FED-UP	0.5	625364	391727	233637	625364	0.626398	2.47032822920623e-323	0.625198	0.627598
NERV-FEEL	FED-UP	0.05	109648	77968	31680	109648	0.711075	9.88131291682493e-324	0.708382	0.713757
NERV-FEEL	FED-UP	0.001	5035	3994	1041	5035	0.793247	0	0.781793	0.80436
NERV-FEEL	FED-UP	1e-05	289	243	46	289	0.84083	1.62237e-33	0.793458	0.88105
NERV-FEEL	FED-UP	5e-06	225	185	40	225	0.822222	1.76532e-23	0.765884	0.869851
NERV-FEEL	FED-UP	5e-07	85	71	14	85	0.835294	2.42717e-10	0.739119	0.906923
NERV-FEEL	FED-UP	5e-08	45	38	7	45	0.844444	3.12131e-06	0.705448	0.935091
NERV-FEEL	FED-UP	3.85e-09	25	22	3	25	0.88	0.000156522	0.68781	0.974535
NERV-FEEL	WORRY	1	926883	627317	299566	926883	0.676803	2.96439387504748e-323	0.67585	0.677755
NERV-FEEL	WORRY	0.5	625364	457088	168276	625364	0.730915	2.47032822920623e-323	0.729814	0.732014
NERV-FEEL	WORRY	0.05	109648	94517	15131	109648	0.862004	9.88131291682493e-324	0.859948	0.86404
NERV-FEEL	WORRY	0.001	5035	4837	198	5035	0.960675	0	0.954934	0.965875
NERV-FEEL	WORRY	1e-05	289	286	3	289	0.989619	8.08965e-81	0.969965	0.997854
NERV-FEEL	WORRY	5e-06	225	222	3	225	0.986667	7.0424e-62	0.961531	0.997242
NERV-FEEL	WORRY	5e-07	85	84	1	85	0.988235	4.4461e-24	0.936187	0.999702
NERV-FEEL	WORRY	5e-08	45	45	0	45	1	NA	NA	NA
NERV-FEEL	WORRY	3.85e-09	25	25	0	25	1	NA	NA	NA
NERV-FEEL	TENSE	1	926883	633276	293607	926883	0.683232	2.96439387504748e-323	0.682284	0.684179
NERV-FEEL	TENSE	0.5	625364	462605	162759	625364	0.739737	2.47032822920623e-323	0.738648	0.740824
NERV-FEEL	TENSE	0.05	109648	95250	14398	109648	0.868689	9.88131291682493e-324	0.866676	0.870683
NERV-FEEL	TENSE	0.001	5035	4792	243	5035	0.951738	0	0.945451	0.957494
NERV-FEEL	TENSE	1e-05	289	282	7	289	0.975779	6.40111e-74	0.950734	0.990208
NERV-FEEL	TENSE	5e-06	225	219	6	225	0.973333	6.42396e-57	0.942864	0.990152
NERV-FEEL	TENSE	5e-07	85	84	1	85	0.988235	4.4461e-24	0.936187	0.999702
NERV-FEEL	TENSE	5e-08	45	45	0	45	1	NA	NA	NA
NERV-FEEL	TENSE	3.85e-09	25	25	0	25	1	NA	NA	NA
NERV-FEEL	WORR-EMB	1	926883	584513	342370	926883	0.630622	2.96439387504748e-323	0.629639	0.631605
NERV-FEEL	WORR-EMB	0.5	625364	420118	205246	625364	0.671798	2.47032822920623e-323	0.670632	0.672961
NERV-FEEL	WORR-EMB	0.05	109648	85535	24113	109648	0.780087	9.88131291682493e-324	0.777624	0.782536
NERV-FEEL	WORR-EMB	0.001	5035	4497	538	5035	0.893148	0	0.884287	0.901551
NERV-FEEL	WORR-EMB	1e-05	289	280	9	289	0.968858	7.09782e-71	0.941708	0.985663
NERV-FEEL	WORR-EMB	5e-06	225	217	8	225	0.964444	5.52995e-54	0.931146	0.984527
NERV-FEEL	WORR-EMB	5e-07	85	82	3	85	0.964706	5.2953e-21	0.900304	0.992662
NERV-FEEL	WORR-EMB	5e-08	45	44	1	45	0.977778	2.6148e-12	0.882296	0.999438
NERV-FEEL	WORR-EMB	3.85e-09	25	25	0	25	1	NA	NA	NA
NERV-FEEL	SUF-NERV	1	926883	666655	260228	926883	0.719244	2.96439387504748e-323	0.718328	0.720159
NERV-FEEL	SUF-NERV	0.5	625364	491311	134053	625364	0.78564	2.47032822920623e-323	0.784621	0.786657
NERV-FEEL	SUF-NERV	0.05	109648	100506	9142	109648	0.916624	9.88131291682493e-324	0.914972	0.918254
NERV-FEEL	SUF-NERV	0.001	5035	4936	99	5035	0.980338	0	0.976113	0.983991
NERV-FEEL	SUF-NERV	1e-05	289	287	2	289	0.99308	8.42631e-83	0.975226	0.999161
NERV-FEEL	SUF-NERV	5e-06	225	225	0	225	1	NA	NA	NA
NERV-FEEL	SUF-NERV	5e-07	85	85	0	85	1	NA	NA	NA
NERV-FEEL	SUF-NERV	5e-08	45	45	0	45	1	NA	NA	NA
NERV-FEEL	SUF-NERV	3.85e-09	25	25	0	25	1	NA	NA	NA
NERV-FEEL	LONE	1	926883	537245	389638	926883	0.579625	2.96439387504748e-323	0.57862	0.580631
NERV-FEEL	LONE	0.5	625364	377980	247384	625364	0.604416	2.47032822920623e-323	0.603203	0.605628
NERV-FEEL	LONE	0.05	109648	73976	35672	109648	0.674668	9.88131291682493e-324	0.671886	0.677441
NERV-FEEL	LONE	0.001	5035	3774	1261	5035	0.749553	4.16711e-287	0.737344	0.761473
NERV-FEEL	LONE	1e-05	289	240	49	289	0.83045	2.11816e-31	0.782118	0.871855
NERV-FEEL	LONE	5e-06	225	185	40	225	0.822222	1.76532e-23	0.765884	0.869851
NERV-FEEL	LONE	5e-07	85	67	18	85	0.788235	8.41232e-08	0.686127	0.869398
NERV-FEEL	LONE	5e-08	45	36	9	45	0.8	6.57466e-05	0.654042	0.904243
NERV-FEEL	LONE	3.85e-09	25	20	5	25	0.8	0.00407732	0.592963	0.931689
NERV-FEEL	GUILT	1	926883	561778	365105	926883	0.606094	2.96439387504748e-323	0.605098	0.607089
NERV-FEEL	GUILT	0.5	625364	399703	225661	625364	0.639153	2.47032822920623e-323	0.637961	0.640343
NERV-FEEL	GUILT	0.05	109648	80375	29273	109648	0.733028	9.88131291682493e-324	0.730398	0.735644
NERV-FEEL	GUILT	0.001	5035	4146	889	5035	0.823436	0	0.812618	0.833878
NERV-FEEL	GUILT	1e-05	289	251	38	289	0.868512	1.1593e-39	0.824016	0.905244
NERV-FEEL	GUILT	5e-06	225	195	30	225	0.866667	8.01251e-31	0.815159	0.9082
NERV-FEEL	GUILT	5e-07	85	73	12	85	0.858824	8.09069e-12	0.766375	0.924869
NERV-FEEL	GUILT	5e-08	45	38	7	45	0.844444	3.12131e-06	0.705448	0.935091
NERV-FEEL	GUILT	3.85e-09	25	21	4	25	0.84	0.000910521	0.639172	0.954621
NERV-FEEL	SUM-SCORE	1	926883	699850	227033	926883	0.755058	2.96439387504748e-323	0.754181	0.755933
NERV-FEEL	SUM-SCORE	0.5	625364	517998	107366	625364	0.828314	2.47032822920623e-323	0.827377	0.829248
NERV-FEEL	SUM-SCORE	0.05	109648	104552	5096	109648	0.953524	9.88131291682493e-324	0.952261	0.954763
NERV-FEEL	SUM-SCORE	0.001	5035	4992	43	5035	0.99146	0	0.988513	0.993813
NERV-FEEL	SUM-SCORE	1e-05	289	288	1	289	0.99654	5.83122e-85	0.980873	0.999912
NERV-FEEL	SUM-SCORE	5e-06	225	224	1	225	0.995556	8.38281e-66	0.975487	0.999887
NERV-FEEL	SUM-SCORE	5e-07	85	85	0	85	1	NA	NA	NA
NERV-FEEL	SUM-SCORE	5e-08	45	45	0	45	1	NA	NA	NA
NERV-FEEL	SUM-SCORE	3.85e-09	25	25	0	25	1	NA	NA	NA
WORRY	MOOD	1	926658	591448	335210	926658	0.638259	2.96439387504748e-323	0.63728	0.639238
WORRY	MOOD	0.5	626660	427683	198977	626660	0.68248	2.47032822920623e-323	0.681326	0.683633
WORRY	MOOD	0.05	110988	87790	23198	110988	0.790986	9.88131291682493e-324	0.788582	0.793375
WORRY	MOOD	0.001	5386	4815	571	5386	0.893984	4.94065645841247e-324	0.885455	0.902084
WORRY	MOOD	1e-05	329	307	22	329	0.933131	2.04158e-65	0.900507	0.957622
WORRY	MOOD	5e-06	243	230	13	243	0.946502	1.78862e-52	0.910254	0.971211
WORRY	MOOD	5e-07	104	99	5	104	0.951923	9.54011e-24	0.891364	0.984208
WORRY	MOOD	5e-08	43	42	1	43	0.976744	1.00044e-11	0.87711	0.999411
WORRY	MOOD	3.85e-09	24	23	1	24	0.958333	2.98023e-06	0.788798	0.998946
WORRY	MIS	1	926658	576014	350644	926658	0.621604	2.96439387504748e-323	0.620615	0.622591
WORRY	MIS	0.5	626660	413684	212976	626660	0.660141	2.47032822920623e-323	0.658967	0.661314
WORRY	MIS	0.05	110988	84189	26799	110988	0.758541	9.88131291682493e-324	0.756012	0.761057
WORRY	MIS	0.001	5386	4632	754	5386	0.860007	4.94065645841247e-324	0.850453	0.86917
WORRY	MIS	1e-05	329	299	30	329	0.908815	6.42313e-57	0.872388	0.937631
WORRY	MIS	5e-06	243	219	24	243	0.901235	1.42058e-40	0.856614	0.935689
WORRY	MIS	5e-07	104	91	13	104	0.875	1.4016e-15	0.795735	0.931733
WORRY	MIS	5e-08	43	40	3	43	0.930233	3.02134e-09	0.809393	0.985375
WORRY	MIS	3.85e-09	24	21	3	24	0.875	0.000277162	0.676389	0.973441
WORRY	IRR	1	926658	558783	367875	926658	0.603009	2.96439387504748e-323	0.602012	0.604005
WORRY	IRR	0.5	626660	398516	228144	626660	0.635937	2.47032822920623e-323	0.634744	0.637128
WORRY	IRR	0.05	110988	80372	30616	110988	0.72415	9.88131291682493e-324	0.721511	0.726778
WORRY	IRR	0.001	5386	4419	967	5386	0.82046	4.94065645841247e-324	0.809945	0.830628
WORRY	IRR	1e-05	329	283	46	329	0.860182	9.01488e-43	0.817941	0.895784
WORRY	IRR	5e-06	243	206	37	243	0.847737	1.2868e-29	0.796285	0.890471
WORRY	IRR	5e-07	104	89	15	104	0.855769	5.62874e-14	0.773293	0.916969
WORRY	IRR	5e-08	43	37	6	43	0.860465	1.63612e-06	0.720675	0.947023
WORRY	IRR	3.85e-09	24	19	5	24	0.791667	0.00661075	0.578487	0.928681
WORRY	HURT	1	926658	608735	317923	926658	0.656914	2.96439387504748e-323	0.655947	0.657881
WORRY	HURT	0.5	626660	442398	184262	626660	0.705962	2.47032822920623e-323	0.704832	0.70709
WORRY	HURT	0.05	110988	91805	19183	110988	0.827161	9.88131291682493e-324	0.824924	0.829382
WORRY	HURT	0.001	5386	4997	389	5386	0.927776	4.94065645841247e-324	0.920535	0.934549
WORRY	HURT	1e-05	329	322	7	329	0.978723	1.45105e-85	0.956655	0.991404
WORRY	HURT	5e-06	243	237	6	243	0.975309	3.90008e-62	0.947035	0.990886
WORRY	HURT	5e-07	104	103	1	104	0.990385	1.03538e-29	0.947589	0.999757
WORRY	HURT	5e-08	43	42	1	43	0.976744	1.00044e-11	0.87711	0.999411
WORRY	HURT	3.85e-09	24	23	1	24	0.958333	2.98023e-06	0.788798	0.998946
WORRY	FED-UP	1	926658	576657	350001	926658	0.622298	2.96439387504748e-323	0.62131	0.623285
WORRY	FED-UP	0.5	626660	414578	212082	626660	0.661568	2.47032822920623e-323	0.660395	0.662739
WORRY	FED-UP	0.05	110988	84492	26496	110988	0.761271	9.88131291682493e-324	0.758752	0.763777
WORRY	FED-UP	0.001	5386	4594	792	5386	0.852952	4.94065645841247e-324	0.84321	0.86231
WORRY	FED-UP	1e-05	329	302	27	329	0.917933	5.66936e-60	0.882843	0.945222
WORRY	FED-UP	5e-06	243	228	15	243	0.938272	4.53004e-50	0.900231	0.965043
WORRY	FED-UP	5e-07	104	98	6	104	0.942308	1.59165e-22	0.87865	0.978536
WORRY	FED-UP	5e-08	43	43	0	43	1	NA	NA	NA
WORRY	FED-UP	3.85e-09	24	24	0	24	1	NA	NA	NA
WORRY	NERV-FEEL	1	926658	627396	299262	926658	0.677052	2.96439387504748e-323	0.676099	0.678004
WORRY	NERV-FEEL	0.5	626660	458556	168104	626660	0.731746	2.47032822920623e-323	0.730647	0.732843
WORRY	NERV-FEEL	0.05	110988	95250	15738	110988	0.858201	9.88131291682493e-324	0.856135	0.860248
WORRY	NERV-FEEL	0.001	5386	5162	224	5386	0.958411	4.94065645841247e-324	0.952732	0.963586
WORRY	NERV-FEEL	1e-05	329	324	5	329	0.984802	5.78643e-89	0.964892	0.995047
WORRY	NERV-FEEL	5e-06	243	240	3	243	0.987654	3.38412e-67	0.964347	0.997447
WORRY	NERV-FEEL	5e-07	104	104	0	104	1	NA	NA	NA
WORRY	NERV-FEEL	5e-08	43	43	0	43	1	NA	NA	NA
WORRY	NERV-FEEL	3.85e-09	24	24	0	24	1	NA	NA	NA
WORRY	TENSE	1	926658	587637	339021	926658	0.634147	2.96439387504748e-323	0.633165	0.635127
WORRY	TENSE	0.5	626660	423932	202728	626660	0.676494	2.47032822920623e-323	0.675335	0.677653
WORRY	TENSE	0.05	110988	87226	23762	110988	0.785905	9.88131291682493e-324	0.78348	0.788315
WORRY	TENSE	0.001	5386	4846	540	5386	0.89974	4.94065645841247e-324	0.891408	0.907636
WORRY	TENSE	1e-05	329	321	8	329	0.975684	5.8594e-84	0.952652	0.989445
WORRY	TENSE	5e-06	243	240	3	243	0.987654	3.38412e-67	0.964347	0.997447
WORRY	TENSE	5e-07	104	104	0	104	1	NA	NA	NA
WORRY	TENSE	5e-08	43	43	0	43	1	NA	NA	NA
WORRY	TENSE	3.85e-09	24	24	0	24	1	NA	NA	NA
WORRY	WORR-EMB	1	926658	612862	313796	926658	0.661368	2.96439387504748e-323	0.660403	0.662332
WORRY	WORR-EMB	0.5	626660	446090	180570	626660	0.711853	2.47032822920623e-323	0.71073	0.712974
WORRY	WORR-EMB	0.05	110988	92327	18661	110988	0.831865	9.88131291682493e-324	0.829651	0.834061
WORRY	WORR-EMB	0.001	5386	4999	387	5386	0.928147	4.94065645841247e-324	0.920923	0.934903
WORRY	WORR-EMB	1e-05	329	323	6	329	0.981763	3.13462e-87	0.96073	0.993279
WORRY	WORR-EMB	5e-06	243	239	4	243	0.983539	2.03914e-65	0.958392	0.995497
WORRY	WORR-EMB	5e-07	104	102	2	104	0.980769	5.38496e-28	0.932255	0.997663
WORRY	WORR-EMB	5e-08	43	43	0	43	1	NA	NA	NA
WORRY	WORR-EMB	3.85e-09	24	24	0	24	1	NA	NA	NA
WORRY	SUF-NERV	1	926658	590414	336244	926658	0.637143	2.96439387504748e-323	0.636163	0.638122
WORRY	SUF-NERV	0.5	626660	426799	199861	626660	0.681069	2.47032822920623e-323	0.679914	0.682223
WORRY	SUF-NERV	0.05	110988	87876	23112	110988	0.791761	9.88131291682493e-324	0.78936	0.794147
WORRY	SUF-NERV	0.001	5386	4850	536	5386	0.900483	4.94065645841247e-324	0.892177	0.908352
WORRY	SUF-NERV	1e-05	329	315	14	329	0.957447	2.88606e-75	0.929633	0.976544
WORRY	SUF-NERV	5e-06	243	234	9	243	0.962963	1.03089e-57	0.930859	0.982927
WORRY	SUF-NERV	5e-07	104	103	1	104	0.990385	1.03538e-29	0.947589	0.999757
WORRY	SUF-NERV	5e-08	43	43	0	43	1	NA	NA	NA
WORRY	SUF-NERV	3.85e-09	24	24	0	24	1	NA	NA	NA
WORRY	LONE	1	926658	536418	390240	926658	0.578874	2.96439387504748e-323	0.577868	0.579879
WORRY	LONE	0.5	626660	378582	248078	626660	0.604127	2.47032822920623e-323	0.602915	0.605338
WORRY	LONE	0.05	110988	74972	36016	110988	0.675496	9.88131291682493e-324	0.672733	0.678251
WORRY	LONE	0.001	5386	4067	1319	5386	0.755106	2.01578783503229e-321	0.743392	0.766542
WORRY	LONE	1e-05	329	271	58	329	0.823708	4.6803e-34	0.778147	0.863328
WORRY	LONE	5e-06	243	205	38	243	0.843621	7.02415e-29	0.791735	0.886899
WORRY	LONE	5e-07	104	86	18	104	0.826923	8.21992e-12	0.740326	0.894076
WORRY	LONE	5e-08	43	38	5	43	0.883721	2.49951e-07	0.749168	0.961148
WORRY	LONE	3.85e-09	24	21	3	24	0.875	0.000277162	0.676389	0.973441
WORRY	GUILT	1	926658	581915	344743	926658	0.627972	2.96439387504748e-323	0.626987	0.628956
WORRY	GUILT	0.5	626660	419244	207416	626660	0.669014	2.47032822920623e-323	0.667847	0.670179
WORRY	GUILT	0.05	110988	85792	25196	110988	0.772984	9.88131291682493e-324	0.770508	0.775446
WORRY	GUILT	0.001	5386	4731	655	5386	0.878388	4.94065645841247e-324	0.869361	0.887003
WORRY	GUILT	1e-05	329	311	18	329	0.945289	3.84958e-70	0.914909	0.967256
WORRY	GUILT	5e-06	243	229	14	243	0.942387	2.95273e-51	0.905223	0.968148
WORRY	GUILT	5e-07	104	98	6	104	0.942308	1.59165e-22	0.87865	0.978536
WORRY	GUILT	5e-08	43	43	0	43	1	NA	NA	NA
WORRY	GUILT	3.85e-09	24	24	0	24	1	NA	NA	NA
WORRY	SUM-SCORE	1	926658	714908	211750	926658	0.771491	2.96439387504748e-323	0.770634	0.772345
WORRY	SUM-SCORE	0.5	626660	531962	94698	626660	0.848885	2.47032822920623e-323	0.847995	0.849771
WORRY	SUM-SCORE	0.05	110988	107250	3738	110988	0.966321	9.88131291682493e-324	0.965243	0.967374
WORRY	SUM-SCORE	0.001	5386	5369	17	5386	0.996844	4.94065645841247e-324	0.994951	0.99816
WORRY	SUM-SCORE	1e-05	329	329	0	329	1	NA	NA	NA
WORRY	SUM-SCORE	5e-06	243	243	0	243	1	NA	NA	NA
WORRY	SUM-SCORE	5e-07	104	104	0	104	1	NA	NA	NA
WORRY	SUM-SCORE	5e-08	43	43	0	43	1	NA	NA	NA
WORRY	SUM-SCORE	3.85e-09	24	24	0	24	1	NA	NA	NA
TENSE	MOOD	1	926772	583560	343212	926772	0.629669	2.96439387504748e-323	0.628685	0.630653
TENSE	MOOD	0.5	624518	419160	205358	624518	0.671174	2.47032822920623e-323	0.670007	0.672339
TENSE	MOOD	0.05	106918	83485	23433	106918	0.780832	9.88131291682493e-324	0.77834	0.783309
TENSE	MOOD	0.001	4553	4071	482	4553	0.894136	0	0.884835	0.902927
TENSE	MOOD	1e-05	215	204	11	215	0.948837	3.51655e-47	0.910301	0.974186
TENSE	MOOD	5e-06	150	149	1	150	0.993333	2.11596e-43	0.963417	0.999831
TENSE	MOOD	5e-07	48	48	0	48	1	NA	NA	NA
TENSE	MOOD	5e-08	25	25	0	25	1	NA	NA	NA
TENSE	MOOD	3.85e-09	14	14	0	14	1	NA	NA	NA
TENSE	MIS	1	926772	559978	366794	926772	0.604224	2.96439387504748e-323	0.603228	0.60522
TENSE	MIS	0.5	624518	398296	226222	624518	0.637765	2.47032822920623e-323	0.636572	0.638958
TENSE	MIS	0.05	106918	77902	29016	106918	0.728614	9.88131291682493e-324	0.725938	0.731278
TENSE	MIS	0.001	4553	3777	776	4553	0.829563	0	0.818321	0.840381
TENSE	MIS	1e-05	215	198	17	215	0.92093	2.73202e-40	0.876419	0.953265
TENSE	MIS	5e-06	150	138	12	150	0.92	2.64234e-28	0.864426	0.95798
TENSE	MIS	5e-07	48	46	2	48	0.958333	8.36309e-12	0.857459	0.994914
TENSE	MIS	5e-08	25	24	1	25	0.96	1.54972e-06	0.796483	0.998988
TENSE	MIS	3.85e-09	14	13	1	14	0.928571	0.00183105	0.661316	0.998193
TENSE	IRR	1	926772	598540	328232	926772	0.645833	2.96439387504748e-323	0.644858	0.646807
TENSE	IRR	0.5	624518	432156	192362	624518	0.691983	2.47032822920623e-323	0.690837	0.693128
TENSE	IRR	0.05	106918	86526	20392	106918	0.809274	9.88131291682493e-324	0.806906	0.811626
TENSE	IRR	0.001	4553	4189	364	4553	0.920053	0	0.911793	0.927769
TENSE	IRR	1e-05	215	200	15	215	0.930233	1.84548e-42	0.887539	0.960429
TENSE	IRR	5e-06	150	145	5	150	0.966667	8.58187e-37	0.923928	0.98909
TENSE	IRR	5e-07	48	48	0	48	1	NA	NA	NA
TENSE	IRR	5e-08	25	25	0	25	1	NA	NA	NA
TENSE	IRR	3.85e-09	14	14	0	14	1	NA	NA	NA
TENSE	HURT	1	926772	560775	365997	926772	0.605084	2.96439387504748e-323	0.604088	0.60608
TENSE	HURT	0.5	624518	399121	225397	624518	0.639086	2.47032822920623e-323	0.637894	0.640278
TENSE	HURT	0.05	106918	78198	28720	106918	0.731383	9.88131291682493e-324	0.728715	0.734038
TENSE	HURT	0.001	4553	3787	766	4553	0.831759	0	0.820572	0.84252
TENSE	HURT	1e-05	215	197	18	215	0.916279	3.0232e-39	0.870912	0.949627
TENSE	HURT	5e-06	150	141	9	150	0.94	1.24034e-31	0.889158	0.9722
TENSE	HURT	5e-07	48	47	1	48	0.979167	3.48166e-13	0.889304	0.999473
TENSE	HURT	5e-08	25	24	1	25	0.96	1.54972e-06	0.796483	0.998988
TENSE	HURT	3.85e-09	14	14	0	14	1	NA	NA	NA
TENSE	FED-UP	1	926772	565413	361359	926772	0.610089	2.96439387504748e-323	0.609095	0.611082
TENSE	FED-UP	0.5	624518	402922	221596	624518	0.645173	2.47032822920623e-323	0.643985	0.64636
TENSE	FED-UP	0.05	106918	79061	27857	106918	0.739455	9.88131291682493e-324	0.736812	0.742084
TENSE	FED-UP	0.001	4553	3858	695	4553	0.847353	0	0.836575	0.857685
TENSE	FED-UP	1e-05	215	196	19	215	0.911628	3.15363e-38	0.865437	0.945954
TENSE	FED-UP	5e-06	150	138	12	150	0.92	2.64234e-28	0.864426	0.95798
TENSE	FED-UP	5e-07	48	45	3	48	0.9375	1.31259e-10	0.82804	0.986921
TENSE	FED-UP	5e-08	25	23	2	25	0.92	1.94311e-05	0.739694	0.99016
TENSE	FED-UP	3.85e-09	14	13	1	14	0.928571	0.00183105	0.661316	0.998193
TENSE	NERV-FEEL	1	926772	633096	293676	926772	0.683119	2.96439387504748e-323	0.682171	0.684067
TENSE	NERV-FEEL	0.5	624518	462109	162409	624518	0.739945	2.47032822920623e-323	0.738855	0.741033
TENSE	NERV-FEEL	0.05	106918	92917	14001	106918	0.869049	9.88131291682493e-324	0.867012	0.871066
TENSE	NERV-FEEL	0.001	4553	4339	214	4553	0.952998	0	0.946444	0.958963
TENSE	NERV-FEEL	1e-05	215	215	0	215	1	NA	NA	NA
TENSE	NERV-FEEL	5e-06	150	150	0	150	1	NA	NA	NA
TENSE	NERV-FEEL	5e-07	48	48	0	48	1	NA	NA	NA
TENSE	NERV-FEEL	5e-08	25	25	0	25	1	NA	NA	NA
TENSE	NERV-FEEL	3.85e-09	14	14	0	14	1	NA	NA	NA
TENSE	WORRY	1	926772	587105	339667	926772	0.633495	2.96439387504748e-323	0.632513	0.634476
TENSE	WORRY	0.5	624518	422136	202382	624518	0.675939	2.47032822920623e-323	0.674777	0.6771
TENSE	WORRY	0.05	106918	84208	22710	106918	0.787594	9.88131291682493e-324	0.78513	0.790043
TENSE	WORRY	0.001	4553	4106	447	4553	0.901823	0	0.892811	0.910316
TENSE	WORRY	1e-05	215	206	9	215	0.95814	9.06296e-50	0.922026	0.980683
TENSE	WORRY	5e-06	150	146	4	150	0.973333	2.91791e-38	0.933132	0.992687
TENSE	WORRY	5e-07	48	46	2	48	0.958333	8.36309e-12	0.857459	0.994914
TENSE	WORRY	5e-08	25	23	2	25	0.92	1.94311e-05	0.739694	0.99016
TENSE	WORRY	3.85e-09	14	13	1	14	0.928571	0.00183105	0.661316	0.998193
TENSE	WORR-EMB	1	926772	562222	364550	926772	0.606645	2.96439387504748e-323	0.60565	0.60764
TENSE	WORR-EMB	0.5	624518	400202	224316	624518	0.640817	2.47032822920623e-323	0.639626	0.642007
TENSE	WORR-EMB	0.05	106918	78438	28480	106918	0.733628	9.88131291682493e-324	0.730967	0.736276
TENSE	WORR-EMB	0.001	4553	3785	768	4553	0.83132	0	0.820121	0.842092
TENSE	WORR-EMB	1e-05	215	192	23	215	0.893023	2.17783e-34	0.843814	0.930967
TENSE	WORR-EMB	5e-06	150	138	12	150	0.92	2.64234e-28	0.864426	0.95798
TENSE	WORR-EMB	5e-07	48	47	1	48	0.979167	3.48166e-13	0.889304	0.999473
TENSE	WORR-EMB	5e-08	25	24	1	25	0.96	1.54972e-06	0.796483	0.998988
TENSE	WORR-EMB	3.85e-09	14	13	1	14	0.928571	0.00183105	0.661316	0.998193
TENSE	SUF-NERV	1	926772	613132	313640	926772	0.661578	2.96439387504748e-323	0.660614	0.662541
TENSE	SUF-NERV	0.5	624518	444958	179560	624518	0.712482	2.47032822920623e-323	0.711358	0.713605
TENSE	SUF-NERV	0.05	106918	89225	17693	106918	0.834518	9.88131291682493e-324	0.832277	0.836741
TENSE	SUF-NERV	0.001	4553	4233	320	4553	0.929717	0	0.921902	0.936974
TENSE	SUF-NERV	1e-05	215	209	6	215	0.972093	4.99854e-54	0.940251	0.989691
TENSE	SUF-NERV	5e-06	150	148	2	150	0.986667	1.58711e-41	0.952667	0.998381
TENSE	SUF-NERV	5e-07	48	48	0	48	1	NA	NA	NA
TENSE	SUF-NERV	5e-08	25	25	0	25	1	NA	NA	NA
TENSE	SUF-NERV	3.85e-09	14	14	0	14	1	NA	NA	NA
TENSE	LONE	1	926772	546903	379869	926772	0.590116	2.96439387504748e-323	0.589114	0.591118
TENSE	LONE	0.5	624518	386629	237889	624518	0.619084	2.47032822920623e-323	0.617878	0.620288
TENSE	LONE	0.05	106918	75049	31869	106918	0.70193	9.88131291682493e-324	0.699179	0.704671
TENSE	LONE	0.001	4553	3624	929	4553	0.795959	0	0.783955	0.807582
TENSE	LONE	1e-05	215	192	23	215	0.893023	2.17783e-34	0.843814	0.930967
TENSE	LONE	5e-06	150	139	11	150	0.926667	2.26216e-29	0.872576	0.962825
TENSE	LONE	5e-07	48	45	3	48	0.9375	1.31259e-10	0.82804	0.986921
TENSE	LONE	5e-08	25	24	1	25	0.96	1.54972e-06	0.796483	0.998988
TENSE	LONE	3.85e-09	14	13	1	14	0.928571	0.00183105	0.661316	0.998193
TENSE	GUILT	1	926772	560127	366645	926772	0.604385	2.96439387504748e-323	0.603389	0.605381
TENSE	GUILT	0.5	624518	398714	225804	624518	0.638435	2.47032822920623e-323	0.637242	0.639627
TENSE	GUILT	0.05	106918	78274	28644	106918	0.732094	9.88131291682493e-324	0.729428	0.734747
TENSE	GUILT	0.001	4553	3787	766	4553	0.831759	0	0.820572	0.84252
TENSE	GUILT	1e-05	215	193	22	215	0.897674	2.57862e-35	0.849181	0.934754
TENSE	GUILT	5e-06	150	140	10	150	0.933333	1.76293e-30	0.880816	0.96757
TENSE	GUILT	5e-07	48	45	3	48	0.9375	1.31259e-10	0.82804	0.986921
TENSE	GUILT	5e-08	25	22	3	25	0.88	0.000156522	0.68781	0.974535
TENSE	GUILT	3.85e-09	14	13	1	14	0.928571	0.00183105	0.661316	0.998193
TENSE	SUM-SCORE	1	926772	691149	235623	926772	0.745759	2.96439387504748e-323	0.744872	0.746646
TENSE	SUM-SCORE	0.5	624518	511210	113308	624518	0.818567	2.47032822920623e-323	0.817609	0.819522
TENSE	SUM-SCORE	0.05	106918	101141	5777	106918	0.945968	9.88131291682493e-324	0.944596	0.947316
TENSE	SUM-SCORE	0.001	4553	4530	23	4553	0.994948	0	0.99243	0.996795
TENSE	SUM-SCORE	1e-05	215	215	0	215	1	NA	NA	NA
TENSE	SUM-SCORE	5e-06	150	150	0	150	1	NA	NA	NA
TENSE	SUM-SCORE	5e-07	48	48	0	48	1	NA	NA	NA
TENSE	SUM-SCORE	5e-08	25	25	0	25	1	NA	NA	NA
TENSE	SUM-SCORE	3.85e-09	14	14	0	14	1	NA	NA	NA
WORR-EMB	MOOD	1	926949	557444	369505	926949	0.601375	2.96439387504748e-323	0.600377	0.602372
WORR-EMB	MOOD	0.5	624352	395791	228561	624352	0.633923	2.47032822920623e-323	0.632727	0.635118
WORR-EMB	MOOD	0.05	108653	78344	30309	108653	0.721048	9.88131291682493e-324	0.718371	0.723713
WORR-EMB	MOOD	0.001	5007	4077	930	5007	0.81426	0	0.803206	0.824946
WORR-EMB	MOOD	1e-05	267	227	40	267	0.850187	6.6323e-33	0.801633	0.890765
WORR-EMB	MOOD	5e-06	178	153	25	178	0.859551	1.24647e-23	0.799687	0.907001
WORR-EMB	MOOD	5e-07	69	59	10	69	0.855072	1.37652e-09	0.74958	0.928251
WORR-EMB	MOOD	5e-08	23	20	3	23	0.869565	0.000488281	0.664111	0.972248
WORR-EMB	MOOD	3.85e-09	12	10	2	12	0.833333	0.0385742	0.515862	0.979137
WORR-EMB	MIS	1	926949	562449	364500	926949	0.606774	2.96439387504748e-323	0.605779	0.607769
WORR-EMB	MIS	0.5	624352	400199	224153	624352	0.640983	2.47032822920623e-323	0.639792	0.642173
WORR-EMB	MIS	0.05	108653	79702	28951	108653	0.733546	9.88131291682493e-324	0.730907	0.736173
WORR-EMB	MIS	0.001	5007	4168	839	5007	0.832435	0	0.821797	0.842683
WORR-EMB	MIS	1e-05	267	245	22	267	0.917603	8.17966e-49	0.877907	0.947643
WORR-EMB	MIS	5e-06	178	162	16	178	0.910112	1.40167e-31	0.858133	0.947746
WORR-EMB	MIS	5e-07	69	64	5	69	0.927536	4.11923e-14	0.838938	0.976053
WORR-EMB	MIS	5e-08	23	22	1	23	0.956522	5.72205e-06	0.780513	0.9989
WORR-EMB	MIS	3.85e-09	12	11	1	12	0.916667	0.00634766	0.615204	0.997892
WORR-EMB	IRR	1	926949	537323	389626	926949	0.579668	2.96439387504748e-323	0.578663	0.580674
WORR-EMB	IRR	0.5	624352	378197	246155	624352	0.605743	2.47032822920623e-323	0.60453	0.606956
WORR-EMB	IRR	0.05	108653	73587	35066	108653	0.677266	9.88131291682493e-324	0.674477	0.680046
WORR-EMB	IRR	0.001	5007	3802	1205	5007	0.759337	0	0.747247	0.771124
WORR-EMB	IRR	1e-05	267	215	52	267	0.805243	1.01367e-24	0.752578	0.850991
WORR-EMB	IRR	5e-06	178	145	33	178	0.814607	5.99954e-18	0.749611	0.868814
WORR-EMB	IRR	5e-07	69	59	10	69	0.855072	1.37652e-09	0.74958	0.928251
WORR-EMB	IRR	5e-08	23	21	2	23	0.913043	6.60419e-05	0.719621	0.98929
WORR-EMB	IRR	3.85e-09	12	10	2	12	0.833333	0.0385742	0.515862	0.979137
WORR-EMB	HURT	1	926949	618119	308830	926949	0.666832	2.96439387504748e-323	0.665871	0.667791
WORR-EMB	HURT	0.5	624352	448109	176243	624352	0.717719	2.47032822920623e-323	0.7166	0.718835
WORR-EMB	HURT	0.05	108653	91112	17541	108653	0.838559	9.88131291682493e-324	0.836358	0.840743
WORR-EMB	HURT	0.001	5007	4690	317	5007	0.936689	0	0.929585	0.943278
WORR-EMB	HURT	1e-05	267	262	5	267	0.981273	9.36142e-71	0.956842	0.993892
WORR-EMB	HURT	5e-06	178	175	3	178	0.983146	4.90759e-48	0.951538	0.996511
WORR-EMB	HURT	5e-07	69	68	1	69	0.985507	2.37169e-19	0.921876	0.999633
WORR-EMB	HURT	5e-08	23	22	1	23	0.956522	5.72205e-06	0.780513	0.9989
WORR-EMB	HURT	3.85e-09	12	11	1	12	0.916667	0.00634766	0.615204	0.997892
WORR-EMB	FED-UP	1	926949	554410	372539	926949	0.598102	2.96439387504748e-323	0.597103	0.5991
WORR-EMB	FED-UP	0.5	624352	393531	230821	624352	0.630303	2.47032822920623e-323	0.629104	0.631501
WORR-EMB	FED-UP	0.05	108653	77835	30818	108653	0.716363	9.88131291682493e-324	0.713672	0.719042
WORR-EMB	FED-UP	0.001	5007	4009	998	5007	0.800679	0	0.78934	0.811667
WORR-EMB	FED-UP	1e-05	267	227	40	267	0.850187	6.6323e-33	0.801633	0.890765
WORR-EMB	FED-UP	5e-06	178	151	27	178	0.848315	4.20495e-22	0.787031	0.897597
WORR-EMB	FED-UP	5e-07	69	59	10	69	0.855072	1.37652e-09	0.74958	0.928251
WORR-EMB	FED-UP	5e-08	23	20	3	23	0.869565	0.000488281	0.664111	0.972248
WORR-EMB	FED-UP	3.85e-09	12	10	2	12	0.833333	0.0385742	0.515862	0.979137
WORR-EMB	NERV-FEEL	1	926949	584103	342846	926949	0.630135	2.96439387504748e-323	0.629151	0.631118
WORR-EMB	NERV-FEEL	0.5	624352	419495	204857	624352	0.671889	2.47032822920623e-323	0.670722	0.673053
WORR-EMB	NERV-FEEL	0.05	108653	84887	23766	108653	0.781267	9.88131291682493e-324	0.778797	0.783722
WORR-EMB	NERV-FEEL	0.001	5007	4410	597	5007	0.880767	0	0.871468	0.889619
WORR-EMB	NERV-FEEL	1e-05	267	250	17	267	0.93633	2.6918e-54	0.900013	0.962476
WORR-EMB	NERV-FEEL	5e-06	178	168	10	178	0.94382	3.77258e-38	0.899112	0.972734
WORR-EMB	NERV-FEEL	5e-07	69	67	2	69	0.971014	8.18573e-18	0.899185	0.99647
WORR-EMB	NERV-FEEL	5e-08	23	23	0	23	1	NA	NA	NA
WORR-EMB	NERV-FEEL	3.85e-09	12	12	0	12	1	NA	NA	NA
WORR-EMB	WORRY	1	926949	612861	314088	926949	0.661159	2.96439387504748e-323	0.660195	0.662123
WORR-EMB	WORRY	0.5	624352	444116	180236	624352	0.711323	2.47032822920623e-323	0.710197	0.712447
WORR-EMB	WORRY	0.05	108653	90491	18162	108653	0.832844	9.88131291682493e-324	0.830612	0.835058
WORR-EMB	WORRY	0.001	5007	4655	352	5007	0.929698	0	0.922264	0.936627
WORR-EMB	WORRY	1e-05	267	262	5	267	0.981273	9.36142e-71	0.956842	0.993892
WORR-EMB	WORRY	5e-06	178	175	3	178	0.983146	4.90759e-48	0.951538	0.996511
WORR-EMB	WORRY	5e-07	69	68	1	69	0.985507	2.37169e-19	0.921876	0.999633
WORR-EMB	WORRY	5e-08	23	23	0	23	1	NA	NA	NA
WORR-EMB	WORRY	3.85e-09	12	12	0	12	1	NA	NA	NA
WORR-EMB	TENSE	1	926949	562275	364674	926949	0.606587	2.96439387504748e-323	0.605591	0.607581
WORR-EMB	TENSE	0.5	624352	400223	224129	624352	0.641021	2.47032822920623e-323	0.63983	0.642211
WORR-EMB	TENSE	0.05	108653	79425	29228	108653	0.730997	9.88131291682493e-324	0.728349	0.733632
WORR-EMB	TENSE	0.001	5007	4114	893	5007	0.82165	0	0.81076	0.832163
WORR-EMB	TENSE	1e-05	267	232	35	267	0.868914	7.89806e-37	0.822432	0.906967
WORR-EMB	TENSE	5e-06	178	159	19	178	0.893258	1.02933e-28	0.838335	0.9345
WORR-EMB	TENSE	5e-07	69	62	7	69	0.898551	4.1028e-12	0.802082	0.958229
WORR-EMB	TENSE	5e-08	23	22	1	23	0.956522	5.72205e-06	0.780513	0.9989
WORR-EMB	TENSE	3.85e-09	12	11	1	12	0.916667	0.00634766	0.615204	0.997892
WORR-EMB	SUF-NERV	1	926949	569960	356989	926949	0.614877	2.96439387504748e-323	0.613886	0.615868
WORR-EMB	SUF-NERV	0.5	624352	406606	217746	624352	0.651245	2.47032822920623e-323	0.650061	0.652427
WORR-EMB	SUF-NERV	0.05	108653	81333	27320	108653	0.748557	9.88131291682493e-324	0.745966	0.751135
WORR-EMB	SUF-NERV	0.001	5007	4238	769	5007	0.846415	0	0.836127	0.856298
WORR-EMB	SUF-NERV	1e-05	267	247	20	267	0.925094	6.16029e-51	0.886682	0.953647
WORR-EMB	SUF-NERV	5e-06	178	164	14	178	0.921348	1.24029e-33	0.871557	0.956334
WORR-EMB	SUF-NERV	5e-07	69	64	5	69	0.927536	4.11923e-14	0.838938	0.976053
WORR-EMB	SUF-NERV	5e-08	23	22	1	23	0.956522	5.72205e-06	0.780513	0.9989
WORR-EMB	SUF-NERV	3.85e-09	12	12	0	12	1	NA	NA	NA
WORR-EMB	LONE	1	926949	535969	390980	926949	0.578208	2.96439387504748e-323	0.577202	0.579213
WORR-EMB	LONE	0.5	624352	376508	247844	624352	0.603038	2.47032822920623e-323	0.601823	0.604252
WORR-EMB	LONE	0.05	108653	73209	35444	108653	0.673787	9.88131291682493e-324	0.67099	0.676575
WORR-EMB	LONE	0.001	5007	3787	1220	5007	0.756341	5.65687e-302	0.744203	0.76818
WORR-EMB	LONE	1e-05	267	213	54	267	0.797753	1.65449e-23	0.744503	0.84426
WORR-EMB	LONE	5e-06	178	139	39	178	0.780899	2.28956e-14	0.71288	0.839318
WORR-EMB	LONE	5e-07	69	54	15	69	0.782609	2.61285e-06	0.666919	0.872917
WORR-EMB	LONE	5e-08	23	19	4	23	0.826087	0.00259948	0.612188	0.950492
WORR-EMB	LONE	3.85e-09	12	10	2	12	0.833333	0.0385742	0.515862	0.979137
WORR-EMB	GUILT	1	926949	607460	319489	926949	0.655333	2.96439387504748e-323	0.654364	0.6563
WORR-EMB	GUILT	0.5	624352	439498	184854	624352	0.703927	2.47032822920623e-323	0.702792	0.705059
WORR-EMB	GUILT	0.05	108653	89557	19096	108653	0.824248	9.88131291682493e-324	0.821971	0.826507
WORR-EMB	GUILT	0.001	5007	4670	337	5007	0.932694	0	0.925399	0.93948
WORR-EMB	GUILT	1e-05	267	263	4	267	0.985019	1.77279e-72	0.962088	0.995903
WORR-EMB	GUILT	5e-06	178	176	2	178	0.988764	8.31689e-50	0.960003	0.998636
WORR-EMB	GUILT	5e-07	69	68	1	69	0.985507	2.37169e-19	0.921876	0.999633
WORR-EMB	GUILT	5e-08	23	23	0	23	1	NA	NA	NA
WORR-EMB	GUILT	3.85e-09	12	12	0	12	1	NA	NA	NA
WORR-EMB	SUM-SCORE	1	926949	693473	233476	926949	0.748124	2.96439387504748e-323	0.747239	0.749008
WORR-EMB	SUM-SCORE	0.5	624352	512318	112034	624352	0.82056	2.47032822920623e-323	0.819605	0.821511
WORR-EMB	SUM-SCORE	0.05	108653	102819	5834	108653	0.946306	9.88131291682493e-324	0.944949	0.947639
WORR-EMB	SUM-SCORE	0.001	5007	4955	52	5007	0.989615	0	0.986403	0.992234
WORR-EMB	SUM-SCORE	1e-05	267	266	1	267	0.996255	2.26025e-78	0.97931	0.999905
WORR-EMB	SUM-SCORE	5e-06	178	177	1	178	0.994382	9.34424e-52	0.969098	0.999858
WORR-EMB	SUM-SCORE	5e-07	69	69	0	69	1	NA	NA	NA
WORR-EMB	SUM-SCORE	5e-08	23	23	0	23	1	NA	NA	NA
WORR-EMB	SUM-SCORE	3.85e-09	12	12	0	12	1	NA	NA	NA
SUF-NERV	MOOD	1	926912	562248	364664	926912	0.606582	2.96439387504748e-323	0.605586	0.607577
SUF-NERV	MOOD	0.5	623441	399370	224071	623441	0.64059	2.47032822920623e-323	0.639397	0.641781
SUF-NERV	MOOD	0.05	105099	76917	28182	105099	0.731853	9.88131291682493e-324	0.729163	0.734529
SUF-NERV	MOOD	0.001	4134	3469	665	4134	0.839139	4.94065645841247e-324	0.827579	0.850217
SUF-NERV	MOOD	1e-05	156	139	17	156	0.891026	5.43719e-25	0.831261	0.935223
SUF-NERV	MOOD	5e-06	107	97	10	107	0.906542	4.81658e-19	0.834838	0.954268
SUF-NERV	MOOD	5e-07	29	26	3	29	0.896552	1.52364e-05	0.726485	0.978136
SUF-NERV	MOOD	5e-08	6	5	1	6	0.833333	0.21875	0.358765	0.995789
SUF-NERV	MOOD	3.85e-09	3	2	1	3	0.666667	1	0.0942993	0.991596
SUF-NERV	MIS	1	926912	556709	370203	926912	0.600606	2.96439387504748e-323	0.599608	0.601603
SUF-NERV	MIS	0.5	623441	394134	229307	623441	0.632191	2.47032822920623e-323	0.630993	0.633389
SUF-NERV	MIS	0.05	105099	75796	29303	105099	0.721187	9.88131291682493e-324	0.718465	0.723896
SUF-NERV	MIS	0.001	4134	3402	732	4134	0.822932	4.94065645841247e-324	0.810948	0.834458
SUF-NERV	MIS	1e-05	156	142	14	156	0.910256	7.71016e-28	0.85401	0.950065
SUF-NERV	MIS	5e-06	107	99	8	107	0.925234	4.3627e-21	0.857988	0.967169
SUF-NERV	MIS	5e-07	29	28	1	29	0.965517	1.11759e-07	0.822356	0.999127
SUF-NERV	MIS	5e-08	6	6	0	6	1	NA	NA	NA
SUF-NERV	MIS	3.85e-09	3	3	0	3	1	NA	NA	NA
SUF-NERV	IRR	1	926912	536992	389920	926912	0.579334	2.96439387504748e-323	0.578329	0.58034
SUF-NERV	IRR	0.5	623441	377619	245822	623441	0.605701	2.47032822920623e-323	0.604487	0.606915
SUF-NERV	IRR	0.05	105099	71160	33939	105099	0.677076	9.88131291682493e-324	0.674239	0.679903
SUF-NERV	IRR	0.001	4134	3103	1031	4134	0.750605	3.81723e-238	0.737121	0.763734
SUF-NERV	IRR	1e-05	156	125	31	156	0.801282	1.39576e-14	0.729954	0.860807
SUF-NERV	IRR	5e-06	107	90	17	107	0.841121	3.50578e-13	0.75785	0.904636
SUF-NERV	IRR	5e-07	29	27	2	29	0.931034	1.62423e-06	0.772338	0.991536
SUF-NERV	IRR	5e-08	6	5	1	6	0.833333	0.21875	0.358765	0.995789
SUF-NERV	IRR	3.85e-09	3	3	0	3	1	NA	NA	NA
SUF-NERV	HURT	1	926912	554440	372472	926912	0.598158	2.96439387504748e-323	0.597159	0.599156
SUF-NERV	HURT	0.5	623441	392498	230943	623441	0.629567	2.47032822920623e-323	0.628367	0.630766
SUF-NERV	HURT	0.05	105099	75478	29621	105099	0.718161	9.88131291682493e-324	0.71543	0.72088
SUF-NERV	HURT	0.001	4134	3421	713	4134	0.827528	4.94065645841247e-324	0.81566	0.838931
SUF-NERV	HURT	1e-05	156	140	16	156	0.897436	6.54382e-26	0.838789	0.94023
SUF-NERV	HURT	5e-06	107	97	10	107	0.906542	4.81658e-19	0.834838	0.954268
SUF-NERV	HURT	5e-07	29	25	4	29	0.862069	0.000103716	0.683359	0.961105
SUF-NERV	HURT	5e-08	6	5	1	6	0.833333	0.21875	0.358765	0.995789
SUF-NERV	HURT	3.85e-09	3	2	1	3	0.666667	1	0.0942993	0.991596
SUF-NERV	FED-UP	1	926912	556665	370247	926912	0.600559	2.96439387504748e-323	0.599561	0.601556
SUF-NERV	FED-UP	0.5	623441	394268	229173	623441	0.632406	2.47032822920623e-323	0.631208	0.633603
SUF-NERV	FED-UP	0.05	105099	75794	29305	105099	0.721168	9.88131291682493e-324	0.718446	0.723877
SUF-NERV	FED-UP	0.001	4134	3364	770	4134	0.81374	4.94065645841247e-324	0.801531	0.825503
SUF-NERV	FED-UP	1e-05	156	136	20	156	0.871795	2.14819e-22	0.808962	0.919899
SUF-NERV	FED-UP	5e-06	107	94	13	107	0.878505	2.58129e-16	0.801203	0.933696
SUF-NERV	FED-UP	5e-07	29	27	2	29	0.931034	1.62423e-06	0.772338	0.991536
SUF-NERV	FED-UP	5e-08	6	6	0	6	1	NA	NA	NA
SUF-NERV	FED-UP	3.85e-09	3	3	0	3	1	NA	NA	NA
SUF-NERV	NERV-FEEL	1	926912	666181	260731	926912	0.71871	2.96439387504748e-323	0.717794	0.719625
SUF-NERV	NERV-FEEL	0.5	623441	489231	134210	623441	0.784727	2.47032822920623e-323	0.783705	0.785747
SUF-NERV	NERV-FEEL	0.05	105099	96407	8692	105099	0.917297	9.88131291682493e-324	0.915616	0.918955
SUF-NERV	NERV-FEEL	0.001	4134	4061	73	4134	0.982342	4.94065645841247e-324	0.977848	0.986134
SUF-NERV	NERV-FEEL	1e-05	156	154	2	156	0.987179	2.68152e-43	0.954457	0.998444
SUF-NERV	NERV-FEEL	5e-06	107	105	2	107	0.981308	7.12317e-29	0.934108	0.997728
SUF-NERV	NERV-FEEL	5e-07	29	29	0	29	1	NA	NA	NA
SUF-NERV	NERV-FEEL	5e-08	6	6	0	6	1	NA	NA	NA
SUF-NERV	NERV-FEEL	3.85e-09	3	3	0	3	1	NA	NA	NA
SUF-NERV	WORRY	1	926912	590303	336609	926912	0.636849	2.96439387504748e-323	0.635869	0.637828
SUF-NERV	WORRY	0.5	623441	423825	199616	623441	0.679816	2.47032822920623e-323	0.678656	0.680974
SUF-NERV	WORRY	0.05	105099	83505	21594	105099	0.794537	9.88131291682493e-324	0.792081	0.796976
SUF-NERV	WORRY	0.001	4134	3722	412	4134	0.900339	4.94065645841247e-324	0.890802	0.909306
SUF-NERV	WORRY	1e-05	156	148	8	156	0.948718	1.67642e-34	0.901456	0.977603
SUF-NERV	WORRY	5e-06	107	103	4	107	0.962617	6.61272e-26	0.907045	0.989722
SUF-NERV	WORRY	5e-07	29	29	0	29	1	NA	NA	NA
SUF-NERV	WORRY	5e-08	6	6	0	6	1	NA	NA	NA
SUF-NERV	WORRY	3.85e-09	3	3	0	3	1	NA	NA	NA
SUF-NERV	TENSE	1	926912	611968	314944	926912	0.660222	2.96439387504748e-323	0.659257	0.661187
SUF-NERV	TENSE	0.5	623441	442730	180711	623441	0.710139	2.47032822920623e-323	0.709011	0.711265
SUF-NERV	TENSE	0.05	105099	87648	17451	105099	0.833957	9.88131291682493e-324	0.831693	0.836202
SUF-NERV	TENSE	0.001	4134	3825	309	4134	0.925254	4.94065645841247e-324	0.916812	0.933089
SUF-NERV	TENSE	1e-05	156	153	3	156	0.980769	1.38568e-41	0.94483	0.996016
SUF-NERV	TENSE	5e-06	107	105	2	107	0.981308	7.12317e-29	0.934108	0.997728
SUF-NERV	TENSE	5e-07	29	29	0	29	1	NA	NA	NA
SUF-NERV	TENSE	5e-08	6	6	0	6	1	NA	NA	NA
SUF-NERV	TENSE	3.85e-09	3	3	0	3	1	NA	NA	NA
SUF-NERV	WORR-EMB	1	926912	569392	357520	926912	0.614289	2.96439387504748e-323	0.613297	0.61528
SUF-NERV	WORR-EMB	0.5	623441	405708	217733	623441	0.650756	2.47032822920623e-323	0.649571	0.65194
SUF-NERV	WORR-EMB	0.05	105099	79067	26032	105099	0.75231	9.88131291682493e-324	0.749688	0.754917
SUF-NERV	WORR-EMB	0.001	4134	3529	605	4134	0.853653	4.94065645841247e-324	0.842508	0.864295
SUF-NERV	WORR-EMB	1e-05	156	139	17	156	0.891026	5.43719e-25	0.831261	0.935223
SUF-NERV	WORR-EMB	5e-06	107	95	12	107	0.88785	3.48542e-17	0.812291	0.94069
SUF-NERV	WORR-EMB	5e-07	29	27	2	29	0.931034	1.62423e-06	0.772338	0.991536
SUF-NERV	WORR-EMB	5e-08	6	5	1	6	0.833333	0.21875	0.358765	0.995789
SUF-NERV	WORR-EMB	3.85e-09	3	3	0	3	1	NA	NA	NA
SUF-NERV	LONE	1	926912	550975	375937	926912	0.59442	2.96439387504748e-323	0.59342	0.59542
SUF-NERV	LONE	0.5	623441	389532	233909	623441	0.62481	2.47032822920623e-323	0.623606	0.626012
SUF-NERV	LONE	0.05	105099	74699	30400	105099	0.710749	9.88131291682493e-324	0.707997	0.713489
SUF-NERV	LONE	0.001	4134	3323	811	4134	0.803822	4.94065645841247e-324	0.791383	0.81583
SUF-NERV	LONE	1e-05	156	137	19	156	0.878205	3.10628e-23	0.816351	0.925054
SUF-NERV	LONE	5e-06	107	97	10	107	0.906542	4.81658e-19	0.834838	0.954268
SUF-NERV	LONE	5e-07	29	26	3	29	0.896552	1.52364e-05	0.726485	0.978136
SUF-NERV	LONE	5e-08	6	5	1	6	0.833333	0.21875	0.358765	0.995789
SUF-NERV	LONE	3.85e-09	3	2	1	3	0.666667	1	0.0942993	0.991596
SUF-NERV	GUILT	1	926912	560387	366525	926912	0.604574	2.96439387504748e-323	0.603578	0.60557
SUF-NERV	GUILT	0.5	623441	398111	225330	623441	0.63857	2.47032822920623e-323	0.637376	0.639763
SUF-NERV	GUILT	0.05	105099	76714	28385	105099	0.729921	9.88131291682493e-324	0.727226	0.732604
SUF-NERV	GUILT	0.001	4134	3410	724	4134	0.824867	4.94065645841247e-324	0.812932	0.836341
SUF-NERV	GUILT	1e-05	156	137	19	156	0.878205	3.10628e-23	0.816351	0.925054
SUF-NERV	GUILT	5e-06	107	96	11	107	0.897196	4.30083e-18	0.823498	0.947553
SUF-NERV	GUILT	5e-07	29	24	5	29	0.827586	0.000546113	0.642252	0.941544
SUF-NERV	GUILT	5e-08	6	5	1	6	0.833333	0.21875	0.358765	0.995789
SUF-NERV	GUILT	3.85e-09	3	3	0	3	1	NA	NA	NA
SUF-NERV	SUM-SCORE	1	926912	684506	242406	926912	0.73848	2.96439387504748e-323	0.737584	0.739374
SUF-NERV	SUM-SCORE	0.5	623441	504130	119311	623441	0.808625	2.47032822920623e-323	0.807646	0.809601
SUF-NERV	SUM-SCORE	0.05	105099	98672	6427	105099	0.938848	9.88131291682493e-324	0.937383	0.940289
SUF-NERV	SUM-SCORE	0.001	4134	4087	47	4134	0.988631	4.94065645841247e-324	0.98491	0.991635
SUF-NERV	SUM-SCORE	1e-05	156	155	1	156	0.99359	3.43756e-45	0.964803	0.999838
SUF-NERV	SUM-SCORE	5e-06	107	107	0	107	1	NA	NA	NA
SUF-NERV	SUM-SCORE	5e-07	29	29	0	29	1	NA	NA	NA
SUF-NERV	SUM-SCORE	5e-08	6	6	0	6	1	NA	NA	NA
SUF-NERV	SUM-SCORE	3.85e-09	3	3	0	3	1	NA	NA	NA
LONE	MOOD	1	926747	580977	345770	926747	0.626899	2.96439387504748e-323	0.625914	0.627884
LONE	MOOD	0.5	624009	416166	207843	624009	0.666923	2.47032822920623e-323	0.665752	0.668092
LONE	MOOD	0.05	105033	81368	23665	105033	0.77469	9.88131291682493e-324	0.772151	0.777214
LONE	MOOD	0.001	4063	3582	481	4063	0.881615	0	0.871282	0.891394
LONE	MOOD	1e-05	135	126	9	135	0.933333	1.54358e-27	0.877219	0.969065
LONE	MOOD	5e-06	89	83	6	89	0.932584	2.02005e-18	0.85902	0.974859
LONE	MOOD	5e-07	18	17	1	18	0.944444	0.000144958	0.727056	0.998594
LONE	MOOD	5e-08	7	7	0	7	1	NA	NA	NA
LONE	MOOD	3.85e-09	3	3	0	3	1	NA	NA	NA
LONE	MIS	1	926747	580290	346457	926747	0.626158	2.96439387504748e-323	0.625172	0.627143
LONE	MIS	0.5	624009	415840	208169	624009	0.666401	2.47032822920623e-323	0.665229	0.667571
LONE	MIS	0.05	105033	81159	23874	105033	0.7727	9.88131291682493e-324	0.770153	0.775232
LONE	MIS	0.001	4063	3598	465	4063	0.885553	0	0.875362	0.895185
LONE	MIS	1e-05	135	133	2	135	0.985185	4.21571e-37	0.947509	0.998201
LONE	MIS	5e-06	89	87	2	89	0.977528	1.29441e-23	0.921172	0.997267
LONE	MIS	5e-07	18	18	0	18	1	NA	NA	NA
LONE	MIS	5e-08	7	7	0	7	1	NA	NA	NA
LONE	MIS	3.85e-09	3	3	0	3	1	NA	NA	NA
LONE	IRR	1	926747	528886	397861	926747	0.570691	2.96439387504748e-323	0.569682	0.571699
LONE	IRR	0.5	624009	370157	253852	624009	0.593192	2.47032822920623e-323	0.591972	0.594411
LONE	IRR	0.05	105033	69479	35554	105033	0.661497	9.88131291682493e-324	0.658626	0.664359
LONE	IRR	0.001	4063	3038	1025	4063	0.747723	1.60087e-228	0.73407	0.761019
LONE	IRR	1e-05	135	115	20	135	0.851852	2.09253e-17	0.78051	0.907097
LONE	IRR	5e-06	89	74	15	89	0.831461	1.53421e-10	0.737299	0.902488
LONE	IRR	5e-07	18	16	2	18	0.888889	0.00131226	0.65288	0.986249
LONE	IRR	5e-08	7	7	0	7	1	NA	NA	NA
LONE	IRR	3.85e-09	3	3	0	3	1	NA	NA	NA
LONE	HURT	1	926747	550362	376385	926747	0.593864	2.96439387504748e-323	0.592864	0.594864
LONE	HURT	0.5	624009	389512	234497	624009	0.624209	2.47032822920623e-323	0.623006	0.625411
LONE	HURT	0.05	105033	74575	30458	105033	0.710015	9.88131291682493e-324	0.70726	0.712758
LONE	HURT	0.001	4063	3277	786	4063	0.806547	0	0.794059	0.818592
LONE	HURT	1e-05	135	119	16	135	0.881481	1.22018e-20	0.814677	0.930716
LONE	HURT	5e-06	89	84	5	89	0.94382	1.42388e-19	0.873747	0.981509
LONE	HURT	5e-07	18	17	1	18	0.944444	0.000144958	0.727056	0.998594
LONE	HURT	5e-08	7	6	1	7	0.857143	0.125	0.421277	0.99639
LONE	HURT	3.85e-09	3	2	1	3	0.666667	1	0.0942993	0.991596
LONE	FED-UP	1	926747	608741	318006	926747	0.656858	2.96439387504748e-323	0.65589	0.657824
LONE	FED-UP	0.5	624009	440613	183396	624009	0.7061	2.47032822920623e-323	0.704968	0.707231
LONE	FED-UP	0.05	105033	87013	18020	105033	0.828435	9.88131291682493e-324	0.826141	0.830711
LONE	FED-UP	0.001	4063	3795	268	4063	0.934039	0	0.925967	0.94148
LONE	FED-UP	1e-05	135	131	4	135	0.97037	6.26456e-34	0.925875	0.991869
LONE	FED-UP	5e-06	89	86	3	89	0.966292	3.79889e-22	0.904638	0.992994
LONE	FED-UP	5e-07	18	18	0	18	1	NA	NA	NA
LONE	FED-UP	5e-08	7	7	0	7	1	NA	NA	NA
LONE	FED-UP	3.85e-09	3	3	0	3	1	NA	NA	NA
LONE	NERV-FEEL	1	926747	537145	389602	926747	0.579603	2.96439387504748e-323	0.578597	0.580608
LONE	NERV-FEEL	0.5	624009	377705	246304	624009	0.605288	2.47032822920623e-323	0.604074	0.606501
LONE	NERV-FEEL	0.05	105033	71081	33952	105033	0.676749	9.88131291682493e-324	0.673911	0.679578
LONE	NERV-FEEL	0.001	4063	3049	1014	4063	0.750431	9.50389e-234	0.736824	0.763677
LONE	NERV-FEEL	1e-05	135	113	22	135	0.837037	6.08603e-16	0.763732	0.894964
LONE	NERV-FEEL	5e-06	89	76	13	89	0.853933	5.4468e-12	0.76318	0.919869
LONE	NERV-FEEL	5e-07	18	15	3	18	0.833333	0.00753784	0.585823	0.964215
LONE	NERV-FEEL	5e-08	7	6	1	7	0.857143	0.125	0.421277	0.99639
LONE	NERV-FEEL	3.85e-09	3	3	0	3	1	NA	NA	NA
LONE	WORRY	1	926747	536649	390098	926747	0.579067	2.96439387504748e-323	0.578061	0.580073
LONE	WORRY	0.5	624009	377569	246440	624009	0.60507	2.47032822920623e-323	0.603856	0.606283
LONE	WORRY	0.05	105033	71312	33721	105033	0.678949	9.88131291682493e-324	0.676115	0.681772
LONE	WORRY	0.001	4063	3109	954	4063	0.765198	1.74593e-263	0.751853	0.77816
LONE	WORRY	1e-05	135	114	21	135	0.844444	1.15991e-16	0.772098	0.901055
LONE	WORRY	5e-06	89	76	13	89	0.853933	5.4468e-12	0.76318	0.919869
LONE	WORRY	5e-07	18	15	3	18	0.833333	0.00753784	0.585823	0.964215
LONE	WORRY	5e-08	7	7	0	7	1	NA	NA	NA
LONE	WORRY	3.85e-09	3	3	0	3	1	NA	NA	NA
LONE	TENSE	1	926747	546616	380131	926747	0.589822	2.96439387504748e-323	0.58882	0.590824
LONE	TENSE	0.5	624009	386020	237989	624009	0.618613	2.47032822920623e-323	0.617406	0.619818
LONE	TENSE	0.05	105033	73408	31625	105033	0.698904	9.88131291682493e-324	0.69612	0.701678
LONE	TENSE	0.001	4063	3217	846	4063	0.791779	1.77863632502849e-322	0.778964	0.804174
LONE	TENSE	1e-05	135	116	19	135	0.859259	3.56547e-18	0.788971	0.913088
LONE	TENSE	5e-06	89	78	11	89	0.876404	1.36738e-13	0.789606	0.936657
LONE	TENSE	5e-07	18	14	4	18	0.777778	0.0308838	0.523627	0.935908
LONE	TENSE	5e-08	7	7	0	7	1	NA	NA	NA
LONE	TENSE	3.85e-09	3	3	0	3	1	NA	NA	NA
LONE	WORR-EMB	1	926747	535739	391008	926747	0.578085	2.96439387504748e-323	0.577079	0.579091
LONE	WORR-EMB	0.5	624009	376746	247263	624009	0.603751	2.47032822920623e-323	0.602536	0.604965
LONE	WORR-EMB	0.05	105033	70917	34116	105033	0.675188	9.88131291682493e-324	0.672346	0.67802
LONE	WORR-EMB	0.001	4063	3138	925	4063	0.772336	1.28284e-278	0.759126	0.785153
LONE	WORR-EMB	1e-05	135	113	22	135	0.837037	6.08603e-16	0.763732	0.894964
LONE	WORR-EMB	5e-06	89	75	14	89	0.842697	3.01091e-11	0.750177	0.911246
LONE	WORR-EMB	5e-07	18	14	4	18	0.777778	0.0308838	0.523627	0.935908
LONE	WORR-EMB	5e-08	7	4	3	7	0.571429	1	0.184052	0.901012
LONE	WORR-EMB	3.85e-09	3	2	1	3	0.666667	1	0.0942993	0.991596
LONE	SUF-NERV	1	926747	550975	375772	926747	0.594526	2.96439387504748e-323	0.593525	0.595526
LONE	SUF-NERV	0.5	624009	390168	233841	624009	0.62526	2.47032822920623e-323	0.624058	0.626461
LONE	SUF-NERV	0.05	105033	74589	30444	105033	0.710148	9.88131291682493e-324	0.707394	0.712891
LONE	SUF-NERV	0.001	4063	3258	805	4063	0.801871	0	0.789276	0.814029
LONE	SUF-NERV	1e-05	135	114	21	135	0.844444	1.15991e-16	0.772098	0.901055
LONE	SUF-NERV	5e-06	89	76	13	89	0.853933	5.4468e-12	0.76318	0.919869
LONE	SUF-NERV	5e-07	18	15	3	18	0.833333	0.00753784	0.585823	0.964215
LONE	SUF-NERV	5e-08	7	6	1	7	0.857143	0.125	0.421277	0.99639
LONE	SUF-NERV	3.85e-09	3	3	0	3	1	NA	NA	NA
LONE	GUILT	1	926747	573729	353018	926747	0.619078	2.96439387504748e-323	0.618089	0.620067
LONE	GUILT	0.5	624009	409636	214373	624009	0.656458	2.47032822920623e-323	0.655279	0.657637
LONE	GUILT	0.05	105033	79249	25784	105033	0.754515	9.88131291682493e-324	0.751901	0.757116
LONE	GUILT	0.001	4063	3499	564	4063	0.861186	0	0.850172	0.871678
LONE	GUILT	1e-05	135	127	8	135	0.940741	1.08422e-28	0.886575	0.974072
LONE	GUILT	5e-06	89	86	3	89	0.966292	3.79889e-22	0.904638	0.992994
LONE	GUILT	5e-07	18	18	0	18	1	NA	NA	NA
LONE	GUILT	5e-08	7	7	0	7	1	NA	NA	NA
LONE	GUILT	3.85e-09	3	3	0	3	1	NA	NA	NA
LONE	SUM-SCORE	1	926747	658541	268206	926747	0.710594	2.96439387504748e-323	0.70967	0.711517
LONE	SUM-SCORE	0.5	624009	482779	141230	624009	0.773673	2.47032822920623e-323	0.772633	0.774711
LONE	SUM-SCORE	0.05	105033	95200	9833	105033	0.906382	9.88131291682493e-324	0.904604	0.908137
LONE	SUM-SCORE	0.001	4063	3968	95	4063	0.976618	0	0.971492	0.981043
LONE	SUM-SCORE	1e-05	135	134	1	135	0.992593	6.24481e-39	0.959421	0.999812
LONE	SUM-SCORE	5e-06	89	88	1	89	0.988764	2.90806e-25	0.938982	0.999716
LONE	SUM-SCORE	5e-07	18	18	0	18	1	NA	NA	NA
LONE	SUM-SCORE	5e-08	7	7	0	7	1	NA	NA	NA
LONE	SUM-SCORE	3.85e-09	3	3	0	3	1	NA	NA	NA
GUILT	MOOD	1	926898	578689	348209	926898	0.624329	2.96439387504748e-323	0.623342	0.625315
GUILT	MOOD	0.5	624081	414445	209636	624081	0.664088	2.47032822920623e-323	0.662915	0.66526
GUILT	MOOD	0.05	107393	82721	24672	107393	0.770264	9.88131291682493e-324	0.767737	0.772778
GUILT	MOOD	0.001	4553	4000	553	4553	0.878542	0	0.8687	0.887895
GUILT	MOOD	1e-05	184	177	7	184	0.961957	1.07143e-43	0.923189	0.98457
GUILT	MOOD	5e-06	135	129	6	135	0.955556	3.61473e-31	0.905774	0.983517
GUILT	MOOD	5e-07	52	50	2	52	0.961538	6.12399e-13	0.867872	0.995308
GUILT	MOOD	5e-08	19	18	1	19	0.947368	7.62939e-05	0.739719	0.998668
GUILT	MOOD	3.85e-09	11	11	0	11	1	NA	NA	NA
GUILT	MIS	1	926898	574852	352046	926898	0.620189	2.96439387504748e-323	0.6192	0.621177
GUILT	MIS	0.5	624081	410820	213261	624081	0.65828	2.47032822920623e-323	0.657102	0.659457
GUILT	MIS	0.05	107393	81726	25667	107393	0.760999	9.88131291682493e-324	0.758437	0.763548
GUILT	MIS	0.001	4553	3944	609	4553	0.866242	0	0.85601	0.876002
GUILT	MIS	1e-05	184	179	5	184	0.972826	1.39567e-46	0.937727	0.991119
GUILT	MIS	5e-06	135	130	5	135	0.962963	1.65462e-32	0.915685	0.987867
GUILT	MIS	5e-07	52	49	3	52	0.942308	1.04268e-11	0.840527	0.987941
GUILT	MIS	5e-08	19	18	1	19	0.947368	7.62939e-05	0.739719	0.998668
GUILT	MIS	3.85e-09	11	11	0	11	1	NA	NA	NA
GUILT	IRR	1	926898	547261	379637	926898	0.590422	2.96439387504748e-323	0.58942	0.591423
GUILT	IRR	0.5	624081	387203	236878	624081	0.620437	2.47032822920623e-323	0.619232	0.621641
GUILT	IRR	0.05	107393	75487	31906	107393	0.702904	9.88131291682493e-324	0.700161	0.705637
GUILT	IRR	0.001	4553	3636	917	4553	0.798594	0	0.786645	0.810159
GUILT	IRR	1e-05	184	158	26	184	0.858696	2.90247e-24	0.79985	0.905573
GUILT	IRR	5e-06	135	115	20	135	0.851852	2.09253e-17	0.78051	0.907097
GUILT	IRR	5e-07	52	44	8	52	0.846154	4.03932e-07	0.719189	0.931161
GUILT	IRR	5e-08	19	17	2	19	0.894737	0.000728607	0.668623	0.986988
GUILT	IRR	3.85e-09	11	10	1	11	0.909091	0.0117188	0.58722	0.997701
GUILT	HURT	1	926898	576873	350025	926898	0.622369	2.96439387504748e-323	0.621382	0.623357
GUILT	HURT	0.5	624081	413182	210899	624081	0.662065	2.47032822920623e-323	0.66089	0.663238
GUILT	HURT	0.05	107393	82625	24768	107393	0.76937	9.88131291682493e-324	0.766839	0.771887
GUILT	HURT	0.001	4553	4045	508	4553	0.888425	0	0.87892	0.897429
GUILT	HURT	1e-05	184	178	6	184	0.967391	4.18833e-45	0.930379	0.987941
GUILT	HURT	5e-06	135	133	2	135	0.985185	4.21571e-37	0.947509	0.998201
GUILT	HURT	5e-07	52	51	1	52	0.980769	2.35367e-14	0.897446	0.999513
GUILT	HURT	5e-08	19	18	1	19	0.947368	7.62939e-05	0.739719	0.998668
GUILT	HURT	3.85e-09	11	10	1	11	0.909091	0.0117188	0.58722	0.997701
GUILT	FED-UP	1	926898	579925	346973	926898	0.625662	2.96439387504748e-323	0.624676	0.626648
GUILT	FED-UP	0.5	624081	414688	209393	624081	0.664478	2.47032822920623e-323	0.663305	0.665649
GUILT	FED-UP	0.05	107393	82671	24722	107393	0.769799	9.88131291682493e-324	0.767269	0.772314
GUILT	FED-UP	0.001	4553	3947	606	4553	0.866901	0	0.856689	0.87664
GUILT	FED-UP	1e-05	184	170	14	184	0.923913	3.12713e-35	0.875634	0.95778
GUILT	FED-UP	5e-06	135	123	12	135	0.911111	2.3485e-24	0.849877	0.953223
GUILT	FED-UP	5e-07	52	47	5	52	0.903846	1.28482e-09	0.789703	0.968036
GUILT	FED-UP	5e-08	19	18	1	19	0.947368	7.62939e-05	0.739719	0.998668
GUILT	FED-UP	3.85e-09	11	11	0	11	1	NA	NA	NA
GUILT	NERV-FEEL	1	926898	561587	365311	926898	0.605878	2.96439387504748e-323	0.604882	0.606873
GUILT	NERV-FEEL	0.5	624081	399134	224947	624081	0.639555	2.47032822920623e-323	0.638362	0.640746
GUILT	NERV-FEEL	0.05	107393	78883	28510	107393	0.734526	9.88131291682493e-324	0.731874	0.737166
GUILT	NERV-FEEL	0.001	4553	3820	733	4553	0.839007	0	0.828005	0.849573
GUILT	NERV-FEEL	1e-05	184	173	11	184	0.940217	1.31573e-38	0.895552	0.969782
GUILT	NERV-FEEL	5e-06	135	128	7	135	0.948148	6.71798e-30	0.896084	0.978902
GUILT	NERV-FEEL	5e-07	52	50	2	52	0.961538	6.12399e-13	0.867872	0.995308
GUILT	NERV-FEEL	5e-08	19	17	2	19	0.894737	0.000728607	0.668623	0.986988
GUILT	NERV-FEEL	3.85e-09	11	9	2	11	0.818182	0.0654297	0.482244	0.977169
GUILT	WORRY	1	926898	581717	345181	926898	0.627595	2.96439387504748e-323	0.62661	0.62858
GUILT	WORRY	0.5	624081	416951	207130	624081	0.668104	2.47032822920623e-323	0.666934	0.669272
GUILT	WORRY	0.05	107393	83590	23803	107393	0.778356	9.88131291682493e-324	0.77586	0.780837
GUILT	WORRY	0.001	4553	4044	509	4553	0.888206	0	0.878693	0.897217
GUILT	WORRY	1e-05	184	181	3	184	0.983696	8.46989e-50	0.953093	0.996625
GUILT	WORRY	5e-06	135	132	3	135	0.977778	1.88344e-35	0.936432	0.995394
GUILT	WORRY	5e-07	52	50	2	52	0.961538	6.12399e-13	0.867872	0.995308
GUILT	WORRY	5e-08	19	19	0	19	1	NA	NA	NA
GUILT	WORRY	3.85e-09	11	11	0	11	1	NA	NA	NA
GUILT	TENSE	1	926898	560077	366821	926898	0.604249	2.96439387504748e-323	0.603252	0.605245
GUILT	TENSE	0.5	624081	398013	226068	624081	0.637759	2.47032822920623e-323	0.636565	0.638951
GUILT	TENSE	0.05	107393	78552	28841	107393	0.731444	9.88131291682493e-324	0.728783	0.734093
GUILT	TENSE	0.001	4553	3802	751	4553	0.835054	0	0.82395	0.845726
GUILT	TENSE	1e-05	184	174	10	184	0.945652	8.26466e-40	0.902325	0.973634
GUILT	TENSE	5e-06	135	127	8	135	0.940741	1.08422e-28	0.886575	0.974072
GUILT	TENSE	5e-07	52	48	4	52	0.923077	1.30653e-10	0.814603	0.978643
GUILT	TENSE	5e-08	19	16	3	19	0.842105	0.00442505	0.604215	0.966174
GUILT	TENSE	3.85e-09	11	10	1	11	0.909091	0.0117188	0.58722	0.997701
GUILT	WORR-EMB	1	926898	606995	319903	926898	0.654867	2.96439387504748e-323	0.653898	0.655835
GUILT	WORR-EMB	0.5	624081	439247	184834	624081	0.70383	2.47032822920623e-323	0.702696	0.704963
GUILT	WORR-EMB	0.05	107393	88823	18570	107393	0.827084	9.88131291682493e-324	0.824808	0.829341
GUILT	WORR-EMB	0.001	4553	4243	310	4553	0.931913	0	0.924205	0.939061
GUILT	WORR-EMB	1e-05	184	181	3	184	0.983696	8.46989e-50	0.953093	0.996625
GUILT	WORR-EMB	5e-06	135	132	3	135	0.977778	1.88344e-35	0.936432	0.995394
GUILT	WORR-EMB	5e-07	52	51	1	52	0.980769	2.35367e-14	0.897446	0.999513
GUILT	WORR-EMB	5e-08	19	18	1	19	0.947368	7.62939e-05	0.739719	0.998668
GUILT	WORR-EMB	3.85e-09	11	11	0	11	1	NA	NA	NA
GUILT	SUF-NERV	1	926898	561017	365881	926898	0.605263	2.96439387504748e-323	0.604267	0.606258
GUILT	SUF-NERV	0.5	624081	398898	225183	624081	0.639177	2.47032822920623e-323	0.637984	0.640368
GUILT	SUF-NERV	0.05	107393	78722	28671	107393	0.733027	9.88131291682493e-324	0.730371	0.735671
GUILT	SUF-NERV	0.001	4553	3779	774	4553	0.830002	0	0.818771	0.840809
GUILT	SUF-NERV	1e-05	184	169	15	184	0.918478	3.56859e-34	0.869107	0.953655
GUILT	SUF-NERV	5e-06	135	126	9	135	0.933333	1.54358e-27	0.877219	0.969065
GUILT	SUF-NERV	5e-07	52	52	0	52	1	NA	NA	NA
GUILT	SUF-NERV	5e-08	19	19	0	19	1	NA	NA	NA
GUILT	SUF-NERV	3.85e-09	11	11	0	11	1	NA	NA	NA
GUILT	LONE	1	926898	574472	352426	926898	0.619779	2.96439387504748e-323	0.61879	0.620768
GUILT	LONE	0.5	624081	410387	213694	624081	0.657586	2.47032822920623e-323	0.656407	0.658763
GUILT	LONE	0.05	107393	81394	25999	107393	0.757908	9.88131291682493e-324	0.755334	0.760467
GUILT	LONE	0.001	4553	3912	641	4553	0.859214	0	0.848771	0.869193
GUILT	LONE	1e-05	184	173	11	184	0.940217	1.31573e-38	0.895552	0.969782
GUILT	LONE	5e-06	135	125	10	135	0.925926	1.96266e-26	0.867994	0.963908
GUILT	LONE	5e-07	52	50	2	52	0.961538	6.12399e-13	0.867872	0.995308
GUILT	LONE	5e-08	19	19	0	19	1	NA	NA	NA
GUILT	LONE	3.85e-09	11	11	0	11	1	NA	NA	NA
GUILT	SUM-SCORE	1	926898	689672	237226	926898	0.744065	2.96439387504748e-323	0.743175	0.744953
GUILT	SUM-SCORE	0.5	624081	509102	114979	624081	0.815763	2.47032822920623e-323	0.814799	0.816724
GUILT	SUM-SCORE	0.05	107393	101444	5949	107393	0.944605	9.88131291682493e-324	0.943221	0.945966
GUILT	SUM-SCORE	0.001	4553	4521	32	4553	0.992972	0	0.990092	0.995188
GUILT	SUM-SCORE	1e-05	184	184	0	184	1	NA	NA	NA
GUILT	SUM-SCORE	5e-06	135	135	0	135	1	NA	NA	NA
GUILT	SUM-SCORE	5e-07	52	52	0	52	1	NA	NA	NA
GUILT	SUM-SCORE	5e-08	19	19	0	19	1	NA	NA	NA
GUILT	SUM-SCORE	3.85e-09	11	11	0	11	1	NA	NA	NA
SUM-SCORE	MOOD	1	927037	736479	190558	927037	0.794444	2.96439387504748e-323	0.79362	0.795266
SUM-SCORE	MOOD	0.5	628782	549962	78820	628782	0.874647	2.47032822920623e-323	0.873826	0.875464
SUM-SCORE	MOOD	0.05	116901	114564	2337	116901	0.980009	9.88131291682493e-324	0.97919	0.980803
SUM-SCORE	MOOD	0.001	7164	7157	7	7164	0.999023	0	0.997988	0.999607
SUM-SCORE	MOOD	1e-05	692	691	1	692	0.998555	6.74538e-206	0.991975	0.999963
SUM-SCORE	MOOD	5e-06	525	524	1	525	0.998095	9.57785e-156	0.989433	0.999952
SUM-SCORE	MOOD	5e-07	255	254	1	255	0.996078	8.84344e-75	0.978345	0.999901
SUM-SCORE	MOOD	5e-08	134	134	0	134	1	NA	NA	NA
SUM-SCORE	MOOD	3.85e-09	74	74	0	74	1	NA	NA	NA
SUM-SCORE	MIS	1	927037	718529	208508	927037	0.775081	2.96439387504748e-323	0.77423	0.775931
SUM-SCORE	MIS	0.5	628782	535758	93024	628782	0.852057	2.47032822920623e-323	0.851177	0.852934
SUM-SCORE	MIS	0.05	116901	113074	3827	116901	0.967263	9.88131291682493e-324	0.966227	0.968276
SUM-SCORE	MIS	0.001	7164	7139	25	7164	0.99651	0	0.994853	0.99774
SUM-SCORE	MIS	1e-05	692	692	0	692	1	NA	NA	NA
SUM-SCORE	MIS	5e-06	525	525	0	525	1	NA	NA	NA
SUM-SCORE	MIS	5e-07	255	255	0	255	1	NA	NA	NA
SUM-SCORE	MIS	5e-08	134	134	0	134	1	NA	NA	NA
SUM-SCORE	MIS	3.85e-09	74	74	0	74	1	NA	NA	NA
SUM-SCORE	IRR	1	927037	675288	251749	927037	0.728437	2.96439387504748e-323	0.72753	0.729342
SUM-SCORE	IRR	0.5	628782	500060	128722	628782	0.795284	2.47032822920623e-323	0.794284	0.79628
SUM-SCORE	IRR	0.05	116901	107930	8971	116901	0.92326	9.88131291682493e-324	0.921719	0.924779
SUM-SCORE	IRR	0.001	7164	7014	150	7164	0.979062	0	0.975475	0.982251
SUM-SCORE	IRR	1e-05	692	679	13	692	0.981214	1.18711e-181	0.968089	0.98996
SUM-SCORE	IRR	5e-06	525	514	11	525	0.979048	3.50294e-136	0.96282	0.989495
SUM-SCORE	IRR	5e-07	255	250	5	255	0.980392	3.04418e-67	0.954838	0.993603
SUM-SCORE	IRR	5e-08	134	132	2	134	0.985075	8.30744e-37	0.947125	0.998187
SUM-SCORE	IRR	3.85e-09	74	73	1	74	0.986486	7.94093e-21	0.926993	0.999658
SUM-SCORE	HURT	1	927037	702059	224978	927037	0.757315	2.96439387504748e-323	0.756441	0.758187
SUM-SCORE	HURT	0.5	628782	522947	105835	628782	0.831683	2.47032822920623e-323	0.830755	0.832607
SUM-SCORE	HURT	0.05	116901	111314	5587	116901	0.952207	9.88131291682493e-324	0.950969	0.953423
SUM-SCORE	HURT	0.001	7164	7116	48	7164	0.9933	0	0.991126	0.995056
SUM-SCORE	HURT	1e-05	692	689	3	692	0.995665	5.37582e-201	0.987383	0.999105
SUM-SCORE	HURT	5e-06	525	522	3	525	0.994286	4.39154e-151	0.983392	0.99882
SUM-SCORE	HURT	5e-07	255	254	1	255	0.996078	8.84344e-75	0.978345	0.999901
SUM-SCORE	HURT	5e-08	134	134	0	134	1	NA	NA	NA
SUM-SCORE	HURT	3.85e-09	74	74	0	74	1	NA	NA	NA
SUM-SCORE	FED-UP	1	927037	726596	200441	927037	0.783783	2.96439387504748e-323	0.782944	0.784621
SUM-SCORE	FED-UP	0.5	628782	542004	86778	628782	0.86199	2.47032822920623e-323	0.861135	0.862842
SUM-SCORE	FED-UP	0.05	116901	113696	3205	116901	0.972584	9.88131291682493e-324	0.971631	0.973512
SUM-SCORE	FED-UP	0.001	7164	7138	26	7164	0.996371	0	0.994687	0.997628
SUM-SCORE	FED-UP	1e-05	692	691	1	692	0.998555	6.74538e-206	0.991975	0.999963
SUM-SCORE	FED-UP	5e-06	525	524	1	525	0.998095	9.57785e-156	0.989433	0.999952
SUM-SCORE	FED-UP	5e-07	255	255	0	255	1	NA	NA	NA
SUM-SCORE	FED-UP	5e-08	134	134	0	134	1	NA	NA	NA
SUM-SCORE	FED-UP	3.85e-09	74	74	0	74	1	NA	NA	NA
SUM-SCORE	NERV-FEEL	1	927037	700189	226848	927037	0.755298	2.96439387504748e-323	0.754421	0.756173
SUM-SCORE	NERV-FEEL	0.5	628782	520806	107976	628782	0.828278	2.47032822920623e-323	0.827343	0.829209
SUM-SCORE	NERV-FEEL	0.05	116901	111097	5804	116901	0.950351	9.88131291682493e-324	0.94909	0.951589
SUM-SCORE	NERV-FEEL	0.001	7164	7095	69	7164	0.990369	0	0.987826	0.992499
SUM-SCORE	NERV-FEEL	1e-05	692	690	2	692	0.99711	2.33391e-203	0.989599	0.99965
SUM-SCORE	NERV-FEEL	5e-06	525	523	2	525	0.99619	2.5142e-153	0.986307	0.999538
SUM-SCORE	NERV-FEEL	5e-07	255	255	0	255	1	NA	NA	NA
SUM-SCORE	NERV-FEEL	5e-08	134	134	0	134	1	NA	NA	NA
SUM-SCORE	NERV-FEEL	3.85e-09	74	74	0	74	1	NA	NA	NA
SUM-SCORE	WORRY	1	927037	715089	211948	927037	0.771371	2.96439387504748e-323	0.770514	0.772225
SUM-SCORE	WORRY	0.5	628782	533071	95711	628782	0.847783	2.47032822920623e-323	0.846893	0.848671
SUM-SCORE	WORRY	0.05	116901	112797	4104	116901	0.964893	9.88131291682493e-324	0.963822	0.965941
SUM-SCORE	WORRY	0.001	7164	7132	32	7164	0.995533	0	0.9937	0.996943
SUM-SCORE	WORRY	1e-05	692	690	2	692	0.99711	2.33391e-203	0.989599	0.99965
SUM-SCORE	WORRY	5e-06	525	524	1	525	0.998095	9.57785e-156	0.989433	0.999952
SUM-SCORE	WORRY	5e-07	255	255	0	255	1	NA	NA	NA
SUM-SCORE	WORRY	5e-08	134	134	0	134	1	NA	NA	NA
SUM-SCORE	WORRY	3.85e-09	74	74	0	74	1	NA	NA	NA
SUM-SCORE	TENSE	1	927037	691737	235300	927037	0.746181	2.96439387504748e-323	0.745293	0.747066
SUM-SCORE	TENSE	0.5	628782	513802	114980	628782	0.817139	2.47032822920623e-323	0.816181	0.818093
SUM-SCORE	TENSE	0.05	116901	110050	6851	116901	0.941395	9.88131291682493e-324	0.940033	0.942735
SUM-SCORE	TENSE	0.001	7164	7075	89	7164	0.987577	0	0.984734	0.990012
SUM-SCORE	TENSE	1e-05	692	689	3	692	0.995665	5.37582e-201	0.987383	0.999105
SUM-SCORE	TENSE	5e-06	525	523	2	525	0.99619	2.5142e-153	0.986307	0.999538
SUM-SCORE	TENSE	5e-07	255	255	0	255	1	NA	NA	NA
SUM-SCORE	TENSE	5e-08	134	134	0	134	1	NA	NA	NA
SUM-SCORE	TENSE	3.85e-09	74	74	0	74	1	NA	NA	NA
SUM-SCORE	WORR-EMB	1	927037	694479	232558	927037	0.749138	2.96439387504748e-323	0.748255	0.750021
SUM-SCORE	WORR-EMB	0.5	628782	516403	112379	628782	0.821275	2.47032822920623e-323	0.820326	0.822221
SUM-SCORE	WORR-EMB	0.05	116901	110357	6544	116901	0.944021	9.88131291682493e-324	0.942688	0.945332
SUM-SCORE	WORR-EMB	0.001	7164	7085	79	7164	0.988973	0	0.986275	0.99126
SUM-SCORE	WORR-EMB	1e-05	692	688	4	692	0.99422	9.2734e-199	0.985267	0.998423
SUM-SCORE	WORR-EMB	5e-06	525	522	3	525	0.994286	4.39154e-151	0.983392	0.99882
SUM-SCORE	WORR-EMB	5e-07	255	254	1	255	0.996078	8.84344e-75	0.978345	0.999901
SUM-SCORE	WORR-EMB	5e-08	134	134	0	134	1	NA	NA	NA
SUM-SCORE	WORR-EMB	3.85e-09	74	74	0	74	1	NA	NA	NA
SUM-SCORE	SUF-NERV	1	927037	685323	241714	927037	0.739262	2.96439387504748e-323	0.738367	0.740155
SUM-SCORE	SUF-NERV	0.5	628782	508556	120226	628782	0.808795	2.47032822920623e-323	0.807821	0.809767
SUM-SCORE	SUF-NERV	0.05	116901	109342	7559	116901	0.935338	9.88131291682493e-324	0.933914	0.936742
SUM-SCORE	SUF-NERV	0.001	7164	7073	91	7164	0.987298	0	0.984427	0.989761
SUM-SCORE	SUF-NERV	1e-05	692	689	3	692	0.995665	5.37582e-201	0.987383	0.999105
SUM-SCORE	SUF-NERV	5e-06	525	524	1	525	0.998095	9.57785e-156	0.989433	0.999952
SUM-SCORE	SUF-NERV	5e-07	255	255	0	255	1	NA	NA	NA
SUM-SCORE	SUF-NERV	5e-08	134	134	0	134	1	NA	NA	NA
SUM-SCORE	SUF-NERV	3.85e-09	74	74	0	74	1	NA	NA	NA
SUM-SCORE	LONE	1	927037	659280	267757	927037	0.711169	2.96439387504748e-323	0.710245	0.712091
SUM-SCORE	LONE	0.5	628782	486464	142318	628782	0.773661	2.47032822920623e-323	0.772624	0.774695
SUM-SCORE	LONE	0.05	116901	105387	11514	116901	0.901506	9.88131291682493e-324	0.899784	0.903209
SUM-SCORE	LONE	0.001	7164	6951	213	7164	0.970268	0	0.966069	0.974078
SUM-SCORE	LONE	1e-05	692	681	11	692	0.984104	3.98696e-185	0.971736	0.992039
SUM-SCORE	LONE	5e-06	525	519	6	525	0.988571	5.20576e-145	0.975292	0.995795
SUM-SCORE	LONE	5e-07	255	254	1	255	0.996078	8.84344e-75	0.978345	0.999901
SUM-SCORE	LONE	5e-08	134	133	1	134	0.992537	1.23978e-38	0.959123	0.999811
SUM-SCORE	LONE	3.85e-09	74	73	1	74	0.986486	7.94093e-21	0.926993	0.999658
SUM-SCORE	GUILT	1	927037	690013	237024	927037	0.744321	2.96439387504748e-323	0.743432	0.745209
SUM-SCORE	GUILT	0.5	628782	512722	116060	628782	0.815421	2.47032822920623e-323	0.81446	0.816379
SUM-SCORE	GUILT	0.05	116901	110019	6882	116901	0.94113	9.88131291682493e-324	0.939765	0.942472
SUM-SCORE	GUILT	0.001	7164	7085	79	7164	0.988973	0	0.986275	0.99126
SUM-SCORE	GUILT	1e-05	692	689	3	692	0.995665	5.37582e-201	0.987383	0.999105
SUM-SCORE	GUILT	5e-06	525	522	3	525	0.994286	4.39154e-151	0.983392	0.99882
SUM-SCORE	GUILT	5e-07	255	254	1	255	0.996078	8.84344e-75	0.978345	0.999901
SUM-SCORE	GUILT	5e-08	134	134	0	134	1	NA	NA	NA
SUM-SCORE	GUILT	3.85e-09	74	74	0	74	1	NA	NA	NA
Pheno 1/2: Neuroticism phenotypes used in the analysis.
P value threshold: Threshold used for selection of SNPs to include in the analysis (3.85E-09 is the GWS threshold when correcting for the 13 phenotypes (12 items + sum-score) tested).
Nsnps: number of SNPs with an association P value lower than the given threshold for phenotype 1 (after clumping).
No. of concordant SNPs: Number of SNPs with the same direction of effect for phenotypes 1 and 2.
No. of discordant SNPs: Number of SNPs with opposite direction of effect for phenotypes 1 and 2.
Total no. of SNPs: Total number of SNPs with an association P value below the given threshold for phenotype 1 (after clumping).
Proportion of concordant SNPs: Proportion of SNPs with the same direction of effect for both phenotypes.
P value: P value resulting from the binomial test.
CI 95%: Boundaries of the 95% confidence interval.
