# Supplementary material for: Item-level analyses reveal genetic heterogeneity in neuroticism
Source: Nat Commun. 2018 Mar 2;9:905. doi: 10.1038/s41467-018-03242-8 (PMC5834468; doi:10.1038/s41467-018-03242-8)
Supplement: Supplementary file 36 — Supplementary Data 32 [file 41467_2018_3242_MOESM36_ESM.xlsx]

## Sheet: Supplementary Data 32
Supplementary Data 32. Results of the Fisher's exact tests (for different P value thresholds)
P value threshold	Pheno 1	Pheno 2	N low P1	N low P2	N low both	N high both	P value	95% CI lower bound	95% CI upper bound	OR
0.5	MOOD	MIS	31100	30238	44356	36255	0	1.6743	1.7465	1.7101
0.5	MOOD	IRR	33225	32353	42231	34140	7.36803e-167	1.3134	1.3697	1.3412
0.5	MOOD	HURT	33929	33301	41527	33192	1.31218e-77	1.1946	1.2458	1.2199
0.5	MOOD	FED-UP	30591	30371	44865	36122	0	1.7078	1.7815	1.7443
0.5	MOOD	NERV-FEEL	34535	33734	40921	32759	1.34654e-39	1.1268	1.175	1.1507
0.5	MOOD	WORRY	33813	33436	41643	33057	3.9443e-76	1.1924	1.2434	1.2176
0.5	MOOD	TENSE	34476	32959	40980	33534	2.99115e-71	1.1843	1.235	1.2094
0.5	MOOD	WORR-EMB	34664	34128	40792	32365	7.1827e-25	1.0928	1.1396	1.116
0.5	MOOD	SUF-NERV	35213	33352	40243	33141	7.34821e-33	1.1121	1.1596	1.1356
0.5	MOOD	LONE	34855	32983	40601	33510	2.42097e-56	1.159	1.2085	1.1835
0.5	MOOD	GUILT	34647	33205	40809	33288	7.14265e-55	1.1563	1.2057	1.1808
0.5	MOOD	SUM-SCORE	26146	27921	49310	38572	0	2.55	2.6621	2.6053
0.5	MIS	IRR	33839	33829	40755	33526	5.1187e-62	1.1688	1.2188	1.1936
0.5	MIS	HURT	33924	34158	40670	33197	1.1013e-46	1.141	1.1898	1.1651
0.5	MIS	FED-UP	30893	31535	43701	35820	0	1.5733	1.641	1.6068
0.5	MIS	NERV-FEEL	34640	34701	39954	32654	1.4571e-14	1.0629	1.1083	1.0854
0.5	MIS	WORRY	33885	34370	40709	32985	9.67615e-41	1.1291	1.1774	1.153
0.5	MIS	TENSE	34678	34023	39916	33332	1.47513e-29	1.1043	1.1515	1.1277
0.5	MIS	WORR-EMB	34156	34482	40438	32873	6.13689e-30	1.1053	1.1525	1.1287
0.5	MIS	SUF-NERV	35057	34058	39537	33297	4.48937e-20	1.0798	1.1259	1.1026
0.5	MIS	LONE	34493	33483	40101	33872	1.89879e-52	1.1517	1.201	1.1761
0.5	MIS	GUILT	34300	33720	40294	33635	3.6537e-50	1.1475	1.1966	1.1718
0.5	MIS	SUM-SCORE	27134	29771	47460	37584	0	2.1615	2.2558	2.2081
0.5	IRR	HURT	34142	34386	40442	32979	4.63315e-33	1.1125	1.1601	1.1361
0.5	IRR	FED-UP	33129	33781	41455	33584	2.65019e-93	1.2182	1.2704	1.244
0.5	IRR	NERV-FEEL	34582	34653	40002	32712	1.44822e-16	1.0693	1.115	1.0919
0.5	IRR	WORRY	34163	34658	40421	32707	4.14699e-25	1.0935	1.1402	1.1166
0.5	IRR	TENSE	33832	33187	40752	34178	4.19198e-91	1.2148	1.2668	1.2405
0.5	IRR	WORR-EMB	34630	34966	39954	32399	3.70643e-10	1.0469	1.0917	1.069
0.5	IRR	SUF-NERV	35353	34364	39231	33001	2.2517e-09	1.0436	1.0882	1.0657
0.5	IRR	LONE	35116	34116	39468	33249	1.14412e-17	1.0727	1.1185	1.0954
0.5	IRR	GUILT	34828	34258	39756	33107	2.96271e-20	1.0803	1.1265	1.1031
0.5	IRR	SUM-SCORE	29582	32229	45002	35136	0	1.6238	1.6939	1.6585
0.5	HURT	FED-UP	33663	34071	41165	33050	8.88144e-58	1.1617	1.2114	1.1862
0.5	HURT	NERV-FEEL	33995	33822	40833	33299	7.60231e-56	1.158	1.2076	1.1826
0.5	HURT	WORRY	33017	33268	41811	33853	4.24464e-125	1.2619	1.3159	1.2886
0.5	HURT	TENSE	34653	33764	40175	33357	3.11672e-37	1.1216	1.1696	1.1454
0.5	HURT	WORR-EMB	32838	32930	41990	34191	9.93766e-156	1.3001	1.3558	1.3276
0.5	HURT	SUF-NERV	35077	33844	39751	33277	2.78943e-24	1.0912	1.1378	1.1143
0.5	HURT	LONE	35315	34071	39513	33050	1.44004e-14	1.0629	1.1083	1.0853
0.5	HURT	GUILT	34205	33391	40623	33730	1.49371e-65	1.1748	1.2251	1.1997
0.5	HURT	SUM-SCORE	28128	30531	46700	36590	0	1.9479	2.0325	1.9898
0.5	FED-UP	NERV-FEEL	34832	34251	40404	32462	5.92682e-19	1.0766	1.1227	1.0994
0.5	FED-UP	WORRY	34221	34064	41015	32649	1.07854e-38	1.125	1.1731	1.1487
0.5	FED-UP	TENSE	35050	33753	40186	32960	2.71549e-26	1.0964	1.1433	1.1196
0.5	FED-UP	WORR-EMB	34657	34341	40579	32372	1.99212e-20	1.0809	1.1271	1.1037
0.5	FED-UP	SUF-NERV	35132	33491	40104	33222	1.68181e-31	1.1089	1.1563	1.1324
0.5	FED-UP	LONE	33858	32206	41378	34507	2.95449e-141	1.2823	1.3371	1.3094
0.5	FED-UP	GUILT	34598	33376	40638	33337	7.73235e-51	1.1489	1.1981	1.1732
0.5	FED-UP	SUM-SCORE	26978	28973	48258	37740	0	2.2806	2.3806	2.3301
0.5	NERV-FEEL	WORRY	32194	32618	42461	34676	2.20291e-220	1.373	1.4319	1.4021
0.5	NERV-FEEL	TENSE	32724	32008	41931	35286	2.03325e-230	1.3833	1.4426	1.4125
0.5	NERV-FEEL	WORR-EMB	33684	33949	40971	33345	1.35191e-62	1.17	1.22	1.1947
0.5	NERV-FEEL	SUF-NERV	31543	30483	43112	36811	0	1.6161	1.6856	1.6505
0.5	NERV-FEEL	LONE	35197	34126	39458	33168	7.38039e-16	1.067	1.1126	1.0896
0.5	NERV-FEEL	GUILT	34707	34066	39948	33228	1.59493e-27	1.0995	1.1464	1.1227
0.5	NERV-FEEL	SUM-SCORE	28174	30750	46481	36544	0	1.9194	2.0027	1.9606
0.5	WORRY	TENSE	34081	32941	40998	33929	4.75449e-90	1.2133	1.2652	1.239
0.5	WORRY	WORR-EMB	33082	32923	41997	33947	1.05818e-140	1.2818	1.3367	1.3089
0.5	WORRY	SUF-NERV	34167	32683	40912	34187	3.38682e-99	1.2265	1.279	1.2525
0.5	WORRY	LONE	35427	33932	39652	32938	6.69818e-15	1.064	1.1094	1.0865
0.5	WORRY	GUILT	34421	33356	40658	33514	3.48158e-58	1.1622	1.2119	1.1868
0.5	WORRY	SUM-SCORE	27709	29861	47370	37009	0	2.0742	2.1645	2.1188
0.5	TENSE	WORR-EMB	33721	34702	40218	33308	6.08698e-37	1.121	1.169	1.1448
0.5	TENSE	SUF-NERV	33321	32977	40618	35033	2.8677e-130	1.2682	1.3224	1.295
0.5	TENSE	LONE	34822	34467	39117	33543	5.32316e-17	1.0706	1.1164	1.0932
0.5	TENSE	GUILT	34437	34512	39502	33498	5.87407e-24	1.0904	1.1369	1.1134
0.5	TENSE	SUM-SCORE	28410	31702	45529	36308	0	1.7969	1.8746	1.8354
0.5	WORR-EMB	SUF-NERV	34706	33381	40214	33648	3.51809e-48	1.1438	1.1927	1.168
0.5	WORR-EMB	LONE	35592	34256	39328	32773	1.79704e-07	1.0353	1.0795	1.0571
0.5	WORR-EMB	GUILT	33682	32776	41238	34253	1.84454e-118	1.253	1.3066	1.2795
0.5	WORR-EMB	SUM-SCORE	28745	31056	46175	35973	0	1.8216	1.9005	1.8607
0.5	SUF-NERV	LONE	34391	34380	39204	33974	4.04497e-29	1.1032	1.1503	1.1265
0.5	SUF-NERV	GUILT	34278	34697	39317	33657	1.08593e-23	1.0896	1.1361	1.1126
0.5	SUF-NERV	SUM-SCORE	28543	32179	45052	36175	0	1.7372	1.8124	1.7744
0.5	LONE	GUILT	34030	34460	39554	33905	1.79534e-36	1.1199	1.1678	1.1436
0.5	LONE	SUM-SCORE	29852	33499	43732	34866	0	1.493	1.5572	1.5247
0.5	GUILT	SUM-SCORE	28356	31573	45658	36362	0	1.8156	1.8942	1.8544
0.05	MOOD	MIS	7386	7070	2667	124826	0	6.0598	6.7062	6.3751
0.05	MOOD	IRR	8138	7831	1915	124065	0	3.5275	3.9385	3.7283
0.05	MOOD	HURT	8465	8204	1588	123692	1.674e-225	2.6671	2.998	2.8281
0.05	MOOD	FED-UP	7151	7150	2902	124746	0	6.7377	7.4395	7.0803
0.05	MOOD	NERV-FEEL	8770	8590	1283	123306	8.33334e-104	1.971	2.2362	2.1
0.05	MOOD	WORRY	8407	8525	1646	123371	1.18127e-233	2.6743	3.0009	2.8332
0.05	MOOD	TENSE	8627	7914	1426	123982	5.1741e-176	2.4357	2.7515	2.5895
0.05	MOOD	WORR-EMB	8792	8462	1261	123434	2.51528e-101	1.9629	2.2287	2.0921
0.05	MOOD	SUF-NERV	8837	7625	1216	124271	7.36272e-115	2.1014	2.3919	2.2426
0.05	MOOD	LONE	8726	7424	1327	124472	2.00016e-160	2.3938	2.7143	2.5497
0.05	MOOD	GUILT	8626	7860	1427	124036	9.92744e-179	2.4555	2.774	2.6106
0.05	MOOD	SUM-SCORE	5851	7430	4202	124466	0	11.4829	12.5971	12.033
0.05	MIS	IRR	8377	8386	1360	123826	8.48173e-146	2.2529	2.5496	2.3972
0.05	MIS	HURT	8336	8391	1401	123821	7.05941e-160	2.3322	2.6361	2.48
0.05	MIS	FED-UP	7144	7459	2593	124753	0	5.7678	6.3875	6.0705
0.05	MIS	NERV-FEEL	8577	8713	1160	123499	2.84884e-75	1.7947	2.0462	1.917
0.05	MIS	WORRY	8339	8773	1398	123439	1.4344e-144	2.2184	2.507	2.3588
0.05	MIS	TENSE	8583	8186	1154	124026	1.1986e-87	1.9065	2.1751	2.0371
0.05	MIS	WORR-EMB	8457	8443	1280	123769	1.94361e-117	2.0822	2.363	2.2187
0.05	MIS	SUF-NERV	8621	7725	1116	124487	3.3743e-90	1.9502	2.23	2.0861
0.05	MIS	LONE	8484	7498	1253	124714	6.05254e-142	2.303	2.6187	2.4565
0.05	MIS	GUILT	8387	7937	1350	124275	1.87426e-159	2.3675	2.6816	2.5203
0.05	MIS	SUM-SCORE	6045	7940	3692	124272	0	9.1167	10.0215	9.559
0.05	IRR	HURT	8548	8594	1198	123609	2.61895e-88	1.8887	2.1502	2.0158
0.05	IRR	FED-UP	8145	8451	1601	123752	8.34696e-234	2.7144	3.0508	2.8785
0.05	IRR	NERV-FEEL	8706	8833	1040	123370	1.50729e-44	1.5575	1.786	1.6684
0.05	IRR	WORRY	8534	8959	1212	123244	2.42354e-82	1.8313	2.083	1.9537
0.05	IRR	TENSE	8208	7802	1538	124401	2.36828e-239	2.8144	3.1702	2.9877
0.05	IRR	WORR-EMB	8737	8714	1009	123489	1.32739e-40	1.5264	1.7534	1.6366
0.05	IRR	SUF-NERV	8873	7968	873	124235	7.3046e-28	1.4243	1.6508	1.534
0.05	IRR	LONE	8877	7882	869	124321	1.92393e-28	1.4333	1.6619	1.544
0.05	IRR	GUILT	8625	8166	1121	124037	5.86111e-79	1.8462	2.1096	1.9742
0.05	IRR	SUM-SCORE	6884	8770	2862	123433	0	5.5713	6.1445	5.8522
0.05	HURT	FED-UP	8279	8539	1513	123618	7.87529e-193	2.4924	2.8072	2.6456
0.05	HURT	NERV-FEEL	8380	8461	1412	123696	6.08812e-159	2.3168	2.6176	2.4633
0.05	HURT	WORRY	7964	8343	1828	123814	0	3.2208	3.6015	3.4062
0.05	HURT	TENSE	8585	8133	1207	124024	3.30472e-103	2.0087	2.2868	2.144
0.05	HURT	WORR-EMB	7986	7917	1806	124240	0	3.354	3.7535	3.5485
0.05	HURT	SUF-NERV	8692	7741	1100	124416	1.02926e-83	1.9008	2.1749	2.034
0.05	HURT	LONE	8811	7770	981	124387	1.36381e-52	1.6604	1.9117	1.7823
0.05	HURT	GUILT	8410	7905	1382	124252	2.83104e-170	2.4277	2.747	2.5829
0.05	HURT	SUM-SCORE	6338	8178	3454	123979	0	7.8783	8.6631	8.262
0.05	FED-UP	NERV-FEEL	8854	8675	1198	123222	6.31036e-78	1.8009	2.0496	1.9219
0.05	FED-UP	WORRY	8590	8709	1462	123188	1.08647e-156	2.2668	2.5558	2.4074
0.05	FED-UP	TENSE	8799	8087	1253	123810	8.21863e-111	2.0446	2.3233	2.1801
0.05	FED-UP	WORR-EMB	8846	8517	1206	123380	2.42629e-84	1.8509	2.1061	1.975
0.05	FED-UP	SUF-NERV	8925	7714	1127	124183	2.10772e-85	1.9011	2.1721	2.0328
0.05	FED-UP	LONE	8411	7110	1641	124787	0	3.2292	3.6293	3.4241
0.05	FED-UP	GUILT	8620	7855	1432	124042	9.23577e-181	2.4678	2.7872	2.6233
0.05	FED-UP	SUM-SCORE	6095	7675	3957	124222	0	10.0274	11.0081	10.5075
0.05	NERV-FEEL	WORRY	7761	8059	2112	124017	0	3.9693	4.4176	4.1877
0.05	NERV-FEEL	TENSE	7927	7394	1946	124682	0	3.9167	4.3745	4.1396
0.05	NERV-FEEL	WORR-EMB	8408	8258	1465	123818	3.74507e-183	2.4592	2.7741	2.6124
0.05	NERV-FEEL	SUF-NERV	7588	6556	2285	125520	0	5.4653	6.0804	5.7653
0.05	NERV-FEEL	LONE	8989	7867	884	124209	1.31701e-29	1.4421	1.6702	1.5527
0.05	NERV-FEEL	GUILT	8657	8071	1216	124005	1.84745e-105	2.0224	2.3016	2.158
0.05	NERV-FEEL	SUM-SCORE	6556	8315	3317	123761	0	7.1809	7.8985	7.5305
0.05	WORRY	TENSE	8595	7764	1576	124014	4.62496e-237	2.7608	3.1056	2.9288
0.05	WORRY	WORR-EMB	8384	7936	1787	123842	3.25539854044797e-320	3.1432	3.518	3.3261
0.05	WORRY	SUF-NERV	8679	7349	1492	124429	1.93479e-223	2.7398	3.0906	2.9107
0.05	WORRY	LONE	9194	7774	977	124004	1.39388e-44	1.579	1.818	1.695
0.05	WORRY	GUILT	8711	7827	1460	123951	6.59687e-188	2.4979	2.8189	2.6542
0.05	WORRY	SUM-SCORE	6383	7844	3788	123934	0	8.9487	9.8199	9.3764
0.05	TENSE	WORR-EMB	8178	8561	1162	124048	1.24153e-90	1.9271	2.1981	2.0588
0.05	TENSE	SUF-NERV	7795	7296	1545	125313	1.8003e-290	3.2054	3.6134	3.4042
0.05	TENSE	LONE	8407	7818	933	124791	2.30644e-49	1.6476	1.903	1.7714
0.05	TENSE	GUILT	8252	8199	1088	124410	1.35813e-79	1.8692	2.1398	2.0006
0.05	TENSE	SUM-SCORE	6307	8599	3033	124010	0	6.6031	7.2813	6.935
0.05	WORR-EMB	SUF-NERV	8549	7667	1174	124559	4.58414e-110	2.0884	2.382	2.231
0.05	WORR-EMB	LONE	8851	7879	872	124347	2.29607e-29	1.4435	1.6733	1.5548
0.05	WORR-EMB	GUILT	8068	7632	1655	124594	5.2067e-302	3.1588	3.5485	3.3488
0.05	WORR-EMB	SUM-SCORE	6573	8482	3150	123744	0	6.6628	7.3356	6.9914
0.05	SUF-NERV	LONE	7910	7820	931	125288	3.62089e-59	1.7533	2.0264	1.8857
0.05	SUF-NERV	GUILT	7778	8224	1063	124884	2.76594e-85	1.9373	2.2216	2.0753
0.05	SUF-NERV	SUM-SCORE	6080	8871	2761	124237	0	6.0479	6.6866	6.3596
0.05	LONE	GUILT	7658	8194	1093	125004	7.44308e-98	2.0339	2.3292	2.1774
0.05	LONE	SUM-SCORE	6463	9344	2288	123854	0	4.4519	4.9442	4.6924
0.05	GUILT	SUM-SCORE	6169	8514	3118	124148	0	7.0199	7.7374	7.3699
0.001	MOOD	MIS	408	387	82	141072	4.16182e-113	55.9608	95.0726	73.1414
0.001	MOOD	IRR	442	350	48	141109	5.61447e-58	31.2135	60.2932	43.8153
0.001	MOOD	HURT	455	401	35	141058	3.22497e-36	18.3484	38.8	27.0641
0.001	MOOD	FED-UP	399	381	91	141078	6.3319e-130	64.9914	108.618	84.2391
0.001	MOOD	NERV-FEEL	465	423	25	141036	2.49577e-22	11.3512	27.1502	17.924
0.001	MOOD	WORRY	460	451	30	141008	5.93661e-28	13.4483	29.893	20.3871
0.001	MOOD	TENSE	458	368	32	141091	3.64268e-33	17.8442	39.0285	26.794
0.001	MOOD	WORR-EMB	473	410	17	141049	3.09556e-13	7.0724	20.2451	12.3629
0.001	MOOD	SUF-NERV	470	270	20	141189	6.18737e-20	13.2555	35.4372	22.2341
0.001	MOOD	LONE	461	259	29	141200	4.23164e-33	22.2596	51.153	34.2626
0.001	MOOD	GUILT	460	350	30	141109	5.38508e-31	17.2791	38.7115	26.3015
0.001	MOOD	SUM-SCORE	321	654	169	140805	1.0131e-251	91.8255	139.588	113.251
0.001	MIS	IRR	432	361	37	141119	2.59588e-41	22.8922	47.7153	33.4927
0.001	MIS	HURT	437	404	32	141076	1.42152e-32	17.0456	37.1984	25.58
0.001	MIS	FED-UP	384	387	85	141093	3.08204e-120	61.6785	104.532	80.6249
0.001	MIS	NERV-FEEL	440	419	29	141061	4.58523e-28	14.5112	32.7775	22.1721
0.001	MIS	WORRY	439	451	30	141029	1.63294e-28	14.0816	31.377	21.3605
0.001	MIS	TENSE	448	379	21	141101	8.11586e-19	10.5713	27.393	17.449
0.001	MIS	WORR-EMB	446	404	23	141076	9.92294e-21	11.1688	27.7323	18.0063
0.001	MIS	SUF-NERV	453	274	16	141206	5.3655e-15	10.1705	30.3973	18.2007
0.001	MIS	LONE	439	258	30	141222	3.1876e-35	24.4451	55.4874	37.4156
0.001	MIS	GUILT	442	353	27	141127	2.68456e-27	15.6918	36.6165	24.4309
0.001	MIS	SUM-SCORE	320	674	149	140806	6.64869e-215	78.4196	120.103	97.1843
0.001	IRR	HURT	373	411	25	141140	7.95083e-25	14.5278	34.9869	23.0267
0.001	IRR	FED-UP	356	430	42	141121	5.21011e-49	27.0396	54.2402	38.6978
0.001	IRR	NERV-FEEL	370	420	28	141131	1.07957e-28	16.475	37.8592	25.4391
0.001	IRR	WORRY	365	448	33	141103	6.05814e-35	19.0746	41.2785	28.4772
0.001	IRR	TENSE	361	363	37	141188	6.58851e-44	27.1859	56.9272	39.862
0.001	IRR	WORR-EMB	380	409	18	141142	6.65348e-16	9.4882	26.5092	16.3386
0.001	IRR	SUF-NERV	383	275	15	141276	9.07316e-15	10.9979	34.1869	20.1162
0.001	IRR	LONE	386	276	12	141275	5.38362e-11	8.0534	28.5742	15.9114
0.001	IRR	GUILT	383	365	15	141186	4.55021e-13	8.3108	25.6339	15.1483
0.001	IRR	SUM-SCORE	309	734	89	140817	4.46945e-112	42.6998	71.0951	55.2262
0.001	HURT	FED-UP	404	440	32	141073	1.74106e-32	16.93	36.9396	25.4065
0.001	HURT	NERV-FEEL	396	408	40	141105	3.72843e-45	24.2393	49.2177	34.9261
0.001	HURT	WORRY	397	442	39	141071	2.13681e-42	21.6799	44.2882	31.3491
0.001	HURT	TENSE	411	375	25	141138	8.99742e-25	14.452	34.8101	22.9038
0.001	HURT	WORR-EMB	402	393	34	141120	8.04633e-37	20.4461	43.8141	30.3668
0.001	HURT	SUF-NERV	419	273	17	141240	8.30523e-17	11.9373	34.6403	20.9833
0.001	HURT	LONE	421	273	15	141240	3.07782e-14	10.0847	31.3022	18.4325
0.001	HURT	GUILT	409	353	27	141160	3.82122e-28	16.9479	39.6572	26.4057
0.001	HURT	SUM-SCORE	307	694	129	140819	7.14772e-181	67.8651	106.328	85.1274
0.001	FED-UP	NERV-FEEL	445	421	27	141056	2.5534e-25	13.0921	30.4062	20.3253
0.001	FED-UP	WORRY	442	451	30	141026	1.97105e-28	13.9864	31.1518	21.2162
0.001	FED-UP	TENSE	448	376	24	141101	1.32213e-22	12.5845	30.7391	20.0991
0.001	FED-UP	WORR-EMB	450	405	22	141072	2.04171e-19	10.4451	26.4531	17.0253
0.001	FED-UP	SUF-NERV	456	274	16	141203	5.91929e-15	10.1034	30.2258	18.0804
0.001	FED-UP	LONE	434	250	38	141227	2.95836e-48	33.7756	70.7504	49.4227
0.001	FED-UP	GUILT	446	354	26	141123	7.69197e-26	14.8114	35.0697	23.2503
0.001	FED-UP	SUM-SCORE	314	665	158	140812	1.80083e-232	86.1738	131.743	106.787
0.001	NERV-FEEL	WORRY	381	414	67	141087	5.76782e-88	44.7109	79.4098	59.9191
0.001	NERV-FEEL	TENSE	395	347	53	141154	2.32745e-68	39.4048	74.5223	54.5822
0.001	NERV-FEEL	WORR-EMB	416	395	32	141106	1.69482e-33	18.2958	40	27.4829
0.001	NERV-FEEL	SUF-NERV	389	231	59	141270	6.80554e-88	67.1551	125.771	92.6031
0.001	NERV-FEEL	LONE	439	279	9	141222	4.3709e-07	4.6643	20.1614	10.3778
0.001	NERV-FEEL	GUILT	428	360	20	141141	2.16518e-18	10.9428	29.0823	18.3193
0.001	NERV-FEEL	SUM-SCORE	324	699	124	140802	1.3549e-169	61.4101	96.3461	77.0664
0.001	WORRY	TENSE	439	358	42	141110	1.44996e-48	26.3476	52.7589	37.7015
0.001	WORRY	WORR-EMB	434	380	47	141088	3.05529e-55	28.6012	55.3697	40.2031
0.001	WORRY	SUF-NERV	447	256	34	141212	3.46272e-41	28.0902	61.0103	41.9621
0.001	WORRY	LONE	473	280	8	141188	7.63322e-06	3.6245	17.1777	8.528
0.001	WORRY	GUILT	452	351	29	141117	8.28673e-30	16.8309	38.1854	25.8041
0.001	WORRY	SUM-SCORE	340	682	141	140786	2.4027e-197	68.8688	106.167	85.4987
0.001	TENSE	WORR-EMB	379	406	21	141143	1.20375e-19	11.6571	30.2661	19.2678
0.001	TENSE	SUF-NERV	363	253	37	141296	3.60531e-49	38.5431	81.8189	56.922
0.001	TENSE	LONE	384	272	16	141277	4.08783e-16	12.074	36.269	21.6413
0.001	TENSE	GUILT	382	362	18	141187	9.58067e-17	10.6538	29.8518	18.3772
0.001	TENSE	SUM-SCORE	293	716	107	140833	2.87628e-144	56.379	91.1972	71.8104
0.001	WORR-EMB	SUF-NERV	416	279	11	141243	1.91196e-09	6.5543	24.5637	13.3903
0.001	WORR-EMB	LONE	419	280	8	141242	3.21055e-06	4.09	19.4127	9.6303
0.001	WORR-EMB	GUILT	399	352	28	141170	7.79173e-30	18.1981	41.9593	28.1457
0.001	WORR-EMB	SUM-SCORE	324	720	103	140802	1.36723e-133	48.6844	78.9372	62.1609
0.001	SUF-NERV	LONE	282	280	8	141379	1.78851e-07	6.0639	28.9768	14.3245
0.001	SUF-NERV	GUILT	273	363	17	141296	8.47454e-18	13.7599	40.0979	24.2441
0.001	SUF-NERV	SUM-SCORE	211	744	79	140915	4.27813e-107	53.3775	93.026	70.8952
0.001	LONE	GUILT	273	365	15	141296	4.17629e-15	11.6229	36.1236	21.2691
0.001	LONE	SUM-SCORE	219	754	69	140907	3.2102e-89	43.8338	78.4159	58.8422
0.001	GUILT	SUM-SCORE	275	718	105	140851	3.04724e-143	58.4244	95.241	74.8785
1×10e-5	MOOD	MIS	32	27	6	141884	2.67735e-16	311.378	2865.25	966.686
1×10e-5	MOOD	IRR	34	21	4	141890	5.49778e-11	187.525	2756.14	794.676
1×10e-5	MOOD	HURT	33	33	5	141878	5.21291e-13	186.21	1869.06	644.931
1×10e-5	MOOD	FED-UP	28	29	10	141882	3.26752e-28	689.646	4300.26	1690.58
1×10e-5	MOOD	NERV-FEEL	37	33	1	141878	0.00906282	2.782	718.038	116.119
1×10e-5	MOOD	WORRY	35	30	3	141881	9.60207e-08	75.6179	1422.83	408.178
1×10e-5	MOOD	TENSE	35	23	3	141888	4.58169e-08	96.924	1833.11	524.804
1×10e-5	MOOD	WORR-EMB	37	20	1	141891	0.00560711	4.5053	1287.96	191.262
1×10e-5	MOOD	SUF-NERV	38	11	0	141900	1	0	1561.29	0
1×10e-5	MOOD	LONE	36	7	2	141904	2.50907e-06	110.119	8192	1109.64
1×10e-5	MOOD	GUILT	36	16	2	141895	1.06473e-05	52.9093	2459.49	485.851
1×10e-5	MOOD	SUM-SCORE	22	84	16	141827	2.27866e-41	580.993	2474.92	1259.86
1×10e-5	MIS	IRR	31	23	2	141893	1.567e-05	43.5581	1775.61	401.045
1×10e-5	MIS	HURT	32	37	1	141879	0.00879741	2.8664	767.702	119.861
1×10e-5	MIS	FED-UP	23	29	10	141887	6.40373e-29	854.761	8192	2228.81
1×10e-5	MIS	NERV-FEEL	32	33	1	141883	0.00787491	3.2039	865.788	134.204
1×10e-5	MIS	WORRY	32	32	1	141884	0.00764416	3.3011	881.797	138.119
1×10e-5	MIS	TENSE	31	24	2	141892	1.69734e-05	41.86	1597.48	384.063
1×10e-5	MIS	WORR-EMB	32	20	1	141896	0.00487104	5.1882	1437.22	221.455
1×10e-5	MIS	SUF-NERV	32	10	1	141906	0.00255438	9.9101	4055.01	445.013
1×10e-5	MIS	LONE	31	7	2	141909	1.88479e-06	126.644	8192	1316.27
1×10e-5	MIS	GUILT	29	14	4	141902	7.38522e-12	314.859	4300.26	1437.03
1×10e-5	MIS	SUM-SCORE	17	84	16	141832	1.19882e-42	732.373	3922.94	1639.07
1×10e-5	IRR	HURT	25	38	0	141886	1	0	611.703	0
1×10e-5	IRR	FED-UP	23	37	2	141887	2.19772e-05	36.7292	1446.89	333.203
1×10e-5	IRR	NERV-FEEL	25	34	0	141890	1	0	693.483	0
1×10e-5	IRR	WORRY	25	33	0	141891	1	0	712.366	0
1×10e-5	IRR	TENSE	22	23	3	141901	1.25113e-08	150.365	2892.92	843.919
1×10e-5	IRR	WORR-EMB	25	21	0	141903	1	0	1183.56	0
1×10e-5	IRR	SUF-NERV	25	11	0	141913	1	0	2290.07	0
1×10e-5	IRR	LONE	24	8	1	141916	0.001584	16.006	8192	739.867
1×10e-5	IRR	GUILT	25	18	0	141906	1	0	1406.54	0
1×10e-5	IRR	SUM-SCORE	18	93	7	141831	3.30586e-17	203.52	1600	586.069
1×10e-5	HURT	FED-UP	33	34	5	141877	5.97836e-13	180.851	1923.62	628.28
1×10e-5	HURT	NERV-FEEL	34	30	4	141881	2.01206e-10	134.301	1773.12	555.51
1×10e-5	HURT	WORRY	35	30	3	141881	9.60207e-08	75.6179	1422.83	408.178
1×10e-5	HURT	TENSE	38	26	0	141885	1	0	589.86	0
1×10e-5	HURT	WORR-EMB	36	19	2	141892	1.46066e-05	45.1753	1964.18	418.043
1×10e-5	HURT	SUF-NERV	37	10	1	141901	0.00294088	8.6074	2668.88	386.211
1×10e-5	HURT	LONE	38	9	0	141902	1	0	2006.7	0
1×10e-5	HURT	GUILT	37	17	1	141894	0.00480797	5.2583	1576.13	225.312
1×10e-5	HURT	SUM-SCORE	21	83	17	141828	1.74636e-44	665.086	2915.3	1400.51
1×10e-5	FED-UP	NERV-FEEL	37	32	2	141878	4.10331e-05	26.8252	1018.26	240.684
1×10e-5	FED-UP	WORRY	37	31	2	141879	3.86261e-05	27.6559	987.471	245.605
1×10e-5	FED-UP	TENSE	39	26	0	141884	1	0	576.164	0
1×10e-5	FED-UP	WORR-EMB	38	20	1	141890	0.00575426	4.3904	1260.66	186.252
1×10e-5	FED-UP	SUF-NERV	39	11	0	141899	1	0	1415.15	0
1×10e-5	FED-UP	LONE	38	8	1	141902	0.00247007	10.2544	3582.63	470.698
1×10e-5	FED-UP	GUILT	39	18	0	141892	1	0	847.596	0
1×10e-5	FED-UP	SUM-SCORE	22	83	17	141827	3.09412e-44	624.246	2915.3	1339.79
1×10e-5	NERV-FEEL	WORRY	27	26	7	141889	9.9329e-20	469.055	4079.16	1480.2
1×10e-5	NERV-FEEL	TENSE	33	25	1	141890	0.00620952	4.0671	1108.58	171.816
1×10e-5	NERV-FEEL	WORR-EMB	34	21	0	141894	1	0	823.904	0
1×10e-5	NERV-FEEL	SUF-NERV	32	9	2	141906	3.05849e-06	99.2807	4299.91	964.155
1×10e-5	NERV-FEEL	LONE	34	9	0	141906	1	0	2171.57	0
1×10e-5	NERV-FEEL	GUILT	34	18	0	141897	1	0	973.514	0
1×10e-5	NERV-FEEL	SUM-SCORE	25	91	9	141824	1.52558e-21	224.827	1250.41	553.17
1×10e-5	WORRY	TENSE	31	24	2	141892	1.69734e-05	41.86	1597.48	384.063
1×10e-5	WORRY	WORR-EMB	32	20	1	141896	0.00487104	5.1882	1437.22	221.455
1×10e-5	WORRY	SUF-NERV	33	11	0	141905	1	0	1705.05	0
1×10e-5	WORRY	LONE	33	9	0	141907	1	0	2211.83	0
1×10e-5	WORRY	GUILT	33	18	0	141898	1	0	1059.29	0
1×10e-5	WORRY	SUM-SCORE	24	91	9	141825	1.1224e-21	231.07	1405.7	577.412
1×10e-5	TENSE	WORR-EMB	26	21	0	141902	1	0	1136.16	0
1×10e-5	TENSE	SUF-NERV	26	11	0	141912	1	0	2239.98	0
1×10e-5	TENSE	LONE	25	8	1	141915	0.00164732	15.383	8192	708.037
1×10e-5	TENSE	GUILT	25	17	1	141906	0.00329203	7.6858	2443.44	334.298
1×10e-5	TENSE	SUM-SCORE	17	91	9	141832	9.13002e-23	312.815	1935.95	841.445
1×10e-5	WORR-EMB	SUF-NERV	21	11	0	141917	1	0	3236.58	0
1×10e-5	WORR-EMB	LONE	21	9	0	141919	1	0	3366.91	0
1×10e-5	WORR-EMB	GUILT	20	17	1	141911	0.00265974	9.5167	2727.07	416.993
1×10e-5	WORR-EMB	SUM-SCORE	16	95	5	141833	3.16184e-12	130.238	1399.42	468.096
1×10e-5	SUF-NERV	LONE	11	9	0	141929	1	0	8192	0
1×10e-5	SUF-NERV	GUILT	10	17	1	141921	0.00139403	18.183	8192	839.169
1×10e-5	SUF-NERV	SUM-SCORE	8	97	3	141841	5.57412e-08	91.9463	2503.71	539.203
1×10e-5	LONE	GUILT	9	18	0	141922	1	0	3744.1	0
1×10e-5	LONE	SUM-SCORE	7	98	2	141842	1.7631e-05	41.358	2355.58	413.253
1×10e-5	GUILT	SUM-SCORE	9	91	9	141840	1.42726e-24	525.128	4300.26	1602.61
5×10e-6	MOOD	MIS	25	19	3	141902	1.05569e-08	159.382	2915.25	874.587
5×10e-6	MOOD	IRR	24	13	4	141908	2.87566e-12	401.369	8192	1867.26
5×10e-6	MOOD	HURT	23	25	5	141896	2.90658e-14	335.485	3981.23	1246.35
5×10e-6	MOOD	FED-UP	20	18	8	141903	1.18528e-24	1050.26	8192	2957.64
5×10e-6	MOOD	NERV-FEEL	27	27	1	141894	0.00550895	4.5862	1294.66	194.131
5×10e-6	MOOD	WORRY	26	25	2	141896	1.31293e-05	47.5562	1831.44	438.473
5×10e-6	MOOD	TENSE	25	16	3	141905	6.64528e-09	185.962	4133.12	1050.26
5×10e-6	MOOD	WORR-EMB	27	16	1	141905	0.00334822	7.5567	2419.24	328.445
5×10e-6	MOOD	SUF-NERV	28	9	0	141912	1	0	2917.46	0
5×10e-6	MOOD	LONE	26	5	2	141916	7.87434e-07	197.963	16384	2262.91
5×10e-6	MOOD	GUILT	27	12	1	141909	0.00256138	9.8823	3772.8	439.327
5×10e-6	MOOD	SUM-SCORE	13	74	15	141847	9.70688e-42	938.674	8192	2108.2
5×10e-6	MIS	IRR	21	16	1	141911	0.00263163	9.6184	2738.67	422.417
5×10e-6	MIS	HURT	21	29	1	141898	0.0046396	5.4494	1577.58	233.383
5×10e-6	MIS	FED-UP	16	20	6	141907	1.50911e-18	771.373	8192	2815.48
5×10e-6	MIS	NERV-FEEL	21	27	1	141900	0.00433093	5.8379	1580.36	249.005
5×10e-6	MIS	WORRY	21	26	1	141901	0.00417656	6.0542	1791.12	259.239
5×10e-6	MIS	TENSE	21	18	1	141909	0.0029408	8.6058	2611.67	378.529
5×10e-6	MIS	WORR-EMB	21	16	1	141911	0.00263163	9.6184	2738.67	422.417
5×10e-6	MIS	SUF-NERV	21	8	1	141919	0.00139404	18.1851	8192	848.771
5×10e-6	MIS	LONE	20	5	2	141922	4.81278e-07	252.163	16384	2866.76
5×10e-6	MIS	GUILT	19	10	3	141917	9.23026e-10	365.326	8192	2054.62
5×10e-6	MIS	SUM-SCORE	11	78	11	141849	2.16992e-30	690.235	4300.26	1731.51
5×10e-6	IRR	HURT	17	30	0	141902	1	0	1233.76	0
5×10e-6	IRR	FED-UP	15	24	2	141908	4.37982e-06	82.784	3827.1	790.681
5×10e-6	IRR	NERV-FEEL	17	28	0	141904	1	0	1286.55	0
5×10e-6	IRR	WORRY	17	27	0	141905	1	0	1402.95	0
5×10e-6	IRR	TENSE	14	16	3	141916	1.38065e-09	317.448	8192	1926.67
5×10e-6	IRR	WORR-EMB	17	17	0	141915	1	0	2207.15	0
5×10e-6	IRR	SUF-NERV	17	9	0	141923	1	0	3875.37	0
5×10e-6	IRR	LONE	16	6	1	141926	0.000838046	30.2701	16384	1404.63
5×10e-6	IRR	GUILT	17	13	0	141919	1	0	3433.88	0
5×10e-6	IRR	SUM-SCORE	12	84	5	141848	5.31689e-13	189.493	2526.63	686.9
5×10e-6	HURT	FED-UP	27	23	3	141896	2.20718e-08	123.937	2691.77	693.81
5×10e-6	HURT	NERV-FEEL	27	25	3	141894	2.78025e-08	115.016	2558.16	624.243
5×10e-6	HURT	WORRY	28	25	2	141894	1.51056e-05	44.3844	1834.31	408.61
5×10e-6	HURT	TENSE	30	19	0	141900	1	0	1094.44	0
5×10e-6	HURT	WORR-EMB	29	16	1	141903	0.00358697	7.0537	2002.12	306.439
5×10e-6	HURT	SUF-NERV	30	9	0	141910	1	0	2715.59	0
5×10e-6	HURT	LONE	30	7	0	141912	1	0	3177.35	0
5×10e-6	HURT	GUILT	30	13	0	141906	1	0	1673.23	0
5×10e-6	HURT	SUM-SCORE	14	73	16	141846	1.96477e-44	959.457	8192	2087.8
5×10e-6	FED-UP	NERV-FEEL	24	26	2	141897	1.21582e-05	49.4532	1870.49	458.951
5×10e-6	FED-UP	WORRY	24	25	2	141898	1.12911e-05	51.3387	2348.49	466.162
5×10e-6	FED-UP	TENSE	26	19	0	141904	1	0	1266.97	0
5×10e-6	FED-UP	WORR-EMB	25	16	1	141907	0.00310941	8.138	2539.62	357.734
5×10e-6	FED-UP	SUF-NERV	26	9	0	141914	1	0	3274.75	0
5×10e-6	FED-UP	LONE	25	6	1	141917	0.00128147	19.7822	8192	924.127
5×10e-6	FED-UP	GUILT	26	13	0	141910	1	0	1972.22	0
5×10e-6	FED-UP	SUM-SCORE	15	78	11	141845	2.37179e-29	525.128	2915.3	1341.31
5×10e-6	NERV-FEEL	WORRY	21	20	7	141901	4.55237e-21	762.576	8192	2194.92
5×10e-6	NERV-FEEL	TENSE	27	18	1	141903	0.00374142	6.7602	1913.49	289.775
5×10e-6	NERV-FEEL	WORR-EMB	28	17	0	141904	1	0	1286.55	0
5×10e-6	NERV-FEEL	SUF-NERV	28	9	0	141912	1	0	2917.46	0
5×10e-6	NERV-FEEL	LONE	28	7	0	141914	1	0	3346.87	0
5×10e-6	NERV-FEEL	GUILT	28	13	0	141908	1	0	1851.54	0
5×10e-6	NERV-FEEL	SUM-SCORE	21	82	7	141839	3.50396e-17	200.642	1457.65	569.936
5×10e-6	WORRY	TENSE	26	18	1	141904	0.00360802	7.0125	1973.18	303.906
5×10e-6	WORRY	WORR-EMB	26	16	1	141906	0.00322882	7.8366	2481.15	342.102
5×10e-6	WORRY	SUF-NERV	27	9	0	141913	1	0	3085.95	0
5×10e-6	WORRY	LONE	27	7	0	141915	1	0	3435.18	0
5×10e-6	WORRY	GUILT	27	13	0	141909	1	0	1750.65	0
5×10e-6	WORRY	SUM-SCORE	19	81	8	141841	3.79917e-20	268.072	1831.48	727.123
5×10e-6	TENSE	WORR-EMB	19	17	0	141913	1	0	2034.89	0
5×10e-6	TENSE	SUF-NERV	19	9	0	141921	1	0	3615.21	0
5×10e-6	TENSE	LONE	18	6	1	141924	0.0009366	27.0907	16384	1296.59
5×10e-6	TENSE	GUILT	19	13	0	141917	1	0	2857.51	0
5×10e-6	TENSE	SUM-SCORE	12	82	7	141848	1.49795e-18	328.424	2891.98	984.855
5×10e-6	WORR-EMB	SUF-NERV	17	9	0	141923	1	0	3875.37	0
5×10e-6	WORR-EMB	LONE	17	7	0	141925	1	0	8192	0
5×10e-6	WORR-EMB	GUILT	16	12	1	141920	0.00155584	16.2848	8192	741.908
5×10e-6	WORR-EMB	SUM-SCORE	14	86	3	141846	1.60972e-07	63.9757	1323.72	355.971
5×10e-6	SUF-NERV	LONE	9	7	0	141933	1	0	16384	0
5×10e-6	SUF-NERV	GUILT	8	12	1	141928	0.000823961	30.7822	16384	1492.39
5×10e-6	SUF-NERV	SUM-SCORE	8	88	1	141852	0.0056289	4.4911	1569.57	200.754
5×10e-6	LONE	GUILT	7	13	0	141929	1	0	8192	0
5×10e-6	LONE	SUM-SCORE	5	87	2	141855	8.14597e-06	61.0859	3851.25	647.843
5×10e-6	GUILT	SUM-SCORE	6	82	7	141854	5.11687e-20	561.096	8192	1961.4
5×10e-7	MOOD	MIS	10	9	2	141928	3.60157e-07	291.927	16384	2994.59
5×10e-7	MOOD	IRR	11	3	1	141934	0.00033811	75.2094	4503599627370490	3863.02
5×10e-7	MOOD	HURT	9	7	3	141930	5.53634e-11	932.575	4503599627370490	5850.93
5×10e-7	MOOD	FED-UP	10	4	2	141933	9.82476e-08	557.244	4503599627370490	6143.48
5×10e-7	MOOD	NERV-FEEL	12	9	0	141928	1	0	8192	0
5×10e-7	MOOD	WORRY	12	8	0	141929	1	0	8192	0
5×10e-7	MOOD	TENSE	11	5	1	141932	0.000507126	50.0982	4503599627370490	2457.39
5×10e-7	MOOD	WORR-EMB	12	6	0	141931	1	0	16384	0
5×10e-7	MOOD	SUF-NERV	12	4	0	141933	1	0	16384	0
5×10e-7	MOOD	LONE	10	2	2	141935	3.93027e-08	881.005	4503599627370490	16382.6
5×10e-7	MOOD	GUILT	12	2	0	141935	1	0	4503599627370490	0
5×10e-7	MOOD	SUM-SCORE	5	33	7	141904	6.40296e-23	1546.41	4503599627370490	6995.8
5×10e-7	MIS	IRR	11	4	0	141934	1	0	16384	0
5×10e-7	MIS	HURT	10	9	1	141929	0.000774681	32.6898	16384	1575.18
5×10e-7	MIS	FED-UP	11	6	0	141932	1	0	16384	0
5×10e-7	MIS	NERV-FEEL	11	9	0	141929	1	0	8192	0
5×10e-7	MIS	WORRY	10	7	1	141931	0.000619788	40.9451	16384	1849.43
5×10e-7	MIS	TENSE	10	5	1	141933	0.000464874	54.6309	4503599627370490	2457.41
5×10e-7	MIS	WORR-EMB	11	6	0	141932	1	0	16384	0
5×10e-7	MIS	SUF-NERV	10	3	1	141935	0.000309938	82.0107	4503599627370490	4095.76
5×10e-7	MIS	LONE	10	3	1	141935	0.000309938	82.0107	4503599627370490	4095.76
5×10e-7	MIS	GUILT	11	2	0	141936	1	0	4503599627370490	0
5×10e-7	MIS	SUM-SCORE	8	37	3	141901	3.41448e-09	235.31	8192	1407.6
5×10e-7	IRR	HURT	4	10	0	141935	1	0	4503599627370490	0
5×10e-7	IRR	FED-UP	4	6	0	141939	1	0	4503599627370490	0
5×10e-7	IRR	NERV-FEEL	4	9	0	141936	1	0	4503599627370490	0
5×10e-7	IRR	WORRY	4	8	0	141937	1	0	4503599627370490	0
5×10e-7	IRR	TENSE	4	6	0	141939	1	0	4503599627370490	0
5×10e-7	IRR	WORR-EMB	4	6	0	141939	1	0	4503599627370490	0
5×10e-7	IRR	SUF-NERV	4	4	0	141941	1	0	4503599627370490	0
5×10e-7	IRR	LONE	4	4	0	141941	1	0	4503599627370490	0
5×10e-7	IRR	GUILT	4	2	0	141943	1	0	4503599627370490	0
5×10e-7	IRR	SUM-SCORE	3	39	1	141906	0.0011267	22.5308	16384	1213.85
5×10e-7	HURT	FED-UP	8	4	2	141935	6.69895e-08	671.627	4503599627370490	6143.57
5×10e-7	HURT	NERV-FEEL	9	8	1	141931	0.00063387	40.0164	16384	2012.18
5×10e-7	HURT	WORRY	8	6	2	141933	1.25038e-07	495.861	4503599627370490	5460.95
5×10e-7	HURT	TENSE	10	6	0	141933	1	0	16384	0
5×10e-7	HURT	WORR-EMB	9	5	1	141934	0.00042262	60.0827	4503599627370490	2944.75
5×10e-7	HURT	SUF-NERV	10	4	0	141935	1	0	4503599627370490	0
5×10e-7	HURT	LONE	10	4	0	141935	1	0	4503599627370490	0
5×10e-7	HURT	GUILT	10	2	0	141937	1	0	4503599627370490	0
5×10e-7	HURT	SUM-SCORE	2	32	8	141907	8.46328e-28	3228.92	4503599627370490	14710.1
5×10e-7	FED-UP	NERV-FEEL	6	9	0	141934	1	0	16384	0
5×10e-7	FED-UP	WORRY	5	7	1	141936	0.000338108	75.17	4503599627370490	3638.57
5×10e-7	FED-UP	TENSE	6	6	0	141937	1	0	4503599627370490	0
5×10e-7	FED-UP	WORR-EMB	5	5	1	141938	0.00025359	100.288	4503599627370490	4914.99
5×10e-7	FED-UP	SUF-NERV	6	4	0	141939	1	0	4503599627370490	0
5×10e-7	FED-UP	LONE	5	3	1	141940	0.000169066	150.546	4503599627370490	10922.2
5×10e-7	FED-UP	GUILT	6	2	0	141941	1	0	4503599627370490	0
5×10e-7	FED-UP	SUM-SCORE	4	38	2	141905	1.1605e-06	163.05	16384	1820.41
5×10e-7	NERV-FEEL	WORRY	9	8	0	141932	1	0	16384	0
5×10e-7	NERV-FEEL	TENSE	9	6	0	141934	1	0	16384	0
5×10e-7	NERV-FEEL	WORR-EMB	9	6	0	141934	1	0	16384	0
5×10e-7	NERV-FEEL	SUF-NERV	9	4	0	141936	1	0	4503599627370490	0
5×10e-7	NERV-FEEL	LONE	9	4	0	141936	1	0	4503599627370490	0
5×10e-7	NERV-FEEL	GUILT	9	2	0	141938	1	0	4503599627370490	0
5×10e-7	NERV-FEEL	SUM-SCORE	8	39	1	141901	0.00253334	9.9934	3500.67	457.155
5×10e-7	WORRY	TENSE	8	6	0	141935	1	0	16384	0
5×10e-7	WORRY	WORR-EMB	7	5	1	141936	0.000338108	75.17	4503599627370490	3638.57
5×10e-7	WORRY	SUF-NERV	8	4	0	141937	1	0	4503599627370490	0
5×10e-7	WORRY	LONE	8	4	0	141937	1	0	4503599627370490	0
5×10e-7	WORRY	GUILT	8	2	0	141939	1	0	4503599627370490	0
5×10e-7	WORRY	SUM-SCORE	4	36	4	141905	3.77872e-13	708.758	4503599627370490	4094.85
5×10e-7	TENSE	WORR-EMB	6	6	0	141937	1	0	4503599627370490	0
5×10e-7	TENSE	SUF-NERV	6	4	0	141939	1	0	4503599627370490	0
5×10e-7	TENSE	LONE	5	3	1	141940	0.000169066	150.546	4503599627370490	10922.2
5×10e-7	TENSE	GUILT	6	2	0	141941	1	0	4503599627370490	0
5×10e-7	TENSE	SUM-SCORE	3	37	3	141906	4.14282e-10	486.154	4503599627370490	4094.85
5×10e-7	WORR-EMB	SUF-NERV	6	4	0	141939	1	0	4503599627370490	0
5×10e-7	WORR-EMB	LONE	6	4	0	141939	1	0	4503599627370490	0
5×10e-7	WORR-EMB	GUILT	5	1	1	141942	8.45359e-05	301.908	4503599627370490	16383.3
5×10e-7	WORR-EMB	SUM-SCORE	4	38	2	141905	1.1605e-06	163.05	16384	1820.41
5×10e-7	SUF-NERV	LONE	4	4	0	141941	1	0	4503599627370490	0
5×10e-7	SUF-NERV	GUILT	4	2	0	141943	1	0	4503599627370490	0
5×10e-7	SUF-NERV	SUM-SCORE	4	40	0	141905	1	0	7358.46	0
5×10e-7	LONE	GUILT	4	2	0	141943	1	0	4503599627370490	0
5×10e-7	LONE	SUM-SCORE	3	39	1	141906	0.0011267	22.5308	16384	1213.85
5×10e-7	GUILT	SUM-SCORE	1	39	1	141908	0.000563505	45.2606	4503599627370490	3276.06
5×10e-8	MOOD	MIS	7	4	0	141938	1	0	4503599627370490	0
5×10e-8	MOOD	IRR	7	3	0	141939	1	0	4503599627370490	0
5×10e-8	MOOD	HURT	6	4	1	141938	0.000246547	103.148	4503599627370490	5119.75
5×10e-8	MOOD	FED-UP	6	3	1	141939	0.000197241	128.886	4503599627370490	5461.06
5×10e-8	MOOD	NERV-FEEL	7	4	0	141938	1	0	4503599627370490	0
5×10e-8	MOOD	WORRY	7	2	0	141940	1	0	4503599627370490	0
5×10e-8	MOOD	TENSE	7	1	0	141941	1	0	4503599627370490	0
5×10e-8	MOOD	WORR-EMB	7	3	0	141939	1	0	4503599627370490	0
5×10e-8	MOOD	SUF-NERV	7	2	0	141940	1	0	4503599627370490	0
5×10e-8	MOOD	LONE	6	1	1	141941	9.86249e-05	254.874	4503599627370490	16383.2
5×10e-8	MOOD	GUILT	7	1	0	141941	1	0	4503599627370490	0
5×10e-8	MOOD	SUM-SCORE	3	20	4	141922	2.19782e-14	1411.92	4503599627370490	11383.3
5×10e-8	MIS	IRR	4	3	0	141942	1	0	4503599627370490	0
5×10e-8	MIS	HURT	4	5	0	141940	1	0	4503599627370490	0
5×10e-8	MIS	FED-UP	4	4	0	141941	1	0	4503599627370490	0
5×10e-8	MIS	NERV-FEEL	4	4	0	141941	1	0	4503599627370490	0
5×10e-8	MIS	WORRY	4	2	0	141943	1	0	4503599627370490	0
5×10e-8	MIS	TENSE	4	1	0	141944	1	0	4503599627370490	0
5×10e-8	MIS	WORR-EMB	4	3	0	141942	1	0	4503599627370490	0
5×10e-8	MIS	SUF-NERV	4	2	0	141943	1	0	4503599627370490	0
5×10e-8	MIS	LONE	4	2	0	141943	1	0	4503599627370490	0
5×10e-8	MIS	GUILT	4	1	0	141944	1	0	4503599627370490	0
5×10e-8	MIS	SUM-SCORE	3	23	1	141922	0.000676135	37.5866	4503599627370490	2102.64
5×10e-8	IRR	HURT	3	5	0	141941	1	0	4503599627370490	0
5×10e-8	IRR	FED-UP	3	4	0	141942	1	0	4503599627370490	0
5×10e-8	IRR	NERV-FEEL	3	4	0	141942	1	0	4503599627370490	0
5×10e-8	IRR	WORRY	3	2	0	141944	1	0	4503599627370490	0
5×10e-8	IRR	TENSE	3	1	0	141945	1	0	4503599627370490	0
5×10e-8	IRR	WORR-EMB	3	3	0	141943	1	0	4503599627370490	0
5×10e-8	IRR	SUF-NERV	3	2	0	141944	1	0	4503599627370490	0
5×10e-8	IRR	LONE	3	2	0	141944	1	0	4503599627370490	0
5×10e-8	IRR	GUILT	3	1	0	141945	1	0	4503599627370490	0
5×10e-8	IRR	SUM-SCORE	3	24	0	141922	1	0	16384	0
5×10e-8	HURT	FED-UP	3	2	2	141942	5.95535e-09	2409.41	4503599627370490	16383.4
5×10e-8	HURT	NERV-FEEL	5	4	0	141940	1	0	4503599627370490	0
5×10e-8	HURT	WORRY	5	2	0	141942	1	0	4503599627370490	0
5×10e-8	HURT	TENSE	5	1	0	141943	1	0	4503599627370490	0
5×10e-8	HURT	WORR-EMB	5	3	0	141941	1	0	4503599627370490	0
5×10e-8	HURT	SUF-NERV	5	2	0	141942	1	0	4503599627370490	0
5×10e-8	HURT	LONE	5	2	0	141942	1	0	4503599627370490	0
5×10e-8	HURT	GUILT	5	1	0	141943	1	0	4503599627370490	0
5×10e-8	HURT	SUM-SCORE	2	21	3	141923	4.245e-11	1050.26	4503599627370490	9382.34
5×10e-8	FED-UP	NERV-FEEL	4	4	0	141941	1	0	4503599627370490	0
5×10e-8	FED-UP	WORRY	4	2	0	141943	1	0	4503599627370490	0
5×10e-8	FED-UP	TENSE	4	1	0	141944	1	0	4503599627370490	0
5×10e-8	FED-UP	WORR-EMB	4	3	0	141942	1	0	4503599627370490	0
5×10e-8	FED-UP	SUF-NERV	4	2	0	141943	1	0	4503599627370490	0
5×10e-8	FED-UP	LONE	3	1	1	141944	5.63577e-05	446.889	4503599627370490	16383.5
5×10e-8	FED-UP	GUILT	4	1	0	141944	1	0	4503599627370490	0
5×10e-8	FED-UP	SUM-SCORE	2	22	2	141923	1.64338e-07	440.444	4503599627370490	5460.72
5×10e-8	NERV-FEEL	WORRY	4	2	0	141943	1	0	4503599627370490	0
5×10e-8	NERV-FEEL	TENSE	4	1	0	141944	1	0	4503599627370490	0
5×10e-8	NERV-FEEL	WORR-EMB	4	3	0	141942	1	0	4503599627370490	0
5×10e-8	NERV-FEEL	SUF-NERV	4	2	0	141943	1	0	4503599627370490	0
5×10e-8	NERV-FEEL	LONE	4	2	0	141943	1	0	4503599627370490	0
5×10e-8	NERV-FEEL	GUILT	4	1	0	141944	1	0	4503599627370490	0
5×10e-8	NERV-FEEL	SUM-SCORE	4	24	0	141921	1	0	8192	0
5×10e-8	WORRY	TENSE	2	1	0	141946	1	0	4503599627370490	0
5×10e-8	WORRY	WORR-EMB	2	3	0	141944	1	0	4503599627370490	0
5×10e-8	WORRY	SUF-NERV	2	2	0	141945	1	0	4503599627370490	0
5×10e-8	WORRY	LONE	2	2	0	141945	1	0	4503599627370490	0
5×10e-8	WORRY	GUILT	2	1	0	141946	1	0	4503599627370490	0
5×10e-8	WORRY	SUM-SCORE	2	24	0	141923	1	0	4503599627370490	0
5×10e-8	TENSE	WORR-EMB	1	3	0	141945	1	0	4503599627370490	0
5×10e-8	TENSE	SUF-NERV	1	2	0	141946	1	0	4503599627370490	0
5×10e-8	TENSE	LONE	1	2	0	141946	1	0	4503599627370490	0
5×10e-8	TENSE	GUILT	1	1	0	141947	1	0	4503599627370490	0
5×10e-8	TENSE	SUM-SCORE	1	24	0	141924	1	0	4503599627370490	0
5×10e-8	WORR-EMB	SUF-NERV	3	2	0	141944	1	0	4503599627370490	0
5×10e-8	WORR-EMB	LONE	3	2	0	141944	1	0	4503599627370490	0
5×10e-8	WORR-EMB	GUILT	2	0	1	141946	2.11344e-05	1178.74	Inf	Inf
5×10e-8	WORR-EMB	SUM-SCORE	2	23	1	141923	0.000507142	50.1737	4503599627370490	3071.48
5×10e-8	SUF-NERV	LONE	2	2	0	141945	1	0	4503599627370490	0
5×10e-8	SUF-NERV	GUILT	2	1	0	141946	1	0	4503599627370490	0
5×10e-8	SUF-NERV	SUM-SCORE	2	24	0	141923	1	0	4503599627370490	0
5×10e-8	LONE	GUILT	2	1	0	141946	1	0	4503599627370490	0
5×10e-8	LONE	SUM-SCORE	2	24	0	141923	1	0	4503599627370490	0
5×10e-8	GUILT	SUM-SCORE	0	23	1	141925	0.000169075	151.756	Inf	Inf
3.85×10e-9	MOOD	MIS	3	1	0	141945	1	0	4503599627370490	0
3.85×10e-9	MOOD	IRR	3	2	0	141944	1	0	4503599627370490	0
3.85×10e-9	MOOD	HURT	3	1	0	141945	1	0	4503599627370490	0
3.85×10e-9	MOOD	FED-UP	2	1	1	141945	4.22684e-05	609.766	4503599627370490	16383.7
3.85×10e-9	MOOD	NERV-FEEL	3	1	0	141945	1	0	4503599627370490	0
3.85×10e-9	MOOD	WORRY	3	1	0	141945	1	0	4503599627370490	0
3.85×10e-9	MOOD	TENSE	3	1	0	141945	1	0	4503599627370490	0
3.85×10e-9	MOOD	WORR-EMB	3	2	0	141944	1	0	4503599627370490	0
3.85×10e-9	MOOD	SUF-NERV	not2x2	NA	NA	NA	NA	NA	NA	NA
3.85×10e-9	MOOD	LONE	2	0	1	141946	2.11344e-05	1178.74	Inf	Inf
3.85×10e-9	MOOD	GUILT	3	1	0	141945	1	0	4503599627370490	0
3.85×10e-9	MOOD	SUM-SCORE	1	7	2	141939	1.07196e-08	1709.16	4503599627370490	12326.8
3.85×10e-9	MIS	IRR	1	2	0	141946	1	0	4503599627370490	0
3.85×10e-9	MIS	HURT	1	1	0	141947	1	0	4503599627370490	0
3.85×10e-9	MIS	FED-UP	1	2	0	141946	1	0	4503599627370490	0
3.85×10e-9	MIS	NERV-FEEL	1	1	0	141947	1	0	4503599627370490	0
3.85×10e-9	MIS	WORRY	1	1	0	141947	1	0	4503599627370490	0
3.85×10e-9	MIS	TENSE	1	1	0	141947	1	0	4503599627370490	0
3.85×10e-9	MIS	WORR-EMB	1	2	0	141946	1	0	4503599627370490	0
3.85×10e-9	MIS	SUF-NERV	not2x2	NA	NA	NA	NA	NA	NA	NA
3.85×10e-9	MIS	LONE	1	1	0	141947	1	0	4503599627370490	0
3.85×10e-9	MIS	GUILT	1	1	0	141947	1	0	4503599627370490	0
3.85×10e-9	MIS	SUM-SCORE	0	8	1	141940	6.34031e-05	404.678	Inf	Inf
3.85×10e-9	IRR	HURT	2	1	0	141946	1	0	4503599627370490	0
3.85×10e-9	IRR	FED-UP	2	2	0	141945	1	0	4503599627370490	0
3.85×10e-9	IRR	NERV-FEEL	2	1	0	141946	1	0	4503599627370490	0
3.85×10e-9	IRR	WORRY	2	1	0	141946	1	0	4503599627370490	0
3.85×10e-9	IRR	TENSE	2	1	0	141946	1	0	4503599627370490	0
3.85×10e-9	IRR	WORR-EMB	2	2	0	141945	1	0	4503599627370490	0
3.85×10e-9	IRR	SUF-NERV	not2x2	NA	NA	NA	NA	NA	NA	NA
3.85×10e-9	IRR	LONE	2	1	0	141946	1	0	4503599627370490	0
3.85×10e-9	IRR	GUILT	2	1	0	141946	1	0	4503599627370490	0
3.85×10e-9	IRR	SUM-SCORE	2	9	0	141938	1	0	4503599627370490	0
3.85×10e-9	HURT	FED-UP	1	2	0	141946	1	0	4503599627370490	0
3.85×10e-9	HURT	NERV-FEEL	1	1	0	141947	1	0	4503599627370490	0
3.85×10e-9	HURT	WORRY	1	1	0	141947	1	0	4503599627370490	0
3.85×10e-9	HURT	TENSE	1	1	0	141947	1	0	4503599627370490	0
3.85×10e-9	HURT	WORR-EMB	1	2	0	141946	1	0	4503599627370490	0
3.85×10e-9	HURT	SUF-NERV	not2x2	NA	NA	NA	NA	NA	NA	NA
3.85×10e-9	HURT	LONE	1	1	0	141947	1	0	4503599627370490	0
3.85×10e-9	HURT	GUILT	1	1	0	141947	1	0	4503599627370490	0
3.85×10e-9	HURT	SUM-SCORE	0	8	1	141940	6.34031e-05	404.678	Inf	Inf
3.85×10e-9	FED-UP	NERV-FEEL	2	1	0	141946	1	0	4503599627370490	0
3.85×10e-9	FED-UP	WORRY	2	1	0	141946	1	0	4503599627370490	0
3.85×10e-9	FED-UP	TENSE	2	1	0	141946	1	0	4503599627370490	0
3.85×10e-9	FED-UP	WORR-EMB	2	2	0	141945	1	0	4503599627370490	0
3.85×10e-9	FED-UP	SUF-NERV	not2x2	NA	NA	NA	NA	NA	NA	NA
3.85×10e-9	FED-UP	LONE	1	0	1	141947	1.40896e-05	1848.7	Inf	Inf
3.85×10e-9	FED-UP	GUILT	2	1	0	141946	1	0	4503599627370490	0
3.85×10e-9	FED-UP	SUM-SCORE	1	8	1	141939	0.000126803	201.208	4503599627370490	16383
3.85×10e-9	NERV-FEEL	WORRY	1	1	0	141947	1	0	4503599627370490	0
3.85×10e-9	NERV-FEEL	TENSE	1	1	0	141947	1	0	4503599627370490	0
3.85×10e-9	NERV-FEEL	WORR-EMB	1	2	0	141946	1	0	4503599627370490	0
3.85×10e-9	NERV-FEEL	SUF-NERV	not2x2	NA	NA	NA	NA	NA	NA	NA
3.85×10e-9	NERV-FEEL	LONE	1	1	0	141947	1	0	4503599627370490	0
3.85×10e-9	NERV-FEEL	GUILT	1	1	0	141947	1	0	4503599627370490	0
3.85×10e-9	NERV-FEEL	SUM-SCORE	1	9	0	141939	1	0	4503599627370490	0
3.85×10e-9	WORRY	TENSE	1	1	0	141947	1	0	4503599627370490	0
3.85×10e-9	WORRY	WORR-EMB	1	2	0	141946	1	0	4503599627370490	0
3.85×10e-9	WORRY	SUF-NERV	not2x2	NA	NA	NA	NA	NA	NA	NA
3.85×10e-9	WORRY	LONE	1	1	0	141947	1	0	4503599627370490	0
3.85×10e-9	WORRY	GUILT	1	1	0	141947	1	0	4503599627370490	0
3.85×10e-9	WORRY	SUM-SCORE	1	9	0	141939	1	0	4503599627370490	0
3.85×10e-9	TENSE	WORR-EMB	1	2	0	141946	1	0	4503599627370490	0
3.85×10e-9	TENSE	SUF-NERV	not2x2	NA	NA	NA	NA	NA	NA	NA
3.85×10e-9	TENSE	LONE	1	1	0	141947	1	0	4503599627370490	0
3.85×10e-9	TENSE	GUILT	1	1	0	141947	1	0	4503599627370490	0
3.85×10e-9	TENSE	SUM-SCORE	1	9	0	141939	1	0	4503599627370490	0
3.85×10e-9	WORR-EMB	SUF-NERV	not2x2	NA	NA	NA	NA	NA	NA	NA
3.85×10e-9	WORR-EMB	LONE	2	1	0	141946	1	0	4503599627370490	0
3.85×10e-9	WORR-EMB	GUILT	1	0	1	141947	1.40896e-05	1848.7	Inf	Inf
3.85×10e-9	WORR-EMB	SUM-SCORE	1	8	1	141939	0.000126803	201.208	4503599627370490	16383
3.85×10e-9	SUF-NERV	LONE	not2x2	NA	NA	NA	NA	NA	NA	NA
3.85×10e-9	SUF-NERV	GUILT	not2x2	NA	NA	NA	NA	NA	NA	NA
3.85×10e-9	SUF-NERV	SUM-SCORE	not2x2	NA	NA	NA	NA	NA	NA	NA
3.85×10e-9	LONE	GUILT	1	1	0	141947	1	0	4503599627370490	0
3.85×10e-9	LONE	SUM-SCORE	1	9	0	141939	1	0	4503599627370490	0
3.85×10e-9	GUILT	SUM-SCORE	0	8	1	141940	6.34031e-05	404.678	Inf	Inf
P value threshold: Threshold used for selection of SNPs to include in the analysis (3.33×10e-9 is the GWS threshold when correcting for the 15 phenotypes tested).
Pheno 1/2: Neuroticism phenotypes used in the analysis.
N low P1: Number of SNPs with an association P value below the given P value threshold for phenotype 1.
N low P2: Number of SNPs with an association P value below the given P value threshold for phenotype 2.
N low both: Number of SNPs with an association P value below the given P value threshold for both phenotypes.
N high both: Number of SNPs with an association P value higher than the given P value threshold for both phenotypes.
P value: P value resulting from the Fisher's exact test.
95% CI: boundaries of the 95% confidence interval.
OR: Odds ratio resulting from the Fisher's excact test.
