# Supplementary material for: Item-level analyses reveal genetic heterogeneity in neuroticism
Source: Nat Commun. 2018 Mar 2;9:905. doi: 10.1038/s41467-018-03242-8 (PMC5834468; doi:10.1038/s41467-018-03242-8)
Supplement: Supplementary file 37 — Supplementary Data 33 [file 41467_2018_3242_MOESM37_ESM.xlsx]

## Sheet: Supplementary Data 33
Supplementary Data 33. Association P values for all genome-wide significant genes identified in gene-based analyses (MAGMA) for the 12 individual items and the sum-score
						Neuroticism items
Gene		CHR	START	STOP	NSNPS		Cluster: Depressed Affect				Cluster: Worry							SUM-SCORE	No. items	Cat.
Entrez ID	Name					IRR	LONE	MIS	MOOD	FED-UP	NERV-FEEL	WORRY	TENSE	SUF-NERV	HURT	WORR-EMB	GUILT		GWS
9651	PLCH2	1	2407754	2436964	129	9.1966e-07	0.41427	0.01133	0.010725	0.0016992	0.34399	2.5672e-05	0.0039416	0.58449	0.073149	0.84788	0.11754	0.00010901	1	1
23261	CAMTA1	1	6845384	7829766	3307	0.0059077	0.025602	2.0617e-09	3.9984e-05	7.3622e-06	3.1299e-05	1.8069e-11	0.0080629	0.056935	0.020917	0.16494	0.045114	1.1545e-09	2	3
50651	SLC45A1	1	8378171	8404227	113	0.077399	0.00099212	0.00079571	0.010685	0.0057625	0.10065	0.2117	3.8157e-07	0.00099408	0.12814	0.85338	0.071542	0.00031728	1	1
473	RERE	1	8412464	8877699	1203	0.00075413	9.5823e-07	4.7152e-09	5.1295e-05	0.017936	0.52475	0.35152	4.4412e-14	8.8206e-06	0.0095727	0.6619	0.085519	6.2527e-08	3	3
23435	TARDBP	1	11072462	11085549	34	0.035897	0.28071	0.060278	0.017618	8.1293e-07	0.88001	0.26116	0.81187	0.24341	0.19868	0.11384	0.45854	0.029658	1	1
10747	MASP2	1	11086580	11107296	97	0.023437	0.058819	0.031583	0.010068	6.8665e-08	0.95362	0.54355	0.91846	0.19453	0.23027	0.10421	0.46566	0.018015	1	1
8574	AKR7A2	1	19629202	19638640	40	0.030222	0.78499	0.26547	0.015258	0.0022602	0.00016451	0.029351	0.051679	5.5579e-07	0.14103	0.39467	0.1275	8.5156e-05	1	1
50809	HP1BP3	1	21069170	21113808	137	0.056716	0.1656	0.018426	2.8665e-05	0.00024915	0.00011246	0.00019817	0.28092	0.0080004	0.0373	8.1312e-05	0.070516	1.4588e-06	0	2
8672	EIF4G3	1	21132785	21503381	1162	0.018909	0.097997	0.017869	0.0001623	0.00061109	2.6299e-05	3.0768e-06	0.44072	0.0009142	0.015016	5.4222e-06	0.023169	1.355e-07	0	2
7780	SLC30A2	1	26364513	26373439	36	0.20039	0.73065	0.37053	0.74607	0.068678	7.7451e-07	5.8539e-06	0.48839	0.56063	0.65836	0.00017729	0.14095	0.057065	1	1
57648	KIAA1522	1	33207492	33240571	83	0.40637	0.013385	3.6143e-08	3.6105e-07	0.1691	0.46966	0.18904	0.16315	0.94068	0.66732	0.55752	0.24258	0.17471	2	1
8565	YARS	1	33240840	33283633	114	0.54205	0.012708	8.1634e-07	3.7191e-06	0.45213	0.46444	0.8359	0.24767	0.91981	0.17312	0.23937	0.8793	0.32334	1	1
64766	S100PBP	1	33282368	33324480	131	0.4556	0.018748	1.4534e-08	9.7766e-09	0.023553	0.64761	0.86944	0.40347	0.9952	0.056305	0.58809	0.77649	0.11361	2	1
252995	FNDC5	1	33327869	33338093	21	0.4744	0.019506	3.033e-06	5.4785e-08	0.12832	0.32871	0.85555	0.086067	0.49136	0.115	0.27611	0.59378	0.11574	1	1
127396	ZNF684	1	40997233	41013841	76	0.1459	0.034121	0.027518	0.067591	0.28114	0.18634	2.3129e-06	0.2067	0.082195	0.44053	0.00057548	0.033254	0.0013693	1	1
5792	PTPRF	1	43991708	44089343	411	0.0049179	0.59951	0.058109	0.67117	0.42379	0.0018176	4.7972e-08	0.17177	0.079588	0.091779	7.7828e-05	0.00048712	0.062313	1	1
9682	KDM4A	1	44115797	44171189	160	2.3097e-05	0.68621	0.06112	0.8481	0.43222	2.4509e-05	7.9015e-09	0.25457	0.019213	0.078199	1.0263e-06	2.0592e-05	0.04181	2	1
79033	ERI3	1	44686742	44821315	348	0.23517	0.014013	0.0001808	0.0021143	0.072826	0.02107	1.2145e-08	0.00026345	0.022624	0.00056122	3.2857e-05	0.010699	8.7197e-09	1	3
149483	CCDC17	1	46085716	46090424	24	0.90062	0.39544	0.77013	0.90862	0.68641	0.048161	0.79479	0.06919	0.11694	0.75171	1.0412e-06	0.0069947	0.21171	1	1
60313	GPBP1L1	1	46092976	46153782	257	0.9092	0.5547	0.63809	0.91663	0.54626	0.02396	0.83513	0.027566	0.13249	0.90191	6.0681e-07	0.0035884	0.1457	1	1
3652	IPP	1	46159996	46216485	177	0.90355	0.38721	0.4769	0.88612	0.48189	0.019318	0.48432	0.045105	0.16616	0.82541	2.0334e-07	0.00061894	0.041294	1	1
23139	MAST2	1	46269269	46501796	855	0.92091	0.42049	0.66637	0.93181	0.45827	0.052329	0.60238	0.06271	0.26941	0.63761	1.1912e-06	0.00025411	0.086525	1	1
84871	AGBL4	1	48998527	50489626	3171	0.006632	0.55702	0.00094155	0.030428	0.09076	2.1303e-09	0.0067671	0.093152	0.033165	0.23648	0.25075	0.23667	0.042898	1	1
1996	ELAVL4	1	50513686	50669442	288	1.1478e-07	0.60319	6.2364e-06	0.30718	0.33596	2.667e-06	0.0094988	0.020253	0.1165	0.27719	0.049795	0.0069733	0.004416	2	1
65260	COA7	1	53152014	53164038	42	0.65329	0.46033	0.53893	0.49338	0.48226	0.31554	3.1355e-07	0.29508	0.9244	0.042	0.0024078	0.14823	0.012475	1	1
1376	CPT2	1	53662101	53679869	41	2.057e-05	0.091098	0.641	0.9371	0.14211	0.76812	0.00035113	0.00014599	0.24043	1.2029e-07	0.003726	0.055327	8.6222e-05	1	1
54987	C1orf123	1	53679771	53686289	19	2.0767e-05	0.070606	0.29521	0.90362	0.032615	0.87448	0.0049919	0.0010366	0.051704	3.62e-08	0.0056129	0.21697	0.00021709	1	1
4116	MAGOH	1	53692564	53704282	32	8.713e-07	0.076018	0.62208	0.87619	0.026163	0.77347	0.00083827	0.00012429	0.090491	1.265e-08	0.00328	0.089457	3.2387e-05	2	1
7804	LRP8	1	53708036	53793821	250	0.0014511	0.35185	0.73702	0.96716	0.58177	0.26882	0.00019628	0.0025173	0.013015	5.1768e-10	0.0021438	0.02837	0.00040269	1	1
257194	NEGR1	1	71868625	72748533	2654	0.00053517	0.055667	0.00044491	5.569e-08	0.00050441	0.02214	7.6619e-06	0.23101	0.28856	0.00026711	0.0062682	0.020028	1.7848e-08	1	3
127255	LRRIQ3	1	74491699	74663871	366	0.92124	0.18243	0.7746	0.205	0.28944	0.048144	2.9135e-07	0.29766	0.0052108	0.11521	0.65108	0.61922	0.056775	1	1
1806	DPYD	1	97543299	98386615	2722	5.5042e-05	0.4054	0.53531	0.30056	0.46527	8.1173e-11	1.6503e-07	1.5291e-05	0.09133	0.00050496	0.0037303	0.057784	0.0002574	2	1
343263	MYBPHL	1	109834987	109849663	65	0.25224	0.85289	0.064077	0.14071	0.076869	0.035027	0.12738	0.78006	0.62446	1.2491e-06	0.036005	0.049697	0.1138	1	1
6272	SORT1	1	109852187	109940563	218	0.26801	0.69803	0.084921	0.47576	0.59334	0.022631	0.067669	0.57988	0.78548	2.4418e-07	0.33755	0.50653	0.1748	1	1
5686	PSMA5	1	109941653	109969108	74	0.21346	0.65658	0.041664	0.38081	0.49333	0.015781	0.10058	0.62155	0.89868	8.8963e-08	0.26891	0.5159	0.095224	1	1
284612	SYPL2	1	110009100	110024764	60	0.19839	0.835	0.17536	0.51002	0.43756	0.0059484	0.0083523	0.46434	0.86481	2.0222e-07	0.23045	0.35212	0.04182	1	1
127002	ATXN7L2	1	110026533	110035426	20	0.32406	0.68771	0.46345	0.31616	0.2958	0.0077688	0.059685	0.42661	0.51254	2.5863e-06	0.21235	0.51142	0.10516	1	1
284613	CYB561D1	1	110036658	110043063	18	0.12023	0.68711	0.23126	0.47769	0.44387	0.0036482	0.030037	0.4432	0.46313	4.1864e-08	0.22494	0.43429	0.041764	1	1
148327	CREB3L4	1	153940315	153946840	18	0.1267	0.33313	0.63219	0.4472	0.57352	4.1112e-07	0.03836	0.0031866	0.0001677	0.69305	0.89353	0.042012	0.039492	1	1
9898	UBAP2L	1	154192427	154243986	137	0.043518	0.057979	0.82503	0.40303	0.52786	2.3606e-06	0.0064797	0.0061665	0.00028621	0.50806	0.17656	0.00018964	0.0010458	1	1
51603	METTL13	1	171750761	171766856	71	0.14708	0.50697	0.002742	0.0033383	0.0028081	0.17198	1.2336e-06	0.062097	0.13236	0.0064734	0.45004	0.0098946	3.338e-05	1	1
9910	RABGAP1L	1	174128552	174964445	2308	0.00022399	0.01514	2.2993e-10	2.8805e-09	5.442e-10	0.0005915	0.02939	3.8458e-08	9.3664e-05	2.5894e-05	0.00044332	0.11342	2.5631e-11	4	3
27101	CACYBP	1	174968571	174981163	33	0.00029313	0.45579	9.997e-07	0.020824	0.00023575	0.1183	0.046783	0.0082956	0.5411	0.0033196	0.046722	0.57618	0.0003098	1	1
777	CACNA1E	1	181452447	181775920	1155	0.24907	0.073021	7.4082e-08	2.3276e-05	0.0046227	0.88781	4.8164e-05	0.23372	0.69906	3.3718e-08	1.7197e-07	0.0069749	1.2756e-07	3	3
339479	BRINP3	1	190066792	190447534	1212	3.0604e-06	0.04166	0.13889	0.0019872	0.0026105	0.90472	3.7682e-07	0.06049	0.60192	0.014907	0.0038128	0.013668	3.171e-05	1	1
163486	DENND1B	1	197473878	197744623	787	0.0067446	0.31807	0.0044273	0.091525	0.021507	0.0093815	8.5828e-07	0.47587	0.083835	0.0006411	0.0012173	0.40045	0.0041362	1	1
148811	PM20D1	1	205797150	205819276	61	0.33737	0.13511	0.43471	1.109e-06	0.27925	0.35819	0.005976	0.010428	0.045926	0.092337	0.89595	0.18536	0.0067891	1	1
255928	SYT14	1	210111519	210337636	920	0.00062793	0.21776	0.00051208	0.034341	0.58875	0.011353	0.00051649	0.043746	0.099963	0.010223	7.0224e-08	0.0076891	5.5744e-06	1	1
2104	ESRRG	1	216676588	217311097	2556	3.8717e-05	0.0036605	0.004991	2.0162e-05	0.0010227	0.030856	0.00058694	0.0061468	0.16493	0.22232	0.22159	0.020665	7.6292e-07	0	2
55740	ENAH	1	225674534	225840845	529	0.030657	0.32191	0.037209	0.0050332	5.2284e-05	1.1086e-07	0.0059743	0.097494	0.0082058	1.027e-06	1.0758e-08	0.0043443	1.4905e-08	3	3
5664	PSEN2	1	227057885	227083804	164	0.032439	0.63133	0.062359	0.043423	0.64739	1.7848e-06	4.942e-07	0.0012382	0.011313	0.75104	0.0011576	0.014256	1.3218e-05	2	1
56997	ADCK3	1	227084589	227175246	351	0.00070159	0.46798	0.12112	0.080953	0.63788	2.7618e-06	4.317e-07	0.010587	0.027664	0.50464	3.7579e-05	0.018541	9.7502e-06	1	1
2590	GALNT2	1	230202956	230417875	1071	0.00019113	0.005195	0.056407	0.00021762	3.4384e-06	0.0065938	0.0011547	0.00251	0.060105	0.0015232	0.005903	0.04915	1.3334e-06	0	2
10806	SDCCAG8	1	243419307	243663393	691	0.0037388	0.23232	4.292e-07	0.0075149	0.033337	0.15911	0.64836	0.35493	0.74856	0.017641	0.33083	0.85072	0.022015	1	1
8462	KLF11	2	10170776	10194963	85	0.052234	0.015378	0.00013248	0.009172	0.0028347	5.0381e-05	5.9998e-07	0.008878	0.045623	0.0022367	0.010914	8.0668e-06	8.8934e-09	1	3
192668	CYS1	2	10196926	10220538	109	0.09535	0.0084546	0.0018447	0.029625	0.031678	0.03632	0.00019483	0.0047597	0.47327	0.011076	0.028357	0.00041053	1.53e-06	0	2
114818	KLHL29	2	23608298	23931483	1390	0.00079622	0.0043423	0.00097112	0.0073472	2.6868e-07	0.37167	0.63287	0.33326	0.58184	0.01596	0.015764	7.53e-11	9.3454e-05	2	1
54454	ATAD2B	2	23971534	24149978	637	0.047651	0.0002678	4.1375e-09	2.6289e-05	1.1272e-11	0.46254	0.34184	0.50785	0.32947	0.16039	0.059481	1.9171e-13	1.3884e-06	3	3
165324	UBXN2A	2	24150132	24223701	324	0.061384	0.00011965	4.0555e-09	3.3063e-05	8.3273e-12	0.3894	0.25088	0.49214	0.15663	0.178	0.031329	7.7676e-14	5.3679e-07	3	3
388931	MFSD2B	2	24232953	24248698	59	0.025087	0.00057035	4.6654e-07	1.9826e-05	1.8565e-09	0.066744	0.011305	0.36757	0.0014681	0.2666	0.10185	2.445e-08	2.9806e-07	3	3
80304	C2orf44	2	24252206	24270296	61	0.070801	7.3519e-05	1.9924e-07	0.00033912	1.0251e-11	0.32793	0.50905	0.73351	0.17432	0.30006	0.025838	6.8723e-11	1.9081e-05	3	1
375190	FAM228B	2	24346350	24392507	183	0.5302	0.015016	0.001995	0.022989	1.7947e-09	0.63471	0.26697	0.85227	0.0014031	0.40315	0.53132	7.1221e-05	0.0017079	1	1
653140	FAM228A	2	24397471	24423718	100	0.14118	0.0006772	2.0632e-05	0.00025263	4.8804e-10	0.72942	0.33455	0.5925	0.0034202	0.54435	0.49448	1.7048e-05	3.0883e-05	1	1
50618	ITSN2	2	24425733	24583647	439	0.13731	0.0052782	0.00010399	0.0062845	2.8377e-07	0.93712	0.58117	0.66424	0.14183	0.0176	0.87472	0.00023339	0.0037219	1	1
238	ALK	2	29415640	30144477	3523	0.00052227	0.72676	0.050533	0.0055527	0.26934	0.00031198	2.4653e-08	0.1126	0.57877	0.0056081	0.0021105	0.37523	2.5673e-05	1	1
63892	THADA	2	43457975	43823185	1584	2.6709e-07	0.41133	0.00024005	4.9185e-07	3.6077e-08	0.31473	0.15052	1.3222e-05	0.14919	0.40988	0.15644	0.0651	1.6628e-07	3	3
10128	LRPPRC	2	44113363	44223144	446	2.2827e-06	0.11354	0.0015476	0.46879	0.45698	0.12007	0.064414	0.8794	0.53647	0.86885	0.0002222	0.24446	0.012445	1	1
6496	SIX3	2	45169037	45173216	22	9.4205e-07	0.77765	0.74321	0.12694	0.51009	0.0010834	0.0039357	0.061164	0.065621	0.18997	0.03891	0.49879	0.074924	1	1
3344	FOXN2	2	48541783	48606434	306	8.525e-07	0.011128	0.0012809	0.003558	0.00034284	0.20789	0.078685	0.0090082	0.65546	0.080946	0.013203	0.20923	0.00017284	1	1
2492	FSHR	2	49189296	49381666	1114	0.95804	0.1865	0.62614	0.34289	0.038709	0.25891	1.4121e-06	0.37094	0.23478	0.0029452	0.097182	0.0098341	0.015311	1	1
9378	NRXN1	2	50145643	51259674	4897	0.0030703	2.6511e-06	2.4705e-09	0.024386	5.5093e-09	0.34763	0.038594	0.13228	0.095377	0.00055232	0.00018409	2.1914e-06	1.0492e-07	4	3
7444	VRK2	2	58273777	58387055	380	4.1587e-06	0.19743	3.2511e-07	0.0023417	0.15971	0.00050668	5.684e-07	0.045826	0.018473	0.01318	0.00047244	0.10137	6.537e-07	2	3
55120	FANCL	2	58386378	58468515	320	1.1921e-05	0.42271	3.207e-07	0.00030831	0.16115	0.0051254	9.2168e-07	0.10587	0.016155	0.0072263	0.0002352	2.602e-05	2.0238e-07	2	3
9736	USP34	2	61414590	61697868	1027	0.028291	0.0020269	0.001782	0.0096043	0.0037811	0.0015833	6.4771e-07	0.010338	0.0022238	0.57519	0.00031804	0.038646	2.6298e-07	1	3
7360	UGP2	2	64068084	64118696	188	0.020777	0.0049303	0.07386	0.00041254	1.7346e-07	0.036043	1.0304e-05	0.050191	0.0082427	0.1771	4.8537e-08	0.00010875	1.6292e-08	2	3
55818	KDM3A	2	86668271	86719839	163	5.9057e-07	0.28988	0.29457	0.079085	0.028827	2.5391e-06	3.2863e-05	3.2198e-08	0.0056981	0.0036925	0.00051186	1.3209e-05	9.3883e-09	3	3
164832	LONRF2	2	100889753	100939195	279	0.12272	0.23265	0.42222	0.01467	6.5219e-07	0.64749	0.13505	0.76101	0.88672	0.27125	0.71794	0.0047994	0.11614	1	1
129684	CNTNAP5	2	124782864	125672954	3659	0.023491	0.45195	0.0035481	9.9631e-05	0.052715	0.38892	0.93041	0.094146	0.3621	0.67949	0.12551	7.6407e-07	0.0014855	1	1
92	ACVR2A	2	148602086	148688396	235	0.0077742	0.00031648	0.00015733	0.018061	0.00050981	8.8002e-06	0.0002588	0.00020248	0.038297	2.0311e-06	0.039442	0.21839	1.9166e-08	1	3
5000	ORC4	2	148687966	148779173	295	0.032855	0.00052717	0.00084458	0.2016	0.0031282	8.3785e-05	0.0032971	0.006278	0.12352	1.2171e-05	0.039096	0.35289	2.0313e-06	0	2
55777	MBD5	2	148778580	149271046	1531	0.043403	2.5075e-07	1.7891e-05	0.16113	0.00018673	1.3749e-05	0.0079813	0.00024839	0.099799	5.5626e-07	0.0029344	0.067392	1.2407e-08	2	3
3760	KCNJ3	2	155555093	155714864	634	0.12559	2.8066e-05	3.8962e-08	0.0016765	1.3488e-05	0.03957	0.050437	0.65771	0.0029349	0.00075971	8.8093e-07	1.4417e-07	1.0665e-08	3	3
55137	FIGN	2	164461447	164592618	261	0.015514	0.88259	0.010072	0.0021112	0.010223	0.015709	0.00013653	3.0572e-07	0.30614	0.40839	0.030322	0.023414	2.2306e-05	1	1
23671	TMEFF2	2	192770615	193059645	659	0.01959	0.0034996	1.4858e-05	8.3884e-05	1.2351e-06	0.016472	0.07624	0.45218	0.00079024	0.068085	0.00095774	0.48314	5.3067e-06	1	1
23314	SATB2	2	200134223	200335989	520	0.0076895	0.25801	0.0082829	0.00018202	0.037604	0.002052	7.9775e-08	0.014208	0.0013517	0.016513	0.039481	0.13768	8.1597e-08	1	3
659	BMPR2	2	203241033	203432474	520	0.011318	0.25095	0.10784	0.087518	8.4974e-09	0.38019	0.87344	0.066085	0.35456	0.37833	0.32865	0.020229	0.0035908	1	1
130026	ICA1L	2	203637873	203736708	311	4.7406e-05	0.00021283	3.9817e-08	4.0468e-05	3.4412e-06	0.03275	0.49814	0.30339	0.04289	0.13191	0.15568	7.5275e-06	9.1626e-08	1	3
55759	WDR12	2	203745323	203776949	124	4.2914e-05	3.243e-05	9.6437e-08	4.4305e-05	3.8248e-06	0.034757	0.70133	0.24276	0.043179	0.2437	0.26659	9.9535e-06	1.4143e-07	1	3
79800	CARF	2	203776978	203851060	214	5.3734e-05	0.00014561	3.772e-07	0.00010988	2.5968e-05	0.041049	0.54806	0.24065	0.070272	0.21085	0.14853	6.9387e-05	5.1811e-07	1	3
65065	NBEAL1	2	203879597	204091101	551	2.2048e-05	0.022471	9.1965e-06	0.00090451	7.8641e-06	0.0010329	0.13005	0.086222	0.22336	0.078355	0.15541	0.013548	9.9338e-07	0	2
117583	PARD3B	2	205410516	206484886	4255	7.183e-06	0.017207	4.7963e-05	9.1487e-05	6.9903e-07	0.10572	0.16738	0.3284	0.070325	0.021645	4.5246e-07	3.2902e-08	9.29e-10	3	3
8828	NRP2	2	206547184	206662857	369	0.076951	0.44182	1.6675e-06	0.036784	0.0070191	0.0027975	0.00015889	0.0017236	0.00029669	0.063436	0.00073184	0.0038562	9.4806e-09	1	3
2825	GPR1	2	207040040	207082771	168	0.2539	0.46886	1.555e-06	0.17389	0.14081	0.39953	0.074266	0.80189	0.47331	0.00013216	0.00088831	0.00010385	0.0005916	1	1
2066	ERBB4	2	212240442	213403879	5407	0.0097694	6.7629e-05	0.01177	0.00019358	1.3769e-06	0.00021666	0.032117	0.25382	0.00099944	0.4502	0.51154	0.70552	7.6647e-05	1	1
7429	VIL1	2	219283838	219314248	90	0.37782	0.20882	0.68338	0.23568	0.62136	0.26207	0.79056	0.1895	0.90613	0.78222	3.5907e-07	0.25341	0.81268	1	1
57695	USP37	2	219314974	219433084	370	0.29561	0.33718	0.69651	0.40644	0.59738	0.39451	0.52135	0.16926	0.83847	0.79798	2.5924e-07	0.18064	0.82781	1	1
9125	RQCD1	2	219433303	219461158	86	0.26218	0.32906	0.63045	0.31162	0.47481	0.50163	0.3585	0.25848	0.83073	0.72716	6.2319e-07	0.12546	0.79826	1	1
84812	PLCD4	2	219472488	219501909	85	0.413	0.43437	0.70824	0.42855	0.71406	0.59046	0.26645	0.15163	0.81701	0.74022	1.8339e-06	0.049834	0.71198	1	1
7701	ZNF142	2	219502639	219524355	71	0.48646	0.27121	0.62387	0.52472	0.38013	0.3905	0.39834	0.1306	0.53168	0.76209	2.4382e-06	0.065551	0.64791	1	1
57624	NYAP2	2	226264426	226518734	814	0.064394	4.0001e-05	1.2242e-07	1.2052e-07	0.014788	0.21025	0.00023956	0.13276	0.0025335	0.00085542	0.025234	0.12016	1.1688e-07	2	3
6854	SYN2	3	12182150	12233532	224	0.56129	0.011375	0.55035	0.10507	0.14712	0.031245	0.0041678	1.0824e-05	6.9551e-07	0.22451	0.067399	0.00039318	8.647e-05	1	1
10777	ARPP21	3	35680666	35835988	527	3.3048e-09	0.57173	1.8237e-07	3.3782e-06	0.075887	0.0078317	7.8898e-09	0.24211	0.092617	0.068072	9.099e-14	2.6624e-05	7.2304e-11	4	3
5576	PRKAR2A	3	48784017	48885270	186	2.1787e-09	0.071896	0.00014887	0.00082327	0.0027132	0.34758	0.17664	0.034543	0.84584	0.18685	0.026899	0.22002	0.014882	1	1
788	SLC25A20	3	48894356	48936426	86	5.8206e-10	0.42232	0.010705	0.0060588	0.005387	0.41217	0.17273	0.08596	0.90064	0.53892	0.036511	0.40493	0.081882	1	1
10425	ARIH2	3	48956265	49022974	143	2.6246e-10	0.17485	0.00013396	1.0952e-05	0.00052523	0.32068	0.15126	0.045436	0.89772	0.25268	0.019582	0.14991	0.011619	1	1
54681	P4HTM	3	49027304	49044582	40	4.8963e-08	0.30034	0.00091725	0.00011832	0.00070097	0.6811	0.1569	0.025144	0.97129	0.45925	0.10309	0.40646	0.088999	1	1
11180	WDR6	3	49044637	49053386	19	9.1705e-09	0.50252	0.0053259	0.00026344	0.00044787	0.75833	0.20814	0.066461	0.87553	0.43443	0.20554	0.68412	0.13875	1	1
54870	QRICH1	3	49067140	49131504	153	5.727e-10	0.19548	5.9353e-05	4.1633e-05	4.0351e-06	0.25988	0.20924	0.081578	0.64479	0.075529	0.0013588	0.048953	0.005266	1	1
5859	QARS	3	49133365	49142562	26	2.9011e-09	0.22769	0.012724	0.033772	0.004389	0.32914	0.45543	0.060027	0.70583	0.28115	0.094683	0.51613	0.034542	1	1
10869	USP19	3	49145479	49158371	35	1.0847e-08	0.46003	0.015854	0.00018709	0.003533	0.35769	0.058482	0.097799	0.64407	0.5367	0.11135	0.12128	0.023216	1	1
3913	LAMB2	3	49158547	49170599	27	1.4836e-05	0.033297	2.3162e-05	3.5804e-08	1.5986e-05	0.78901	0.072513	0.33321	0.937	0.53595	0.021628	0.42501	0.0014216	1	1
64925	CCDC71	3	49199968	49203785	9	2.6411e-09	0.0578	7.2516e-05	3.701e-05	0.0047796	0.59425	0.61403	0.013424	0.51711	0.010213	0.17597	0.73989	0.00020701	1	1
646498	C3orf84	3	49215069	49229291	37	1.6747e-09	0.018029	4.3429e-08	5.3045e-06	2.9496e-08	0.56226	0.20142	0.0019003	0.6009	0.21001	0.0044598	0.089431	0.00014817	3	1
339834	CCDC36	3	49235861	49295636	164	1.338e-10	0.035172	5.3893e-08	5.2716e-06	8.3552e-08	0.36124	0.10955	0.0072198	0.51221	0.042701	0.0023659	0.051572	1.7929e-05	3	1
7375	USP4	3	49314577	49377536	156	1.9382e-08	0.097543	2.9524e-05	0.00014321	9.7338e-07	0.50548	0.30722	0.022961	0.76054	0.10653	0.0011889	0.20901	0.0035411	2	1
2876	GPX1	3	49394609	49395791	4	0.09901	0.0016267	0.00036604	8.6107e-06	2.4808e-08	0.70481	0.099011	0.21669	0.67201	0.42141	0.0070961	0.018842	0.0067412	1	1
387	RHOA	3	49396569	49449526	161	3.6116e-08	0.0010806	3.0376e-08	7.1976e-09	4.1422e-11	0.44424	0.25713	0.018398	0.71086	0.61511	0.00030161	0.010635	0.00022319	4	1
6988	TCTA	3	49449639	49453909	15	4.0395e-05	0.0019191	1.0397e-06	1.1065e-07	2.7176e-10	0.55681	0.30156	0.13191	0.39349	0.26483	0.0052616	0.024373	0.00076161	3	1
275	AMT	3	49454211	49460111	16	0.0084226	0.0038118	0.00062582	1.1892e-05	1.3836e-08	0.64976	0.064794	0.26444	0.58676	0.25608	0.010779	0.055863	0.014206	1	1
84276	NICN1	3	49459766	49466777	17	1.6327e-05	0.0019054	4.5569e-07	8.0577e-07	1.4671e-07	0.15644	0.28365	0.024865	0.46571	0.26262	0.0060226	0.0031863	0.00053784	3	1
1605	DAG1	3	49506136	49573051	191	9.7051e-07	0.0010776	2.5354e-07	3.79e-08	3.3153e-11	0.25555	0.13954	0.029529	0.80354	0.61771	0.0011148	0.024139	0.00061542	4	1
8927	BSN	3	49591922	49708982	317	1.4068e-05	0.00025108	1.8504e-09	7.8112e-10	1.3697e-12	0.44527	0.14754	0.049547	0.81672	0.11401	2.9914e-05	0.0032842	6.8212e-05	3	1
327	APEH	3	49711427	49720936	27	0.025971	0.0011364	0.00016098	4.9327e-07	2.6818e-10	0.44248	0.083567	0.39946	0.9065	0.15677	0.0019636	0.0082998	0.0038823	2	1
4485	MST1	3	49721380	49726196	12	0.0020918	0.00020433	1.119e-06	2.2937e-08	2.927e-09	0.19447	0.058132	0.061046	0.48313	0.18178	0.00027998	0.012471	7.6801e-05	3	1
63891	RNF123	3	49726950	49758962	100	0.0010044	0.016721	1.0446e-08	2.6915e-10	4.2632e-11	0.10317	0.011892	0.018416	0.74196	0.45688	0.0031587	0.0010303	3.7716e-06	3	1
9807	IP6K1	3	49761728	49823973	180	0.0013954	0.037099	3.7963e-09	5.8824e-10	2.084e-10	0.25505	0.019114	0.0058644	0.6949	0.38647	0.017068	0.00013103	1.7246e-06	3	3
389118	CDHR4	3	49828165	49837254	27	2.0352e-05	0.032319	6.4766e-08	3.2653e-06	1.6731e-07	0.17752	0.0070681	0.075927	0.82972	0.18295	0.053203	0.002926	0.00010749	2	1
7318	UBA7	3	49842638	49851391	24	2.682e-05	0.076482	3.7983e-06	5.4589e-07	1.3681e-06	0.14466	0.010556	0.026944	0.26413	0.62065	0.26506	0.016672	5.3759e-05	2	1
10293	TRAIP	3	49866028	49893992	71	0.00032813	0.03077	1.9239e-08	4.4795e-09	1.2952e-09	0.26448	0.026726	0.092332	0.87553	0.61402	0.051428	0.00099464	3.3595e-05	3	1
79012	CAMKV	3	49895414	49907655	29	0.61717	0.031426	2.0723e-08	7.5336e-07	3.7445e-06	0.47418	0.061915	0.22342	0.78462	0.40085	0.023184	0.035172	0.0010941	2	1
4486	MST1R	3	49924435	49941311	46	0.94601	0.068902	4.8751e-07	5.9376e-06	7.0577e-06	0.33032	0.23604	0.15653	0.51219	0.33634	0.0054692	0.040388	0.0046946	1	1
84315	MON1A	3	49946302	49967445	40	0.31289	0.014972	1.4205e-08	1.5665e-06	1.6527e-06	0.10319	0.0052005	0.02568	0.31088	0.30399	0.00026384	0.016207	0.00015338	3	1
10180	RBM6	3	49977474	50114685	354	0.61385	0.11364	1.1075e-07	4.6018e-06	1.7594e-05	0.025174	0.010214	0.041018	0.23466	0.15756	0.0015336	0.023292	0.00044931	1	1
10181	RBM5	3	50126341	50156397	63	0.65372	0.15091	3.0788e-08	2.6253e-07	8.7202e-06	0.044603	0.0043671	0.045947	0.20853	0.57825	0.026833	0.01707	0.00035974	2	1
6405	SEMA3F	3	50192562	50226508	105	0.25911	0.341	1.7238e-08	1.4254e-07	0.00020929	0.00032815	2.6481e-06	2.4488e-05	0.10611	0.046864	7.5877e-05	0.016333	8.6994e-06	3	1
2771	GNAI2	3	50264120	50296786	62	0.13601	0.29102	0.012728	0.00076803	0.0929	3.3672e-05	7.1494e-09	1.2543e-07	0.046149	0.038335	0.022294	0.70662	2.9759e-06	2	1
11186	RASSF1	3	50367217	50378367	28	0.17859	0.30577	0.0046644	0.00069439	0.029365	1.4756e-05	9.8953e-08	5.6298e-07	0.019987	0.0057285	0.0056381	0.68347	1.63e-06	2	3
51364	ZMYND10	3	50378537	50383459	8	0.012013	0.11044	0.025386	5.075e-05	0.06594	4.3429e-07	1.4438e-08	1.1552e-07	0.0074423	0.0035058	0.11627	0.20779	4.3243e-08	3	3
11070	TMEM115	3	50392180	50396939	6	0.13497	0.24631	0.0048578	0.023959	0.016738	1.6063e-05	7.8806e-07	3.8011e-06	0.0072871	0.012268	0.30642	0.7475	2.3804e-05	1	1
211	ALAS1	3	52232099	52248343	45	0.31324	0.53105	0.51529	0.039829	0.015134	2.1056e-06	3.4414e-07	0.00028051	9.7754e-05	0.070867	0.00065769	0.0046257	8.5938e-06	2	1
54106	TLR9	3	52255096	52260179	15	0.60024	0.51521	0.81014	0.23149	0.017116	0.0016541	2.6193e-06	0.017063	0.0083603	0.58311	0.010094	0.036758	0.004162	1	1
23166	STAB1	3	52529354	52558512	103	0.11957	0.5583	0.48693	0.0044749	0.0010185	4.1839e-07	2.9445e-10	0.0019547	0.000802	0.36791	0.13634	0.019036	9.5556e-05	2	1
64943	NT5DC2	3	52558385	52569093	51	0.18858	0.55721	0.68165	0.0025019	0.0020103	1.2924e-07	8.817e-11	0.0001386	9.8753e-05	0.090654	0.043298	0.0010674	5.8513e-06	2	1
55193	PBRM1	3	52579368	52719866	546	0.78702	0.22085	0.73723	0.00044027	0.027087	2.479e-08	6.9795e-09	4.6895e-05	4.946e-06	0.10887	0.0058997	0.003692	1.0187e-06	2	3
26354	GNL3	3	52719936	52728513	32	0.69824	0.28194	0.60269	0.0022769	0.069372	2.7368e-09	3.2951e-09	9.9884e-05	7.3929e-05	0.16906	0.00090427	0.016689	5.0538e-06	2	1
55830	GLT8D1	3	52728500	52740099	28	0.75903	0.24565	0.78836	0.0011637	0.034322	2.476e-08	9.111e-08	7.5208e-05	7.765e-06	0.19425	0.0090727	0.0050165	2.056e-06	2	3
28972	SPCS1	3	52739792	52742198	8	0.66387	0.50602	0.42569	0.016081	0.017489	1.8366e-06	2.5689e-05	0.0013469	4.2696e-05	0.50024	0.069171	0.0035486	2.3408e-05	1	1
6787	NEK4	3	52744796	52804965	221	0.65663	0.32185	0.7284	0.0013856	0.061018	9.8447e-08	3.0695e-08	0.00019884	2.8226e-05	0.13512	0.0036804	0.014614	4.2415e-06	2	1
3697	ITIH1	3	52811602	52826084	70	0.64325	0.39982	0.31187	0.0040973	0.043681	1.1057e-09	9.5149e-10	4.6235e-06	8.1144e-05	0.14025	0.035693	0.0069599	4.0742e-06	2	1
3700	ITIH4	3	52847006	52864717	125	0.35718	0.84495	0.24363	0.17568	0.59176	1.6058e-05	1.9729e-10	0.0030816	0.020849	0.060517	0.051487	0.028215	0.0012196	1	1
389125	MUSTN1	3	52867131	52869235	17	0.1604	0.84355	0.060011	0.047887	0.53341	4.5336e-07	3.3145e-11	0.00048338	0.022212	0.025813	0.048522	0.12883	0.00099734	2	1
100526772	TMEM110-MUSTN1	3	52867131	52931597	335	0.3568	0.56258	0.27698	0.1009	0.5268	4.8984e-07	2.3147e-12	0.00079018	0.014421	0.087816	0.079236	0.12124	0.00072455	2	1
375346	TMEM110	3	52870772	52931597	310	0.36996	0.52611	0.30392	0.1171	0.51607	1.1891e-06	4.2612e-12	0.0013931	0.018614	0.096271	0.1002	0.13601	0.0011199	2	1
51460	SFMBT1	3	52933221	53080089	559	0.46495	0.13029	0.14995	0.0013446	0.09556	2.4093e-07	5.0437e-12	0.0055926	0.0048407	0.37768	0.12851	0.27743	5.4301e-05	2	1
2272	FHIT	3	59735036	61237133	8066	0.0095052	0.0081414	0.030881	2.226e-05	1.0197e-05	0.029561	0.04877	0.0090378	4.4869e-07	0.00039823	0.36577	0.0070281	2.0918e-06	1	3
9223	MAGI1	3	65339200	66024511	3174	0.021184	0.07028	9.6e-05	2.7598e-05	0.29473	2.3977e-08	1.3224e-06	4.6709e-05	5.5535e-07	0.0034331	0.08998	0.16671	2.6036e-09	3	3
407738	FAM19A1	3	68040734	68594772	2638	0.01898	0.11254	1.9557e-08	0.00079676	0.009761	0.00012208	7.5121e-06	0.044498	2.0112e-05	0.43536	0.046215	0.0067582	6.2725e-07	1	3
151647	FAM19A4	3	68780915	68981761	919	0.44347	0.48733	0.052474	0.18653	0.61959	0.0094773	0.079505	0.45999	0.70729	0.020545	1.1835e-09	1.1744e-07	0.00018612	2	1
27086	FOXP1	3	71003865	71633140	1953	0.0065408	0.24433	0.0012722	0.27322	0.039746	0.0015287	4.1306e-07	6.2698e-05	0.51462	0.018132	0.00033945	0.00012584	7.6571e-05	1	1
6092	ROBO2	3	75955845	77699115	6986	0.0054587	0.19842	0.00034622	2.2498e-07	1.7799e-09	0.011577	0.0016448	0.0010546	0.50347	0.094307	0.014825	0.078642	4.5813e-08	2	3
2632	GBE1	3	81538850	81810950	918	0.073332	0.00020475	0.0035236	0.0011453	1.3751e-06	0.17204	0.67952	0.7	0.51197	1.763e-05	0.028879	9.9976e-06	4.0468e-05	1	1
253559	CADM2	3	85008133	86123579	4906	3.4344e-08	0.066364	0.072841	0.0046314	3.0023e-05	2.8303e-19	2.0325e-17	4.0531e-12	6.8952e-14	0.233	0.065915	0.91306	1.0597e-09	5	3
214	ALCAM	3	105085557	105295757	878	4.9502e-09	0.39325	0.045778	0.093334	0.006573	0.31707	0.23367	0.35186	0.025857	0.15233	0.38949	0.0038118	0.012917	1	1
56987	BBX	3	107241783	107530176	957	2.9255e-09	0.000609	5.2688e-06	4.1071e-09	1.8271e-06	0.51064	1.3593e-08	0.21238	3.4308e-05	0.0033508	0.0041946	0.025148	1.5795e-11	4	3
80254	CEP63	3	134204575	134293855	288	0.5515	0.62404	0.087615	0.14724	2.3522e-06	0.054902	0.025973	0.013349	0.0040549	0.46872	0.41329	0.33068	0.0012656	1	1
2047	EPHB1	3	134514099	134979309	1962	0.0019855	0.60568	0.24001	1.0954e-06	0.0043846	1.0062e-06	2.0561e-05	0.0038606	0.094776	0.4499	0.31659	0.16429	3.4128e-05	2	1
5096	PCCB	3	135969167	136056737	324	0.49115	0.018531	0.00012541	0.071444	0.00021239	1.6286e-05	0.00013973	0.00097252	0.0071727	0.00085673	4.1631e-05	0.007041	2.4124e-07	0	2
151790	WDR49	3	167196289	167371747	492	0.019946	0.36194	0.11774	2.4499e-06	0.0043783	0.079965	0.39875	0.90327	0.21074	0.065696	0.67131	0.39097	0.016056	1	1
23200	ATP11B	3	182511291	182639423	360	0.713	1.6681e-08	0.13307	0.0050195	0.0052819	0.24724	0.086991	0.17016	0.0065481	0.28795	0.08366	0.37378	0.040851	1	1
345222	MSANTD1	4	3250766	3273465	166	0.22369	0.51356	0.10685	0.065517	0.66509	0.67145	0.84271	0.011442	0.53831	0.42191	1.8383e-07	0.0090329	0.60446	1	1
3083	HGFAC	4	3443702	3451214	43	0.56207	0.55816	0.0027579	0.10274	0.046507	0.56075	0.04153	0.78621	0.12224	0.0014024	3.623e-09	0.34364	0.00044928	1	1
57545	CC2D2A	4	15471489	15603594	448	2.0535e-09	0.11593	2.1402e-06	4.7291e-05	0.0059447	0.9264	0.00057985	3.0072e-05	0.19739	0.0014497	4.9628e-05	0.001683	8.6408e-10	2	3
26234	FBXL5	4	15606007	15661487	224	5.9578e-08	0.2849	2.8437e-05	0.00051033	0.0079851	0.88737	0.0018122	1.3239e-05	0.078249	0.0086973	0.00013456	0.013478	9.6538e-08	1	3
10463	SLC30A9	4	41992516	42089551	407	0.0014428	0.0049517	0.00094698	0.00014777	0.043783	0.0026828	0.0029901	1.0722e-05	0.19025	0.10347	0.010643	0.00039644	3.9826e-07	0	2
389206	BEND4	4	42112870	42154895	153	0.00082268	0.052344	0.0030128	0.00026632	0.10422	0.0019325	4.8776e-05	4.2753e-06	0.0066552	0.14418	0.0019842	1.3899e-05	1.7262e-08	0	2
2555	GABRA2	4	46246470	46392056	445	0.29762	0.57111	0.69402	0.44683	0.13666	1.022e-07	0.082782	0.41076	0.073456	0.3892	0.70419	0.067167	0.13042	1	1
6622	SNCA	4	90645250	90759447	517	0.38	0.0069343	0.00046722	2.315e-05	0.019925	1.1778e-07	4.0409e-06	0.005619	0.0024295	0.32048	0.0010079	0.0079652	3.3053e-08	1	3
64116	SLC39A8	4	103172198	103266655	327	0.74018	0.29091	0.39326	0.077026	0.11361	0.47955	0.53275	0.037053	0.61474	2.2835e-07	0.73108	0.89141	0.03539	1	1
9348	NDST3	4	118955500	119179789	979	0.76973	0.39548	0.00011869	0.010956	0.19088	0.013837	6.3653e-09	0.018166	0.0014107	3.7565e-06	0.00018412	0.054707	5.6118e-07	1	3
8492	PRSS12	4	119201193	119274053	256	0.76285	0.1681	9.9361e-05	0.05075	0.072057	0.013803	3.3007e-08	0.0070136	0.00019763	4.0145e-05	0.00029695	0.035633	4.6454e-07	1	3
9871	SEC24D	4	119643978	119759838	488	0.56127	0.098903	8.4861e-06	0.089776	0.061123	0.0887	9.2435e-07	0.012227	0.082004	0.0013421	0.81274	0.18136	0.00010901	1	1
5458	POU4F2	4	147560045	147563623	12	3.1903e-07	0.69886	0.014873	0.0024563	0.37622	0.79133	0.91005	0.60805	0.76389	0.024798	0.72344	0.25017	0.050089	1	1
100506013	APELA	4	165798156	165818676	53	0.43555	0.67855	0.66518	0.012657	0.71731	0.42602	0.81287	0.93907	0.84479	0.95183	0.21163	1.4334e-06	0.37068	1	1
442117	GALNTL6	4	172734575	173961559	4263	0.0029389	0.0043971	5.9326e-05	1.39e-05	6.7016e-06	0.025423	0.0048194	0.10416	0.24219	0.00017736	0.0067471	0.67005	1.8313e-07	0	2
1016	CDH18	5	19473140	20575972	4895	0.80065	0.6152	0.12412	0.043027	0.055399	0.028156	0.39119	0.45208	0.5881	2.2276e-06	0.00087486	0.1677	0.012795	1	1
1007	CDH9	5	26880709	27038689	691	0.23337	4.3105e-05	6.5564e-05	0.0066175	0.00010255	0.00043852	0.049526	0.066486	0.0011605	0.23767	0.0042064	0.0017565	2.4365e-06	0	2
348980	HCN1	5	45255052	45696220	925	2.1775e-07	0.01184	0.59298	0.0059909	7.1443e-10	0.57041	0.00144	0.00047272	0.080198	0.0011783	0.051618	0.017104	8.357e-08	2	3
133418	EMB	5	49692026	49737234	123	0.00019851	0.004396	0.23917	0.0014636	5.5393e-07	0.015263	0.00011252	0.10418	0.0037738	0.005213	0.0059814	0.073021	1.6449e-07	1	3
79668	PARP8	5	49961733	50142356	535	2.7138e-07	0.063286	0.46069	0.0097877	0.0019814	0.10701	0.37315	0.29075	0.12268	0.20964	0.42479	0.46144	0.0055493	1	1
51194	IPO11	5	61699522	61924416	643	0.1386	0.072072	0.10038	0.25834	0.0047318	0.5245	8.9301e-05	3.7716e-05	0.34497	0.02351	3.972e-07	2.2092e-07	6.509e-07	2	3
64105	CENPK	5	64813593	64858995	164	2.2932e-05	0.33781	0.0095998	1.1859e-06	0.0026992	0.023551	0.00013455	6.5181e-10	0.0058196	0.0006603	0.68067	0.028578	1.6997e-07	2	3
23398	PPWD1	5	64859063	64883376	78	5.2797e-05	0.47028	0.0018117	3.0919e-05	0.023475	0.084843	0.00020566	1.5228e-08	0.11227	0.0039024	0.6719	0.021337	2.9704e-06	1	1
373	TRIM23	5	64885507	64920187	141	2.0949e-05	0.43492	0.0025241	6.5066e-06	0.01174	0.037354	8.0151e-05	2.9433e-09	0.026246	0.0029391	0.73766	0.02203	6.8058e-07	1	3
80006	TRAPPC13	5	64920558	64961954	149	1.2337e-05	0.37669	0.0024087	7.3116e-05	0.027173	0.062748	0.00022679	2.9098e-08	0.034632	0.0054064	0.86982	0.02116	3.2841e-06	1	1
345778	MTX3	5	79272539	79287088	45	0.47539	0.88296	0.07706	0.1732	0.096664	0.00020428	7.7509e-05	0.13537	2.4378e-06	0.011275	0.0022245	0.79907	0.00070923	1	1
5924	RASGRF2	5	80256491	80525981	1150	0.2755	0.11843	0.20938	0.56722	0.13715	9.6274e-08	0.070813	0.67528	0.00082584	0.68426	0.22614	0.83377	0.0043809	1	1
153396	TMEM161B	5	87485450	87564665	231	0.057463	0.13696	0.00024977	0.0044884	0.00049642	1.4287e-06	2.3578e-06	6.2766e-06	0.00038893	1.6032e-05	3.6463e-05	0.063185	4.3761e-10	2	3
5066	PAM	5	102201527	102366809	512	0.12481	0.88854	0.91751	0.63882	0.72208	0.00081768	8.2187e-09	0.30855	1.9201e-05	0.047113	0.87771	0.69187	0.023326	1	1
54826	GIN1	5	102421704	102455842	155	0.1984	0.7659	0.8912	0.64808	0.74301	0.010833	1.2477e-08	0.079426	1.438e-05	0.16467	0.82932	0.7034	0.030158	1	1
90355	C5orf30	5	102594442	102614361	60	0.10507	0.8966	0.85179	0.11033	0.71818	0.0053993	1.8202e-09	3.5928e-05	0.00040732	0.15096	0.84991	0.24638	0.0015357	1	1
64839	FBXL17	5	107194734	107718080	1843	4.9359e-10	0.004725	0.0020668	8.8663e-08	0.095236	0.00469	9.721e-07	0.00063031	0.0010261	0.01605	2.4038e-11	0.002028	1.4456e-12	4	3
84418	CYSTM1	5	139554653	139623374	192	0.022235	0.093133	0.34537	0.69661	0.55142	0.63612	0.46912	0.25083	0.53368	0.097557	2.5903e-06	4.4437e-05	0.007729	1	1
5201	PFDN1	5	139624635	139682689	141	1.1332e-05	0.0010922	0.14735	0.62991	0.38691	0.3637	0.35639	0.02601	0.6393	0.0022605	1.573e-10	5.3948e-07	5.8514e-06	2	1
81545	FBXO38	5	147763498	147822399	172	0.86024	0.89779	0.13704	0.00067611	0.043098	2.3353e-06	0.00074836	8.8976e-05	0.051516	0.031891	0.003669	0.00086868	1.2656e-05	1	1
1436	CSF1R	5	149432854	149492935	252	0.55831	0.11779	0.9651	0.49264	0.36419	0.34894	0.19473	0.38795	0.57999	2.9189e-07	0.0086873	0.093024	0.010928	1	1
55568	GALNT10	5	153570295	153800544	1066	0.0034566	0.11069	0.025947	0.022089	0.0028532	2.6422e-06	8.2238e-06	9.5176e-08	3.7092e-05	0.31948	0.022156	0.0022035	2.1533e-09	2	3
6444	SGCD	5	155462147	156194799	3531	0.0018456	0.0275	0.10546	0.56599	0.33367	0.25535	0.51508	0.88976	4.0368e-08	0.73724	0.82411	0.93054	0.37439	1	1
23120	ATP10B	5	159990127	160279219	1311	0.04801	0.60979	0.76988	1.3576e-06	0.031735	0.37061	0.45676	0.64172	0.34516	0.92817	0.53142	0.769	0.36085	1	1
2554	GABRA1	5	161274197	161326965	218	0.037763	0.31636	0.032339	0.028369	0.018465	0.16175	2.093e-06	0.43525	0.029064	0.54923	0.12409	0.00013409	9.6634e-05	1	1
57451	TENM2	5	166406083	167691162	3752	0.086294	8.6283e-07	0.0001296	4.4771e-05	0.013276	0.0043083	0.091229	0.012181	6.5346e-05	0.055371	4.4272e-05	0.0043979	8.1464e-07	1	3
51439	FAM8A1	6	17600518	17611950	27	0.25241	6.7697e-05	0.054999	0.21729	0.001752	0.00075417	0.038201	0.96393	0.52004	0.00052016	1.5751e-06	0.0047857	1.1545e-05	1	1
9972	NUP153	6	17615266	17707065	395	0.28455	0.0022705	0.39348	0.60531	0.017476	0.00010759	0.076101	0.88654	0.69979	0.0040723	1.9274e-06	0.06151	0.00017506	1	1
9856	KIAA0319	6	24544332	24646383	523	0.0017667	0.36151	0.50549	0.24706	0.95077	0.20936	0.00043806	0.90865	0.40574	0.069503	0.55909	1.5644e-07	0.048612	1	1
6568	SLC17A1	6	25783125	25832287	275	0.49497	0.0058264	0.1889	0.028888	0.057186	2.1376e-05	0.036136	0.010058	0.0051285	7.7272e-05	0.027766	2.4611e-09	4.9889e-06	1	1
10786	SLC17A3	6	25845328	25874471	159	0.37454	0.0021947	0.053193	0.0032987	0.0083136	1.2094e-07	0.019642	0.00018932	0.0011071	7.0505e-06	0.13438	1.2608e-10	1.9416e-08	2	3
3077	HFE	6	26087422	26096438	55	0.15137	0.0027363	2.7746e-05	0.0011974	0.12286	2.8091e-06	0.051289	0.0036566	0.0002869	0.00035382	0.12123	0.00058087	5.3202e-07	0	2
8347	HIST1H2BC	6	26113389	26124266	89	0.15447	2.0315e-05	4.7014e-05	0.00013941	0.0034161	8.7575e-09	0.0001671	0.0001014	5.4129e-07	6.5431e-07	0.00075445	2.5078e-06	7.9649e-11	4	3
8334	HIST1H2AC	6	26124370	26139337	104	0.096591	2.4576e-05	1.9767e-06	0.00029812	0.0065	4.69e-08	0.00090238	0.00046864	1.3192e-06	2.7117e-07	0.00016775	8.7307e-06	5.5531e-11	4	3
3017	HIST1H2BD	6	26157419	26171577	60	0.5165	0.055271	0.02317	0.26687	0.095511	7.8061e-05	0.039984	0.00021254	0.024199	0.21063	2.1857e-07	3.0143e-05	4.2645e-05	1	1
11118	BTN3A2	6	26365387	26378548	116	0.5709	0.0073375	0.0029509	0.16455	0.0032046	1.9378e-06	0.057472	1.9752e-05	2.8771e-05	0.0011548	0.42262	1.4576e-07	2.4453e-06	2	3
11120	BTN2A1	6	26458132	26476849	108	0.51613	0.041543	0.01438	0.11916	0.032326	2.9478e-08	0.027751	0.0004128	0.00090853	0.019327	0.41441	1.0711e-05	0.00011786	1	1
10279	PRSS16	6	27215480	27224399	35	0.094663	0.0075974	6.8063e-05	0.0013231	0.0087736	1.2286e-06	0.0010408	0.00061579	0.029728	0.022651	0.21531	0.0023948	1.819e-06	1	3
8340	HIST1H2BL	6	27775257	27775709	2	0.45919	0.021914	7.3615e-05	0.017234	0.0033774	2.937e-06	0.0031758	9.0333e-05	0.00038693	0.00083815	0.039925	8.4248e-07	7.9386e-07	1	3
8341	HIST1H2BN	6	27805544	27821533	59	0.19149	0.0049309	3.2818e-07	0.026998	0.0022087	1.0911e-08	0.00083937	5.7794e-06	2.2922e-06	5.6866e-05	0.094115	1.5944e-11	2.7927e-10	4	3
3009	HIST1H1B	6	27834570	27835359	12	0.32505	0.067569	0.0016612	0.13401	0.11974	0.00026575	0.0045723	0.005329	0.017642	0.0097131	0.49725	1.6954e-06	5.7336e-05	1	1
8356	HIST1H3J	6	27858093	27858570	1	0.8034	0.00978	2.816e-06	0.01041	0.001405	1.888e-05	1.3e-06	0.004039	0.0002433	8.811e-06	0.2153	6.225e-07	1.446e-08	2	3
7718	ZNF165	6	28048482	28057341	42	0.18485	0.10791	0.00073837	0.041116	0.087119	7.09e-06	7.8207e-05	0.011961	1.9112e-07	0.00067462	0.38807	7.9186e-09	4.6994e-07	2	3
80345	ZSCAN16	6	28092334	28097864	28	0.15428	0.17815	0.0013254	0.091234	0.083855	5.1274e-06	0.00014914	0.0030884	6.8751e-07	0.0011322	0.068867	3.0716e-09	2.1648e-07	2	3
7745	ZKSCAN8	6	28109688	28127250	85	0.13536	0.088997	0.00044635	0.040768	0.085683	2.4253e-06	5.1812e-05	0.0058832	1.4806e-07	0.00098607	0.36902	5.2949e-10	1.7453e-07	3	3
7746	ZSCAN9	6	28193029	28201265	58	0.45687	0.040355	0.0056713	0.19253	0.038298	5.9018e-05	0.0010702	0.012638	0.000198	0.025844	0.1062	4.3181e-09	1.5129e-05	1	1
387032	ZKSCAN4	6	28212404	28227030	60	0.37357	0.34426	0.0013603	0.1857	0.10105	2.8351e-05	0.0014855	0.0056871	0.002023	0.0014148	0.12011	3.6742e-08	3.448e-05	1	1
7741	ZSCAN26	6	28234788	28246001	39	0.52792	0.47585	0.00022699	0.11773	0.062757	0.00050448	0.0029185	0.0037665	0.004197	0.0076989	0.25064	4.5438e-07	3.602e-05	1	1
9753	ZSCAN12	6	28346598	28367544	124	0.047307	0.44713	0.0026842	0.028199	0.13898	0.00030615	0.029793	0.0031925	0.0045619	0.019749	0.06006	1.8624e-07	0.00025405	1	1
26529	OR12D2	6	29364416	29365448	18	0.22457	0.38765	0.66459	0.13829	0.010089	0.035342	0.66962	0.44732	0.76397	0.12082	0.62262	2.6404e-06	0.0511	1	1
11074	TRIM31	6	30070674	30080867	123	0.023161	0.25865	8.606e-05	0.025539	0.0055663	1.8719e-05	0.00034556	0.0011696	0.0014993	0.042998	0.0024074	1.0259e-07	3.2425e-07	1	3
780	DDR1	6	30850694	30867933	100	0.025127	0.0011033	0.0014393	0.028545	0.0072712	2.477e-06	4.835e-05	0.037307	2.1227e-07	0.11682	0.31749	0.00013065	5.2194e-08	2	3
2968	GTF2H4	6	30875957	30881883	32	0.018016	0.00071675	0.0039774	0.049292	0.0034413	6.9688e-05	0.0017473	0.069298	6.2711e-06	0.2155	0.45299	0.0008084	1.1083e-06	0	2
100507679	MUC22	6	30973729	31003179	481	0.16886	0.052847	0.00015414	0.0063199	0.16404	0.00018955	0.00083439	0.046403	0.18358	0.02285	0.070495	1.2332e-06	1.7649e-05	1	1
29113	C6orf15	6	31079000	31080332	22	0.96077	0.173	0.00064206	0.009643	0.11658	1.7402e-06	0.00031389	0.042585	1.403e-06	0.0012705	0.30485	0.0077086	3.8864e-05	2	1
170679	PSORS1C1	6	31082608	31107869	410	0.1258	0.051089	7.4174e-07	0.0043198	0.0039342	0.0057409	0.00064363	0.038915	0.0033899	0.014171	0.55119	0.13702	1.4655e-05	1	1
199	AIF1	6	31582969	31584798	9	0.46124	0.22179	0.0039914	0.025553	0.2019	9.6833e-08	6.0541e-09	0.014396	0.0042592	0.00030216	0.004771	0.012749	3.1242e-07	2	3
7916	PRRC2A	6	31588450	31605554	107	0.67153	0.54	0.006131	0.097136	0.1992	2.7418e-14	1.7514e-10	2.2462e-07	1.0089e-05	4.7032e-06	0.0018189	0.0027422	1.1883e-09	3	3
7917	BAG6	6	31606805	31620953	68	0.73642	0.22179	0.00033926	0.023498	0.052427	1.3305e-12	1.8036e-10	5.1537e-06	1.0104e-05	6.445e-06	0.00045089	0.0023685	7.9943e-10	2	3
7918	GPANK1	6	31629006	31634060	38	0.53791	0.89428	0.026048	0.59294	0.77982	4.6944e-09	1.6038e-06	0.00020647	0.0030546	0.01624	0.21656	0.0094212	0.000167	2	1
1460	CSNK2B	6	31632995	31637844	22	0.40492	0.39354	0.0031576	0.1052	0.17608	9.2665e-11	5.1952e-09	0.00011143	0.0016499	0.0017066	0.027957	0.0058218	4.45e-07	2	3
80740	LY6G6C	6	31686425	31689511	21	0.40954	0.45728	0.11005	0.32486	0.21581	2.8688e-09	0.00097062	0.00046621	0.094863	0.038036	0.28855	0.11219	0.00078319	1	1
80739	C6orf25	6	31691121	31694487	12	0.83178	0.40365	0.057044	0.7852	0.12218	1.5098e-07	0.00063734	0.0075001	0.069646	0.038114	0.33223	0.0039272	0.0022956	1	1
23564	DDAH2	6	31694817	31698039	13	0.12682	0.70824	0.0070091	0.026946	0.030234	3.7993e-09	1.8867e-05	6.4231e-05	0.027359	0.021324	0.094172	0.0029438	5.4983e-06	1	1
4439	MSH5	6	31707725	31730455	114	0.88451	0.27464	0.0001579	0.13662	0.012703	1.3387e-12	1.8467e-08	1.9817e-06	0.00011346	2.5042e-05	0.34306	0.00026067	4.7558e-09	3	3
80737	VWA7	6	31733178	31745108	71	0.79308	0.062633	0.0018982	0.1828	0.0033137	1.35e-09	2.9414e-05	0.00010386	0.0086686	0.0032616	0.5616	0.0025143	3.9228e-06	1	1
7407	VARS	6	31745295	31763712	61	0.83215	0.47115	0.0031065	0.2272	0.028962	1.5676e-10	9.4692e-07	9.5057e-06	0.002224	0.00038993	0.49378	0.0010795	5.7517e-07	2	3
57819	LSM2	6	31765169	31774761	43	0.56594	0.11478	0.0033635	0.058319	0.022924	2.8429e-08	2.1754e-06	0.00024644	0.0059723	0.0050342	0.42997	0.00046703	1.2416e-06	2	3
3305	HSPA1L	6	31777396	31790093	58	0.51489	0.25094	0.024919	0.15719	0.039948	1.3186e-10	1.4299e-05	0.00038316	0.0030708	0.00014703	0.0077891	3.965e-08	5.2242e-07	2	3
3303	HSPA1A	6	31782952	31785719	7	0.086899	0.29726	0.010829	0.21458	0.17611	1.3047e-09	6.3113e-05	2.6177e-05	0.0013086	0.00025636	0.18897	3.0038e-06	2.7655e-06	1	1
80736	SLC44A4	6	31830969	31846823	94	0.66658	0.072618	6.1489e-05	0.003602	5.0172e-05	8.6955e-11	9.7958e-09	0.0020856	0.00014221	3.0489e-05	0.00068806	4.2699e-05	1.6484e-10	2	3
10919	EHMT2	6	31847536	31865464	90	0.52395	0.036089	0.00014925	0.00093053	0.010204	2.1585e-07	2.0131e-06	0.064083	0.00021061	6.837e-06	0.0059864	1.2354e-06	5.5014e-10	3	3
629	CFB	6	31913721	31919861	37	0.8867	0.52203	0.017269	0.035762	0.082098	1.4632e-05	3.2815e-06	0.1578	0.00066853	0.0015	0.03372	0.00010492	1.0463e-06	0	2
6499	SKIV2L	6	31926581	31937532	56	0.88446	0.15297	0.0020479	0.0028093	0.01454	1.0296e-05	1.278e-06	0.0093502	0.0001148	0.0025677	0.032646	4.4985e-06	8.2598e-08	1	3
8859	STK19	6	31938952	31949223	45	0.92925	0.14743	0.011222	0.012407	0.023674	3.6182e-09	2.2751e-08	0.019592	0.00099763	0.00014454	8.1683e-05	3.8257e-06	6.5946e-09	2	3
1589	CYP21A2	6	32006093	32009447	19	0.87226	0.056917	0.0037528	0.076972	0.0089229	6.9148e-07	3.1455e-06	0.22608	0.026579	0.00093563	8.7469e-05	0.00012422	5.117e-07	1	3
7148	TNXB	6	32008932	32077151	320	0.5152	0.031604	1.0375e-06	0.00026975	2.167e-05	3.5121e-11	4.1573e-12	0.0015349	0.00014319	1.0451e-07	0.00011418	3.0812e-06	2.5789e-12	4	3
1388	ATF6B	6	32083045	32096017	54	0.51036	0.16531	7.7845e-06	0.0028539	0.0030044	3.0181e-07	2.0496e-09	0.003213	0.0031418	2.2563e-05	0.019105	0.00010312	2.3044e-09	2	3
63943	FKBPL	6	32096484	32098067	8	0.27976	0.016481	0.00021488	0.0043688	6.2425e-05	0.00012469	2.2768e-06	0.010969	0.013268	0.050465	0.093184	0.0032553	4.5556e-06	1	1
5089	PBX2	6	32152510	32157963	17	0.4942	0.057867	0.14206	0.034281	0.083329	2.0408e-08	0.00030916	0.0031981	0.0014055	1.1926e-05	0.72057	0.017653	9.2865e-06	1	1
63940	GPSM3	6	32158543	32163300	17	0.48638	0.18197	0.0017727	0.0020043	0.0020463	1.7365e-06	1.4543e-05	0.0015557	0.05285	0.079625	0.10994	0.018685	5.2116e-06	1	1
4855	NOTCH4	6	32162620	32191844	192	0.64184	0.021684	0.00011999	0.00033581	6.0045e-05	2.6959e-09	1.6248e-10	0.0063434	0.024804	0.00055655	0.00026443	0.01098	1.1994e-09	2	3
3122	HLA-DRA	6	32407619	32412823	74	0.055925	0.10395	0.0014481	0.0057114	0.037364	4.9672e-08	1.3024e-07	0.00091005	0.0071093	0.0022925	0.017568	0.026386	2.5051e-07	2	3
3118	HLA-DQA2	6	32709156	32714664	91	0.35611	0.95727	0.14988	0.10756	0.18571	3.3023e-06	2.1713e-07	0.030382	0.08107	4.1853e-05	0.16772	0.066361	9.094e-05	1	1
3120	HLA-DQB2	6	32723837	32731330	74	0.78685	0.73985	0.041182	0.037044	0.091342	3.7352e-07	8.6635e-09	0.016591	0.03822	5.7139e-05	0.1064	0.16806	1.5538e-05	2	1
3111	HLA-DOA	6	32971959	32977389	54	0.020513	0.47037	0.0053284	2.8059e-06	0.0028373	0.020131	0.0044317	0.00025673	0.06092	7.477e-05	0.16425	0.018223	3.1289e-07	0	2
3833	KIFC1	6	33359301	33377701	88	0.44308	0.27138	0.060581	0.015986	0.0086066	0.00011278	0.014173	0.072429	0.0097761	1.1141e-05	4.1983e-05	0.17586	1.8901e-06	0	2
3710	ITPR3	6	33587951	33664351	553	0.054369	0.039289	0.033419	0.00015246	0.0011592	1.4957e-06	0.073707	0.070537	3.2601e-05	0.00013757	0.00014679	0.0011154	1.4963e-05	1	1
84300	UQCC2	6	33664538	33679528	102	0.41646	0.37662	0.033086	0.10787	0.0051802	2.2579e-05	0.23777	0.29732	2.455e-06	0.0058466	0.064182	0.0054962	0.18904	1	1
5467	PPARD	6	35310335	35395968	445	0.54823	0.0319	0.70833	0.14415	0.39723	0.34147	5.4602e-09	0.31954	0.40813	0.001284	0.015071	0.45588	0.010795	1	1
2178	FANCE	6	35420116	35434918	75	0.62975	0.89325	0.63767	0.26603	0.84713	0.28373	4.1485e-07	0.6437	0.25905	0.10689	0.15781	0.38874	0.035909	1	1
2740	GLP1R	6	39016557	39056657	283	2.0568e-06	0.75156	0.80423	0.27884	0.78031	0.72875	0.70401	0.021316	0.84547	0.28009	0.1801	0.1407	0.11325	1	1
23113	CUL9	6	43149913	43192325	138	0.056525	0.25891	0.023117	0.3854	0.00048364	0.77342	2.5587e-07	0.24516	0.22456	0.00069185	0.090156	0.028021	3.9632e-05	1	1
346007	EYS	6	64429876	66417118	8639	0.0092066	0.0011211	5.2759e-06	2.2524e-13	1.0833e-05	0.25624	0.2583	0.040574	0.27573	0.019585	0.50419	0.17708	3.5661e-05	1	1
4199	ME1	6	83920108	84140938	714	0.001086	0.23394	0.00026782	3.9877e-06	1.0397e-05	0.54269	0.0028797	7.1007e-06	0.74703	0.0026462	0.36182	0.0055633	3.4581e-07	0	2
101928870	LOC101928870	6	87861525	87865307	18	0.51616	0.25833	0.1998	0.4553	0.077068	0.12911	0.58842	0.088997	0.73724	0.50206	0.22782	1.5277e-06	0.03576	1	1
253714	MMS22L	6	97590037	97731126	396	0.012897	0.3023	0.00057282	0.010663	0.1969	0.083976	3.0857e-05	0.093169	0.27521	3.4016e-07	0.36423	0.00012813	7.0035e-06	1	1
6492	SIM1	6	100832891	100912805	242	3.1426e-10	0.048201	8.3864e-06	0.006769	0.0013649	0.00070967	0.0097118	0.020592	0.1701	0.11929	1.4122e-06	0.019324	1.6339e-08	2	3
10973	ASCC3	6	100956325	101329243	1441	1.8163e-08	0.00051554	1.2641e-05	9.1608e-05	0.0037372	0.1167	0.038983	0.001035	0.078122	0.00013608	0.01301	0.00051952	1.4967e-08	1	3
389421	LIN28B	6	105384874	105531207	295	0.0064426	0.2481	4.0033e-07	0.00058512	5.4104e-06	0.59758	0.96292	0.045721	0.30376	0.00087771	0.032401	2.0529e-11	1.6753e-06	2	3
222537	HS3ST5	6	114376750	114663540	835	1.1876e-05	0.083101	0.0015776	0.00015349	1.6079e-06	0.062247	0.13457	0.044169	0.16951	0.28092	0.11027	0.036308	5.7191e-05	1	1
387103	CENPW	6	126660660	126670548	22	0.094064	0.2243	0.0049683	9.1733e-05	0.045356	7.6312e-10	0.0007971	0.039866	3.0939e-05	9.0702e-05	4.8276e-08	0.25537	1.0389e-08	2	3
389432	SAMD5	6	147829807	148058677	1256	0.00025122	0.002968	2.3976e-05	0.00011002	0.036577	0.49821	0.48887	7.0302e-09	0.84141	0.062419	0.017964	0.20094	1.5903e-05	1	1
84918	LRP11	6	150139894	150186398	136	0.086826	0.28213	0.12176	0.22983	0.12749	0.95137	0.15332	0.67008	0.40799	1.6472e-06	0.4811	0.10355	0.022729	1	1
135250	RAET1E	6	150204511	150217195	86	0.26947	0.48844	0.062743	0.091362	0.0069014	0.70379	0.031561	0.79434	0.12291	8.5302e-07	0.47433	0.13223	0.0046141	1	1
26575	RGS17	6	153332026	153452389	562	0.44332	0.084759	0.69827	0.71134	0.45721	0.018967	8.9288e-06	7.0042e-07	0.19253	0.57021	0.71817	0.15775	0.43464	1	1
8379	MAD1L1	7	1855428	2272583	3020	0.0020967	0.042809	2.1431e-07	0.0051939	0.083207	0.39788	0.14363	0.14194	0.13414	0.62328	0.11683	0.0011893	5.9444e-05	1	1
54664	TMEM106B	7	12250848	12276890	220	3.5096e-08	9.3291e-09	5.3225e-09	5.566e-11	0.0001616	0.042721	0.00089464	5.3355e-09	0.00017614	0.12302	0.27866	0.0052743	4.5569e-11	5	3
1607	DGKB	7	14184674	14943281	3214	0.16614	0.72309	0.35478	0.12502	0.10395	0.17161	0.00030299	0.38357	0.23057	2.4863e-07	0.17272	0.31826	0.0028977	1	1
9734	HDAC9	7	18126572	19039135	3754	0.054305	0.21187	0.12138	0.0077581	8.0049e-06	0.065333	0.00073363	0.032316	0.33927	0.25268	0.00022522	0.0055408	1.1391e-06	0	2
6671	SP4	7	21467689	21554440	431	1.6937e-05	0.0035058	0.02388	2.1841e-06	0.064389	0.08617	0.0051287	0.080853	0.4477	0.089639	0.19384	0.047433	8.2967e-06	1	1
27072	VPS41	7	38763543	38948800	851	0.0019129	0.0034892	6.9877e-07	0.00083401	1.6043e-06	0.00046066	0.045878	0.021952	0.00049239	0.0012561	0.20698	0.0042893	2.2747e-09	2	3
11281	POU6F2	7	39017609	39504390	1934	2.7302e-07	0.0068504	0.013012	0.00021732	0.00042399	0.16469	0.015711	0.059073	0.49436	1.4983e-11	1.3584e-06	3.455e-05	6.4905e-09	3	3
100130988	C7orf72	7	50135682	50198852	314	0.015679	0.2947	0.0064002	1.6033e-06	0.015475	0.61212	0.32608	0.00098753	0.53758	0.32767	0.88637	0.09201	0.0021684	1	1
27445	PCLO	7	82383321	82792197	1636	0.54875	0.0091898	2.8431e-09	1.8032e-07	0.00045243	0.33377	0.00019365	0.43705	0.00107	0.090245	1.9399e-07	0.23034	8.7822e-09	3	3
219578	ZNF804B	7	88388753	88966346	2809	0.032796	0.17289	0.22513	0.38329	0.32843	1.5423e-07	1.245e-05	0.081062	0.00026994	0.10504	0.0052631	0.00019532	7.8963e-07	1	3
25851	TECPR1	7	97844755	97881563	131	0.70093	0.68835	0.00079262	0.11915	0.50229	1.0225e-05	0.020858	0.00049327	2.979e-08	1.6632e-06	0.0014171	0.78811	4.3941e-06	2	1
25798	BRI3	7	97910972	97952972	158	0.4711	0.80097	0.0035036	0.037306	0.16611	4.8075e-08	0.0033714	3.4669e-06	6.776e-08	1.187e-05	0.0035441	0.45785	3.3209e-07	2	3
55971	BAIAP2L1	7	97920962	98030427	318	0.51111	0.87836	0.0034557	0.037124	0.1984	1.0944e-07	0.0039665	4.3761e-06	7.7258e-08	9.8607e-06	0.0026195	0.4223	3.8708e-07	2	3
375612	LHFPL3	7	103969104	104549005	2455	0.099702	0.24739	0.14966	0.23614	0.31693	1.4353e-06	0.03473	0.00076465	0.028872	0.0062097	0.71779	0.46823	0.00061941	1	1
93986	FOXP2	7	113726365	114333827	1599	5.9198e-12	0.00052531	0.17495	0.084618	0.038797	0.80558	0.0031877	5.5674e-11	0.093063	0.017963	0.57275	0.035043	3.1351e-05	2	1
2861	GPR37	7	124385655	124406079	60	0.00018377	0.51161	0.00031767	0.0042922	0.48729	0.14483	0.010111	0.059227	0.016668	0.013616	0.00030783	0.00017142	1.3137e-06	0	2
2918	GRM8	7	126078652	126892428	3212	8.7704e-09	0.18178	5.4054e-05	6.4529e-13	2.715e-08	9.2539e-07	1.4019e-05	0.018315	9.6386e-07	6.454e-21	1.4126e-13	2.427e-06	1.6214e-20	8	3
168850	ZNF800	7	127010097	127032778	77	0.019846	0.055341	0.17033	0.002844	0.03177	0.030735	2.9265e-05	0.017702	0.2106	0.0050102	0.00075864	1.5233e-05	1.7853e-06	0	2
79571	GCC1	7	127220682	127225654	22	0.83942	0.023462	0.4386	0.33198	0.19434	0.18739	7.3739e-08	0.16405	0.11177	0.01252	0.29992	0.030927	0.0024985	1	1
29999	FSCN3	7	127233689	127241851	35	0.84617	0.066157	0.14116	0.0060885	0.13991	0.19025	7.3907e-07	0.6382	0.03692	0.072478	0.22177	0.086933	0.0012354	1	1
5078	PAX4	7	127250346	127255982	28	0.66359	0.018164	0.6675	0.022577	0.0091339	0.022869	3.6973e-10	0.47497	0.014908	0.00054058	0.0017906	0.0084526	4.1805e-06	1	1
27044	SND1	7	127292043	127732659	1319	0.4756	0.041806	0.085408	0.0015838	0.01992	0.12607	1.9036e-12	0.24803	0.075405	0.0020593	0.019649	0.0010511	4.5097e-05	1	1
60412	EXOC4	7	132937823	133750514	2630	0.0056329	0.0016776	0.028422	2.476e-07	0.021691	0.012642	0.045196	1.0393e-06	0.003039	0.041772	0.00055206	0.024599	1.2276e-05	2	1
100507421	TMEM178B	7	140774032	141180180	1370	0.0033397	0.12354	0.33073	7.1679e-05	0.11998	0.0058716	5.82e-07	0.01027	0.75264	0.52562	4.7047e-05	0.22394	3.0042e-05	1	1
7791	ZYX	7	143078338	143088204	30	0.2555	0.065435	0.518	0.77361	0.14258	0.37681	0.6238	0.00048227	0.63016	0.087679	0.0054627	1.0606e-07	0.011478	1	1
26047	CNTNAP2	7	145813453	148118090	11125	0.10497	0.0075211	0.010566	0.0088023	0.0011725	0.02523	0.00025453	0.055791	0.34968	0.0026716	0.0093411	0.052863	1.4626e-06	0	2
9228	DLGAP2	8	877021	1656642	5682	0.12639	0.0039034	2.7049e-08	0.00018476	0.00076803	0.021962	0.08264	0.0011304	0.00018908	0.072654	5.5743e-05	0.080555	4.8137e-08	1	3
4482	MSRA	8	9911830	10286401	2437	1.2336e-06	0.32897	0.00023823	1.5007e-06	0.0025189	0.0011367	8.9938e-07	0.0010037	0.00030111	0.0063239	2.0409e-06	0.070512	6.3587e-11	4	3
137868	SGCZ	8	13947373	15095792	9410	0.27417	0.00072353	0.032722	0.0055873	0.00024412	0.015912	0.00027086	8.9928e-06	0.00011112	0.00025896	0.00016009	0.0081375	7.587e-09	0	2
29883	CNOT7	8	17086737	17104387	54	0.010268	0.05187	1.5992e-06	0.015354	0.1375	0.88712	0.43665	0.94137	0.49406	0.075505	0.0044026	0.11691	0.0037672	1	1
203069	R3HCC1	8	23145442	23153792	58	0.0036216	0.6906	0.05883	0.011903	0.17261	0.15502	0.54357	0.0080446	0.65583	0.13744	0.21157	9.2655e-08	0.00055037	1	1
29942	PURG	8	30853320	30891231	82	0.63191	0.04678	0.080732	2.3739e-07	1.0557e-06	0.0082774	0.65458	0.65413	0.17421	0.051027	0.0081971	0.92907	0.11675	2	1
54904	WHSC1L1	8	38127217	38239872	224	0.00086161	0.055565	0.38076	0.53862	0.11463	0.54259	0.49375	1.1613e-06	0.15542	0.71988	0.00010302	0.012381	0.099411	1	1
137994	LETM2	8	38240041	38267045	64	0.00077281	0.16302	0.43046	0.30747	0.18227	0.71865	0.48033	4.7006e-07	0.16056	0.71914	0.0002216	0.0044539	0.052698	1	1
8754	ADAM9	8	38854505	38962780	321	0.89519	0.82083	0.55518	1.7657e-06	0.00030251	0.13845	0.00051714	0.43519	0.1167	0.20545	0.68231	0.7402	0.0055077	1	1
4986	OPRK1	8	54138276	54164257	181	0.60035	0.25269	0.0061014	0.45827	0.34541	0.0039377	0.24622	0.16946	1.0121e-06	0.087445	0.005857	0.021866	0.00021854	1	1
79776	ZFHX4	8	77593515	77779521	547	1.9695e-07	0.02329	0.016981	0.00082956	0.00011037	0.12736	0.47269	0.22431	0.14909	0.45478	0.031115	0.37911	0.13474	1	1
55529	TMEM55A	8	92006499	92053203	144	5.2503e-05	0.0008113	0.068686	6.2547e-05	0.00051206	0.07032	0.081455	0.056109	0.00060423	7.8391e-05	0.00098285	0.68664	1.791e-07	0	2
7534	YWHAZ	8	101930804	101965717	124	0.52605	0.48447	0.93797	0.16344	0.96523	0.60631	0.47614	0.56107	0.90841	0.076631	1.2131e-06	0.70904	0.32226	1	1
55074	OXR1	8	107282406	107764922	1703	0.00035444	0.73563	0.00016161	0.041224	3.3806e-06	4.8076e-05	0.015322	0.026106	0.28883	0.1005	0.0003344	0.017098	3.7288e-07	0	2
7227	TRPS1	8	116420724	116713299	773	0.00028534	0.39652	0.22606	1.7541e-05	3.3786e-09	4.733e-05	0.025247	1.8048e-07	0.0010024	0.00037362	0.23765	0.15573	3.1512e-08	2	3
51571	FAM49B	8	130851839	131028897	500	1.803e-07	0.54154	0.4994	3.7262e-08	0.0001799	0.00027603	0.021722	0.00013972	0.097394	0.011244	0.44937	0.39777	4.7798e-06	2	1
27161	AGO2	8	141541264	141645646	452	0.0030864	0.12454	0.00027655	1.5503e-11	0.058218	0.034422	0.031323	0.41639	0.0073667	0.00010976	0.21832	6.4579e-06	1.1356e-08	1	3
5747	PTK2	8	141668481	142011412	940	0.0047312	0.14107	0.0018316	4.2953e-07	0.0049047	0.3493	0.021308	0.47292	0.063918	1.0668e-06	0.10969	1.9343e-05	3.0831e-07	2	3
203062	TSNARE1	8	143293441	143484543	940	0.50479	0.061419	0.11919	0.0052166	0.00053891	4.4101e-08	0.00015145	0.00014173	0.0021439	0.023739	0.3909	0.63549	6.2343e-05	1	1
8000	PSCA	8	143751726	143764145	78	0.51459	0.12303	0.6618	0.63829	0.0068335	0.25613	0.095327	0.31416	0.01965	0.43108	1.0915e-06	0.38888	0.013589	1	1
169792	GLIS3	9	3824128	4300036	2799	0.019457	0.34136	7.2131e-07	1.9343e-06	0.40053	0.13428	2.3868e-06	0.0025002	0.0029113	1.3316e-06	3.9147e-06	3.3968e-07	1.333e-11	5	3
8777	MPDZ	9	13105700	13279660	479	0.3114	0.45802	0.14654	0.27605	0.0014598	0.3063	0.014814	0.078449	0.00073736	0.098991	4.1604e-08	0.0079528	7.0123e-06	1	1
1993	ELAVL2	9	23690097	23826342	657	0.054173	0.0052562	7.1921e-06	5.6432e-06	0.0018625	0.24429	8.8168e-05	0.00087429	0.0012717	5.8798e-07	6.6847e-07	1.3632e-08	1.9503e-11	3	3
158038	LINGO2	9	27948084	29212998	7018	0.00034775	0.044779	0.0067302	5.8045e-05	0.00070626	0.01012	0.0076454	0.13348	0.094486	0.070014	0.060427	0.20886	5.3112e-07	0	2
6096	RORB	9	77112252	77303534	610	0.0095711	0.40018	0.56194	0.01575	0.11378	0.032248	4.9885e-07	0.11725	0.050482	0.16775	1.1218e-05	0.00067319	0.00012306	1	1
158158	RASEF	9	85594500	85678043	202	0.50377	0.81516	0.014919	0.011236	0.0038932	0.1088	4.3136e-08	0.20385	0.035319	0.00065684	0.17702	0.026584	7.1385e-06	1	1
80318	GKAP1	9	86354336	86444431	278	0.058501	0.090182	0.11244	0.21151	0.44861	0.0086454	0.0021666	1.6439e-05	9.2467e-05	1.1593e-06	0.27807	0.097566	0.0001011	1	1
4915	NTRK2	9	87283417	87641985	1231	0.00086731	0.088647	0.018144	7.9069e-08	2.5098e-06	4.144e-06	0.00052565	0.029679	0.027998	0.00025779	0.7046	0.097077	7.513e-08	2	3
158293	FAM120AOS	9	96208776	96215874	28	0.0064386	0.00031866	1.6993e-05	1.6891e-05	0.019543	0.00030824	9.7077e-06	9.9503e-07	0.013102	3.4429e-05	0.22572	0.099099	3.8247e-09	1	3
23196	FAM120A	9	96214173	96328397	477	0.00032881	6.9079e-09	2.3252e-06	1.3935e-08	0.00017979	4.0643e-05	6.6139e-08	2.8619e-08	0.0030391	9.8853e-06	0.23327	0.00069864	3.4008e-12	5	3
5253	PHF2	9	96338909	96441869	604	0.033944	3.799e-11	0.0010713	8.6224e-07	0.00088694	0.00037956	0.0012776	1.2333e-05	0.078022	0.0098469	0.11951	0.0028093	1.0267e-08	2	3
5727	PTCH1	9	98205264	98279247	290	1.3866e-06	0.010052	1.9339e-06	2.7901e-06	0.00029058	7.3626e-05	8.9517e-09	0.0008184	4.5868e-07	1.4244e-11	0.0012058	1.2656e-07	8.1593e-14	6	3
8013	NR4A3	9	102584137	102629173	68	0.075887	0.27806	0.51673	0.065691	0.15199	5.0159e-07	5.2397e-08	0.00305	0.058069	2.2386e-05	0.016581	7.9295e-07	8.7586e-08	3	3
55014	STX17	9	102668915	102736818	146	0.58829	0.96013	0.27516	0.038669	0.19852	0.01843	0.0010216	0.15149	0.00034164	9.8349e-07	0.18978	0.25535	0.0016013	1	1
7357	UGCG	9	114659206	114697649	235	0.79228	0.006811	0.55211	0.51818	0.30805	0.0025396	0.28774	0.882	0.36993	0.82416	0.062716	3.2029e-07	0.01196	1	1
3371	TNC	9	117781854	117880536	453	0.29983	0.84775	0.12465	0.52983	0.34706	0.59053	0.115	0.61829	0.97044	1.012e-06	0.062246	0.58585	0.02968	1	1
23245	ASTN2	9	119187504	120177317	4805	0.078525	0.035985	0.0044318	4.7547e-07	1.0153e-06	0.55965	0.0019792	0.0099354	0.28751	1.1869e-05	0.10549	2.8889e-05	1.2572e-05	2	1
54542	RC3H2	9	125606835	125667562	149	0.0012256	9.394e-09	0.19644	0.0057871	2.3187e-07	0.36642	0.61682	0.8721	0.8694	0.17505	0.021635	0.52831	0.00065284	2	1
10773	ZBTB6	9	125670335	125676365	14	0.026932	9.2882e-08	0.10529	0.015574	8.9046e-08	0.33161	0.57568	0.98247	0.67915	0.12562	0.069832	0.32087	0.0024057	2	1
57684	ZBTB26	9	125677845	125693792	38	0.00091418	1.016e-07	0.21853	0.022105	1.9126e-07	0.43957	0.94758	0.93363	0.69141	0.16319	0.037641	0.61259	0.0013803	2	1
23637	RABGAP1	9	125703288	125867147	396	0.0058699	1.4571e-07	0.067453	0.018367	1.1139e-08	0.48429	0.28752	0.75294	0.60868	0.051074	0.13796	0.51349	0.00077192	2	1
55342	STRBP	9	125878338	126030855	267	0.005441	1.02e-07	0.060923	0.06758	1.0091e-08	0.41709	0.21877	0.65442	0.39964	0.19083	0.21894	0.67569	0.0040117	2	1
57706	DENND1A	9	126141933	126692423	2138	0.028747	0.67465	0.73711	0.26404	0.15155	2.0174e-13	8.1989e-06	0.44639	5.6754e-12	0.0059283	0.66167	0.0092526	0.0029079	2	1
286205	SCAI	9	127704887	127905838	694	0.12636	0.67118	0.1704	0.42183	0.20303	6.4256e-06	0.00040185	0.014242	0.0032763	7.8516e-05	1.5552e-09	0.00053066	4.1817e-06	1	1
5537	PPP6C	9	127908852	127952218	173	0.35541	0.66014	0.20446	0.25087	0.51364	5.4143e-07	7.8685e-06	0.0025621	0.000108	6.6199e-06	2.3387e-10	0.00052968	1.521e-07	2	3
10244	RABEPK	9	127962821	127996438	138	0.66869	0.70075	0.094179	0.37325	0.34154	1.3337e-06	2.1047e-05	0.0055775	0.0001707	1.4789e-05	3.078e-10	0.00064857	5.956e-07	2	3
3309	HSPA5	9	127997127	128003666	14	0.80728	0.54044	0.46548	0.58622	0.5393	2.162e-06	0.00028722	0.0025469	0.00068474	0.00073848	6.3612e-06	0.0024134	9.3128e-05	1	1
26130	GAPVD1	9	128024073	128127290	289	0.58116	0.82138	0.21079	0.16737	0.73634	0.0005489	0.0016944	0.0013441	0.028974	8.0292e-07	5.9826e-07	0.0001318	1.5659e-05	2	1
9442	MED27	9	134735497	134955274	540	0.11752	7.2677e-07	0.057642	0.0067947	1.6255e-05	0.097935	0.40425	0.009817	0.032836	0.021487	0.77824	0.4528	1.1505e-05	1	1
105	ADARB2	10	1223253	1779670	2845	0.0083855	0.26999	0.37165	0.22689	0.49787	5.3919e-07	0.38712	0.34971	0.58593	0.040635	0.011941	0.38246	0.00071467	1	1
10659	CELF2	10	10838851	11378674	2339	4.6966e-08	0.012383	4.659e-05	6.3316e-08	2.5051e-08	0.59588	1.4842e-05	0.01222	0.53698	0.00031693	0.021204	0.010448	1.6961e-09	3	3
222389	BEND7	10	13480484	13570587	401	0.24954	0.51612	2.6658e-05	3.2287e-07	7.8362e-06	0.0004043	0.075894	0.014597	0.28983	0.012274	0.0014484	0.031885	3.1878e-06	1	1
57209	ZNF248	10	38065454	38147012	376	0.057789	0.39029	0.015932	4.0784e-07	0.14839	0.48936	0.02046	0.027088	0.82484	0.45679	0.62422	0.58121	0.0033165	1	1
219621	C10orf107	10	63422709	63526524	526	0.4227	0.028585	0.00078968	0.013558	0.2316	0.05928	0.085593	0.041717	0.0074397	8.3335e-07	0.0068493	0.1317	0.00010631	1	1
9044	BTAF1	10	93683526	93790755	306	0.31294	0.044912	0.25177	0.94372	0.0039404	0.026306	0.06011	0.079693	0.42398	0.015096	0.12754	2.5177e-06	0.00047198	1	1
54708	38412	10	94050920	94113721	151	0.56473	0.032595	0.48876	0.69503	0.072458	0.00016531	0.039733	0.038157	0.17043	0.050891	0.086574	2.6075e-06	0.002463	1	1
51684	SUFU	10	104263719	104393214	380	0.13811	0.30311	0.63761	0.23639	0.32173	0.019823	1.3191e-06	0.31503	0.55031	0.65069	0.05333	0.062017	0.071679	1	1
81603	TRIM8	10	104403326	104418076	31	0.029598	0.053089	0.5123	0.23044	0.20295	0.014146	2.4957e-06	0.2384	0.41187	0.16141	0.07634	0.0097309	0.022253	1	1
403	ARL3	10	104433484	104474190	84	0.13483	0.83297	0.85972	0.086894	0.60047	0.0023047	3.9096e-08	0.3689	0.27455	0.069384	0.04216	0.015632	0.026063	1	1
118980	SFXN2	10	104474298	104498947	52	0.29235	0.80706	0.87782	0.19113	0.71829	0.00011822	1.7069e-08	0.35072	0.23562	0.0050622	0.0096479	0.017521	0.0086832	1	1
54838	WBP1L	10	104503727	104576022	253	0.49927	0.64807	0.89692	0.050794	0.6615	5.8366e-06	1.1368e-09	0.01548	0.10222	0.012214	0.0018175	0.21422	0.00087673	1	1
1586	CYP17A1	10	104590288	104597290	24	0.025672	0.40247	0.5692	0.098187	0.25085	3.8976e-10	1.4652e-11	0.0044227	0.00022905	0.0050269	0.014628	0.10528	5.0054e-05	2	1
119032	C10orf32	10	104613967	104624718	26	0.0034747	0.27864	0.67375	0.18021	0.34146	6.9511e-12	1.2452e-12	0.0032713	5.5305e-05	0.00073739	0.0020734	0.25135	9.2755e-06	2	1
57412	AS3MT	10	104629183	104661656	141	0.010086	0.43936	0.62591	0.1236	0.54801	2.0163e-14	4.6156e-14	3.4068e-05	1.5899e-06	5.9049e-05	8.2968e-05	0.29197	7.7091e-08	3	3
54805	CNNM2	10	104678075	104838344	564	0.0078481	0.57169	0.57548	0.24233	0.55315	3.3969e-13	5.4015e-13	0.0002177	9.0827e-05	0.0025883	0.0010421	0.4227	3.7122e-06	2	1
22978	NT5C2	10	104847774	104953063	347	0.0070901	0.61758	0.62413	0.20795	0.46715	2.4952e-13	5.6724e-13	4.5667e-05	0.00014609	0.0028128	0.001014	0.36436	3.1139e-06	2	1
6877	TAF5	10	105127724	105148822	45	0.67412	0.42966	0.95236	0.45549	0.71983	1.1772e-06	0.05481	0.001159	0.068011	2.1934e-05	0.003364	0.22134	0.0042133	1	1
22984	PDCD11	10	105156387	105206052	131	0.52091	0.063433	0.632	0.031204	0.65791	2.7486e-07	0.0040997	0.00030352	0.099286	0.0010759	0.00057971	0.72261	0.0005208	1	1
255022	CALHM1	10	105213144	105218648	19	0.11195	0.3535	0.61615	0.33866	0.91505	1.0987e-06	0.0051446	0.042317	0.00034212	0.0012738	0.0021945	0.32449	0.011162	1	1
22986	SORCS3	10	106400859	107024993	3080	0.60792	0.00014635	1.6976e-13	4.3465e-09	1.6371e-10	0.098554	0.029582	0.25584	3.3805e-07	7.3102e-05	0.020561	0.00069374	8.3794e-11	4	3
5407	PNLIPRP1	10	118350478	118368687	74	4.4505e-07	0.19437	0.35426	0.28059	0.00016732	0.48732	0.052917	0.12611	0.36052	0.4353	0.35687	0.0098817	0.0014606	1	1
2018	EMX2	10	119301956	119309057	22	0.00083997	0.086727	0.00071823	5.9425e-05	0.00090883	0.0010584	0.0060069	0.0028685	0.000231	0.043639	0.0031651	0.001051	8.7773e-08	0	2
54764	ZRANB1	10	126605704	126676005	196	0.62752	0.019235	1.9082e-08	3.8028e-06	0.00010291	0.53345	0.63615	0.045394	0.13062	0.34452	0.4647	0.084168	0.00065369	1	1
8038	ADAM12	10	127700960	128077127	1825	9.6065e-06	0.48972	3.6933e-05	0.00052785	0.068529	0.026599	0.14279	0.0013584	0.22353	0.24912	0.057777	0.22243	1.1804e-06	0	2
81846	SBF2	11	9800214	10315754	2434	0.16218	0.56193	0.34501	0.0037692	0.46592	1.1282e-06	8.486e-05	0.11487	0.001262	0.004942	0.001802	0.14738	2.9663e-06	1	1
406	ARNTL	11	13299325	13408813	382	1.279e-09	0.0018818	3.351e-07	0.1062	0.00015251	0.0019869	0.038644	0.38068	0.36498	0.31486	9.1563e-16	1.104e-12	1.0917e-11	4	3
55553	SOX6	11	15987995	16497935	1369	0.00022893	0.0025975	4.9881e-08	7.9728e-08	1.2873e-07	0.18764	0.00019268	0.03871	0.05682	5.4919e-05	0.0011448	0.078883	7.311e-08	3	3
144108	SPTY2D1	11	18627948	18656020	125	0.35595	0.34225	0.48421	0.00035183	0.084717	0.49698	0.13115	0.6754	0.46402	1.0864e-06	0.18468	0.001074	0.004695	1	1
627	BDNF	11	27676440	27743605	178	0.0046125	0.13285	0.017037	0.076435	0.060073	2.7922e-09	7.8535e-08	0.0060083	0.0019132	0.41818	0.073526	0.52961	0.0054769	2	1
26610	ELP4	11	31531297	31806073	586	0.00077302	0.6268	0.34004	0.81667	0.74634	0.0070777	7.1835e-07	0.27893	0.043859	0.11348	0.0003544	0.0029497	0.00098817	1	1
5080	PAX6	11	31806340	31839509	91	1.7284e-09	0.25645	0.00021291	0.00012535	0.02459	1.7148e-06	1.0987e-10	0.00033469	0.0054708	0.0086581	1.8527e-06	0.014587	6.9556e-11	4	3
57586	SYT13	11	45261853	45307884	186	0.0024942	0.003302	0.014452	0.0012752	0.0013263	0.087326	0.17767	0.00042694	0.025492	0.055942	0.029119	0.026532	9.9935e-07	0	2
8534	CHST1	11	45669239	45687206	81	0.0010993	0.26181	0.27483	0.21083	0.54998	0.1869	0.0059525	1.8491e-06	0.00045796	0.10741	0.63727	0.27869	0.043282	1	1
90993	CREB3L1	11	46299189	46342972	126	0.31008	0.0043885	1.4634e-08	0.00045518	3.0779e-09	0.0023881	0.0022222	0.0017667	3.0223e-05	0.024424	0.71338	0.004246	1.285e-06	2	3
8525	DGKZ	11	46354455	46402104	135	0.26549	0.032805	0.0027876	0.04108	0.0022917	0.0018524	0.032237	0.67002	1.0756e-06	0.0013225	0.48179	0.26452	0.0011698	1	1
4192	MDK	11	46402334	46405387	5	0.16718	0.010877	2.2921e-05	0.001564	0.00027519	2.8011e-05	0.0004333	0.020836	8.0287e-08	0.1447	0.20786	0.10107	2.8751e-06	1	1
55626	AMBRA1	11	46417962	46615619	442	0.14863	0.015588	0.00017878	0.135	0.00023605	0.0042586	0.047741	0.4511	1.2536e-07	0.014407	0.2046	0.20797	0.0002556	1	1
283254	HARBI1	11	46624856	46638933	28	0.09023	0.010959	0.0010181	0.17208	0.0049866	0.014366	0.20606	0.39408	1.39e-06	0.32954	0.89883	0.46197	0.0025444	1	1
9776	ATG13	11	46638826	46697569	137	0.061963	0.0053982	8.6603e-05	0.1185	0.00023256	0.0003781	0.079792	0.31194	9.1427e-08	0.019499	0.37267	0.23595	0.000102	1	1
392	ARHGAP1	11	46698625	46722215	57	0.17782	0.00013972	4.0334e-07	0.00060724	7.2292e-07	4.6257e-06	0.014652	0.14552	7.5277e-10	0.024094	0.54841	0.26513	3.0684e-07	3	3
79797	ZNF408	11	46722317	46727466	15	0.14979	7.1678e-05	4.6774e-05	0.0034424	2.3218e-06	0.0010059	0.10537	0.54522	2.4367e-05	0.020096	0.090282	0.75573	1.1408e-05	1	1
2147	F2	11	46740743	46761056	83	0.14714	0.00028031	1.0677e-05	0.0059966	9.6653e-09	0.06681	0.41134	0.67088	2.2833e-06	0.0086195	0.70785	0.38005	1.958e-05	2	1
9793	CKAP5	11	46765084	46867859	229	0.12257	3.7542e-05	4.9021e-08	0.00012383	3.4e-11	0.0018414	0.12716	0.33472	1.1828e-07	0.00048363	0.41224	0.031396	2.3457e-08	3	3
4038	LRP4	11	46878268	46940173	182	0.10217	0.00086627	4.5376e-07	0.00039309	2.9541e-10	0.0053931	0.10144	0.093945	1.4896e-07	0.0012476	0.27435	0.17618	6.9157e-08	3	3
79096	C11orf49	11	46958240	47185932	523	0.18787	4.3351e-05	2.515e-11	2.2569e-06	4.8269e-12	0.0002673	0.16032	0.29396	1.0704e-06	0.00012965	0.47981	0.017333	1.7352e-09	4	3
84364	ARFGAP2	11	47185849	47199054	37	0.49045	0.00048173	2.1899e-09	7.0805e-05	5.952e-10	0.00011701	0.12973	0.39369	3.3697e-06	0.0025512	0.58208	0.0020279	3.3898e-07	2	3
29763	PACSIN3	11	47199073	47208010	25	0.27696	8.1603e-05	1.1014e-10	1.5223e-06	4.3816e-11	0.00024552	0.13226	0.27794	1.4811e-05	0.0053493	0.63229	0.00037246	1.3154e-08	3	3
8567	MADD	11	47290927	47351582	196	0.34377	0.11374	8.1667e-07	9.2404e-06	0.00077033	1.3904e-06	0.092055	0.0054292	0.0005056	0.38404	0.16699	0.00017868	1.58e-06	2	3
4607	MYBPC3	11	47352957	47374253	79	0.2032	0.0067076	2.1294e-07	1.546e-08	0.00016769	1.3454e-07	0.072609	0.00090162	2.7433e-06	0.35077	0.44341	3.3557e-05	2.2066e-08	4	3
6688	SPI1	11	47376409	47400127	100	0.034743	7.0064e-09	2.7542e-07	1.6424e-07	0.0023089	1.5371e-07	0.00083267	0.0038423	1.1013e-11	0.7	0.20214	7.2268e-05	6.8219e-10	5	3
91252	SLC39A13	11	47428683	47438051	32	0.067909	1.4839e-08	5.924e-08	5.9099e-09	0.00041679	8.647e-08	0.00046281	0.00082953	2.433e-11	0.58476	0.082909	2.3122e-05	2.1409e-10	5	3
5702	PSMC3	11	47440320	47448024	19	0.39101	1.829e-07	5.6417e-07	3.6028e-08	0.00013909	3.3778e-06	0.0099436	0.0006505	3.8362e-10	0.91575	0.37331	0.0001131	5.7188e-09	4	3
5913	RAPSN	11	47459308	47470730	46	0.18864	0.00019661	3.6513e-05	6.5577e-07	0.0013471	2.7323e-05	0.035661	0.00036665	5.3633e-06	0.72742	0.36682	0.0037581	2.144e-06	1	3
10658	CELF1	11	47487489	47574792	248	0.012673	0.00048036	3.5782e-05	0.00065937	0.00016494	0.00056535	0.01673	0.062293	4.426e-06	0.7773	0.21052	0.0024356	7.8464e-07	0	2
4722	NDUFS3	11	47600562	47606115	12	0.033042	0.00034531	0.00022027	0.010092	0.012046	0.0012808	0.051413	0.19086	2.6345e-07	0.81835	0.14019	0.014538	3.1211e-05	1	1
114900	C1QTNF4	11	47611216	47615961	8	0.0057634	9.1559e-07	1.7476e-06	0.00019205	0.001418	1.3339e-05	0.00029056	0.055398	7.3456e-10	0.064321	0.1302	0.0035832	1.2127e-08	3	3
79841	AGBL2	11	47681143	47736928	179	0.020151	2.8445e-06	1.6704e-08	8.0232e-06	1.3708e-05	6.4166e-05	0.021326	0.032933	2.0883e-10	0.93485	0.050658	1.6586e-06	1.5193e-09	3	3
23360	FNBP4	11	47738055	47789012	176	0.023173	3.4485e-06	4.7318e-08	3.101e-05	3.356e-05	0.00014469	0.038456	0.10149	4.491e-10	0.94332	0.039261	9.3415e-06	6.9118e-09	2	3
23279	NUP160	11	47799670	47870057	237	0.022846	2.0796e-06	3.8946e-08	1.1326e-05	1.2678e-05	7.8849e-05	0.014216	0.048982	2.4856e-10	0.95175	0.02237	3.0422e-06	1.7726e-09	3	3
101060256	LOC101060256	11	49881567	49896588	60	0.37662	0.13647	0.00048409	0.0049411	7.1452e-08	0.62195	0.90859	0.69713	0.19525	0.49971	0.19601	0.0042808	0.0030881	1	1
710	SERPING1	11	57365027	57382326	49	0.0001579	0.0027612	0.17768	0.0048614	0.00097961	0.5742	5.1839e-07	0.0083216	0.54912	1.2681e-06	4.06e-07	0.0037334	1.8049e-07	3	3
25921	ZDHHC5	11	57435223	57468659	96	0.00016643	0.0043346	0.027063	0.0045424	0.0025308	0.51126	6.8667e-09	0.00018099	0.59668	4.8063e-08	7.1098e-12	8.8341e-07	2.2134e-10	4	3
219541	MED19	11	57471182	57479804	20	0.0021953	0.016849	0.09086	0.0018769	0.0010203	0.026632	6.258e-07	0.00063557	0.62559	3.4062e-06	5.5665e-08	5.2127e-05	3.1783e-09	2	3
51075	TMX2	11	57479995	57508445	67	0.00019226	0.012874	0.086234	0.0069328	0.00065812	0.56401	8.0637e-08	0.00013716	0.45933	1.1731e-08	6.1997e-12	8.5764e-08	2.8941e-10	4	3
280636	C11orf31	11	57508722	57510883	8	9.9528e-05	0.019297	0.090362	0.021279	0.01152	0.18501	2.5605e-06	0.0005562	0.13262	3.3172e-05	7.2717e-09	7.1226e-06	2.7735e-08	2	3
1500	CTNND1	11	57520756	57586652	159	0.00011168	0.0089038	0.060752	0.0060681	0.00078615	0.41218	2.5319e-07	0.00026525	0.76166	6.4347e-08	1.6071e-11	6.0369e-07	6.6108e-10	4	3
219965	OR5B17	11	58125598	58126542	4	0.01327	0.55238	0.39037	0.0045745	0.17591	9.317e-06	5.5532e-07	0.030934	0.3353	0.0096791	0.19857	0.37499	8.5691e-05	1	1
441608	OR5B3	11	58169938	58170882	14	0.005967	0.50302	0.27656	0.0017683	0.033656	1.5334e-06	2.8868e-06	0.048502	0.39198	0.0035917	0.073857	0.19224	1.7368e-05	1	1
9404	LPXN	11	58294344	58345688	147	0.036608	0.0093445	0.37526	0.090728	0.4032	0.026662	4.2836e-07	0.47268	0.45387	0.30059	0.86894	0.59174	0.1758	1	1
80829	ZFP91	11	58346587	58389023	140	0.024043	0.0088863	0.55327	0.0087235	0.17891	0.001274	5.1494e-07	0.804	0.094303	0.3829	0.65714	0.40248	0.052152	1	1
747	DAGLA	11	61447905	61514474	217	0.01641	0.67991	0.015401	0.095273	0.0095454	0.076599	0.45489	2.3513e-06	0.133	0.055589	7.0657e-05	0.0035121	0.00012224	1	1
745	MYRF	11	61520121	61555990	89	8.6312e-10	0.38324	0.00035969	0.18627	0.042967	0.097531	0.18169	0.00014929	0.46029	0.3659	0.041557	0.20889	0.0024329	1	1
746	TMEM258	11	61556602	61560085	8	1.6553e-08	0.19672	0.007364	0.81846	0.63732	0.26348	0.86411	0.31135	0.44526	0.21028	0.0060939	0.62043	0.61673	1	1
3992	FADS1	11	61567097	61584529	37	6.0084e-10	0.092531	0.00026779	0.57312	0.40477	0.83346	0.49982	0.52092	0.46363	0.73896	0.025493	0.83755	0.59285	1	1
9415	FADS2	11	61583675	61634826	237	6.3782e-10	0.04726	0.020909	0.78808	0.47113	0.69704	0.24262	0.765	0.43903	0.98742	0.010964	0.66797	0.83082	1	1
283234	CCDC88B	11	64107690	64125006	61	0.83354	0.066925	0.26035	0.011179	2.9546e-07	0.080415	0.78054	0.30621	0.7793	0.00061181	0.098675	0.017333	0.016046	1	1
8986	RPS6KA4	11	64126625	64139687	31	0.62874	0.13275	0.26487	0.03344	1.6698e-06	0.28977	0.5947	0.74038	0.52648	0.012356	0.1641	0.033658	0.049463	1	1
55690	PACS1	11	65837747	66012218	447	0.25679	0.66858	0.0040974	5.7888e-05	1.092e-07	0.71476	0.36085	0.093612	0.0050703	0.27272	0.11159	0.012263	0.013929	1	1
10897	YIF1A	11	66052051	66056638	12	0.0036819	0.69695	0.0095331	0.0032025	1.3591e-06	0.92589	0.63111	0.1592	0.35045	0.13898	0.042601	0.016126	0.0058118	1	1
57558	USP35	11	77899858	77925757	105	0.036894	0.22619	0.015935	0.17756	0.59517	0.0053919	9.641e-05	0.38532	0.059267	2.7111e-06	0.025794	0.00014506	1.3843e-05	1	1
9846	GAB2	11	77926336	78128868	804	0.0045146	0.07794	0.033372	0.10853	0.21969	0.062519	0.0002356	0.36686	0.0674	1.7475e-07	0.055972	0.00087225	7.3152e-06	1	1
2915	GRM5	11	88237256	88796846	2898	3.8825e-05	0.1164	0.03252	0.00073378	0.00081387	0.16493	0.092003	0.0050097	0.0015139	5.5634e-05	0.00018309	1.6042e-05	7.2847e-07	0	2
143684	FAM76B	11	95502106	95522954	84	0.8483	0.0018437	0.98185	0.37001	0.81523	0.0097746	6.3332e-08	0.21088	0.232	0.52437	0.47306	0.60742	0.25365	1	1
9702	CEP57	11	95523625	95565857	186	0.72356	0.0012336	0.97075	0.36643	0.80918	0.0054601	4.6783e-09	0.10688	0.15014	0.45732	0.37473	0.52498	0.19106	1	1
8898	MTMR2	11	95566044	95657371	321	0.6154	0.010687	0.9669	0.23974	0.82067	0.025447	7.038e-08	0.016054	0.50753	0.73663	0.29996	0.33598	0.28366	1	1
53942	CNTN5	11	98891706	100229616	7313	6.0653e-05	1.1752e-05	5.3157e-08	0.00012637	0.0012512	0.1614	0.076587	1.3761e-07	0.013791	0.00020852	0.0013026	5.7104e-06	6.4857e-13	2	3
84437	MSANTD4	11	105878629	105892981	36	5.6838e-07	0.032836	0.043211	0.042822	0.08907	0.090381	0.020416	0.012062	0.92684	0.018395	0.0032695	0.22962	6.0281e-05	1	1
4684	NCAM1	11	112831969	113149158	1244	0.00017882	0.0011698	2.2308e-08	3.5828e-05	0.00054715	3.365e-06	5.5677e-05	1.1541e-11	0.019649	9.6525e-07	0.0019553	1.3052e-06	3.8636e-13	4	3
54970	TTC12	11	113185251	113244345	191	0.0013881	0.00094247	4.6028e-08	1.641e-09	8.524e-07	9.4884e-05	2.3052e-05	4.8102e-06	1.5937e-05	6.4392e-09	3.2675e-10	1.9067e-11	1.3734e-14	6	3
255239	ANKK1	11	113258513	113271140	66	0.0062181	0.0051747	5.7169e-07	5.7174e-09	0.00010849	4.016e-05	0.0042139	4.4064e-06	2.7359e-06	1.9897e-08	2.4673e-08	1.5783e-09	1.6694e-13	6	3
1813	DRD2	11	113280317	113346413	232	2.2129e-06	2.8132e-05	1.0354e-10	5.9258e-13	1.7191e-07	5.6061e-09	1.5317e-06	5.7821e-10	5.6538e-09	8.449e-14	2.1352e-13	3.3665e-12	3.5696e-22	11	3
7704	ZBTB16	11	113930289	114126702	686	0.0055878	0.0031537	0.00011054	0.00066541	0.00019911	0.0073555	1.5662e-08	0.0028687	0.31965	0.0025432	0.021113	0.61944	5.4555e-05	1	1
84623	KIRREL3	11	126293388	126870766	2576	0.023308	0.062286	3.2997e-06	0.0040525	0.0037666	1.1282e-08	1.6185e-07	0.003216	0.0067114	7.0101e-07	0.024311	0.092063	2.7688e-10	3	3
399979	SNX19	11	130745766	130786382	277	0.0064475	0.35645	0.13991	0.077091	0.20459	3.5975e-05	1.6623e-06	0.18685	0.1759	0.063867	0.0029183	0.029463	5.4237e-05	1	1
50863	NTM	11	131240371	132206716	4043	0.62181	0.2289	0.0033816	0.00078504	0.0032718	8.0563e-05	2.688e-05	0.0047728	3.6988e-05	1.3181e-06	0.0037405	0.0095362	8.1444e-06	1	1
4978	OPCML	11	132284875	133402403	4993	0.42272	5.497e-09	0.00021755	4.2911e-07	0.0017042	0.0038059	0.35712	0.027737	0.2368	0.00095485	0.12387	0.0027025	3.2272e-05	2	1
22997	IGSF9B	11	133778520	133826649	259	0.00063455	0.31197	0.00066278	0.00049046	0.00049213	5.8344e-05	3.9096e-11	0.024769	0.63719	0.00035022	0.0095109	0.031379	7.818e-09	1	3
4973	OLR1	12	10310899	10324790	66	0.02235	0.40422	0.00298	0.00021015	2.3062e-06	0.030659	0.022458	0.44533	0.10866	6.5761e-05	0.26658	0.022045	6.0907e-06	1	1
55885	LMO3	12	16701306	16761148	99	0.008927	0.48654	0.57825	0.38543	0.10319	0.28647	0.090616	0.5106	0.070655	0.31352	2.2041e-07	0.80013	0.53943	1	1
6660	SOX5	12	23682438	24715383	4047	0.0082375	8.056e-05	0.00016517	0.00032126	3.3669e-07	1.7759e-05	2.3842e-07	4.174e-08	0.047852	1.7854e-05	2.8855e-07	0.0053671	1.4268e-14	4	3
9169	SCAF11	12	46312914	46385898	138	0.19002	0.1053	0.10129	0.10992	0.13228	0.01031	0.12465	0.015263	0.00017368	1.3189e-06	9.7106e-08	0.36686	3.3572e-05	2	1
65244	SPATS2	12	49760688	49921208	401	3.9561e-05	0.40689	0.84666	3.8362e-05	0.27269	0.052068	5.6336e-06	1.5278e-05	0.00043938	0.0047977	9.0763e-09	2.3165e-08	2.3699e-07	2	3
91	ACVR1B	12	52345451	52390863	102	0.67008	0.026728	0.0024127	3.7769e-07	0.032975	0.015815	0.031506	0.0069831	0.029795	0.0018565	0.65389	0.062513	1.6347e-05	1	1
11052	CPSF6	12	69633317	69668138	78	0.45797	0.91363	0.86443	0.65577	0.36197	0.034989	0.89264	0.83856	0.91526	0.54886	2.2006e-06	0.99044	0.89507	1	1
6857	SYT1	12	79257773	79845788	1932	1.9482e-06	0.096828	0.4837	0.016772	9.9299e-06	0.0050185	0.30967	0.0026477	0.31259	0.078954	0.0012369	0.047862	5.4732e-06	1	1
25834	MGAT4C	12	86373037	87232681	3159	0.0061832	0.92333	0.0012311	5.7792e-07	0.42031	0.095103	0.38409	0.52471	0.015177	0.53507	0.065175	0.68955	0.036221	1	1
56899	ANKS1B	12	99128569	100378512	3962	2.0354e-05	0.046879	0.015875	0.082536	0.034883	2.1481e-08	3.7588e-05	7.601e-09	0.0024885	0.023406	6.18e-05	2.2424e-07	2.1564e-06	3	3
9671	WSCD2	12	108523511	108644314	429	0.45022	0.11671	0.041437	0.36503	0.12259	0.0024868	6.9494e-07	0.17051	0.078301	0.88194	0.001344	0.14691	0.014736	1	1
283446	MYO1H	12	109826439	109886176	355	1.5517e-10	0.24401	7.4427e-10	2.6327e-06	2.9501e-06	3.1041e-06	6.3695e-09	0.0020835	7.6105e-05	2.9918e-09	2.9203e-09	4.6402e-05	8.3993e-14	6	3
83892	KCTD10	12	109886460	109915165	164	1.0001e-06	0.65662	1.9544e-07	0.00083933	0.00039611	2.9132e-06	8.3099e-08	0.00055154	0.006029	2.9419e-07	1.2926e-06	0.0015691	5.8268e-11	5	3
89910	UBE3B	12	109915215	109974510	196	1.5524e-07	0.54331	1.0714e-07	0.00035904	0.00062711	5.715e-06	7.3694e-09	0.0012433	0.0057112	9.8057e-09	5.7473e-07	0.0012773	8.8651e-12	5	3
326625	MMAB	12	109991520	110011358	110	1.1611e-07	0.44764	7.0129e-07	0.00021392	0.0008163	2.0937e-05	6.1943e-09	0.0052758	0.0021953	7.3763e-09	1.5667e-06	0.0055067	2.2998e-11	5	3
4598	MVK	12	110011500	110035071	81	1.2311e-07	0.49872	9.2544e-08	0.00045744	0.00053547	4.6446e-06	6.4185e-09	0.0054118	0.0012492	8.6335e-09	8.0582e-07	0.0034976	8.0167e-12	5	3
84915	FAM222A	12	110152187	110208312	171	0.3022	0.32348	0.24	0.84031	0.11933	9.2681e-07	0.2486	0.73581	0.31843	0.062961	0.051751	0.91773	0.1416	1	1
4842	NOS1	12	117645921	117799607	342	0.00016089	0.10024	5.8435e-08	2.8091e-06	0.026453	0.038113	0.024554	0.15508	0.014558	1.2142e-07	0.0037829	0.0070407	3.5078e-09	2	3
51347	TAOK3	12	118587606	118810750	625	0.0011053	3.9936e-05	0.068724	0.0020297	4.1371e-05	0.00033067	0.00010844	0.18622	0.0053933	6.6805e-09	1.5179e-06	1.3068e-07	1.6282e-11	3	3
64426	SUDS3	12	118814358	118855840	157	0.00030533	8.3253e-06	0.0068861	0.0016066	1.5995e-06	0.001637	0.00027272	0.10544	0.00079987	2.3679e-08	1.0221e-06	3.4155e-08	1.1521e-11	4	3
10198	MPHOSPH9	12	123640943	123717785	296	0.0478	0.2192	0.061438	0.0011826	1.57e-07	0.12939	0.020348	0.060748	0.34794	0.10392	0.3556	0.19726	0.0043018	1	1
91574	C12orf65	12	123717844	123742651	94	0.074963	0.29317	0.10203	0.010613	9.3751e-07	0.13113	0.0046344	0.040874	0.35504	0.16118	0.28582	0.22291	0.016584	1	1
145173	B3GALTL	13	31774112	31906413	448	0.76558	0.17469	3.5787e-05	0.014488	0.00067016	0.0022095	2.7351e-05	0.0019866	0.00042927	0.046135	0.2739	0.076464	1.1457e-06	0	2
2262	GPC5	13	92050935	93519490	5335	0.0030668	0.4987	0.005	0.46992	0.46425	0.41405	3.5038e-07	0.3223	0.4723	0.48551	0.064887	0.71712	0.088934	1	1
10082	GPC6	13	93879078	95060274	4611	0.00016394	0.36856	2.4135e-07	0.031896	0.041074	0.098813	7.9953e-05	0.00016048	0.15738	0.025189	0.0099568	0.38557	3.687e-06	1	1
55608	ANKRD10	13	111530887	111567454	139	1.7964e-05	0.77411	0.18615	0.0060265	8.5848e-05	4.4347e-05	0.5511	8.3906e-05	0.075041	0.0026562	3.99e-10	2.0905e-05	3.9835e-08	1	3
10278	EFS	14	23825609	23834842	34	0.26653	2.2156e-06	0.11549	0.0030956	0.00028374	0.13146	0.11226	0.037788	0.01224	0.020991	0.86635	5.6337e-05	1.1828e-05	1	1
5587	PRKD1	14	30045685	30396899	1277	0.36575	0.039698	0.02368	0.00037099	0.00095687	0.011392	0.47846	0.059965	0.66967	3.6054e-07	0.0096222	0.51405	6.8495e-06	1	1
64067	NPAS3	14	33404115	34273382	3264	0.053022	0.16717	3.3235e-07	0.00035952	0.01307	0.29398	0.0029878	0.13413	0.75648	0.11201	0.17846	0.044643	0.0058205	1	1
161357	MDGA2	14	47308826	48144157	3179	0.26514	0.077378	0.40069	0.068756	0.074074	9.8316e-07	0.20324	0.52215	0.79311	0.10319	0.18672	0.23826	0.086862	1	1
83851	SYT16	14	62331567	62573915	1074	0.02289	0.003926	0.10007	0.23728	0.012477	0.033644	0.010759	0.23388	0.14059	4.7005e-07	0.010316	0.013879	2.3425e-05	1	1
8816	DCAF5	14	69517637	69619914	246	0.3465	0.00060784	0.0015734	9.0792e-06	3.3303e-07	0.0047303	0.017536	0.0033657	0.10175	3.3366e-09	0.0063196	0.053852	2.0462e-08	2	3
55218	EXD2	14	69658194	69710737	123	0.15898	2.2449e-06	3.5178e-05	2.4043e-06	2.9416e-09	0.00036087	0.0039739	0.00030441	0.0018805	6.6562e-11	0.0048654	0.020029	1.0712e-10	4	3
57452	GALNT16	14	69726681	69821190	371	0.08537	0.00019279	0.01107	0.00013969	4.2972e-06	0.0073275	0.024309	0.082261	0.10937	2.9102e-05	0.12223	0.00029599	1.6767e-07	0	2
6547	SLC8A3	14	70510934	70655787	789	0.39124	0.36545	0.29771	0.84552	0.40935	0.60748	0.13216	0.77603	0.36571	0.011891	1.3781e-06	0.3425	0.19243	1	1
9870	AREL1	14	75127955	75179807	161	0.00070502	0.11016	0.25141	0.00012443	0.0014155	1.2711e-07	1.7181e-07	0.0001254	0.00013978	0.12573	0.37069	0.00049796	5.4254e-08	2	3
56252	YLPM1	14	75230025	75304013	243	0.00020602	0.0025089	0.0055483	4.1015e-08	6.648e-09	8.5115e-12	4.6281e-09	2.9784e-06	1.6506e-08	0.038191	0.3534	7.5052e-08	1.6148e-12	6	3
283571	PROX2	14	75319736	75330562	48	0.0044191	0.077043	0.0904	9.737e-06	1.29e-06	9.6489e-11	9.2478e-08	0.00018167	3.8279e-06	0.15672	0.46557	5.973e-06	3.7543e-10	3	3
1743	DLST	14	75348594	75370450	89	0.00056258	0.032218	0.075564	5.1884e-07	2.4246e-08	1.4039e-11	7.0568e-09	4.1528e-05	2.9011e-08	0.048299	0.30764	1.8635e-06	1.8959e-11	6	3
83694	RPS6KL1	14	75370657	75389985	95	0.079422	0.048054	0.28179	4.2778e-05	8.3937e-05	1.0147e-09	2.2621e-06	0.0015575	3.0806e-05	0.26174	0.26249	0.00066103	8.605e-08	2	3
115708	TRMT61A	14	103995509	104003410	28	9.5956e-08	0.22643	0.0058078	0.0057649	0.00018767	0.018685	0.073741	0.063423	0.33424	0.52531	0.057227	0.89041	0.0044749	1	1
9716	AQR	15	35148552	35261995	498	0.27943	0.30871	0.002473	0.0042672	0.36337	0.0005825	2.2086e-06	0.027296	0.0049664	4.3213e-05	0.00033486	1.0023e-05	9.7997e-08	1	3
57519	STARD9	15	42867857	43013196	426	0.11162	0.67635	0.16087	0.11174	1.4463e-06	0.092743	0.0011586	0.11381	0.088492	0.012341	0.057878	0.55121	0.00017373	1	1
146059	CDAN1	15	43015760	43029417	58	0.068785	0.45186	0.082427	0.10721	1.8158e-06	0.085665	0.0017599	0.084811	0.03503	0.024502	0.1878	0.82195	0.00012406	1	1
619189	SERINC4	15	44086372	44092295	12	0.0084949	2.7333e-05	0.57418	0.1915	0.3703	0.0010924	0.045196	2.6302e-06	0.00027388	0.083564	0.043909	0.13409	6.1106e-05	1	1
80031	SEMA6D	15	47476403	48066420	2168	0.0059509	4.0331e-05	1.2028e-06	0.00030404	4.5974e-05	0.00084572	0.00024945	0.00756	0.12101	0.0004258	0.00018825	0.17761	3.0864e-08	1	3
102	ADAM10	15	58887403	59042177	548	0.19546	0.025314	0.42694	0.29842	0.44548	6.4356e-05	0.22583	0.0007979	2.4288e-08	0.44946	0.49031	0.69286	0.00098323	1	1
302	ANXA2	15	60639350	60690185	150	0.025172	7.3457e-05	0.86353	0.70277	0.3753	9.6053e-09	0.44715	0.40494	0.14075	0.42159	0.13461	0.058443	0.016697	1	1
64506	CPEB1	15	83211948	83316762	453	0.076964	0.11361	0.0011356	4.6337e-06	6.4084e-07	0.45334	0.17476	0.84156	0.30156	0.043712	0.2123	0.0038812	0.00089434	1	1
8120	AP3B2	15	83328033	83378660	180	0.13433	0.045459	0.00034054	1.5901e-05	4.6325e-07	0.42459	0.083565	0.70974	0.41198	0.0067526	0.042443	0.023791	0.00057168	1	1
123624	AGBL1	15	86623137	87572283	5449	0.0012804	0.038724	0.3537	0.0030387	0.030919	0.00035667	0.020725	4.4142e-05	0.049911	0.022332	0.00067914	4.6335e-06	1.1992e-06	0	2
4916	NTRK3	15	88419948	88800026	1304	0.40932	0.071685	2.0474e-05	0.059814	1.6198e-06	0.0090337	0.11859	0.057742	0.081307	0.01557	0.15011	0.51158	0.00010836	1	1
5045	FURIN	15	91411885	91426687	45	0.015854	0.36385	0.75746	0.044254	0.03686	0.59578	0.031931	0.00049196	0.38902	7.8412e-07	0.090045	0.27388	0.00095955	1	1
2242	FES	15	91427665	91439006	39	0.0049174	0.18696	0.46788	0.0025334	0.065173	0.64556	0.036868	0.0008336	0.55341	1.798e-08	0.1724	0.016181	4.7575e-05	1	1
54715	RBFOX1	16	5289469	7763342	18915	0.00020633	3.2157e-06	1.6755e-10	2.7792e-12	4.9187e-18	2.1211e-07	1.4982e-07	0.0048194	0.00075917	0.00025984	0.00032349	0.021831	1.3129e-15	5	3
729993	SHISA9	16	12995477	13334273	1703	0.0022572	0.15709	5.0484e-05	3.5678e-08	4.9373e-07	0.0074824	0.0095734	0.00076308	0.094716	0.38221	0.44726	0.022421	1.0666e-07	2	3
27327	TNRC6A	16	24741028	24837548	309	0.082374	0.40476	0.00022966	1.1753e-08	1.3611e-07	0.24292	0.16118	0.31182	0.57945	0.44067	0.27739	0.67068	0.023982	2	1
55911	APOBR	16	28505970	28510291	16	0.76478	0.0049949	0.27495	0.18963	0.07494	0.043818	0.52813	0.93425	5.222e-08	0.31148	0.12935	0.65432	0.044931	1	1
6817	SULT1A1	16	28616908	28634907	33	0.6161	0.0047752	0.23837	0.11467	0.0048811	0.056832	0.49676	0.64625	2.0682e-06	0.36084	0.050186	0.70769	0.034108	1	1
11273	ATXN2L	16	28834369	28848558	46	0.35637	0.0038879	0.1194	0.24428	0.0016199	0.032804	0.8606	0.41938	8.1052e-07	0.34983	0.16334	0.70118	0.092173	1	1
253982	ASPHD1	16	29912147	29931181	29	0.88389	0.67905	0.13725	0.32309	0.00014882	3.2343e-06	0.0060211	2.3586e-06	0.012364	0.41387	0.41071	0.26088	0.56418	1	1
253980	KCTD13	16	29917657	29937545	45	0.80804	0.51108	0.12188	0.25125	8.6448e-05	2.8948e-06	0.013523	9.7279e-07	0.013718	0.67658	0.46561	0.21691	0.58903	1	1
124446	TMEM219	16	29973351	29984373	29	0.71728	0.61932	0.053352	0.28943	0.0040655	3.1787e-09	4.0043e-05	0.00013185	0.011908	0.15691	0.72503	0.028831	0.12485	1	1
9344	TAOK2	16	29985188	30003583	36	0.74017	0.4584	0.17462	0.58135	0.00067877	2.1787e-08	7.9039e-05	0.00032533	0.027409	0.41887	0.91527	0.040859	0.15369	1	1
283899	INO80E	16	30007485	30017112	36	0.32403	0.089485	0.11894	0.14701	0.0032815	4.839e-08	0.00040432	0.005711	0.02239	0.47907	0.82185	0.006031	0.011221	1	1
8448	DOC2A	16	30016835	30023424	15	0.46078	0.15683	0.1104	0.13192	0.0058513	8.7764e-08	2.841e-05	0.0010907	0.0036519	0.5171	0.76599	0.02118	0.0075748	1	1
83723	FAM57B	16	30035748	30064338	55	0.63651	0.3357	0.35033	0.25472	0.041814	1.6684e-07	1.743e-06	0.00069099	0.0013777	0.52724	0.63313	0.14935	0.014567	2	1
83719	YPEL3	16	30103635	30108248	7	0.75804	0.51977	0.47795	0.82129	0.75275	1.0406e-05	1.0653e-06	0.013956	0.047202	0.32515	0.46373	0.8619	0.078905	1	1
3683	ITGAL	16	30483983	30534506	107	0.29186	0.35656	0.46444	0.059017	0.54769	2.4928e-06	0.0017201	3.3091e-05	0.0028795	0.081021	0.038646	0.32411	0.01693	1	1
1489	CTF1	16	30907928	30914881	10	8.5405e-06	0.078996	0.0065203	0.0028436	0.0002445	0.0055824	0.00099352	7.2818e-06	0.0030568	0.0030736	0.0071514	0.091113	1.0724e-06	0	2
54620	FBXL19	16	30934392	30960104	33	2.0053e-08	0.057562	0.001269	0.00044803	7.0802e-05	1.5592e-06	1.7084e-06	5.0464e-08	0.00029674	0.00033877	0.0055846	0.022036	8.4911e-10	4	3
9739	SETD1A	16	30968615	30995985	41	1.3112e-10	0.010722	0.0013769	1.9024e-05	8.1441e-07	3.5585e-06	4.4013e-07	2.1546e-09	0.00068032	0.00013537	0.0052812	0.0052686	3.4192e-11	4	3
80270	HSD3B7	16	30995949	31000473	10	5.1106e-09	0.037611	0.0085975	0.00010385	6.6527e-06	9.2062e-05	2.3449e-05	5.595e-08	0.0048665	0.0003099	0.006817	0.0075885	2.6974e-09	2	3
112755	STX1B	16	31000577	31021829	50	8.5556e-08	0.0015527	0.034749	0.0005176	6.69e-06	4.1857e-05	1.5926e-06	3.2612e-07	0.007827	0.00081523	0.0043719	0.0098761	6.4981e-10	3	3
6810	STX4	16	31044416	31051489	16	4.7127e-08	0.0024194	0.0019546	0.00034938	3.2639e-06	8.17e-06	9.7086e-07	7.912e-08	0.0044601	0.00017199	0.0035816	0.056831	5.1916e-10	3	3
79759	ZNF668	16	31072164	31085641	25	5.2815e-07	0.00059554	0.0036959	0.00022122	4.5817e-06	3.2273e-05	6.4807e-06	6.3873e-07	0.01992	0.0016182	0.011238	0.06887	6.0075e-09	2	3
9726	ZNF646	16	31085581	31094833	19	1.1246e-08	0.0070841	0.0028312	3.6432e-05	3.7565e-06	1.1488e-06	8.8413e-07	8.8337e-09	0.0076953	0.00031073	0.031863	0.029429	1.1326e-10	4	3
339105	PRSS53	16	31094745	31100289	13	3.6685e-08	0.0052228	0.0018975	3.2648e-05	8.1549e-06	1.8148e-05	3.3911e-07	2.4657e-08	0.004224	0.00034965	0.068374	0.02262	1.0751e-09	3	3
79001	VKORC1	16	31102175	31106699	10	2.1027e-05	0.024784	0.04412	0.012878	0.0076528	4.1335e-06	0.0004598	5.8571e-07	0.0013773	0.0036485	0.0080175	0.13687	1.2465e-06	1	3
10295	BCKDK	16	31119615	31124112	5	0.0050081	0.18124	0.0015335	0.030347	0.0081971	2.1357e-07	7.0249e-06	2.9557e-06	9.0114e-06	0.029892	0.011048	0.31071	1.4191e-07	1	3
84148	KAT8	16	31128985	31142714	35	0.0034464	0.27484	0.0016507	0.043943	0.0050377	8.5499e-07	1.3673e-05	1.47e-06	3.1421e-05	0.038846	0.054977	0.5761	6.232e-07	2	3
27324	TOX3	16	52471682	52581714	328	1.3989e-08	0.60724	0.11861	0.00097325	0.0024863	0.00017728	5.4379e-08	1.3106e-05	0.064867	9.6732e-09	1.341e-06	0.00088484	1.4569e-10	4	3
1009	CDH11	16	64916794	65160015	1212	0.04905	0.32524	0.77786	0.57478	0.66749	1.2674e-05	0.09219	1.1441e-06	0.032997	0.050917	0.019483	0.11402	0.0093397	1	1
164	AP1G1	16	71762903	71843006	302	0.017536	0.19483	0.23993	0.02967	0.0010691	0.091892	0.0304	2.6499e-06	0.69643	0.62113	0.58235	0.076322	0.31699	1	1
1012	CDH13	16	82660399	83830215	8865	0.46932	0.23828	0.0065918	0.15335	0.81536	1.8543e-07	2.6953e-08	1.4219e-08	0.14971	3.751e-10	0.0074297	0.00027949	2.4511e-07	4	3
51659	GINS2	16	85711280	85722588	53	0.0043937	6.5155e-05	0.0062516	0.081254	1.2302e-06	0.63463	0.053093	0.46615	0.51564	0.192	0.003392	0.083011	5.4653e-05	1	1
79791	FBXO31	16	87362942	87425708	308	0.00049258	0.26382	0.0039353	7.7849e-13	0.011384	1.4688e-05	0.015403	0.0001517	0.00014484	2.3185e-08	0.20878	0.00031832	6.5985e-11	2	3
81631	MAP1LC3B	16	87423157	87438380	72	0.0014137	0.12661	0.0024298	2.5608e-12	0.020727	9.9627e-07	0.00020439	3.8963e-06	4.7357e-05	2.2886e-08	0.03987	1.2045e-05	1.7816e-11	3	3
23174	ZCCHC14	16	87439852	87525870	501	0.0062944	0.71959	0.03868	3.6489e-06	0.21444	4.6477e-05	0.052888	0.00013145	0.00013957	2.2748e-07	0.18396	0.058397	7.2482e-07	1	3
115992	RNF166	16	88762903	88772829	69	0.013301	7.7469e-06	0.019666	0.00021733	1.5393e-06	0.024934	0.00030513	0.12729	0.31314	0.11701	0.17408	0.066962	2.4004e-06	1	3
348180	CTU2	16	88772891	88781794	107	0.00032512	0.00048258	0.15222	0.0014033	1.3514e-05	0.0040089	0.00081551	0.19378	0.12374	0.029717	0.15736	0.091043	2.1595e-06	0	2
9780	PIEZO1	16	88781746	88851372	635	2.5317e-06	0.011366	0.11451	1.7807e-06	3.0905e-05	0.027318	0.0044768	0.41558	0.27556	0.056254	0.052535	0.19575	3.1251e-06	2	1
124045	SPATA33	16	89724152	89736866	80	0.21674	0.59132	0.16421	0.22034	0.86488	0.31839	0.70078	0.49715	0.10538	0.00048613	1.7047e-07	0.12043	0.088796	1	1
1801	DPH1	17	1933431	1947183	56	0.56723	0.95821	0.63677	0.1585	0.37432	2.0672e-06	0.0017661	0.059092	0.00063327	0.0028864	1.1747e-05	0.0010862	0.00066154	1	1
9905	SGSM2	17	2240806	2284353	227	0.44028	0.29675	0.040326	0.0042503	0.001537	0.057247	0.10796	0.036827	0.010764	0.046694	9.0718e-08	0.071344	4.9154e-05	1	1
5048	PAFAH1B1	17	2496923	2588909	315	0.027666	0.13535	7.1094e-05	0.0015246	4.5992e-05	0.0029489	0.095947	0.309	0.015477	0.0032077	0.18824	0.020124	2.5617e-06	0	2
23277	CLUH	17	2592680	2615053	57	3.8077e-05	0.18301	2.6415e-10	3.4218e-05	5.9213e-09	0.0008027	0.0049166	0.49834	0.015668	1.8267e-05	2.4988e-05	2.7291e-07	2.6941e-11	3	3
4927	NUP88	17	5289346	5323400	230	0.03023	0.51147	0.57887	0.58093	0.50726	2.0921e-06	0.19174	2.0146e-07	0.33882	0.11386	0.035174	0.15118	0.0024647	2	1
708	C1QBP	17	5336099	5342471	38	0.29421	0.55771	0.23757	0.13336	0.2199	1.2142e-06	0.26148	0.0007979	0.35482	0.59647	0.10502	0.61794	0.10409	1	1
23587	ELP5	17	7155372	7163259	21	0.00032823	0.54306	0.032202	0.059009	4.6686e-07	0.69322	0.64655	0.42966	0.36716	0.22494	0.0093101	0.0021611	0.0024559	1	1
5187	PER1	17	8043788	8059723	47	0.51008	0.12196	0.014244	0.077735	0.00010526	0.00015751	3.4287e-05	5.2579e-08	0.00040439	0.010704	0.0013963	0.21516	3.5988e-07	1	3
6844	VAMP2	17	8062465	8066293	8	0.73755	0.15274	0.26285	0.61112	0.023895	0.004714	0.0016434	2.13e-06	0.055782	0.28855	0.01093	0.22779	0.0010006	1	1
84314	TMEM107	17	8076296	8079723	16	0.40646	0.26806	0.06824	0.28384	0.061329	0.00062694	0.00023557	3.302e-07	0.010172	0.077579	0.02776	0.63373	0.00013374	1	1
80169	CTC1	17	8128139	8151413	86	0.5278	0.64467	0.10592	0.11287	0.00088443	0.00030492	0.00017647	5.7525e-07	0.0052565	0.077029	0.031349	0.18474	6.5181e-06	1	1
22899	ARHGEF15	17	8213556	8225834	52	0.084033	0.084339	0.015043	0.0037014	0.025902	0.00093147	0.0014785	6.8303e-06	0.0035782	0.093355	0.016035	0.053613	1.6944e-06	0	2
125150	ZSWIM7	17	15879874	15903006	90	0.0024512	0.88109	4.2199e-07	0.00010494	0.0078707	0.69255	0.64839	0.64843	0.41694	0.90977	0.059398	0.015651	0.0034706	1	1
9611	NCOR1	17	15933408	16118874	546	0.0052022	0.79527	7.8334e-08	2.4869e-05	0.015246	0.4967	0.65679	0.93744	0.7153	0.92044	0.04956	0.036483	0.015523	1	1
9487	PIGL	17	16120509	16230098	361	0.041623	0.4985	2.6665e-08	7.4216e-05	0.021212	0.41846	0.38133	0.96925	0.51039	0.53048	0.0049062	0.0011086	0.0019439	1	1
11216	AKAP10	17	19807765	19881169	181	1.9738e-06	0.67744	0.44379	0.0021233	0.52527	0.00072182	0.00023197	2.4972e-06	2.1614e-06	0.063355	0.28075	0.019845	0.0063972	3	1
201229	LYRM9	17	26205340	26220409	29	5.0308e-09	0.53426	0.11445	0.077849	0.7302	0.12498	0.088919	0.012446	0.0032366	0.74545	0.29119	0.13131	0.0020594	1	1
4763	NF1	17	29421945	29704695	698	0.40606	0.53067	0.58288	0.7315	0.46655	6.5595e-07	0.016149	0.72743	0.064129	0.61828	0.59723	0.51086	0.21216	1	1
4974	OMG	17	29621668	29624380	2	0.26547	0.83274	0.40052	0.60582	0.18349	6.5445e-07	8.7417e-05	0.011051	0.061965	0.63953	0.028892	0.61923	0.0029116	1	1
9862	MED24	17	38175350	38210889	134	0.18128	0.0013601	3.0038e-08	0.056252	0.00076954	0.0477	1.8996e-05	0.024859	0.0026947	0.041959	2.4189e-06	8.1815e-05	2.4764e-08	2	3
9572	NR1D1	17	38249037	38256978	27	0.0070936	0.0096419	1.1916e-06	0.2757	0.045734	0.0020505	0.029894	0.37231	0.0017303	0.032453	0.15672	0.18785	0.00030457	1	1
3674	ITGA2B	17	42449550	42466873	27	0.086637	0.16401	1.8714e-07	9.2814e-08	0.067443	1.2197e-05	3.7357e-07	2.5672e-06	0.20042	0.00033083	0.012645	0.06879	1.099e-08	4	3
23131	GPATCH8	17	42472645	42580957	238	0.072643	0.11398	9.9152e-05	4.1495e-05	0.43246	0.00071135	5.7958e-07	3.5054e-05	0.15356	0.0062112	0.021224	0.012697	6.3426e-07	1	3
201176	ARHGAP27	17	43471268	43510282	127	4.1416e-10	7.8727e-06	3.798e-09	1.1352e-14	2.7801e-11	4.6217e-12	1.5866e-07	4.1225e-06	0.00017532	6.0509e-21	6.0653e-08	3.3036e-07	3.218e-20	9	3
9842	PLEKHM1	17	43513266	43568146	114	5.115e-10	1.1874e-05	4.7936e-09	1.5473e-14	4.0844e-11	4.5865e-12	1.3537e-07	2.2756e-06	0.00014314	1.0529e-20	1.1476e-07	2.9232e-07	6.8912e-20	10	3
1394	CRHR1	17	43697710	43913194	1101	2.1011e-11	9.1705e-07	1.8159e-11	1.2125e-14	2.648e-13	5.9115e-13	3.0016e-09	8.9062e-07	3.2885e-06	1.4183e-20	3.8818e-08	3.6346e-09	6.9943e-23	11	3
162540	SPPL2C	17	43922256	43924438	27	3.8416e-12	4.951e-07	2.0856e-12	6.1752e-16	5.0315e-14	1.1638e-13	5.7266e-10	2.7919e-07	1.6434e-06	6.0464e-24	1.6121e-08	5.9806e-10	6.6775e-27	12	3
4137	MAPT	17	43971702	44105700	767	8.7225e-11	1.7407e-06	7.879e-11	5.6712e-14	1.3281e-12	2.3716e-12	1.0002e-08	1.7916e-06	8.069e-06	1.657e-18	1.1472e-07	1.5187e-08	1.1431e-20	11	3
246744	STH	17	44076616	44077060	1	6.519e-12	3.302e-06	5.935e-12	5.898e-19	3.392e-15	7.329e-15	6.256e-09	2.705e-06	1.443e-05	1.493e-27	1.333e-07	1.13e-08	1.377e-30	10	3
284058	KANSL1	17	44107282	44302740	816	4.6736e-11	2.0393e-06	4.5879e-11	2.9695e-14	6.332e-13	9.6877e-13	3.7585e-09	1.4326e-06	7.3926e-06	1.1381e-19	6.2672e-08	8.1493e-09	7.5289e-22	11	3
9884	LRRC37A	17	44316744	44415160	45	2.3364e-11	1.1411e-05	4.8849e-11	1.7557e-14	3.4912e-13	2.8097e-13	7.8546e-10	2.309e-06	4.8065e-06	3.1152e-20	5.36e-08	6.8113e-08	1.7282e-22	10	3
100506084	ARL17B	17	44351550	44439416	20	9.9302e-11	2.4541e-05	2.1518e-10	7.6047e-14	1.2227e-12	1.5825e-12	6.6697e-09	6.6894e-06	1.1878e-05	1.154e-17	3.3767e-07	1.6924e-07	9.4093e-20	9	3
4905	NSF	17	44668035	44834830	91	5.9406e-11	1.2623e-06	4.9065e-11	1.464e-14	2.9061e-12	2.9283e-12	6.7178e-09	6.5278e-06	1.092e-05	1.3059e-19	4.6258e-07	3.6911e-08	2.9149e-22	10	3
7473	WNT3	17	44839872	44896126	125	5.852e-13	4.5948e-06	6.1126e-12	5.893e-19	5.583e-14	2.1085e-13	4.3816e-10	4.2983e-06	2.7419e-05	2.3328e-26	7.0479e-07	5.0302e-10	6.2433e-29	9	3
81671	VMP1	17	57784553	57919610	317	2.7303e-05	0.36556	2.9937e-08	0.09074	0.50431	0.11537	0.63939	0.12131	0.35384	0.020477	0.38482	0.67861	0.0066477	1	1
1655	DDX5	17	62494374	62503042	21	0.61721	0.14689	0.029083	0.35052	0.039002	0.15383	1.0276e-06	0.30049	0.56155	0.35199	0.62823	0.29366	0.035076	1	1
90799	CEP95	17	62502878	62534069	61	0.57105	0.1389	0.0061917	0.25024	0.010578	0.28372	3.7243e-07	0.228	0.4099	0.34713	0.66142	0.61659	0.017193	1	1
5578	PRKCA	17	64298760	64806862	2159	0.053934	0.056823	0.00066946	0.0015093	7.7294e-06	0.0016443	6.711e-06	0.17265	0.049021	0.125	0.00027128	8.2457e-07	2.9908e-09	1	3
10458	BAIAP2	17	79008944	79091232	489	8.398e-06	0.00031892	0.00026054	6.1934e-07	0.010882	5.5983e-05	9.5854e-06	1.8085e-08	2.0172e-05	0.0015826	0.00037091	2.7095e-06	3.8296e-12	3	3
9625	AATK	17	79084285	79139877	299	0.080558	0.048764	0.02556	0.029795	0.19688	0.011465	7.1524e-08	7.7957e-08	0.10702	0.00059969	0.023722	0.012906	4.4757e-07	2	3
1000	CDH2	18	25530930	25757445	642	0.0038468	0.35357	0.034196	2.9647e-06	0.0018891	4.9012e-07	0.0046504	0.023533	0.043356	1.5805e-05	3.1311e-07	0.0040156	7.4398e-09	2	3
80816	ASXL3	18	31158541	31331159	628	0.026958	0.0078911	0.00014684	0.0003434	0.045401	0.00021133	0.0019596	8.4898e-06	0.0081544	1.2251e-05	3.0188e-05	0.17967	1.2532e-08	0	2
8715	NOL4	18	31431064	31803515	950	6.4538e-06	0.0060336	0.32455	2.7545e-05	0.095349	7.9715e-06	0.003854	2.1784e-06	0.27363	7.3515e-05	0.0016356	0.0017055	1.4122e-08	1	3
56853	CELF4	18	34823003	35146000	1201	0.00040634	0.11061	6.7633e-05	1.8865e-07	3.1448e-07	0.00089707	2.8267e-10	0.0053999	0.0027765	1.6532e-11	4.1441e-08	5.8851e-10	1.5472e-14	6	3
1630	DCC	18	49866542	51062273	6470	8.3444e-07	0.039678	6.3165e-16	4.8485e-13	8.4412e-12	0.058465	0.00010003	1.2569e-06	0.0002793	0.010411	0.3304	0.031986	3.3966e-14	5	3
6925	TCF4	18	52889562	53303252	1154	1.1287e-14	4.0213e-06	1.5741e-09	1.1306e-18	1.1509e-06	0.00023035	3.4664e-11	0.00044903	0.87032	0.0083422	2.0771e-06	0.00017588	1.2325e-13	6	3
1005	CDH7	18	63417488	63548175	574	4.2053e-09	0.46115	0.61232	0.0021675	0.042959	0.004134	0.012907	0.0025177	3.4217e-05	0.036142	0.027355	0.0043087	2.01e-06	1	3
9150	CTDP1	18	77439801	77514510	480	0.030853	0.17715	0.089681	0.0010026	0.00037211	0.059632	0.0019486	0.0013084	0.19622	6.0562e-09	0.14401	2.5667e-05	1.3131e-07	1	3
5064	PALM	19	708953	748330	230	0.25424	0.56353	0.0055746	0.22548	0.053051	0.006197	1.0193e-06	0.021405	0.029546	0.14409	0.5869	0.025623	0.011366	1	1
4782	NFIC	19	3359561	3469215	417	0.94282	0.26585	0.0031788	0.00023953	8.6077e-07	0.010522	0.0023955	0.55746	0.45648	0.14376	0.11352	0.061458	0.00077819	1	1
80131	LRRC8E	19	7953390	7966908	50	0.14332	0.67343	0.17925	0.31203	0.027147	0.0058554	0.55375	0.1464	0.080812	0.022375	1.6209e-06	0.36791	0.0055329	1	1
84527	ZNF559	19	9434448	9461838	98	0.070278	0.77772	0.31134	0.61926	0.63464	0.21472	1.3437e-06	0.26323	0.44406	0.55009	0.36547	0.2283	0.048663	1	1
100529215	ZNF559-ZNF177	19	9434902	9493293	218	0.069313	0.64489	0.39592	0.67822	0.67055	0.233	1.1519e-06	0.29686	0.53282	0.5102	0.37116	0.27943	0.069454	1	1
729648	ZNF812	19	9800189	9811493	74	0.29997	0.43527	0.1038	0.6771	0.40012	0.25249	1.1611e-06	0.017379	0.047355	0.60359	0.51452	0.26424	0.012116	1	1
53345	TM6SF2	19	19374841	19384074	46	0.0005915	0.097357	0.034964	0.36062	0.0049926	0.00055553	0.048112	0.00053555	0.18015	9.9047e-07	0.046244	0.00012447	0.004525	1	1
57794	SUGP1	19	19387320	19431321	153	0.0011171	0.046588	0.10013	0.24164	8.0265e-05	0.00061262	0.017071	0.00086349	0.21989	3.7329e-08	0.019789	0.0030006	0.00034794	1	1
23383	MAU2	19	19431496	19469563	155	0.029341	0.04921	0.10344	0.4702	0.00012368	0.0025407	0.011937	0.016237	0.57031	1.036e-06	0.013643	0.0061414	0.0010618	1	1
8725	URI1	19	30414551	30507519	233	0.36151	8.1736e-07	0.010272	0.43279	0.23463	0.41223	0.80287	0.056201	0.20245	0.64176	0.051299	0.0017906	0.0021906	1	1
22847	ZNF507	19	32836514	32878573	157	0.071383	0.00016933	8.4326e-05	5.2151e-06	2.3804e-09	0.046135	0.35138	0.012076	0.4918	0.018694	0.032549	0.00076956	1.9381e-06	1	3
147991	DPY19L3	19	32896655	32976799	293	0.10626	0.0035818	9.6046e-06	3.9207e-06	1.8716e-11	0.024268	0.039624	0.27147	0.23381	0.01396	0.0054356	0.0010594	1.3212e-07	1	3
5184	PEPD	19	33877855	34012799	784	7.4532e-05	0.0030474	0.20048	0.40764	0.80864	9.6911e-05	7.1866e-07	1.989e-05	0.0032888	0.15197	0.13003	0.17456	5.9884e-05	1	1
5349	FXYD3	19	35606732	35615228	32	0.051489	0.038493	0.65409	3.8603e-08	0.20165	0.67169	0.67206	0.024795	0.41975	0.35337	0.18586	0.83847	0.027322	1	1
163175	LGI4	19	35615417	35626178	49	0.1244	0.0059371	0.75247	1.0015e-07	0.1942	0.37648	0.51097	0.019946	0.44193	0.27186	0.13584	0.80996	0.014417	1	1
7392	USF2	19	35759896	35770724	42	0.12697	0.18203	0.34839	0.77671	0.76502	0.20265	1.0476e-06	0.37747	0.80194	0.0032296	0.0024422	0.059061	0.017317	1	1
147923	ZNF420	19	37569319	37621221	170	3.2295e-07	0.55727	0.29027	3.9043e-05	0.0056876	0.23949	0.023999	5.7706e-05	0.67855	0.18614	0.92068	0.32311	0.0015873	1	1
24139	EML2	19	46112658	46148775	123	0.021859	0.15576	0.017321	0.0078517	0.037037	2.5981e-06	0.0046849	0.13242	0.28158	0.0012252	0.02145	0.29889	1.0624e-05	1	1
4858	NOVA2	19	46442771	46476657	85	0.030411	0.0080017	0.051053	0.26255	0.0072547	0.13261	4.6407e-05	0.0015705	0.0095494	0.00098764	0.00028318	0.18172	9.9461e-07	0	2
8541	PPFIA3	19	49622646	49654287	126	6.2204e-08	0.054064	0.016678	0.00040598	0.0009986	0.69628	0.15794	0.31541	0.86193	0.027932	0.56194	0.93989	0.0035039	1	1
3270	HRC	19	49654455	49658686	15	1.0687e-06	0.17695	0.054739	0.0053758	0.0037319	0.18595	0.070818	0.19545	0.29607	0.070059	0.48441	0.7461	0.00080211	1	1
22888	UBOX5	20	3088219	3140556	179	0.048684	0.0056198	0.00056831	0.010871	2.3641e-06	0.0032514	0.0066123	0.30437	0.0062095	0.1476	0.10634	0.0033095	5.9674e-07	1	3
60493	FASTKD5	20	3127165	3140532	44	0.177	0.02838	0.00019207	0.021755	8.0803e-07	0.0013873	0.010629	0.16839	0.013242	0.27822	0.14103	0.026176	2.8833e-06	1	1
8455	ATRN	20	3451665	3631769	705	0.29046	0.033686	0.66154	0.052288	0.00069865	0.0026423	3.2254e-07	0.36444	0.0011408	0.086597	0.00014517	0.0051414	2.7503e-06	1	1
92675	DTD1	20	18568556	18744561	915	0.00023141	0.28024	0.33655	0.027131	0.12403	5.0932e-05	1.0471e-07	5.7485e-11	2.7613e-08	0.0015963	0.019181	0.3625	5.723e-08	3	3
84557	MAP1LC3A	20	33134688	33148149	33	2.6386e-09	0.36526	0.15982	0.048514	0.50079	2.8658e-07	3.2963e-05	0.00030565	0.10673	0.010443	4.2482e-07	0.0012291	2.2569e-07	3	3
128869	PIGU	20	33148346	33265089	234	1.6889e-09	0.50571	0.43249	0.072632	0.67486	6.9933e-08	2.9557e-05	0.00011243	0.081271	0.018059	6.0405e-07	0.0043602	5.1857e-07	3	3
23054	NCOA6	20	33302578	33413433	263	6.1542e-09	0.5179	0.39095	0.13521	0.61417	9.3932e-07	0.0033499	0.0032036	0.10019	0.011272	3.5207e-05	0.0095141	4.1084e-06	2	1
2686	GGT7	20	33432523	33460661	80	3.3024e-07	0.68749	0.43906	0.13029	0.084552	6.5106e-05	0.0054346	0.013644	0.2993	0.016893	0.00039794	0.00096523	3.3189e-05	1	1
2937	GSS	20	33516236	33543794	70	0.00016131	0.71225	0.40182	0.28607	0.7399	1.9534e-06	0.00179	0.013858	0.18392	0.0012013	0.0035038	0.086236	0.00010685	1	1
6789	STK4	20	43595120	43708600	411	0.01441	0.016484	0.00098337	0.028409	4.192e-08	0.30391	0.1091	0.17521	0.4476	0.053504	0.0014744	0.81507	7.0352e-05	1	1
57727	NCOA5	20	44689624	44718580	106	0.00020302	0.026502	3.7755e-05	1.4826e-07	6.2101e-06	0.2448	0.049579	0.91436	0.2218	0.00063045	0.1201	0.010385	1.6108e-06	1	3
958	CD40	20	44746899	44758384	39	0.0021934	0.023519	4.6701e-07	6.6595e-07	5.5905e-05	0.012095	0.00039145	0.14736	0.02117	0.000109	0.025076	0.00061884	4.5715e-08	2	3
1434	CSE1L	20	47662783	47713497	163	0.0079023	7.6386e-08	0.0011363	0.7706	0.41768	0.67448	0.042354	0.034749	0.025789	0.6475	0.54268	0.9198	0.016301	1	1
10950	BTG3	21	18965968	18985268	23	0.096181	0.014847	2.447e-05	0.022399	0.063768	0.029043	0.012667	0.021596	0.24422	3.0013e-07	0.00099457	0.001376	9.3723e-07	1	3
63929	XPNPEP3	22	41253085	41328823	108	0.0020792	0.62486	0.11573	0.0053944	0.63345	2.5094e-06	0.0065252	0.014519	0.15038	0.005087	0.063788	0.085464	0.00021929	1	1
2033	EP300	22	41488614	41576081	279	4.0335e-10	0.74469	0.01763	6.5104e-09	0.0045738	2.3766e-05	1.5549e-06	1.9966e-07	0.023364	0.0017477	0.01019	0.002634	2.0757e-10	4	3
83746	L3MBTL2	22	41601312	41627276	126	5.7764e-08	0.76535	0.013264	2.3104e-07	0.010888	0.0007016	6.4483e-06	5.2734e-06	0.028076	0.0009054	0.012245	0.00074274	9.7552e-09	2	3
150356	CHADL	22	41605861	41636935	141	3.3749e-08	0.78917	0.017532	2.1649e-07	0.010101	0.00074134	8.2035e-06	4.7819e-06	0.034739	0.0016277	0.01803	0.0010872	8.3931e-09	2	3
5905	RANGAP1	22	41640781	41682255	162	2.1688e-08	0.4385	0.0079651	9.4859e-09	0.00052534	7.5425e-07	3.6408e-07	6.2608e-09	0.0011792	0.00049712	0.00030617	3.1554e-06	9.2828e-12	5	3
23264	ZC3H7B	22	41697507	41756151	214	3.1894e-10	0.37801	0.0030419	1.0894e-10	1.4612e-06	3.5085e-06	2.1958e-06	1.1978e-09	0.012415	0.0018291	0.0021358	0.0001651	2.1307e-12	5	3
7008	TEF	22	41763337	41795332	132	6.285e-09	0.35993	0.0037179	2.036e-08	2.8704e-06	0.00095336	0.00036889	6.823e-06	0.072631	0.0017537	0.01572	0.0049079	1.3292e-09	2	3
10766	TOB2	22	41829492	41844234	43	1.2571e-07	0.4042	0.013921	1.0019e-07	5.5399e-05	0.0080501	2.6762e-05	1.2745e-05	0.12368	0.0052044	0.023961	0.00017813	5.5674e-09	2	3
84844	PHF5A	22	41855721	41864708	35	5.9203e-08	0.13422	0.0020546	2.0977e-07	2.142e-05	0.1007	0.00010449	2.1909e-05	0.18292	0.0023563	0.10247	0.00071815	6.3076e-09	2	3
171568	POLR3H	22	41921803	41940479	80	2.293e-06	0.41234	0.0069907	5.4411e-07	9.6585e-06	0.19439	0.00029668	4.8293e-05	0.18795	0.011076	0.021625	0.0015551	4.5425e-08	2	3
27254	CSDC2	22	41957014	41972670	52	1.0654e-06	0.11339	0.019247	1.5411e-06	1.3585e-05	0.13874	8.7573e-05	0.0019925	0.3835	0.055782	0.073455	0.0011719	2.2904e-07	2	3
4809	NHP2L1	22	42069937	42085296	75	1.5677e-06	0.097146	0.020248	4.1041e-06	2.9248e-05	0.097588	0.00089523	0.0019099	0.35257	0.10343	0.087755	0.0014379	4.3295e-07	1	3
150365	MEI1	22	42095518	42195459	443	1.4289e-06	0.20596	0.037421	1.1714e-06	7.7308e-06	0.028664	0.00038838	0.00024785	0.19308	0.12597	0.024569	0.00095777	6.387e-08	2	3
79879	CCDC134	22	42196636	42228175	122	1.364e-05	0.29735	0.1256	2.8031e-05	5.843e-06	0.14854	0.0014418	0.00083094	0.12285	0.10497	0.027463	0.0038367	7.7557e-07	0	2
758	MPPED1	22	43807202	43903688	510	0.0010068	0.70447	0.001932	3.6315e-07	0.010253	0.23768	0.005636	0.016916	0.52094	0.018876	0.64225	0.40966	7.9844e-05	1	1
Association P values of genome-wide significant* genes (bold font), genes showing suggestive evidence** (italic font) and non-significant genes (grey font), as identified in gene-based analysis using MAGMA.
Genes surviving a stringent Bonferroni correction for the number of phenotypes*** analyzed are printed in bold red font.
Items are ordered based on hierarchical clustering of the genetic inter-item correlations in the UKB release 1 data.
The column labeled ‘Cat.’ indicates whether genes are significant only for one (or more) individual items (1), only for the Neuroticism sum-score (2) or for the sum-score and at least one individual item (3).
START/STOP = annotation boundaries of the gene
NSNPS = the number of SNPs annotated to that gene that were found in the data and not excluded based on internal SNP QC
No. items GWS = number of items for which a given gene was GWS* (sum-score and clusters not included)
See Supplementary Table 1 for a description of the item labels.
* Bonferroni corrected GWS threshold for gene-based analyses: P < 2.75e-6 (0.05 / number of genes tested), see Methods
** P < 2.75e-5 (0.5 / number of genes tested)
*** Stringent Bonferroni corrected threshold, where we corrected not only for the number of gene tested but also for the number of phenotypes (13) analyzed: P < 2.12e-7 ((0.05/number of genes tested)/13)
