# Supplementary material for: Item-level analyses reveal genetic heterogeneity in neuroticism
Source: Nat Commun. 2018 Mar 2;9:905. doi: 10.1038/s41467-018-03242-8 (PMC5834468; doi:10.1038/s41467-018-03242-8)
Supplement: Supplementary file 38 — Supplementary Data 34 [file 41467_2018_3242_MOESM38_ESM.xlsx]

## Sheet: Supplementary Data 34
Supplementary Data 34. Genes implicated by gene-based analyses in MAGMA for item IRR
Gene
Entrez ID	Name	CHR	Start	End	Nsnp	N	ZSTAT	P value
9651	PLCH2	1	2407754	2436964	129	364278	4.7703	9.1966e-07
1996	ELAVL4	1	50513686	50669442	288	365129	5.1737	1.1478e-07
4116	MAGOH	1	53692564	53704282	32	364424	4.7812	8.713e-07
63892	THADA	2	43457975	43823185	1584	365177	5.0136	2.6709e-07
10128	LRPPRC	2	44113363	44223144	446	364751	4.5838	2.2827e-06
6496	SIX3	2	45169037	45173216	22	364248	4.7655	9.4205e-07
3344	FOXN2	2	48541783	48606434	306	365083	4.7856	8.525e-07
55818	KDM3A	2	86668271	86719839	163	365807	4.8588	5.9057e-07
10777	ARPP21	3	35680666	35835988	527	364859	5.8006	3.3048e-09
5576	PRKAR2A	3	48784017	48885270	186	365904	5.87	2.1787e-09
788	SLC25A20	3	48894356	48936426	86	365714	6.0851	5.8206e-10
10425	ARIH2	3	48956265	49022974	143	365819	6.2115	2.6246e-10
54681	P4HTM	3	49027304	49044582	40	366053	5.3305	4.8963e-08
11180	WDR6	3	49044637	49053386	19	366119	5.627	9.1705e-09
54870	QRICH1	3	49067140	49131504	153	365767	6.0877	5.727e-10
5859	QARS	3	49133365	49142562	26	366048	5.8224	2.9011e-09
10869	USP19	3	49145479	49158371	35	366090	5.5979	1.0847e-08
64925	CCDC71	3	49199968	49203785	9	365827	5.838	2.6411e-09
646498	C3orf84	3	49215069	49229291	37	365708	5.9135	1.6747e-09
339834	CCDC36	3	49235861	49295636	164	365906	6.3165	1.338e-10
7375	USP4	3	49314577	49377536	156	365494	5.4964	1.9382e-08
387	RHOA	3	49396569	49449526	161	365987	5.3855	3.6116e-08
1605	DAG1	3	49506136	49573051	191	365882	4.7595	9.7051e-07
253559	CADM2	3	85008133	86123579	4906	365237	5.3946	3.4344e-08
214	ALCAM	3	105085557	105295757	878	365076	5.7324	4.9502e-09
56987	BBX	3	107241783	107530176	957	364848	5.821	2.9255e-09
57545	CC2D2A	4	15471489	15603594	448	364865	5.8798	2.0535e-09
26234	FBXL5	4	15606007	15661487	224	365757	5.2948	5.9578e-08
5458	POU4F2	4	147560045	147563623	12	365357	4.9793	3.1903e-07
348980	HCN1	5	45255052	45696220	925	365323	5.0528	2.1775e-07
79668	PARP8	5	49961733	50142356	535	365720	5.0105	2.7138e-07
64839	FBXL17	5	107194734	107718080	1843	364575	6.1115	4.9359e-10
2740	GLP1R	6	39016557	39056657	283	364525	4.6056	2.0568e-06
6492	SIM1	6	100832891	100912805	242	365459	6.1831	3.1426e-10
10973	ASCC3	6	100956325	101329243	1441	365253	5.5078	1.8163e-08
54664	TMEM106B	7	12250848	12276890	220	365449	5.3907	3.5096e-08
11281	POU6F2	7	39017609	39504390	1934	364337	5.0094	2.7302e-07
93986	FOXP2	7	113726365	114333827	1599	364907	6.7822	5.9198e-12
2918	GRM8	7	126078652	126892428	3212	364789	5.6347	8.7704e-09
4482	MSRA	8	9911830	10286401	2437	364019	4.7108	1.2336e-06
79776	ZFHX4	8	77593515	77779521	547	365407	5.0719	1.9695e-07
51571	FAM49B	8	130851839	131028897	500	364389	5.0887	1.803e-07
5727	PTCH1	9	98205264	98279247	290	365160	4.6869	1.3866e-06
10659	CELF2	10	10838851	11378674	2339	364319	5.3381	4.6966e-08
5407	PNLIPRP1	10	118350478	118368687	74	365166	4.9145	4.4505e-07
406	ARNTL	11	13299325	13408813	382	364618	5.9577	1.279e-09
5080	PAX6	11	31806340	31839509	91	365185	5.9083	1.7284e-09
745	MYRF	11	61520121	61555990	89	364674	6.0217	8.6312e-10
746	TMEM258	11	61556602	61560085	8	364964	5.5242	1.6553e-08
3992	FADS1	11	61567097	61584529	37	366044	6.08	6.0084e-10
9415	FADS2	11	61583675	61634826	237	365474	6.0704	6.3782e-10
84437	MSANTD4	11	105878629	105892981	36	363371	4.8664	5.6838e-07
1813	DRD2	11	113280317	113346413	232	364741	4.5903	2.2129e-06
6857	SYT1	12	79257773	79845788	1932	365242	4.6168	1.9482e-06
283446	MYO1H	12	109826439	109886176	355	364978	6.2935	1.5517e-10
83892	KCTD10	12	109886460	109915165	164	365785	4.7534	1.0001e-06
89910	UBE3B	12	109915215	109974510	196	365826	5.117	1.5524e-07
326625	MMAB	12	109991520	110011358	110	366088	5.1715	1.1611e-07
4598	MVK	12	110011500	110035071	81	365637	5.1606	1.2311e-07
115708	TRMT61A	14	103995509	104003410	28	363068	5.207	9.5956e-08
54620	FBXL19	16	30934392	30960104	33	365913	5.4904	2.0053e-08
9739	SETD1A	16	30968615	30995985	41	365745	6.3196	1.3112e-10
80270	HSD3B7	16	30995949	31000473	10	365832	5.727	5.1106e-09
112755	STX1B	16	31000577	31021829	50	364519	5.2283	8.5556e-08
6810	STX4	16	31044416	31051489	16	366187	5.3375	4.7127e-08
79759	ZNF668	16	31072164	31085641	25	365647	4.8809	5.2815e-07
9726	ZNF646	16	31085581	31094833	19	366160	5.5917	1.1246e-08
339105	PRSS53	16	31094745	31100289	13	366091	5.3827	3.6685e-08
27324	TOX3	16	52471682	52581714	328	364720	5.5536	1.3989e-08
9780	PIEZO1	16	88781746	88851372	635	364207	4.5621	2.5317e-06
11216	AKAP10	17	19807765	19881169	181	365436	4.6141	1.9738e-06
201229	LYRM9	17	26205340	26220409	29	363499	5.7297	5.0308e-09
201176	ARHGAP27	17	43471268	43510282	127	364680	6.1394	4.1416e-10
9842	PLEKHM1	17	43513266	43568146	114	365114	6.1058	5.115e-10
1394	CRHR1	17	43697710	43913194	1101	365421	6.5968	2.1011e-11
162540	SPPL2C	17	43922256	43924438	27	365983	6.8443	3.8416e-12
4137	MAPT	17	43971702	44105700	767	365223	6.3823	8.7225e-11
246744	STH	17	44076616	44077060	1	366301	6.7682	6.519e-12
284058	KANSL1	17	44107282	44302740	816	364663	6.4771	4.6736e-11
9884	LRRC37A	17	44316744	44415160	45	357784	6.581	2.3364e-11
100506084	ARL17B	17	44351550	44439416	20	356103	6.3624	9.9302e-11
4905	NSF	17	44668035	44834830	91	365373	6.4408	5.9406e-11
7473	WNT3	17	44839872	44896126	125	364547	7.1088	5.852e-13
1630	DCC	18	49866542	51062273	6470	365205	4.7899	8.3444e-07
6925	TCF4	18	52889562	53303252	1154	364701	7.635	1.1287e-14
1005	CDH7	18	63417488	63548175	574	365269	5.76	4.2053e-09
147923	ZNF420	19	37569319	37621221	170	365364	4.977	3.2295e-07
8541	PPFIA3	19	49622646	49654287	126	364426	5.2869	6.2204e-08
3270	HRC	19	49654455	49658686	15	364774	4.74	1.0687e-06
84557	MAP1LC3A	20	33134688	33148149	33	363915	5.8382	2.6386e-09
128869	PIGU	20	33148346	33265089	234	365322	5.9121	1.6889e-09
23054	NCOA6	20	33302578	33413433	263	365687	5.6954	6.1542e-09
2686	GGT7	20	33432523	33460661	80	365347	4.9726	3.3024e-07
2033	EP300	22	41488614	41576081	279	365496	6.1436	4.0335e-10
83746	L3MBTL2	22	41601312	41627276	126	365688	5.3004	5.7764e-08
150356	CHADL	22	41605861	41636935	141	365470	5.3977	3.3749e-08
5905	RANGAP1	22	41640781	41682255	162	365491	5.4765	2.1688e-08
23264	ZC3H7B	22	41697507	41756151	214	365630	6.1808	3.1894e-10
7008	TEF	22	41763337	41795332	132	365619	5.6918	6.285e-09
10766	TOB2	22	41829492	41844234	43	365460	5.1566	1.2571e-07
84844	PHF5A	22	41855721	41864708	35	365224	5.2959	5.9203e-08
171568	POLR3H	22	41921803	41940479	80	365792	4.5829	2.293e-06
27254	CSDC2	22	41957014	41972670	52	364848	4.7406	1.0654e-06
4809	NHP2L1	22	42069937	42085296	75	366029	4.6617	1.5677e-06
150365	MEI1	22	42095518	42195459	443	365842	4.6808	1.4289e-06
CHR: Chromosome.
Start/End: The annotation boundaries of the gene on that chromosome.
Nsnp: the number of SNPs annotated to that gene that were found in the data and were not excluded based on internal SNP QC.
N: The sample size used when analysing that gene.
ZSTAT: The Z-value for the gene, based on its (permutation) p-value; this is what is used as the measure of gene association in the gene-level analyses.
P value: Gene P value.
