# Supplementary material for: Item-level analyses reveal genetic heterogeneity in neuroticism
Source: Nat Commun. 2018 Mar 2;9:905. doi: 10.1038/s41467-018-03242-8 (PMC5834468; doi:10.1038/s41467-018-03242-8)
Supplement: Supplementary file 39 — Supplementary Data 35 [file 41467_2018_3242_MOESM39_ESM.xlsx]

## Sheet: Supplementary Data 35
Supplementary Data 35. Genes implicated by gene-based analyses in MAGMA for item LONE
Gene
Entrez ID	Name	CHR	Start	End	Nsnp	N	ZSTAT	P value
473	RERE	1	8412464	8877699	1203	374652	4.762	9.58e-07
9378	NRXN1	2	50145643	51259674	4897	373879	4.5525	2.65e-06
55777	MBD5	2	148778580	149271046	1531	374631	5.0257	2.51e-07
23200	ATP11B	3	182511291	182639423	360	375406	5.5228	1.67e-08
57451	TENM2	5	166406083	167691162	3752	373816	4.7832	8.63e-07
54664	TMEM106B	7	12250848	12276890	220	375036	5.624	9.33e-09
23196	FAM120A	9	96214173	96328397	477	375272	5.6757	6.91e-09
5253	PHF2	9	96338909	96441869	604	373804	6.5084	3.8e-11
54542	RC3H2	9	125606835	125667562	149	375057	5.6228	9.39e-09
10773	ZBTB6	9	125670335	125676365	14	374975	5.213	9.29e-08
57684	ZBTB26	9	125677845	125693792	38	375167	5.1964	1.02e-07
23637	RABGAP1	9	125703288	125867147	396	375247	5.1289	1.46e-07
55342	STRBP	9	125878338	126030855	267	375161	5.1957	1.02e-07
9442	MED27	9	134735497	134955274	540	374505	4.8175	7.27e-07
6688	SPI1	11	47376409	47400127	100	374502	5.6732	7.01e-09
91252	SLC39A13	11	47428683	47438051	32	375044	5.5433	1.48e-08
5702	PSMC3	11	47440320	47448024	19	373734	5.0859	1.83e-07
114900	C1QTNF4	11	47611216	47615961	8	374888	4.7712	9.16e-07
23279	NUP160	11	47799670	47870057	237	375421	4.6033	2.08e-06
4978	OPCML	11	132284875	133402403	4993	373820	5.7146	5.5e-09
10278	EFS	14	23825609	23834842	34	374791	4.5901	2.22e-06
55218	EXD2	14	69658194	69710737	123	373882	4.5873	2.24e-06
1394	CRHR1	17	43697710	43913194	1101	375010	4.7709	9.17e-07
162540	SPPL2C	17	43922256	43924438	27	375587	4.8936	4.95e-07
4137	MAPT	17	43971702	44105700	767	374807	4.6402	1.74e-06
284058	KANSL1	17	44107282	44302740	816	374228	4.6073	2.04e-06
4905	NSF	17	44668035	44834830	91	374960	4.7061	1.26e-06
8725	URI1	19	30414551	30507519	233	374976	4.794	8.17e-07
1434	CSE1L	20	47662783	47713497	163	375466	5.2492	7.64e-08
CHR: Chromosome.
Start/End: The annotation boundaries of the gene on that chromosome.
Nsnp: the number of SNPs annotated to that gene that were found in the data and were not excluded based on internal SNP QC.
N: The sample size used when analysing that gene.
ZSTAT: The Z-value for the gene, based on its (permutation) p-value; this is what is used
as the measure of gene association in the gene-level analyses.
P value: Gene P value.
