# Supplementary material for: Item-level analyses reveal genetic heterogeneity in neuroticism
Source: Nat Commun. 2018 Mar 2;9:905. doi: 10.1038/s41467-018-03242-8 (PMC5834468; doi:10.1038/s41467-018-03242-8)
Supplement: Supplementary file 40 — Supplementary Data 36 [file 41467_2018_3242_MOESM40_ESM.xlsx]

## Sheet: Supplementary Data 36
Supplementary Data 36. Genes implicated by gene-based analyses in MAGMA for item MIS
Gene
Entrez ID	Name	CHR	Start	End	Nsnp	N	ZSTAT	P value
23261	CAMTA1	1	6845384	7829766	3307	373075	5.8792	2.0617e-09
473	RERE	1	8412464	8877699	1203	374395	5.7407	4.7152e-09
57648	KIAA1522	1	33207492	33240571	83	374441	5.3854	3.6143e-08
8565	YARS	1	33240840	33283633	114	375172	4.7943	8.1634e-07
64766	S100PBP	1	33282368	33324480	131	375071	5.547	1.4534e-08
9910	RABGAP1L	1	174128552	174964445	2308	374780	6.2322	2.2993e-10
27101	CACYBP	1	174968571	174981163	33	374504	4.7535	9.997e-07
777	CACNA1E	1	181452447	181775920	1155	374088	5.2548	7.4082e-08
10806	SDCCAG8	1	243419307	243663393	691	373980	4.9216	4.292e-07
54454	ATAD2B	2	23971534	24149978	637	375247	5.7628	4.1375e-09
165324	UBXN2A	2	24150132	24223701	324	375043	5.7661	4.0555e-09
388931	MFSD2B	2	24232953	24248698	59	373937	4.9053	4.6654e-07
80304	C2orf44	2	24252206	24270296	61	373841	5.0697	1.9924e-07
9378	NRXN1	2	50145643	51259674	4897	373623	5.8491	2.4705e-09
7444	VRK2	2	58273777	58387055	380	374656	4.9757	3.2511e-07
55120	FANCL	2	58386378	58468515	320	374695	4.9783	3.207e-07
3760	KCNJ3	2	155555093	155714864	634	373722	5.3719	3.8962e-08
130026	ICA1L	2	203637873	203736708	311	374196	5.368	3.9817e-08
55759	WDR12	2	203745323	203776949	124	374980	5.2061	9.6437e-08
79800	CARF	2	203776978	203851060	214	375270	4.9468	3.772e-07
8828	NRP2	2	206547184	206662857	369	373707	4.649	1.6675e-06
2825	GPR1	2	207040040	207082771	168	373880	4.6634	1.555e-06
57624	NYAP2	2	226264426	226518734	814	374805	5.1616	1.2242e-07
10777	ARPP21	3	35680666	35835988	527	374173	5.0865	1.8237e-07
646498	C3orf84	3	49215069	49229291	37	375050	5.3523	4.3429e-08
339834	CCDC36	3	49235861	49295636	164	375250	5.3131	5.3893e-08
387	RHOA	3	49396569	49449526	161	375332	5.4166	3.0376e-08
6988	TCTA	3	49449639	49453909	15	375295	4.7456	1.0397e-06
84276	NICN1	3	49459766	49466777	17	375564	4.9099	4.5569e-07
1605	DAG1	3	49506136	49573051	191	375225	5.0236	2.5354e-07
8927	BSN	3	49591922	49708982	317	375330	5.897	1.8504e-09
4485	MST1	3	49721380	49726196	12	375121	4.7307	1.119e-06
63891	RNF123	3	49726950	49758962	100	375224	5.6044	1.0446e-08
9807	IP6K1	3	49761728	49823973	180	375324	5.7773	3.7963e-09
389118	CDHR4	3	49828165	49837254	27	375142	5.2795	6.4766e-08
10293	TRAIP	3	49866028	49893992	71	374726	5.4977	1.9239e-08
79012	CAMKV	3	49895414	49907655	29	374813	5.4846	2.0723e-08
4486	MST1R	3	49924435	49941311	46	375169	4.8966	4.8751e-07
84315	MON1A	3	49946302	49967445	40	374792	5.551	1.4205e-08
10180	RBM6	3	49977474	50114685	354	375183	5.1803	1.1075e-07
10181	RBM5	3	50126341	50156397	63	375312	5.4142	3.0788e-08
6405	SEMA3F	3	50192562	50226508	105	373845	5.517	1.7238e-08
407738	FAM19A1	3	68040734	68594772	2638	373985	5.4948	1.9557e-08
57545	CC2D2A	4	15471489	15603594	448	374182	4.5973	2.1402e-06
8334	HIST1H2AC	6	26124370	26139337	104	375431	4.6138	1.9767e-06
8341	HIST1H2BN	6	27805544	27821533	59	375361	4.9738	3.2818e-07
170679	PSORS1C1	6	31082608	31107869	410	375156	4.8134	7.4174e-07
7148	TNXB	6	32008932	32077151	320	375380	4.746	1.0375e-06
389421	LIN28B	6	105384874	105531207	295	374214	4.9352	4.0033e-07
8379	MAD1L1	7	1855428	2272583	3020	374638	5.0558	2.1431e-07
54664	TMEM106B	7	12250848	12276890	220	374781	5.7201	5.3225e-09
27072	VPS41	7	38763543	38948800	851	374849	4.8254	6.9877e-07
27445	PCLO	7	82383321	82792197	1636	374181	5.8257	2.8431e-09
9228	DLGAP2	8	877021	1656642	5682	373623	5.4373	2.7049e-08
29883	CNOT7	8	17086737	17104387	54	374242	4.6576	1.5992e-06
169792	GLIS3	9	3824128	4300036	2799	373058	4.819	7.2131e-07
23196	FAM120A	9	96214173	96328397	477	375014	4.58	2.3252e-06
5727	PTCH1	9	98205264	98279247	290	374486	4.6184	1.9339e-06
22986	SORCS3	10	106400859	107024993	3080	374379	7.2777	1.6976e-13
54764	ZRANB1	10	126605704	126676005	196	374577	5.4991	1.9082e-08
406	ARNTL	11	13299325	13408813	382	373929	4.9698	3.351e-07
55553	SOX6	11	15987995	16497935	1369	374394	5.3272	4.9881e-08
90993	CREB3L1	11	46299189	46342972	126	372645	5.5458	1.4634e-08
392	ARHGAP1	11	46698625	46722215	57	374889	4.9337	4.0334e-07
9793	CKAP5	11	46765084	46867859	229	374805	5.3303	4.9021e-08
4038	LRP4	11	46878268	46940173	182	374362	4.9107	4.5376e-07
79096	C11orf49	11	46958240	47185932	523	374888	6.57	2.515e-11
84364	ARFGAP2	11	47185849	47199054	37	374621	5.8692	2.1899e-09
29763	PACSIN3	11	47199073	47208010	25	374499	6.3465	1.1014e-10
8567	MADD	11	47290927	47351582	196	375127	4.7942	8.1667e-07
4607	MYBPC3	11	47352957	47374253	79	374023	5.057	2.1294e-07
6688	SPI1	11	47376409	47400127	100	374245	5.0077	2.7542e-07
91252	SLC39A13	11	47428683	47438051	32	374785	5.2958	5.924e-08
5702	PSMC3	11	47440320	47448024	19	373478	4.8678	5.6417e-07
114900	C1QTNF4	11	47611216	47615961	8	374630	4.6393	1.7476e-06
79841	AGBL2	11	47681143	47736928	179	375001	5.5226	1.6704e-08
23360	FNBP4	11	47738055	47789012	176	375171	5.3367	4.7318e-08
23279	NUP160	11	47799670	47870057	237	375163	5.3719	3.8946e-08
53942	CNTN5	11	98891706	100229616	7313	373709	5.3156	5.3157e-08
4684	NCAM1	11	112831969	113149158	1244	374581	5.4715	2.2308e-08
54970	TTC12	11	113185251	113244345	191	373717	5.3417	4.6028e-08
255239	ANKK1	11	113258513	113271140	66	374118	4.8652	5.7169e-07
1813	DRD2	11	113280317	113346413	232	374055	6.356	1.0354e-10
283446	MYO1H	12	109826439	109886176	355	374296	6.0456	7.4427e-10
83892	KCTD10	12	109886460	109915165	164	375121	5.0733	1.9544e-07
89910	UBE3B	12	109915215	109974510	196	375166	5.1865	1.0714e-07
326625	MMAB	12	109991520	110011358	110	375438	4.8246	7.0129e-07
4598	MVK	12	110011500	110035071	81	374974	5.2137	9.2544e-08
4842	NOS1	12	117645921	117799607	342	373231	5.2983	5.8435e-08
10082	GPC6	13	93879078	95060274	4611	374039	5.0331	2.4135e-07
64067	NPAS3	14	33404115	34273382	3264	373021	4.9714	3.3235e-07
80031	SEMA6D	15	47476403	48066420	2168	373795	4.716	1.2028e-06
54715	RBFOX1	16	5289469	7763342	18915	373126	6.2816	1.6755e-10
23277	CLUH	17	2592680	2615053	57	373241	6.2105	2.6415e-10
125150	ZSWIM7	17	15879874	15903006	90	375212	4.9249	4.2199e-07
9611	NCOR1	17	15933408	16118874	546	375187	5.2445	7.8334e-08
9487	PIGL	17	16120509	16230098	361	374901	5.4398	2.6665e-08
9862	MED24	17	38175350	38210889	134	374180	5.4186	3.0038e-08
9572	NR1D1	17	38249037	38256978	27	373880	4.7179	1.1916e-06
3674	ITGA2B	17	42449550	42466873	27	373679	5.0816	1.8714e-07
201176	ARHGAP27	17	43471268	43510282	127	373992	5.7772	3.798e-09
9842	PLEKHM1	17	43513266	43568146	114	374435	5.7379	4.7936e-09
1394	CRHR1	17	43697710	43913194	1101	374753	6.6184	1.8159e-11
162540	SPPL2C	17	43922256	43924438	27	375328	6.9313	2.0856e-12
4137	MAPT	17	43971702	44105700	767	374550	6.3978	7.879e-11
246744	STH	17	44076616	44077060	1	375655	6.7818	5.935e-12
284058	KANSL1	17	44107282	44302740	816	373972	6.4799	4.5879e-11
9884	LRRC37A	17	44316744	44415160	45	366905	6.4705	4.8849e-11
100506084	ARL17B	17	44351550	44439416	20	365178	6.2426	2.1518e-10
4905	NSF	17	44668035	44834830	91	374702	6.4698	4.9065e-11
7473	WNT3	17	44839872	44896126	125	373855	6.7775	6.1126e-12
81671	VMP1	17	57784553	57919610	317	375203	5.4192	2.9937e-08
1630	DCC	18	49866542	51062273	6470	374530	7.9981	6.3165e-16
6925	TCF4	18	52889562	53303252	1154	374015	5.9237	1.5741e-09
958	CD40	20	44746899	44758384	39	374513	4.9051	4.6701e-07
CHR: Chromosome.
Start/End: The annotation boundaries of the gene on that chromosome.
Nsnp: the number of SNPs annotated to that gene that were found in the data and were not excluded based on internal SNP QC.
N: The sample size used when analysing that gene.
ZSTAT: The Z-value for the gene, based on its (permutation) p-value; this is what is used
as the measure of gene association in the gene-level analyses.
P value: Gene P value.
