# Supplementary material for: Item-level analyses reveal genetic heterogeneity in neuroticism
Source: Nat Commun. 2018 Mar 2;9:905. doi: 10.1038/s41467-018-03242-8 (PMC5834468; doi:10.1038/s41467-018-03242-8)
Supplement: Supplementary file 41 — Supplementary Data 37 [file 41467_2018_3242_MOESM41_ESM.xlsx]

## Sheet: Supplementary Data 37
Supplementary Data 37. Genes implicated by gene-based analyses in MAGMA for item MOOD
Gene
Entrez ID	Name	CHR	Start	End	Nsnp	N	ZSTAT	P value
57648	KIAA1522	1	33207492	33240571	83	372094	4.9553	3.6105e-07
64766	S100PBP	1	33282368	33324480	131	372717	5.6159	9.7766e-09
252995	FNDC5	1	33327869	33338093	21	372940	5.3101	5.4785e-08
257194	NEGR1	1	71868625	72748533	2654	371927	5.3071	5.569e-08
9910	RABGAP1L	1	174128552	174964445	2308	372429	5.8236	2.8805e-09
148811	PM20D1	1	205797150	205819276	61	372163	4.7325	1.109e-06
63892	THADA	2	43457975	43823185	1584	372151	4.8949	4.9185e-07
57624	NYAP2	2	226264426	226518734	814	372455	5.1645	1.2052e-07
3913	LAMB2	3	49158547	49170599	27	372946	5.3871	3.5804e-08
387	RHOA	3	49396569	49449526	161	372978	5.6686	7.1976e-09
6988	TCTA	3	49449639	49453909	15	372941	5.1805	1.1065e-07
84276	NICN1	3	49459766	49466777	17	373208	4.7969	8.0577e-07
1605	DAG1	3	49506136	49573051	191	372871	5.3769	3.79e-08
8927	BSN	3	49591922	49708982	317	372976	6.0378	7.8112e-10
327	APEH	3	49711427	49720936	27	373173	4.8943	4.9327e-07
4485	MST1	3	49721380	49726196	12	372770	5.4666	2.2937e-08
63891	RNF123	3	49726950	49758962	100	372872	6.2075	2.6915e-10
9807	IP6K1	3	49761728	49823973	180	372970	6.0834	5.8824e-10
7318	UBA7	3	49842638	49851391	24	373006	4.8743	5.4589e-07
10293	TRAIP	3	49866028	49893992	71	372375	5.7493	4.4795e-09
79012	CAMKV	3	49895414	49907655	29	372462	4.8103	7.5336e-07
84315	MON1A	3	49946302	49967445	40	372441	4.6619	1.5665e-06
10181	RBM5	3	50126341	50156397	63	372958	5.0169	2.6253e-07
6405	SEMA3F	3	50192562	50226508	105	371499	5.1331	1.4254e-07
6092	ROBO2	3	75955845	77699115	6986	371462	5.0465	2.2498e-07
56987	BBX	3	107241783	107530176	957	371816	5.764	4.1071e-09
2047	EPHB1	3	134514099	134979309	1962	371427	4.735	1.0954e-06
151790	WDR49	3	167196289	167371747	492	371612	4.569	2.4499e-06
64105	CENPK	5	64813593	64858995	164	372687	4.7188	1.1859e-06
64839	FBXL17	5	107194734	107718080	1843	371542	5.2217	8.8663e-08
23120	ATP10B	5	159990127	160279219	1311	371735	4.6913	1.3576e-06
346007	EYS	6	64429876	66417118	8639	372144	7.2395	2.2524e-13
54664	TMEM106B	7	12250848	12276890	220	372431	6.4507	5.566e-11
6671	SP4	7	21467689	21554440	431	371849	4.5931	2.1841e-06
100130988	C7orf72	7	50135682	50198852	314	372036	4.6571	1.6033e-06
27445	PCLO	7	82383321	82792197	1636	371835	5.0886	1.8032e-07
2918	GRM8	7	126078652	126892428	3212	371758	7.0953	6.4529e-13
60412	EXOC4	7	132937823	133750514	2630	372108	5.0282	2.476e-07
4482	MSRA	8	9911830	10286401	2437	370973	4.6707	1.5007e-06
29942	PURG	8	30853320	30891231	82	370724	5.0362	2.3739e-07
8754	ADAM9	8	38854505	38962780	321	371655	4.6372	1.7657e-06
51571	FAM49B	8	130851839	131028897	500	371351	5.3799	3.7262e-08
27161	AGO2	8	141541264	141645646	452	371285	6.6417	1.5503e-11
5747	PTK2	8	141668481	142011412	940	372018	4.9214	4.2953e-07
169792	GLIS3	9	3824128	4300036	2799	370717	4.6183	1.9343e-06
4915	NTRK2	9	87283417	87641985	1231	371700	5.2428	7.9069e-08
23196	FAM120A	9	96214173	96328397	477	372663	5.5543	1.3935e-08
5253	PHF2	9	96338909	96441869	604	371208	4.7833	8.6224e-07
23245	ASTN2	9	119187504	120177317	4805	371798	4.9015	4.7547e-07
10659	CELF2	10	10838851	11378674	2339	371278	5.2837	6.3316e-08
222389	BEND7	10	13480484	13570587	401	371622	4.977	3.2287e-07
57209	ZNF248	10	38065454	38147012	376	372760	4.9316	4.0784e-07
22986	SORCS3	10	106400859	107024993	3080	372031	5.7544	4.3465e-09
55553	SOX6	11	15987995	16497935	1369	372046	5.2413	7.9728e-08
79096	C11orf49	11	46958240	47185932	523	372538	4.5862	2.2569e-06
29763	PACSIN3	11	47199073	47208010	25	372155	4.6678	1.5223e-06
4607	MYBPC3	11	47352957	47374253	79	371678	5.5362	1.546e-08
6688	SPI1	11	47376409	47400127	100	371897	5.1063	1.6424e-07
91252	SLC39A13	11	47428683	47438051	32	372434	5.7023	5.9099e-09
5702	PSMC3	11	47440320	47448024	19	371135	5.386	3.6028e-08
5913	RAPSN	11	47459308	47470730	46	372682	4.838	6.5577e-07
54970	TTC12	11	113185251	113244345	191	371369	5.9168	1.641e-09
255239	ANKK1	11	113258513	113271140	66	371771	5.7079	5.7174e-09
1813	DRD2	11	113280317	113346413	232	371709	7.1071	5.9258e-13
4978	OPCML	11	132284875	133402403	4993	371221	4.9216	4.2911e-07
91	ACVR1B	12	52345451	52390863	102	371547	4.9466	3.7769e-07
25834	MGAT4C	12	86373037	87232681	3159	372202	4.8631	5.7792e-07
283446	MYO1H	12	109826439	109886176	355	371948	4.5539	2.6327e-06
55218	EXD2	14	69658194	69710737	123	371282	4.573	2.4043e-06
56252	YLPM1	14	75230025	75304013	243	372966	5.3626	4.1015e-08
1743	DLST	14	75348594	75370450	89	372824	4.8844	5.1884e-07
54715	RBFOX1	16	5289469	7763342	18915	370786	6.8905	2.7792e-12
729993	SHISA9	16	12995477	13334273	1703	371499	5.3877	3.5678e-08
27327	TNRC6A	16	24741028	24837548	309	372540	5.584	1.1753e-08
79791	FBXO31	16	87362942	87425708	308	371795	7.0693	7.7849e-13
81631	MAP1LC3B	16	87423157	87438380	72	371775	6.9022	2.5608e-12
9780	PIEZO1	16	88781746	88851372	635	371164	4.6355	1.7807e-06
3674	ITGA2B	17	42449550	42466873	27	371339	5.2132	9.2814e-08
201176	ARHGAP27	17	43471268	43510282	127	371645	7.6343	1.1352e-14
9842	PLEKHM1	17	43513266	43568146	114	372087	7.5943	1.5473e-14
1394	CRHR1	17	43697710	43913194	1101	372402	7.6258	1.2125e-14
162540	SPPL2C	17	43922256	43924438	27	372977	8.0009	6.1752e-16
4137	MAPT	17	43971702	44105700	767	372201	7.4242	5.6712e-14
246744	STH	17	44076616	44077060	1	373299	8.8166	5.898e-19
284058	KANSL1	17	44107282	44302740	816	371628	7.5094	2.9695e-14
9884	LRRC37A	17	44316744	44415160	45	364612	7.5779	1.7557e-14
100506084	ARL17B	17	44351550	44439416	20	362895	7.3853	7.6047e-14
4905	NSF	17	44668035	44834830	91	372353	7.6015	1.464e-14
7473	WNT3	17	44839872	44896126	125	371512	8.8167	5.893e-19
10458	BAIAP2	17	79008944	79091232	489	371530	4.8493	6.1934e-07
56853	CELF4	18	34823003	35146000	1201	370620	5.0801	1.8865e-07
1630	DCC	18	49866542	51062273	6470	372182	7.1347	4.8485e-13
6925	TCF4	18	52889562	53303252	1154	371668	8.7434	1.1306e-18
5349	FXYD3	19	35606732	35615228	32	370669	5.3735	3.8603e-08
163175	LGI4	19	35615417	35626178	49	371768	5.1991	1.0015e-07
57727	NCOA5	20	44689624	44718580	106	372907	5.1256	1.4826e-07
958	CD40	20	44746899	44758384	39	372167	4.8349	6.6595e-07
2033	EP300	22	41488614	41576081	279	372478	5.6858	6.5104e-09
83746	L3MBTL2	22	41601312	41627276	126	372673	5.0414	2.3104e-07
150356	CHADL	22	41605861	41636935	141	372453	5.0539	2.1649e-07
5905	RANGAP1	22	41640781	41682255	162	372474	5.6211	9.4859e-09
23264	ZC3H7B	22	41697507	41756151	214	372615	6.3482	1.0894e-10
7008	TEF	22	41763337	41795332	132	372604	5.4877	2.036e-08
10766	TOB2	22	41829492	41844234	43	372439	5.199	1.0019e-07
84844	PHF5A	22	41855721	41864708	35	372197	5.0599	2.0977e-07
171568	POLR3H	22	41921803	41940479	80	372781	4.875	5.4411e-07
27254	CSDC2	22	41957014	41972670	52	371816	4.6653	1.5411e-06
150365	MEI1	22	42095518	42195459	443	372830	4.7214	1.1714e-06
758	MPPED1	22	43807202	43903688	510	371528	4.9542	3.6315e-07
CHR: Chromosome.
Start/End: The annotation boundaries of the gene on that chromosome.
Nsnp: the number of SNPs annotated to that gene that were found in the data and were not excluded based on internal SNP QC.
N: The sample size used when analysing that gene.
ZSTAT: The Z-value for the gene, based on its (permutation) p-value; this is what is used
as the measure of gene association in the gene-level analyses.
P value: Gene P value.
