# Supplementary material for: Item-level analyses reveal genetic heterogeneity in neuroticism
Source: Nat Commun. 2018 Mar 2;9:905. doi: 10.1038/s41467-018-03242-8 (PMC5834468; doi:10.1038/s41467-018-03242-8)
Supplement: Supplementary file 42 — Supplementary Data 38 [file 41467_2018_3242_MOESM42_ESM.xlsx]

## Sheet: Supplementary Data 38
Supplementary Data 38. Genes implicated by gene-based analyses in MAGMA for item FED-UP
Gene
Entrez ID	Name	CHR	Start	End	Nsnp	N	ZSTAT	P value
23435	TARDBP	1	11072462	11085549	34	373594	4.7951	8.1293e-07
10747	MASP2	1	11086580	11107296	97	373817	5.2688	6.8665e-08
9910	RABGAP1L	1	174128552	174964445	2308	373663	6.0959	5.442e-10
114818	KLHL29	2	23608298	23931483	1390	372360	5.0125	2.6868e-07
54454	ATAD2B	2	23971534	24149978	637	374127	6.6885	1.1272e-11
165324	UBXN2A	2	24150132	24223701	324	373925	6.7327	8.3273e-12
388931	MFSD2B	2	24232953	24248698	59	372826	5.8965	1.8565e-09
80304	C2orf44	2	24252206	24270296	61	372729	6.7024	1.0251e-11
375190	FAM228B	2	24346350	24392507	183	373192	5.9021	1.7947e-09
653140	FAM228A	2	24397471	24423718	100	373710	6.1133	4.8804e-10
50618	ITSN2	2	24425733	24583647	439	373967	5.0019	2.8377e-07
63892	THADA	2	43457975	43823185	1584	373383	5.3857	3.6077e-08
9378	NRXN1	2	50145643	51259674	4897	372510	5.7143	5.5093e-09
7360	UGP2	2	64068084	64118696	188	373429	5.096	1.7346e-07
164832	LONRF2	2	100889753	100939195	279	372175	4.8391	6.5219e-07
23671	TMEFF2	2	192770615	193059645	659	371824	4.7106	1.2351e-06
659	BMPR2	2	203241033	203432474	520	373657	5.6401	8.4974e-09
117583	PARD3B	2	205410516	206484886	4255	373203	4.8253	6.9903e-07
2066	ERBB4	2	212240442	213403879	5407	372450	4.6884	1.3769e-06
646498	C3orf84	3	49215069	49229291	37	373932	5.4218	2.9496e-08
339834	CCDC36	3	49235861	49295636	164	374131	5.2326	8.3552e-08
7375	USP4	3	49314577	49377536	156	373711	4.7589	9.7338e-07
2876	GPX1	3	49394609	49395791	4	374423	5.4527	2.4808e-08
387	RHOA	3	49396569	49449526	161	374214	6.4953	4.1422e-11
6988	TCTA	3	49449639	49453909	15	374178	6.206	2.7176e-10
275	AMT	3	49454211	49460111	16	374299	5.5556	1.3836e-08
84276	NICN1	3	49459766	49466777	17	374444	5.1276	1.4671e-07
1605	DAG1	3	49506136	49573051	191	374107	6.5288	3.3153e-11
8927	BSN	3	49591922	49708982	317	374212	6.9905	1.3697e-12
327	APEH	3	49711427	49720936	27	374408	6.2081	2.6818e-10
4485	MST1	3	49721380	49726196	12	374003	5.8209	2.927e-09
63891	RNF123	3	49726950	49758962	100	374106	6.491	4.2632e-11
9807	IP6K1	3	49761728	49823973	180	374205	6.2476	2.084e-10
389118	CDHR4	3	49828165	49837254	27	374024	5.1028	1.6731e-07
7318	UBA7	3	49842638	49851391	24	374242	4.6897	1.3681e-06
10293	TRAIP	3	49866028	49893992	71	373609	5.9557	1.2952e-09
84315	MON1A	3	49946302	49967445	40	373676	4.6509	1.6527e-06
6092	ROBO2	3	75955845	77699115	6986	372692	5.9034	1.7799e-09
2632	GBE1	3	81538850	81810950	918	373693	4.6886	1.3751e-06
56987	BBX	3	107241783	107530176	957	373048	4.6301	1.8271e-06
80254	CEP63	3	134204575	134293855	288	374088	4.5776	2.3522e-06
348980	HCN1	5	45255052	45696220	925	373536	6.0522	7.1443e-10
133418	EMB	5	49692026	49737234	123	373600	4.8714	5.5393e-07
222537	HS3ST5	6	114376750	114663540	835	373194	4.6565	1.6079e-06
27072	VPS41	7	38763543	38948800	851	373731	4.657	1.6043e-06
2918	GRM8	7	126078652	126892428	3212	372990	5.4366	2.715e-08
29942	PURG	8	30853320	30891231	82	371950	4.7425	1.0557e-06
7227	TRPS1	8	116420724	116713299	773	373173	5.7969	3.3786e-09
4915	NTRK2	9	87283417	87641985	1231	372929	4.564	2.5098e-06
23245	ASTN2	9	119187504	120177317	4805	373029	4.7504	1.0153e-06
54542	RC3H2	9	125606835	125667562	149	373685	5.0407	2.3187e-07
10773	ZBTB6	9	125670335	125676365	14	373602	5.2209	8.9046e-08
57684	ZBTB26	9	125677845	125693792	38	373794	5.0775	1.9126e-07
23637	RABGAP1	9	125703288	125867147	396	373872	5.5933	1.1139e-08
55342	STRBP	9	125878338	126030855	267	373785	5.6104	1.0091e-08
10659	CELF2	10	10838851	11378674	2339	372508	5.4509	2.5051e-08
22986	SORCS3	10	106400859	107024993	3080	373263	6.2852	1.6371e-10
55553	SOX6	11	15987995	16497935	1369	373278	5.1522	1.2873e-07
90993	CREB3L1	11	46299189	46342972	126	371539	5.8125	3.0779e-09
392	ARHGAP1	11	46698625	46722215	57	373773	4.8186	7.2292e-07
79797	ZNF408	11	46722317	46727466	15	374330	4.5803	2.3218e-06
2147	F2	11	46740743	46761056	83	373348	5.6179	9.6653e-09
9793	CKAP5	11	46765084	46867859	229	373688	6.525	3.4e-11
4038	LRP4	11	46878268	46940173	182	373246	6.1929	2.9541e-10
79096	C11orf49	11	46958240	47185932	523	373771	6.8116	4.8269e-12
84364	ARFGAP2	11	47185849	47199054	37	373505	6.0815	5.952e-10
29763	PACSIN3	11	47199073	47208010	25	373386	6.4869	4.3816e-11
101060256	LOC101060256	11	49881567	49896588	60	374254	5.2615	7.1452e-08
283234	CCDC88B	11	64107690	64125006	61	373056	4.9942	2.9546e-07
8986	RPS6KA4	11	64126625	64139687	31	373474	4.6487	1.6698e-06
55690	PACS1	11	65837747	66012218	447	373439	5.183	1.092e-07
10897	YIF1A	11	66052051	66056638	12	373747	4.691	1.3591e-06
54970	TTC12	11	113185251	113244345	191	372599	4.7856	8.524e-07
1813	DRD2	11	113280317	113346413	232	372939	5.0977	1.7191e-07
4973	OLR1	12	10310899	10324790	66	373637	4.5817	2.3062e-06
6660	SOX5	12	23682438	24715383	4047	372290	4.9689	3.3669e-07
64426	SUDS3	12	118814358	118855840	157	373314	4.6576	1.5995e-06
10198	MPHOSPH9	12	123640943	123717785	296	373871	5.1148	1.57e-07
91574	C12orf65	12	123717844	123742651	94	373617	4.7664	9.3751e-07
8816	DCAF5	14	69517637	69619914	246	373713	4.971	3.3303e-07
55218	EXD2	14	69658194	69710737	123	372508	5.82	2.9416e-09
56252	YLPM1	14	75230025	75304013	243	374201	5.6822	6.648e-09
283571	PROX2	14	75319736	75330562	48	373520	4.7017	1.29e-06
1743	DLST	14	75348594	75370450	89	374059	5.4568	2.4246e-08
57519	STARD9	15	42867857	43013196	426	373296	4.6783	1.4463e-06
146059	CDAN1	15	43015760	43029417	58	373495	4.6314	1.8158e-06
64506	CPEB1	15	83211948	83316762	453	373887	4.8426	6.4084e-07
8120	AP3B2	15	83328033	83378660	180	373468	4.9066	4.6325e-07
4916	NTRK3	15	88419948	88800026	1304	372812	4.655	1.6198e-06
54715	RBFOX1	16	5289469	7763342	18915	372014	8.5758	4.9187e-18
729993	SHISA9	16	12995477	13334273	1703	372730	4.8941	4.9373e-07
27327	TNRC6A	16	24741028	24837548	309	373774	5.1417	1.3611e-07
9739	SETD1A	16	30968615	30995985	41	373967	4.7947	8.1441e-07
51659	GINS2	16	85711280	85722588	53	371050	4.7114	1.2302e-06
115992	RNF166	16	88762903	88772829	69	370960	4.6655	1.5393e-06
23277	CLUH	17	2592680	2615053	57	372126	5.702	5.9213e-09
23587	ELP5	17	7155372	7163259	21	374138	4.9051	4.6686e-07
201176	ARHGAP27	17	43471268	43510282	127	372879	6.5551	2.7801e-11
9842	PLEKHM1	17	43513266	43568146	114	373320	6.4975	4.0844e-11
1394	CRHR1	17	43697710	43913194	1101	373635	7.2175	2.648e-13
162540	SPPL2C	17	43922256	43924438	27	374210	7.4401	5.0315e-14
4137	MAPT	17	43971702	44105700	767	373434	6.9948	1.3281e-12
246744	STH	17	44076616	44077060	1	374535	7.7884	3.392e-15
284058	KANSL1	17	44107282	44302740	816	372857	7.0979	6.332e-13
9884	LRRC37A	17	44316744	44415160	45	365813	7.1798	3.4912e-13
100506084	ARL17B	17	44351550	44439416	20	364088	7.0064	1.2227e-12
4905	NSF	17	44668035	44834830	91	373586	6.8842	2.9061e-12
7473	WNT3	17	44839872	44896126	125	372740	7.4263	5.583e-14
56853	CELF4	18	34823003	35146000	1201	371848	4.9821	3.1448e-07
1630	DCC	18	49866542	51062273	6470	373414	6.7307	8.4412e-12
6925	TCF4	18	52889562	53303252	1154	372900	4.7249	1.1509e-06
4782	NFIC	19	3359561	3469215	417	371344	4.7836	8.6077e-07
22847	ZNF507	19	32836514	32878573	157	373953	5.8553	2.3804e-09
147991	DPY19L3	19	32896655	32976799	293	373636	6.6139	1.8716e-11
22888	UBOX5	20	3088219	3140556	179	373532	4.5765	2.3641e-06
60493	FASTKD5	20	3127165	3140532	44	373587	4.7963	8.0803e-07
6789	STK4	20	43595120	43708600	411	373828	5.3587	4.192e-08
23264	ZC3H7B	22	41697507	41756151	214	373849	4.6762	1.4612e-06
CHR: Chromosome.
Start/End: The annotation boundaries of the gene on that chromosome.
Nsnp: the number of SNPs annotated to that gene that were found in the data and were not excluded based on internal SNP QC.
N: The sample size used when analysing that gene.
ZSTAT: The Z-value for the gene, based on its (permutation) p-value; this is what is used
as the measure of gene association in the gene-level analyses.
P value: Gene P value.
