# Supplementary material for: Item-level analyses reveal genetic heterogeneity in neuroticism
Source: Nat Commun. 2018 Mar 2;9:905. doi: 10.1038/s41467-018-03242-8 (PMC5834468; doi:10.1038/s41467-018-03242-8)
Supplement: Supplementary file 43 — Supplementary Data 39 [file 41467_2018_3242_MOESM43_ESM.xlsx]

## Sheet: Supplementary Data 39
Supplementary Data 39. Genes implicated by gene-based analyses in MAGMA for item NERV-FEEL
Gene
Entrez ID	Name	CHR	Start	End	Nsnp	N	ZSTAT	P value
7780	SLC30A2	1	26364513	26373439	36	371934	4.8048	7.7451e-07
84871	AGBL4	1	48998527	50489626	3171	371519	5.8737	2.1303e-09
1996	ELAVL4	1	50513686	50669442	288	371487	4.5512	2.667e-06
1806	DPYD	1	97543299	98386615	2722	370765	6.3933	8.1173e-11
148327	CREB3L4	1	153940315	153946840	18	371808	4.93	4.1112e-07
9898	UBAP2L	1	154192427	154243986	137	371934	4.5768	2.3606e-06
55740	ENAH	1	225674534	225840845	529	371939	5.1801	1.1086e-07
5664	PSEN2	1	227057885	227083804	164	372158	4.635	1.7848e-06
55818	KDM3A	2	86668271	86719839	163	372176	4.5615	2.5391e-06
51364	ZMYND10	3	50378537	50383459	8	371749	4.9193	4.3429e-07
211	ALAS1	3	52232099	52248343	45	371639	4.6007	2.1056e-06
23166	STAB1	3	52529354	52558512	103	371703	4.9266	4.1839e-07
64943	NT5DC2	3	52558385	52569093	51	372399	5.1515	1.2924e-07
55193	PBRM1	3	52579368	52719866	546	372293	5.4528	2.479e-08
26354	GNL3	3	52719936	52728513	32	372487	5.8321	2.7368e-09
55830	GLT8D1	3	52728500	52740099	28	371971	5.453	2.476e-08
28972	SPCS1	3	52739792	52742198	8	372291	4.6291	1.8366e-06
6787	NEK4	3	52744796	52804965	221	372293	5.2022	9.8447e-08
3697	ITIH1	3	52811602	52826084	70	371590	5.9815	1.1057e-09
389125	MUSTN1	3	52867131	52869235	17	371140	4.9109	4.5336e-07
100526772	TMEM110-MUSTN1	3	52867131	52931597	335	372163	4.8957	4.8984e-07
375346	TMEM110	3	52870772	52931597	310	372246	4.7183	1.1891e-06
51460	SFMBT1	3	52933221	53080089	559	371733	5.0334	2.4093e-07
9223	MAGI1	3	65339200	66024511	3174	370297	5.4587	2.3977e-08
253559	CADM2	3	85008133	86123579	4906	371594	8.8985	2.8303e-19
2047	EPHB1	3	134514099	134979309	1962	370809	4.7522	1.0062e-06
2555	GABRA2	4	46246470	46392056	445	371393	5.1953	1.022e-07
6622	SNCA	4	90645250	90759447	517	371920	5.1688	1.1778e-07
5924	RASGRF2	5	80256491	80525981	1150	370583	5.2064	9.6274e-08
153396	TMEM161B	5	87485450	87564665	231	370658	4.6808	1.4287e-06
81545	FBXO38	5	147763498	147822399	172	372309	4.5791	2.3353e-06
55568	GALNT10	5	153570295	153800544	1066	370869	4.5532	2.6422e-06
10786	SLC17A3	6	25845328	25874471	159	372417	5.1639	1.2094e-07
8347	HIST1H2BC	6	26113389	26124266	89	372510	5.6349	8.7575e-09
8334	HIST1H2AC	6	26124370	26139337	104	372456	5.3383	4.69e-08
11118	BTN3A2	6	26365387	26378548	116	372246	4.6179	1.9378e-06
11120	BTN2A1	6	26458132	26476849	108	372026	5.4219	2.9478e-08
10279	PRSS16	6	27215480	27224399	35	372464	4.7116	1.2286e-06
8341	HIST1H2BN	6	27805544	27821533	59	372387	5.5969	1.0911e-08
7745	ZKSCAN8	6	28109688	28127250	85	372628	4.5712	2.4253e-06
780	DDR1	6	30850694	30867933	100	372567	4.5667	2.477e-06
29113	C6orf15	6	31079000	31080332	22	372407	4.6402	1.7402e-06
199	AIF1	6	31582969	31584798	9	372599	5.2053	9.6833e-08
7916	PRRC2A	6	31588450	31605554	107	372465	7.5199	2.7418e-14
7917	BAG6	6	31606805	31620953	68	372631	6.9946	1.3305e-12
7918	GPANK1	6	31629006	31634060	38	372627	5.7414	4.6944e-09
1460	CSNK2B	6	31632995	31637844	22	372382	6.373	9.2665e-11
80740	LY6G6C	6	31686425	31689511	21	372530	5.8242	2.8688e-09
80739	C6orf25	6	31691121	31694487	12	372529	5.1222	1.5098e-07
23564	DDAH2	6	31694817	31698039	13	372613	5.7771	3.7993e-09
4439	MSH5	6	31707725	31730455	114	372599	6.9937	1.3387e-12
80737	VWA7	6	31733178	31745108	71	372505	5.9489	1.35e-09
7407	VARS	6	31745295	31763712	61	372361	6.2919	1.5676e-10
57819	LSM2	6	31765169	31774761	43	372578	5.4284	2.8429e-08
3305	HSPA1L	6	31777396	31790093	58	372387	6.3187	1.3186e-10
3303	HSPA1A	6	31782952	31785719	7	372652	5.9545	1.3047e-09
80736	SLC44A4	6	31830969	31846823	94	372231	6.3828	8.6955e-11
10919	EHMT2	6	31847536	31865464	90	372442	5.0544	2.1585e-07
8859	STK19	6	31938952	31949223	45	372579	5.7853	3.6182e-09
1589	CYP21A2	6	32006093	32009447	19	371067	4.8274	6.9148e-07
7148	TNXB	6	32008932	32077151	320	372406	6.5201	3.5121e-11
1388	ATF6B	6	32083045	32096017	54	372329	4.9901	3.0181e-07
5089	PBX2	6	32152510	32157963	17	371677	5.4873	2.0408e-08
63940	GPSM3	6	32158543	32163300	17	372488	4.6407	1.7365e-06
4855	NOTCH4	6	32162620	32191844	192	372285	5.8346	2.6959e-09
3122	HLA-DRA	6	32407619	32412823	74	372637	5.3279	4.9672e-08
3120	HLA-DQB2	6	32723837	32731330	74	372496	4.9487	3.7352e-07
3710	ITPR3	6	33587951	33664351	553	371188	4.6714	1.4957e-06
387103	CENPW	6	126660660	126670548	22	371946	6.0416	7.6312e-10
219578	ZNF804B	7	88388753	88966346	2809	371330	5.1182	1.5423e-07
25798	BRI3	7	97910972	97952972	158	371574	5.3339	4.8075e-08
55971	BAIAP2L1	7	97920962	98030427	318	371685	5.1825	1.0944e-07
375612	LHFPL3	7	103969104	104549005	2455	371023	4.6799	1.4353e-06
2918	GRM8	7	126078652	126892428	3212	371141	4.7691	9.2539e-07
203062	TSNARE1	8	143293441	143484543	940	371516	5.3495	4.4101e-08
8013	NR4A3	9	102584137	102629173	68	371456	4.891	5.0159e-07
57706	DENND1A	9	126141933	126692423	2138	371455	7.2544	2.0174e-13
5537	PPP6C	9	127908852	127952218	173	372192	4.8759	5.4143e-07
10244	RABEPK	9	127962821	127996438	138	371703	4.6949	1.3337e-06
3309	HSPA5	9	127997127	128003666	14	371841	4.5952	2.162e-06
105	ADARB2	10	1223253	1779670	2845	370671	4.8768	5.3919e-07
1586	CYP17A1	10	104590288	104597290	24	372290	6.149	3.8976e-10
119032	C10orf32	10	104613967	104624718	26	371341	6.7589	6.9511e-12
57412	AS3MT	10	104629183	104661656	141	372142	7.5599	2.0163e-14
54805	CNNM2	10	104678075	104838344	564	372045	7.1835	3.3969e-13
22978	NT5C2	10	104847774	104953063	347	372329	7.2256	2.4952e-13
6877	TAF5	10	105127724	105148822	45	372059	4.7204	1.1772e-06
22984	PDCD11	10	105156387	105206052	131	371991	5.0081	2.7486e-07
255022	CALHM1	10	105213144	105218648	19	369738	4.7344	1.0987e-06
81846	SBF2	11	9800214	10315754	2434	371400	4.729	1.1282e-06
627	BDNF	11	27676440	27743605	178	371525	5.8287	2.7922e-09
5080	PAX6	11	31806340	31839509	91	371542	4.6433	1.7148e-06
8567	MADD	11	47290927	47351582	196	372155	4.6864	1.3904e-06
4607	MYBPC3	11	47352957	47374253	79	371061	5.1439	1.3454e-07
6688	SPI1	11	47376409	47400127	100	371279	5.1188	1.5371e-07
91252	SLC39A13	11	47428683	47438051	32	371818	5.2263	8.647e-08
441608	OR5B3	11	58169938	58170882	14	372661	4.6663	1.5334e-06
1813	DRD2	11	113280317	113346413	232	371091	5.7113	5.6061e-09
84623	KIRREL3	11	126293388	126870766	2576	370685	5.5911	1.1282e-08
56899	ANKS1B	12	99128569	100378512	3962	370581	5.4782	2.1481e-08
84915	FAM222A	12	110152187	110208312	171	370450	4.7688	9.2681e-07
161357	MDGA2	14	47308826	48144157	3179	370903	4.7569	9.8316e-07
9870	AREL1	14	75127955	75179807	161	372276	5.1546	1.2711e-07
56252	YLPM1	14	75230025	75304013	243	372346	6.7295	8.5115e-12
283571	PROX2	14	75319736	75330562	48	371667	6.3668	9.6489e-11
1743	DLST	14	75348594	75370450	89	372205	6.6563	1.4039e-11
83694	RPS6KL1	14	75370657	75389985	95	371774	5.9954	1.0147e-09
302	ANXA2	15	60639350	60690185	150	370634	5.619	9.6053e-09
54715	RBFOX1	16	5289469	7763342	18915	370170	5.0578	2.1211e-07
124446	TMEM219	16	29973351	29984373	29	371063	5.8071	3.1787e-09
9344	TAOK2	16	29985188	30003583	36	371924	5.4757	2.1787e-08
283899	INO80E	16	30007485	30017112	36	372138	5.3327	4.839e-08
8448	DOC2A	16	30016835	30023424	15	371686	5.2235	8.7764e-08
83723	FAM57B	16	30035748	30064338	55	371318	5.1034	1.6684e-07
3683	ITGAL	16	30483983	30534506	107	370249	4.5654	2.4928e-06
54620	FBXL19	16	30934392	30960104	33	372284	4.6629	1.5592e-06
9726	ZNF646	16	31085581	31094833	19	372537	4.7253	1.1488e-06
10295	BCKDK	16	31119615	31124112	5	372040	5.0564	2.1357e-07
84148	KAT8	16	31128985	31142714	35	372047	4.785	8.5499e-07
1012	CDH13	16	82660399	83830215	8865	370201	5.0833	1.8543e-07
81631	MAP1LC3B	16	87423157	87438380	72	371157	4.7542	9.9627e-07
1801	DPH1	17	1933431	1947183	56	370720	4.6045	2.0672e-06
4927	NUP88	17	5289346	5323400	230	372192	4.602	2.0921e-06
708	C1QBP	17	5336099	5342471	38	371504	4.7141	1.2142e-06
4763	NF1	17	29421945	29704695	698	372002	4.8379	6.5595e-07
4974	OMG	17	29621668	29624380	2	372679	4.8384	6.5445e-07
201176	ARHGAP27	17	43471268	43510282	127	371031	6.8178	4.6217e-12
9842	PLEKHM1	17	43513266	43568146	114	371468	6.8189	4.5865e-12
1394	CRHR1	17	43697710	43913194	1101	371784	7.1074	5.9115e-13
162540	SPPL2C	17	43922256	43924438	27	372355	7.3285	1.1638e-13
4137	MAPT	17	43971702	44105700	767	371583	6.9131	2.3716e-12
246744	STH	17	44076616	44077060	1	372679	7.6905	7.329e-15
284058	KANSL1	17	44107282	44302740	816	371009	7.0389	9.6877e-13
9884	LRRC37A	17	44316744	44415160	45	364008	7.2094	2.8097e-13
100506084	ARL17B	17	44351550	44439416	20	362294	6.9702	1.5825e-12
4905	NSF	17	44668035	44834830	91	371734	6.8831	2.9283e-12
7473	WNT3	17	44839872	44896126	125	370892	7.2484	2.1085e-13
1000	CDH2	18	25530930	25757445	642	370623	4.8956	4.9012e-07
24139	EML2	19	46112658	46148775	123	370544	4.5567	2.5981e-06
84557	MAP1LC3A	20	33134688	33148149	33	370256	5	2.8658e-07
128869	PIGU	20	33148346	33265089	234	371686	5.2654	6.9933e-08
23054	NCOA6	20	33302578	33413433	263	372053	4.7661	9.3932e-07
2937	GSS	20	33516236	33543794	70	371487	4.6163	1.9534e-06
63929	XPNPEP3	22	41253085	41328823	108	371209	4.564	2.5094e-06
5905	RANGAP1	22	41640781	41682255	162	371855	4.8101	7.5425e-07
CHR: Chromosome.
Start/End: The annotation boundaries of the gene on that chromosome.
Nsnp: the number of SNPs annotated to that gene that were found in the data and were not excluded based on internal SNP QC.
N: The sample size used when analysing that gene.
ZSTAT: The Z-value for the gene, based on its (permutation) p-value; this is what is used
as the measure of gene association in the gene-level analyses.
P value: Gene P value.
