# Supplementary material for: Item-level analyses reveal genetic heterogeneity in neuroticism
Source: Nat Commun. 2018 Mar 2;9:905. doi: 10.1038/s41467-018-03242-8 (PMC5834468; doi:10.1038/s41467-018-03242-8)
Supplement: Supplementary file 44 — Supplementary Data 40 [file 41467_2018_3242_MOESM44_ESM.xlsx]

## Sheet: Supplementary Data 40
Supplementary Data 40. Genes implicated by gene-based analyses in MAGMA for item WORRY
Gene
Entrez ID	Name	CHR	Start	End	Nsnp	N	ZSTAT	P value
23261	CAMTA1	1	6845384	7829766	3307	369875	6.6191	1.8069e-11
127396	ZNF684	1	40997233	41013841	76	372058	4.5811	2.3129e-06
5792	PTPRF	1	43991708	44089343	411	371493	5.3342	4.7972e-08
9682	KDM4A	1	44115797	44171189	160	371260	5.6526	7.9015e-09
79033	ERI3	1	44686742	44821315	348	371725	5.5783	1.2145e-08
65260	COA7	1	53152014	53164038	42	370689	4.9827	3.1355e-07
127255	LRRIQ3	1	74491699	74663871	366	371252	4.9969	2.9135e-07
1806	DPYD	1	97543299	98386615	2722	370522	5.1054	1.6503e-07
51603	METTL13	1	171750761	171766856	71	372146	4.7108	1.2336e-06
339479	BRINP3	1	190066792	190447534	1212	371122	4.947	3.7682e-07
163486	DENND1B	1	197473878	197744623	787	371636	4.7842	8.5828e-07
5664	PSEN2	1	227057885	227083804	164	371914	4.8939	4.942e-07
56997	ADCK3	1	227084589	227175246	351	370267	4.9205	4.317e-07
8462	KLF11	2	10170776	10194963	85	370222	4.8556	5.9998e-07
238	ALK	2	29415640	30144477	3523	369986	5.4538	2.4653e-08
2492	FSHR	2	49189296	49381666	1114	371227	4.6832	1.4121e-06
7444	VRK2	2	58273777	58387055	380	371445	4.8663	5.684e-07
55120	FANCL	2	58386378	58468515	320	371482	4.7699	9.2168e-07
9736	USP34	2	61414590	61697868	1027	371404	4.8405	6.4771e-07
23314	SATB2	2	200134223	200335989	520	371541	5.2412	7.9775e-08
10777	ARPP21	3	35680666	35835988	527	370965	5.6529	7.8898e-09
6405	SEMA3F	3	50192562	50226508	105	370642	4.5527	2.6481e-06
2771	GNAI2	3	50264120	50296786	62	371882	5.6698	7.1494e-09
11186	RASSF1	3	50367217	50378367	28	372019	5.2013	9.8953e-08
51364	ZMYND10	3	50378537	50383459	8	371501	5.5481	1.4438e-08
11070	TMEM115	3	50392180	50396939	6	371688	4.8013	7.8806e-07
211	ALAS1	3	52232099	52248343	45	371397	4.9646	3.4414e-07
54106	TLR9	3	52255096	52260179	15	371402	4.555	2.6193e-06
23166	STAB1	3	52529354	52558512	103	371458	6.1934	2.9445e-10
64943	NT5DC2	3	52558385	52569093	51	372155	6.3806	8.817e-11
55193	PBRM1	3	52579368	52719866	546	372047	5.6739	6.9795e-09
26354	GNL3	3	52719936	52728513	32	372242	5.801	3.2951e-09
55830	GLT8D1	3	52728500	52740099	28	371726	5.2166	9.111e-08
6787	NEK4	3	52744796	52804965	221	372048	5.4147	3.0695e-08
3697	ITIH1	3	52811602	52826084	70	371342	6.0059	9.5149e-10
3700	ITIH4	3	52847006	52864717	125	371667	6.2562	1.9729e-10
389125	MUSTN1	3	52867131	52869235	17	370896	6.5288	3.3145e-11
100526772	TMEM110-MUSTN1	3	52867131	52931597	335	371918	6.9165	2.3147e-12
375346	TMEM110	3	52870772	52931597	310	372001	6.8295	4.2612e-12
51460	SFMBT1	3	52933221	53080089	559	371487	6.8053	5.0437e-12
9223	MAGI1	3	65339200	66024511	3174	370053	4.6966	1.3224e-06
27086	FOXP1	3	71003865	71633140	1953	370264	4.9291	4.1306e-07
253559	CADM2	3	85008133	86123579	4906	371351	8.411	2.0325e-17
56987	BBX	3	107241783	107530176	957	370953	5.5587	1.3593e-08
9348	NDST3	4	118955500	119179789	979	371901	5.6896	6.3653e-09
8492	PRSS12	4	119201193	119274053	256	371346	5.4017	3.3007e-08
9871	SEC24D	4	119643978	119759838	488	371089	4.7693	9.2435e-07
153396	TMEM161B	5	87485450	87564665	231	370419	4.5771	2.3578e-06
5066	PAM	5	102201527	102366809	512	371642	5.6458	8.2187e-09
54826	GIN1	5	102421704	102455842	155	371686	5.5736	1.2477e-08
90355	C5orf30	5	102594442	102614361	60	371895	5.8998	1.8202e-09
64839	FBXL17	5	107194734	107718080	1843	370681	4.7591	9.721e-07
2554	GABRA1	5	161274197	161326965	218	371433	4.6019	2.093e-06
8356	HIST1H3J	6	27858093	27858570	1	372434	4.7001	1.3e-06
199	AIF1	6	31582969	31584798	9	372353	5.6982	6.0541e-09
7916	PRRC2A	6	31588450	31605554	107	372220	6.2747	1.7514e-10
7917	BAG6	6	31606805	31620953	68	372386	6.2701	1.8036e-10
7918	GPANK1	6	31629006	31634060	38	372382	4.6571	1.6038e-06
1460	CSNK2B	6	31632995	31637844	22	372138	5.7242	5.1952e-09
4439	MSH5	6	31707725	31730455	114	372354	5.5049	1.8467e-08
7407	VARS	6	31745295	31763712	61	372115	4.7644	9.4692e-07
57819	LSM2	6	31765169	31774761	43	372334	4.5939	2.1754e-06
80736	SLC44A4	6	31830969	31846823	94	371987	5.6156	9.7958e-09
10919	EHMT2	6	31847536	31865464	90	372196	4.61	2.0131e-06
6499	SKIV2L	6	31926581	31937532	56	372247	4.7036	1.278e-06
8859	STK19	6	31938952	31949223	45	372334	5.4681	2.2751e-08
7148	TNXB	6	32008932	32077151	320	372161	6.833	4.1573e-12
1388	ATF6B	6	32083045	32096017	54	372083	5.8801	2.0496e-09
63943	FKBPL	6	32096484	32098067	8	371652	4.5844	2.2768e-06
4855	NOTCH4	6	32162620	32191844	192	372041	6.2864	1.6248e-10
3122	HLA-DRA	6	32407619	32412823	74	372392	5.15	1.3024e-07
3118	HLA-DQA2	6	32709156	32714664	91	372247	5.0533	2.1713e-07
3120	HLA-DQB2	6	32723837	32731330	74	372252	5.6368	8.6635e-09
5467	PPARD	6	35310335	35395968	445	372133	5.7158	5.4602e-09
2178	FANCE	6	35420116	35434918	75	371725	4.9282	4.1485e-07
23113	CUL9	6	43149913	43192325	138	371380	5.0219	2.5587e-07
79571	GCC1	7	127220682	127225654	22	371473	5.2557	7.3739e-08
29999	FSCN3	7	127233689	127241851	35	371815	4.8142	7.3907e-07
5078	PAX4	7	127250346	127255982	28	371649	6.1574	3.6973e-10
27044	SND1	7	127292043	127732659	1319	371567	6.9442	1.9036e-12
100507421	TMEM178B	7	140774032	141180180	1370	370830	4.8617	5.82e-07
4482	MSRA	8	9911830	10286401	2437	370116	4.7748	8.9938e-07
169792	GLIS3	9	3824128	4300036	2799	369860	4.5745	2.3868e-06
6096	RORB	9	77112252	77303534	610	370874	4.8921	4.9885e-07
158158	RASEF	9	85594500	85678043	202	371324	5.3535	4.3136e-08
23196	FAM120A	9	96214173	96328397	477	371798	5.2757	6.6139e-08
5727	PTCH1	9	98205264	98279247	290	371274	5.6311	8.9517e-09
8013	NR4A3	9	102584137	102629173	68	371213	5.3182	5.2397e-08
51684	SUFU	10	104263719	104393214	380	371860	4.6971	1.3191e-06
81603	TRIM8	10	104403326	104418076	31	371589	4.5652	2.4957e-06
403	ARL3	10	104433484	104474190	84	368578	5.3713	3.9096e-08
118980	SFXN2	10	104474298	104498947	52	370474	5.5188	1.7069e-08
54838	WBP1L	10	104503727	104576022	253	371181	5.9769	1.1368e-09
1586	CYP17A1	10	104590288	104597290	24	372045	6.65	1.4652e-11
119032	C10orf32	10	104613967	104624718	26	371097	7.0038	1.2452e-12
57412	AS3MT	10	104629183	104661656	141	371897	7.4515	4.6156e-14
54805	CNNM2	10	104678075	104838344	564	371801	7.1199	5.4015e-13
22978	NT5C2	10	104847774	104953063	347	372084	7.1131	5.6724e-13
627	BDNF	11	27676440	27743605	178	371278	5.2441	7.8535e-08
26610	ELP4	11	31531297	31806073	586	371413	4.8198	7.1835e-07
5080	PAX6	11	31806340	31839509	91	371295	6.3469	1.0987e-10
710	SERPING1	11	57365027	57382326	49	371054	4.8845	5.1839e-07
25921	ZDHHC5	11	57435223	57468659	96	371758	5.6767	6.8667e-09
219541	MED19	11	57471182	57479804	20	371245	4.8473	6.258e-07
51075	TMX2	11	57479995	57508445	67	372150	5.2392	8.0637e-08
280636	C11orf31	11	57508722	57510883	8	371645	4.5598	2.5605e-06
1500	CTNND1	11	57520756	57586652	159	371827	5.0239	2.5319e-07
219965	OR5B17	11	58125598	58126542	4	372428	4.8709	5.5532e-07
9404	LPXN	11	58294344	58345688	147	371748	4.922	4.2836e-07
80829	ZFP91	11	58346587	58389023	140	372014	4.8858	5.1494e-07
143684	FAM76B	11	95502106	95522954	84	371846	5.2836	6.3332e-08
9702	CEP57	11	95523625	95565857	186	371669	5.742	4.6783e-09
8898	MTMR2	11	95566044	95657371	321	371472	5.2643	7.038e-08
1813	DRD2	11	113280317	113346413	232	370848	4.6665	1.5317e-06
7704	ZBTB16	11	113930289	114126702	686	370083	5.5339	1.5662e-08
84623	KIRREL3	11	126293388	126870766	2576	370441	5.1091	1.6185e-07
399979	SNX19	11	130745766	130786382	277	371615	4.6497	1.6623e-06
22997	IGSF9B	11	133778520	133826649	259	370510	6.504	3.9096e-11
6660	SOX5	12	23682438	24715383	4047	370201	5.0354	2.3842e-07
9671	WSCD2	12	108523511	108644314	429	371048	4.8264	6.9494e-07
283446	MYO1H	12	109826439	109886176	355	371088	5.6895	6.3695e-09
83892	KCTD10	12	109886460	109915165	164	371905	5.2336	8.3099e-08
89910	UBE3B	12	109915215	109974510	196	371950	5.6646	7.3694e-09
326625	MMAB	12	109991520	110011358	110	372218	5.6943	6.1943e-09
4598	MVK	12	110011500	110035071	81	371758	5.6882	6.4185e-09
2262	GPC5	13	92050935	93519490	5335	370528	4.9612	3.5038e-07
9870	AREL1	14	75127955	75179807	161	372031	5.0978	1.7181e-07
56252	YLPM1	14	75230025	75304013	243	372102	5.7438	4.6281e-09
283571	PROX2	14	75319736	75330562	48	371424	5.2139	9.2478e-08
1743	DLST	14	75348594	75370450	89	371960	5.672	7.0568e-09
83694	RPS6KL1	14	75370657	75389985	95	371532	4.5857	2.2621e-06
9716	AQR	15	35148552	35261995	498	371796	4.5907	2.2086e-06
54715	RBFOX1	16	5289469	7763342	18915	369927	5.1237	1.4982e-07
83723	FAM57B	16	30035748	30064338	55	371075	4.6399	1.743e-06
83719	YPEL3	16	30103635	30108248	7	369838	4.7406	1.0653e-06
54620	FBXL19	16	30934392	30960104	33	372037	4.644	1.7084e-06
9739	SETD1A	16	30968615	30995985	41	371870	4.9167	4.4013e-07
112755	STX1B	16	31000577	31021829	50	370621	4.6585	1.5926e-06
6810	STX4	16	31044416	31051489	16	372318	4.7594	9.7086e-07
9726	ZNF646	16	31085581	31094833	19	372292	4.7783	8.8413e-07
339105	PRSS53	16	31094745	31100289	13	372220	4.9675	3.3911e-07
27324	TOX3	16	52471682	52581714	328	370826	5.3114	5.4379e-08
1012	CDH13	16	82660399	83830215	8865	369958	5.4379	2.6953e-08
3674	ITGA2B	17	42449550	42466873	27	370477	4.9487	3.7357e-07
23131	GPATCH8	17	42472645	42580957	238	371754	4.8625	5.7958e-07
201176	ARHGAP27	17	43471268	43510282	127	370783	5.1129	1.5866e-07
9842	PLEKHM1	17	43513266	43568146	114	371224	5.1428	1.3537e-07
1394	CRHR1	17	43697710	43913194	1101	371538	5.8167	3.0016e-09
162540	SPPL2C	17	43922256	43924438	27	372111	6.0877	5.7266e-10
4137	MAPT	17	43971702	44105700	767	371339	5.612	1.0002e-08
246744	STH	17	44076616	44077060	1	372434	5.6926	6.256e-09
284058	KANSL1	17	44107282	44302740	816	370767	5.7789	3.7585e-09
9884	LRRC37A	17	44316744	44415160	45	363757	6.0369	7.8546e-10
100506084	ARL17B	17	44351550	44439416	20	362042	5.6817	6.6697e-09
4905	NSF	17	44668035	44834830	91	371490	5.6804	6.7178e-09
7473	WNT3	17	44839872	44896126	125	370647	6.1304	4.3816e-10
1655	DDX5	17	62494374	62503042	21	371864	4.7479	1.0276e-06
90799	CEP95	17	62502878	62534069	61	371826	4.9493	3.7243e-07
9625	AATK	17	79084285	79139877	299	368866	5.2613	7.1524e-08
56853	CELF4	18	34823003	35146000	1201	369761	6.1998	2.8267e-10
6925	TCF4	18	52889562	53303252	1154	370808	6.5221	3.4664e-11
5064	PALM	19	708953	748330	230	369581	4.7496	1.0193e-06
84527	ZNF559	19	9434448	9461838	98	371828	4.6934	1.3437e-06
100529215	ZNF559-ZNF177	19	9434902	9493293	218	371899	4.7248	1.1519e-06
729648	ZNF812	19	9800189	9811493	74	371903	4.7231	1.1611e-06
5184	PEPD	19	33877855	34012799	784	370589	4.8198	7.1866e-07
7392	USF2	19	35759896	35770724	42	370260	4.744	1.0476e-06
8455	ATRN	20	3451665	3631769	705	371361	4.9772	3.2254e-07
92675	DTD1	20	18568556	18744561	915	371898	5.1908	1.0471e-07
2033	EP300	22	41488614	41576081	279	371613	4.6634	1.5549e-06
5905	RANGAP1	22	41640781	41682255	162	371612	4.9537	3.6408e-07
23264	ZC3H7B	22	41697507	41756151	214	371752	4.5919	2.1958e-06
CHR: Chromosome.
Start/End: The annotation boundaries of the gene on that chromosome.
Nsnp: the number of SNPs annotated to that gene that were found in the data and were not excluded based on internal SNP QC.
N: The sample size used when analysing that gene.
ZSTAT: The Z-value for the gene, based on its (permutation) p-value; this is what is used
as the measure of gene association in the gene-level analyses.
P value: Gene P value.
