# Supplementary material for: Item-level analyses reveal genetic heterogeneity in neuroticism
Source: Nat Commun. 2018 Mar 2;9:905. doi: 10.1038/s41467-018-03242-8 (PMC5834468; doi:10.1038/s41467-018-03242-8)
Supplement: Supplementary file 45 — Supplementary Data 41 [file 41467_2018_3242_MOESM45_ESM.xlsx]

## Sheet: Supplementary Data 41
Supplementary Data 41. Genes implicated by gene-based analyses in MAGMA for item TENSE
Gene
Entrez ID	Name	CHR	Start	End	Nsnp	N	ZSTAT	P value
50651	SLC45A1	1	8378171	8404227	113	368464	4.9446	3.8157e-07
473	RERE	1	8412464	8877699	1203	369645	7.4565	4.4412e-14
9910	RABGAP1L	1	174128552	174964445	2308	370024	5.3742	3.8458e-08
55818	KDM3A	2	86668271	86719839	163	370387	5.4061	3.2198e-08
55137	FIGN	2	164461447	164592618	261	368517	4.9876	3.0572e-07
2771	GNAI2	3	50264120	50296786	62	368603	5.1571	1.2543e-07
11186	RASSF1	3	50367217	50378367	28	370475	4.8682	5.6298e-07
51364	ZMYND10	3	50378537	50383459	8	369960	5.1725	1.1552e-07
253559	CADM2	3	85008133	86123579	4906	369788	6.8367	4.0531e-12
64105	CENPK	5	64813593	64858995	164	370280	6.0669	6.5181e-10
23398	PPWD1	5	64859063	64883376	78	370415	5.5388	1.5228e-08
373	TRIM23	5	64885507	64920187	141	370473	5.8199	2.9433e-09
80006	TRAPPC13	5	64920558	64961954	149	370263	5.4243	2.9098e-08
55568	GALNT10	5	153570295	153800544	1066	369090	5.2085	9.5176e-08
7916	PRRC2A	6	31588450	31605554	107	370674	5.0468	2.2462e-07
4439	MSH5	6	31707725	31730455	114	370807	4.6133	1.9817e-06
389432	SAMD5	6	147829807	148058677	1256	369282	5.6727	7.0302e-09
26575	RGS17	6	153332026	153452389	562	369858	4.8249	7.0042e-07
54664	TMEM106B	7	12250848	12276890	220	370023	5.7197	5.3355e-09
93986	FOXP2	7	113726365	114333827	1599	369476	6.4507	5.5674e-11
60412	EXOC4	7	132937823	133750514	2630	369704	4.7456	1.0393e-06
54904	WHSC1L1	8	38127217	38239872	224	370129	4.7231	1.1613e-06
137994	LETM2	8	38240041	38267045	64	369863	4.9038	4.7006e-07
7227	TRPS1	8	116420724	116713299	773	369542	5.0885	1.8048e-07
158293	FAM120AOS	9	96208776	96215874	28	370579	4.7544	9.9503e-07
23196	FAM120A	9	96214173	96328397	477	370256	5.4272	2.8619e-08
8534	CHST1	11	45669239	45687206	81	369369	4.6277	1.8491e-06
747	DAGLA	11	61447905	61514474	217	369231	4.5776	2.3513e-06
53942	CNTN5	11	98891706	100229616	7313	368966	5.1397	1.3761e-07
4684	NCAM1	11	112831969	113149158	1244	369828	6.6851	1.1541e-11
1813	DRD2	11	113280317	113346413	232	369309	6.0862	5.7821e-10
6660	SOX5	12	23682438	24715383	4047	368667	5.3594	4.174e-08
56899	ANKS1B	12	99128569	100378512	3962	368801	5.6593	7.601e-09
619189	SERINC4	15	44086372	44092295	12	368879	4.5541	2.6302e-06
253982	ASPHD1	16	29912147	29931181	29	369148	4.577	2.3586e-06
253980	KCTD13	16	29917657	29937545	45	369532	4.759	9.7279e-07
54620	FBXL19	16	30934392	30960104	33	370494	5.325	5.0464e-08
9739	SETD1A	16	30968615	30995985	41	370325	5.8719	2.1546e-09
80270	HSD3B7	16	30995949	31000473	10	370417	5.3063	5.595e-08
112755	STX1B	16	31000577	31021829	50	369083	4.9751	3.2612e-07
6810	STX4	16	31044416	31051489	16	370774	5.2427	7.912e-08
79759	ZNF668	16	31072164	31085641	25	370226	4.8432	6.3873e-07
9726	ZNF646	16	31085581	31094833	19	370745	5.6334	8.8337e-09
339105	PRSS53	16	31094745	31100289	13	370674	5.4538	2.4657e-08
79001	VKORC1	16	31102175	31106699	10	370748	4.8604	5.8571e-07
84148	KAT8	16	31128985	31142714	35	370259	4.675	1.47e-06
1009	CDH11	16	64916794	65160015	1212	369964	4.7261	1.1441e-06
164	AP1G1	16	71762903	71843006	302	370067	4.5526	2.6499e-06
1012	CDH13	16	82660399	83830215	8865	368424	5.5508	1.4219e-08
4927	NUP88	17	5289346	5323400	230	370403	5.0676	2.0146e-07
5187	PER1	17	8043788	8059723	47	368128	5.3176	5.2579e-08
6844	VAMP2	17	8062465	8066293	8	369549	4.5983	2.13e-06
84314	TMEM107	17	8076296	8079723	16	369191	4.9727	3.302e-07
80169	CTC1	17	8128139	8151413	86	370377	4.864	5.7525e-07
11216	AKAP10	17	19807765	19881169	181	369419	4.565	2.4972e-06
3674	ITGA2B	17	42449550	42466873	27	368937	4.5592	2.5672e-06
9842	PLEKHM1	17	43513266	43568146	114	369685	4.5845	2.2756e-06
1394	CRHR1	17	43697710	43913194	1101	369996	4.7768	8.9062e-07
162540	SPPL2C	17	43922256	43924438	27	370564	5.0051	2.7919e-07
4137	MAPT	17	43971702	44105700	767	369796	4.6342	1.7916e-06
246744	STH	17	44076616	44077060	1	370887	4.5482	2.705e-06
284058	KANSL1	17	44107282	44302740	816	369219	4.6803	1.4326e-06
9884	LRRC37A	17	44316744	44415160	45	362224	4.5814	2.309e-06
10458	BAIAP2	17	79008944	79091232	489	369132	5.5086	1.8085e-08
9625	AATK	17	79084285	79139877	299	367340	5.2454	7.7957e-08
8715	NOL4	18	31431064	31803515	950	368821	4.5936	2.1784e-06
1630	DCC	18	49866542	51062273	6470	369778	4.707	1.2569e-06
92675	DTD1	20	18568556	18744561	915	370354	6.4458	5.7485e-11
2033	EP300	22	41488614	41576081	279	370071	5.0693	1.9966e-07
5905	RANGAP1	22	41640781	41682255	162	370067	5.6925	6.2608e-09
23264	ZC3H7B	22	41697507	41756151	214	370209	5.9684	1.1978e-09
CHR: Chromosome.
Start/End: The annotation boundaries of the gene on that chromosome.
Nsnp: the number of SNPs annotated to that gene that were found in the data and were not excluded based on internal SNP QC.
N: The sample size used when analysing that gene.
ZSTAT: The Z-value for the gene, based on its (permutation) p-value; this is what is used
as the measure of gene association in the gene-level analyses.
P value: Gene P value.
