# Supplementary material for: Item-level analyses reveal genetic heterogeneity in neuroticism
Source: Nat Commun. 2018 Mar 2;9:905. doi: 10.1038/s41467-018-03242-8 (PMC5834468; doi:10.1038/s41467-018-03242-8)
Supplement: Supplementary file 46 — Supplementary Data 42 [file 41467_2018_3242_MOESM46_ESM.xlsx]

## Sheet: Supplementary Data 42
Supplementary Data 42. Genes implicated by gene-based analyses in MAGMA for item SUF-NERV
Gene
Entrez ID	Name	CHR	Start	End	Nsnp	N	ZSTAT	P value
8574	AKR7A2	1	19629202	19638640	40	367857	4.8708	5.5579e-07
6854	SYN2	3	12182150	12233532	224	368506	4.8263	6.9551e-07
2272	FHIT	3	59735036	61237133	8066	366963	4.9129	4.4869e-07
9223	MAGI1	3	65339200	66024511	3174	366711	4.8709	5.5535e-07
253559	CADM2	3	85008133	86123579	4906	367996	7.3983	6.8952e-14
345778	MTX3	5	79272539	79287088	45	367958	4.5701	2.4378e-06
6444	SGCD	5	155462147	156194799	3531	367693	5.3655	4.0368e-08
8347	HIST1H2BC	6	26113389	26124266	89	368903	4.876	5.4129e-07
8334	HIST1H2AC	6	26124370	26139337	104	368850	4.6971	1.3192e-06
8341	HIST1H2BN	6	27805544	27821533	59	368782	4.583	2.2922e-06
7718	ZNF165	6	28048482	28057341	42	368692	5.0776	1.9112e-07
80345	ZSCAN16	6	28092334	28097864	28	369059	4.8286	6.8751e-07
7745	ZKSCAN8	6	28109688	28127250	85	369021	5.1259	1.4806e-07
780	DDR1	6	30850694	30867933	100	368960	5.0576	2.1227e-07
29113	C6orf15	6	31079000	31080332	22	368803	4.6845	1.403e-06
84300	UQCC2	6	33664538	33679528	102	368462	4.5686	2.455e-06
25851	TECPR1	7	97844755	97881563	131	366981	5.4201	2.979e-08
25798	BRI3	7	97910972	97952972	158	367978	5.2712	6.776e-08
55971	BAIAP2L1	7	97920962	98030427	318	368089	5.2471	7.7258e-08
2918	GRM8	7	126078652	126892428	3212	367549	4.7609	9.6386e-07
4986	OPRK1	8	54138276	54164257	181	367860	4.751	1.0121e-06
5727	PTCH1	9	98205264	98279247	290	367922	4.9086	4.5868e-07
57706	DENND1A	9	126141933	126692423	2138	367861	6.7882	5.6754e-12
57412	AS3MT	10	104629183	104661656	141	368539	4.6588	1.5899e-06
22986	SORCS3	10	106400859	107024993	3080	367817	4.9681	3.3805e-07
8525	DGKZ	11	46354455	46402104	135	368397	4.7387	1.0756e-06
4192	MDK	11	46402334	46405387	5	367694	5.24	8.0287e-08
55626	AMBRA1	11	46417962	46615619	442	368492	5.1572	1.2536e-07
283254	HARBI1	11	46624856	46638933	28	368780	4.6864	1.39e-06
9776	ATG13	11	46638826	46697569	137	368682	5.216	9.1427e-08
392	ARHGAP1	11	46698625	46722215	57	368319	6.0438	7.5277e-10
2147	F2	11	46740743	46761056	83	367899	4.5838	2.2833e-06
9793	CKAP5	11	46765084	46867859	229	368235	5.168	1.1828e-07
4038	LRP4	11	46878268	46940173	182	367798	5.1248	1.4896e-07
79096	C11orf49	11	46958240	47185932	523	368318	4.7397	1.0704e-06
4607	MYBPC3	11	47352957	47374253	79	367470	4.5453	2.7433e-06
6688	SPI1	11	47376409	47400127	100	367688	6.6919	1.1013e-11
91252	SLC39A13	11	47428683	47438051	32	368216	6.575	2.433e-11
5702	PSMC3	11	47440320	47448024	19	366929	6.1516	3.8362e-10
4722	NDUFS3	11	47600562	47606115	12	368813	5.0162	2.6345e-07
114900	C1QTNF4	11	47611216	47615961	8	368061	6.0477	7.3456e-10
79841	AGBL2	11	47681143	47736928	179	368428	6.2473	2.0883e-10
23360	FNBP4	11	47738055	47789012	176	368594	6.1265	4.491e-10
23279	NUP160	11	47799670	47870057	237	368588	6.22	2.4856e-10
255239	ANKK1	11	113258513	113271140	66	367562	4.5458	2.7359e-06
1813	DRD2	11	113280317	113346413	232	367500	5.7099	5.6538e-09
56252	YLPM1	14	75230025	75304013	243	368741	5.5247	1.6506e-08
1743	DLST	14	75348594	75370450	89	368601	5.4248	2.9011e-08
102	ADAM10	15	58887403	59042177	548	368010	5.4564	2.4288e-08
55911	APOBR	16	28505970	28510291	16	368596	5.3188	5.222e-08
6817	SULT1A1	16	28616908	28634907	33	366493	4.6044	2.0682e-06
11273	ATXN2L	16	28834369	28848558	46	368328	4.7957	8.1052e-07
11216	AKAP10	17	19807765	19881169	181	368201	4.5952	2.1614e-06
162540	SPPL2C	17	43922256	43924438	27	368751	4.652	1.6434e-06
92675	DTD1	20	18568556	18744561	915	368539	5.4336	2.7613e-08
CHR: Chromosome.
Start/End: The annotation boundaries of the gene on that chromosome.
Nsnp: the number of SNPs annotated to that gene that were found in the data and were not excluded based on internal SNP QC.
N: The sample size used when analysing that gene.
ZSTAT: The Z-value for the gene, based on its (permutation) p-value; this is what is used
as the measure of gene association in the gene-level analyses.
P value: Gene P value.
