# Supplementary material for: Item-level analyses reveal genetic heterogeneity in neuroticism
Source: Nat Commun. 2018 Mar 2;9:905. doi: 10.1038/s41467-018-03242-8 (PMC5834468; doi:10.1038/s41467-018-03242-8)
Supplement: Supplementary file 47 — Supplementary Data 43 [file 41467_2018_3242_MOESM47_ESM.xlsx]

## Sheet: Supplementary Data 43
Supplementary Data 43. Genes implicated by gene-based analyses in MAGMA for item HURT
Gene
Entrez ID	Name	CHR	Start	End	Nsnp	N	ZSTAT	P value
1376	CPT2	1	53662101	53679869	41	370695	5.1649	1.2029e-07
54987	C1orf123	1	53679771	53686289	19	370785	5.3851	3.62e-08
4116	MAGOH	1	53692564	53704282	32	369703	5.5712	1.265e-08
7804	LRP8	1	53708036	53793821	250	370017	6.1039	5.1768e-10
343263	MYBPHL	1	109834987	109849663	65	370308	4.7083	1.2491e-06
6272	SORT1	1	109852187	109940563	218	370848	5.0308	2.4418e-07
5686	PSMA5	1	109941653	109969108	74	370780	5.221	8.8963e-08
284612	SYPL2	1	110009100	110024764	60	370063	5.0669	2.0222e-07
127002	ATXN7L2	1	110026533	110035426	20	370383	4.5577	2.5863e-06
284613	CYB561D1	1	110036658	110043063	18	368952	5.3589	4.1864e-08
777	CACNA1E	1	181452447	181775920	1155	370060	5.3979	3.3718e-08
55740	ENAH	1	225674534	225840845	529	370874	4.748	1.027e-06
92	ACVR2A	2	148602086	148688396	235	371189	4.6082	2.0311e-06
55777	MBD5	2	148778580	149271046	1531	370344	4.8706	5.5626e-07
64116	SLC39A8	4	103172198	103266655	327	369669	5.0437	2.2835e-07
1016	CDH18	5	19473140	20575972	4895	370458	4.5889	2.2276e-06
1436	CSF1R	5	149432854	149492935	252	369292	4.9965	2.9189e-07
8347	HIST1H2BC	6	26113389	26124266	89	371443	4.8384	6.5431e-07
8334	HIST1H2AC	6	26124370	26139337	104	371389	5.0107	2.7117e-07
7148	TNXB	6	32008932	32077151	320	371339	5.1911	1.0451e-07
253714	MMS22L	6	97590037	97731126	396	370908	4.9669	3.4016e-07
84918	LRP11	6	150139894	150186398	136	370548	4.6516	1.6472e-06
135250	RAET1E	6	150204511	150217195	86	370735	4.7855	8.5302e-07
1607	DGKB	7	14184674	14943281	3214	369491	5.0274	2.4863e-07
11281	POU6F2	7	39017609	39504390	1934	369616	6.6467	1.4983e-11
25851	TECPR1	7	97844755	97881563	131	369504	4.6496	1.6632e-06
2918	GRM8	7	126078652	126892428	3212	370077	9.309	6.454e-21
5747	PTK2	8	141668481	142011412	940	370336	4.7403	1.0668e-06
169792	GLIS3	9	3824128	4300036	2799	369042	4.6952	1.3316e-06
1993	ELAVL2	9	23690097	23826342	657	370377	4.8596	5.8798e-07
80318	GKAP1	9	86354336	86444431	278	371094	4.7235	1.1593e-06
5727	PTCH1	9	98205264	98279247	290	370456	6.6542	1.4244e-11
55014	STX17	9	102668915	102736818	146	370045	4.7568	9.8349e-07
3371	TNC	9	117781854	117880536	453	370868	4.751	1.012e-06
26130	GAPVD1	9	128024073	128127290	289	370703	4.7976	8.0292e-07
219621	C10orf107	10	63422709	63526524	526	370447	4.7901	8.3335e-07
144108	SPTY2D1	11	18627948	18656020	125	370786	4.7367	1.0864e-06
710	SERPING1	11	57365027	57382326	49	370231	4.7052	1.2681e-06
25921	ZDHHC5	11	57435223	57468659	96	370938	5.3339	4.8063e-08
51075	TMX2	11	57479995	57508445	67	371328	5.5843	1.1731e-08
1500	CTNND1	11	57520756	57586652	159	371006	5.2807	6.4347e-08
57558	USP35	11	77899858	77925757	105	370785	4.5478	2.7111e-06
9846	GAB2	11	77926336	78128868	804	370934	5.0946	1.7475e-07
4684	NCAM1	11	112831969	113149158	1244	370547	4.7606	9.6525e-07
54970	TTC12	11	113185251	113244345	191	369688	5.6877	6.4392e-09
255239	ANKK1	11	113258513	113271140	66	370094	5.4918	1.9897e-08
1813	DRD2	11	113280317	113346413	232	370028	7.3713	8.449e-14
84623	KIRREL3	11	126293388	126870766	2576	369622	4.8247	7.0101e-07
50863	NTM	11	131240371	132206716	4043	369135	4.6973	1.3181e-06
9169	SCAF11	12	46312914	46385898	138	370695	4.6972	1.3189e-06
283446	MYO1H	12	109826439	109886176	355	370268	5.8172	2.9918e-09
83892	KCTD10	12	109886460	109915165	164	371083	4.995	2.9419e-07
89910	UBE3B	12	109915215	109974510	196	371128	5.6154	9.8057e-09
326625	MMAB	12	109991520	110011358	110	371396	5.6644	7.3763e-09
4598	MVK	12	110011500	110035071	81	370938	5.6374	8.6335e-09
4842	NOS1	12	117645921	117799607	342	369215	5.1631	1.2142e-07
51347	TAOK3	12	118587606	118810750	625	370798	5.6814	6.6805e-09
64426	SUDS3	12	118814358	118855840	157	370397	5.461	2.3679e-08
5587	PRKD1	14	30045685	30396899	1277	369968	4.9556	3.6054e-07
83851	SYT16	14	62331567	62573915	1074	369614	4.9038	4.7005e-07
8816	DCAF5	14	69517637	69619914	246	370794	5.7989	3.3366e-09
55218	EXD2	14	69658194	69710737	123	369602	6.4236	6.6562e-11
5045	FURIN	15	91411885	91426687	45	369576	4.8023	7.8412e-07
2242	FES	15	91427665	91439006	39	367322	5.5096	1.798e-08
27324	TOX3	16	52471682	52581714	328	370006	5.6177	9.6732e-09
1012	CDH13	16	82660399	83830215	8865	369138	6.1551	3.751e-10
79791	FBXO31	16	87362942	87425708	308	370114	5.4647	2.3185e-08
81631	MAP1LC3B	16	87423157	87438380	72	370093	5.467	2.2886e-08
23174	ZCCHC14	16	87439852	87525870	501	370664	5.0444	2.2748e-07
201176	ARHGAP27	17	43471268	43510282	127	369964	9.3158	6.0509e-21
9842	PLEKHM1	17	43513266	43568146	114	370408	9.2568	1.0529e-20
1394	CRHR1	17	43697710	43913194	1101	370718	9.225	1.4183e-20
162540	SPPL2C	17	43922256	43924438	27	371287	10.023	6.0464e-24
4137	MAPT	17	43971702	44105700	767	370518	8.7002	1.657e-18
246744	STH	17	44076616	44077060	1	371611	10.813	1.493e-27
284058	KANSL1	17	44107282	44302740	816	369949	8.9991	1.1381e-19
9884	LRRC37A	17	44316744	44415160	45	362960	9.1403	3.1152e-20
100506084	ARL17B	17	44351550	44439416	20	361250	8.4771	1.154e-17
4905	NSF	17	44668035	44834830	91	370668	8.984	1.3059e-19
7473	WNT3	17	44839872	44896126	125	369832	10.558	2.3328e-26
56853	CELF4	18	34823003	35146000	1201	368945	6.6322	1.6532e-11
9150	CTDP1	18	77439801	77514510	480	370748	5.6981	6.0562e-09
53345	TM6SF2	19	19374841	19384074	46	370868	4.7554	9.9047e-07
57794	SUGP1	19	19387320	19431321	153	370510	5.3796	3.7329e-08
23383	MAU2	19	19431496	19469563	155	371013	4.7463	1.036e-06
10950	BTG3	21	18965968	18985268	23	366950	4.9911	3.0013e-07
CHR: Chromosome.
Start/End: The annotation boundaries of the gene on that chromosome.
Nsnp: the number of SNPs annotated to that gene that were found in the data and were not excluded based on internal SNP QC.
N: The sample size used when analysing that gene.
ZSTAT: The Z-value for the gene, based on its (permutation) p-value; this is what is used
as the measure of gene association in the gene-level analyses.
P value: Gene P value.
