# Supplementary material for: Item-level analyses reveal genetic heterogeneity in neuroticism
Source: Nat Commun. 2018 Mar 2;9:905. doi: 10.1038/s41467-018-03242-8 (PMC5834468; doi:10.1038/s41467-018-03242-8)
Supplement: Supplementary file 48 — Supplementary Data 44 [file 41467_2018_3242_MOESM48_ESM.xlsx]

## Sheet: Supplementary Data 44
Supplementary Data 44. Genes implicated by gene-based analyses in MAGMA for item WORR-EMB
Gene
Entrez ID	Name	CHR	Start	End	Nsnp	N	ZSTAT	P value
9682	KDM4A	1	44115797	44171189	160	366128	4.7482	1.0263e-06
149483	CCDC17	1	46085716	46090424	24	366803	4.7453	1.0412e-06
60313	GPBP1L1	1	46092976	46153782	257	366733	4.8534	6.0681e-07
3652	IPP	1	46159996	46216485	177	365201	5.0658	2.0334e-07
23139	MAST2	1	46269269	46501796	855	366868	4.7179	1.1912e-06
777	CACNA1E	1	181452447	181775920	1155	365756	5.0976	1.7197e-07
255928	SYT14	1	210111519	210337636	920	366412	5.2647	7.0224e-08
55740	ENAH	1	225674534	225840845	529	366558	5.5993	1.0758e-08
7360	UGP2	2	64068084	64118696	188	366202	5.3321	4.8537e-08
3760	KCNJ3	2	155555093	155714864	634	365398	4.779	8.8093e-07
117583	PARD3B	2	205410516	206484886	4255	365983	4.9113	4.5246e-07
7429	VIL1	2	219283838	219314248	90	365737	4.9564	3.5907e-07
57695	USP37	2	219314974	219433084	370	366262	5.0193	2.5924e-07
9125	RQCD1	2	219433303	219461158	86	367099	4.8481	6.2319e-07
84812	PLCD4	2	219472488	219501909	85	366641	4.6294	1.8339e-06
7701	ZNF142	2	219502639	219524355	71	366891	4.57	2.4382e-06
10777	ARPP21	3	35680666	35835988	527	365840	7.3614	9.099e-14
151647	FAM19A4	3	68780915	68981761	919	365122	5.9704	1.1835e-09
345222	MSANTD1	4	3250766	3273465	166	365665	5.085	1.8383e-07
3083	HGFAC	4	3443702	3451214	43	364677	5.7851	3.623e-09
51194	IPO11	5	61699522	61924416	643	366562	4.9367	3.972e-07
64839	FBXL17	5	107194734	107718080	1843	365561	6.5768	2.4038e-11
84418	CYSTM1	5	139554653	139623374	192	366393	4.5573	2.5903e-06
5201	PFDN1	5	139624635	139682689	141	365753	6.2914	1.573e-10
51439	FAM8A1	6	17600518	17611950	27	364969	4.6608	1.5751e-06
9972	NUP153	6	17615266	17707065	395	366722	4.6191	1.9274e-06
3017	HIST1H2BD	6	26157419	26171577	60	367173	5.052	2.1857e-07
6492	SIM1	6	100832891	100912805	242	366444	4.6832	1.4122e-06
387103	CENPW	6	126660660	126670548	22	366568	5.3331	4.8276e-08
11281	POU6F2	7	39017609	39504390	1934	365318	4.6911	1.3584e-06
27445	PCLO	7	82383321	82792197	1636	365848	5.0748	1.9399e-07
2918	GRM8	7	126078652	126892428	3212	365774	7.3025	1.4126e-13
4482	MSRA	8	9911830	10286401	2437	365003	4.6072	2.0409e-06
7534	YWHAZ	8	101930804	101965717	124	366463	4.7142	1.2131e-06
8000	PSCA	8	143751726	143764145	78	366673	4.7357	1.0915e-06
8777	MPDZ	9	13105700	13279660	479	364996	5.36	4.1604e-08
1993	ELAVL2	9	23690097	23826342	657	366068	4.8342	6.6847e-07
286205	SCAI	9	127704887	127905838	694	366416	5.9257	1.5552e-09
5537	PPP6C	9	127908852	127952218	173	366809	6.2296	2.3387e-10
10244	RABEPK	9	127962821	127996438	138	366326	6.1864	3.078e-10
26130	GAPVD1	9	128024073	128127290	289	366392	4.8562	5.9826e-07
406	ARNTL	11	13299325	13408813	382	365600	7.9523	9.1563e-16
5080	PAX6	11	31806340	31839509	91	366168	4.6273	1.8527e-06
710	SERPING1	11	57365027	57382326	49	365923	4.9325	4.06e-07
25921	ZDHHC5	11	57435223	57468659	96	366623	6.7557	7.1098e-12
219541	MED19	11	57471182	57479804	20	366117	5.3072	5.5665e-08
51075	TMX2	11	57479995	57508445	67	367009	6.7755	6.1997e-12
280636	C11orf31	11	57508722	57510883	8	366507	5.6669	7.2717e-09
1500	CTNND1	11	57520756	57586652	159	366691	6.6364	1.6071e-11
54970	TTC12	11	113185251	113244345	191	365390	6.177	3.2675e-10
255239	ANKK1	11	113258513	113271140	66	365789	5.4536	2.4673e-08
1813	DRD2	11	113280317	113346413	232	365725	7.2467	2.1352e-13
55885	LMO3	12	16701306	16761148	99	365144	5.0504	2.2041e-07
6660	SOX5	12	23682438	24715383	4047	365088	4.9987	2.8855e-07
9169	SCAF11	12	46312914	46385898	138	366383	5.2048	9.7106e-08
65244	SPATS2	12	49760688	49921208	401	366546	5.6287	9.0763e-09
11052	CPSF6	12	69633317	69668138	78	366190	4.5915	2.2006e-06
283446	MYO1H	12	109826439	109886176	355	365961	5.8213	2.9203e-09
83892	KCTD10	12	109886460	109915165	164	366768	4.7013	1.2926e-06
89910	UBE3B	12	109915215	109974510	196	366812	4.8642	5.7473e-07
326625	MMAB	12	109991520	110011358	110	367076	4.6619	1.5667e-06
4598	MVK	12	110011500	110035071	81	366624	4.7969	8.0582e-07
51347	TAOK3	12	118587606	118810750	625	366487	4.6684	1.5179e-06
64426	SUDS3	12	118814358	118855840	157	366088	4.749	1.0221e-06
55608	ANKRD10	13	111530887	111567454	139	366135	6.1453	3.99e-10
6547	SLC8A3	14	70510934	70655787	789	366259	4.6882	1.3781e-06
27324	TOX3	16	52471682	52581714	328	365704	4.6938	1.341e-06
124045	SPATA33	16	89724152	89736866	80	366024	5.0993	1.7047e-07
9905	SGSM2	17	2240806	2284353	227	365193	5.2174	9.0718e-08
9862	MED24	17	38175350	38210889	134	365851	4.5717	2.4189e-06
201176	ARHGAP27	17	43471268	43510282	127	365656	5.2915	6.0653e-08
9842	PLEKHM1	17	43513266	43568146	114	366097	5.1737	1.1476e-07
1394	CRHR1	17	43697710	43913194	1101	366406	5.3725	3.8818e-08
162540	SPPL2C	17	43922256	43924438	27	366969	5.5288	1.6121e-08
4137	MAPT	17	43971702	44105700	767	366209	5.1737	1.1472e-07
246744	STH	17	44076616	44077060	1	367289	5.1456	1.333e-07
284058	KANSL1	17	44107282	44302740	816	365644	5.2855	6.2672e-08
9884	LRRC37A	17	44316744	44415160	45	358755	5.3141	5.36e-08
100506084	ARL17B	17	44351550	44439416	20	357065	4.9683	3.3767e-07
4905	NSF	17	44668035	44834830	91	366359	4.9069	4.6258e-07
7473	WNT3	17	44839872	44896126	125	365530	4.8236	7.0479e-07
1000	CDH2	18	25530930	25757445	642	365262	4.9829	3.1311e-07
56853	CELF4	18	34823003	35146000	1201	364653	5.3607	4.1441e-08
6925	TCF4	18	52889562	53303252	1154	365686	4.6035	2.0771e-06
80131	LRRC8E	19	7953390	7966908	50	363451	4.6549	1.6209e-06
84557	MAP1LC3A	20	33134688	33148149	33	364902	4.9236	4.2482e-07
128869	PIGU	20	33148346	33265089	234	366310	4.8543	6.0405e-07
CHR: Chromosome.
Start/End: The annotation boundaries of the gene on that chromosome.
Nsnp: the number of SNPs annotated to that gene that were found in the data and were not excluded based on internal SNP QC.
N: The sample size used when analysing that gene.
ZSTAT: The Z-value for the gene, based on its (permutation) p-value; this is what is used
as the measure of gene association in the gene-level analyses.
P value: Gene P value.
