# Supplementary material for: Item-level analyses reveal genetic heterogeneity in neuroticism
Source: Nat Commun. 2018 Mar 2;9:905. doi: 10.1038/s41467-018-03242-8 (PMC5834468; doi:10.1038/s41467-018-03242-8)
Supplement: Supplementary file 49 — Supplementary Data 45 [file 41467_2018_3242_MOESM49_ESM.xlsx]

## Sheet: Supplementary Data 45
Supplementary Data 45. Genes implicated by gene-based analyses in MAGMA for item GUILT
Gene
Entrez ID	Name	CHR	Start	End	Nsnp	N	ZSTAT	P value
114818	KLHL29	2	23608298	23931483	1390	370776	6.4048	7.53e-11
54454	ATAD2B	2	23971534	24149978	637	372536	7.2613	1.9171e-13
165324	UBXN2A	2	24150132	24223701	324	372334	7.3825	7.7676e-14
388931	MFSD2B	2	24232953	24248698	59	371240	5.4553	2.445e-08
80304	C2orf44	2	24252206	24270296	61	371144	6.4187	6.8723e-11
9378	NRXN1	2	50145643	51259674	4897	370926	4.5923	2.1914e-06
129684	CNTNAP5	2	124782864	125672954	3659	370874	4.8075	7.6407e-07
3760	KCNJ3	2	155555093	155714864	634	371025	5.1309	1.4417e-07
117583	PARD3B	2	205410516	206484886	4255	371617	5.4023	3.2902e-08
151647	FAM19A4	3	68780915	68981761	919	370741	5.1694	1.1744e-07
100506013	APELA	4	165798156	165818676	53	368564	4.6801	1.4334e-06
51194	IPO11	5	61699522	61924416	643	372204	5.05	2.2092e-07
5201	PFDN1	5	139624635	139682689	141	371386	4.8767	5.3948e-07
9856	KIAA0319	6	24544332	24646383	523	371220	5.1155	1.5644e-07
6568	SLC17A1	6	25783125	25832287	275	372608	5.8498	2.4611e-09
10786	SLC17A3	6	25845328	25874471	159	372680	6.3257	1.2608e-10
8347	HIST1H2BC	6	26113389	26124266	89	372772	4.5641	2.5078e-06
11118	BTN3A2	6	26365387	26378548	116	372508	5.1288	1.4576e-07
8340	HIST1H2BL	6	27775257	27775709	2	372912	4.7879	8.4248e-07
8341	HIST1H2BN	6	27805544	27821533	59	372650	6.6376	1.5944e-11
3009	HIST1H1B	6	27834570	27835359	12	372871	4.6456	1.6954e-06
8356	HIST1H3J	6	27858093	27858570	1	372942	4.8483	6.225e-07
7718	ZNF165	6	28048482	28057341	42	372560	5.6522	7.9186e-09
80345	ZSCAN16	6	28092334	28097864	28	372929	5.8128	3.0716e-09
7745	ZKSCAN8	6	28109688	28127250	85	372892	6.1003	5.2949e-10
7746	ZSCAN9	6	28193029	28201265	58	372680	5.7555	4.3181e-09
387032	ZKSCAN4	6	28212404	28227030	60	372901	5.3824	3.6742e-08
7741	ZSCAN26	6	28234788	28246001	39	372864	4.9104	4.5438e-07
9753	ZSCAN12	6	28346598	28367544	124	372807	5.0825	1.8624e-07
26529	OR12D2	6	29364416	29365448	18	372935	4.5533	2.6404e-06
11074	TRIM31	6	30070674	30080867	123	371850	5.1946	1.0259e-07
100507679	MUC22	6	30973729	31003179	481	372219	4.7109	1.2332e-06
3305	HSPA1L	6	31777396	31790093	58	372649	5.3687	3.965e-08
10919	EHMT2	6	31847536	31865464	90	372704	4.7105	1.2354e-06
101928870	LOC101928870	6	87861525	87865307	18	372156	4.6671	1.5277e-06
389421	LIN28B	6	105384874	105531207	295	371514	6.6002	2.0529e-11
2918	GRM8	7	126078652	126892428	3212	371403	4.571	2.427e-06
7791	ZYX	7	143078338	143088204	30	370353	5.1884	1.0606e-07
203069	R3HCC1	8	23145442	23153792	58	372357	5.2135	9.2655e-08
169792	GLIS3	9	3824128	4300036	2799	370364	4.9672	3.3968e-07
1993	ELAVL2	9	23690097	23826342	657	371702	5.5582	1.3632e-08
5727	PTCH1	9	98205264	98279247	290	371781	5.1554	1.2656e-07
8013	NR4A3	9	102584137	102629173	68	371720	4.8001	7.9295e-07
7357	UGCG	9	114659206	114697649	235	371852	4.9786	3.2029e-07
9044	BTAF1	10	93683526	93790755	306	372021	4.5633	2.5177e-06
54708	38412	10	94050920	94113721	151	372135	4.5559	2.6075e-06
406	ARNTL	11	13299325	13408813	382	371229	7.0207	1.104e-12
79841	AGBL2	11	47681143	47736928	179	372293	4.6501	1.6586e-06
25921	ZDHHC5	11	57435223	57468659	96	372267	4.7784	8.8341e-07
51075	TMX2	11	57479995	57508445	67	372658	5.2278	8.5764e-08
1500	CTNND1	11	57520756	57586652	159	372334	4.8544	6.0369e-07
4684	NCAM1	11	112831969	113149158	1244	371876	4.6993	1.3052e-06
54970	TTC12	11	113185251	113244345	191	371015	6.6112	1.9067e-11
255239	ANKK1	11	113258513	113271140	66	371418	5.9232	1.5783e-09
1813	DRD2	11	113280317	113346413	232	371355	6.8632	3.3665e-12
65244	SPATS2	12	49760688	49921208	401	372188	5.4649	2.3165e-08
56899	ANKS1B	12	99128569	100378512	3962	370844	5.0471	2.2424e-07
51347	TAOK3	12	118587606	118810750	625	372127	5.1494	1.3068e-07
64426	SUDS3	12	118814358	118855840	157	371726	5.3956	3.4155e-08
56252	YLPM1	14	75230025	75304013	243	372609	5.2524	7.5052e-08
1743	DLST	14	75348594	75370450	89	372467	4.6261	1.8635e-06
23277	CLUH	17	2592680	2615053	57	370544	5.0095	2.7291e-07
201176	ARHGAP27	17	43471268	43510282	127	371290	4.9726	3.3036e-07
9842	PLEKHM1	17	43513266	43568146	114	371732	4.9962	2.9232e-07
1394	CRHR1	17	43697710	43913194	1101	372045	5.7846	3.6346e-09
162540	SPPL2C	17	43922256	43924438	27	372617	6.0808	5.9806e-10
4137	MAPT	17	43971702	44105700	767	371845	5.5393	1.5187e-08
246744	STH	17	44076616	44077060	1	372942	5.5908	1.13e-08
284058	KANSL1	17	44107282	44302740	816	371273	5.6473	8.1493e-09
9884	LRRC37A	17	44316744	44415160	45	364268	5.2703	6.8113e-08
100506084	ARL17B	17	44351550	44439416	20	362555	5.1007	1.6924e-07
4905	NSF	17	44668035	44834830	91	371995	5.3816	3.6911e-08
7473	WNT3	17	44839872	44896126	125	371152	6.1085	5.0302e-10
5578	PRKCA	17	64298760	64806862	2159	370903	4.7923	8.2457e-07
10458	BAIAP2	17	79008944	79091232	489	371176	4.5479	2.7095e-06
56853	CELF4	18	34823003	35146000	1201	370265	6.0833	5.8851e-10
CHR: Chromosome.
Start/End: The annotation boundaries of the gene on that chromosome.
Nsnp: the number of SNPs annotated to that gene that were found in the data and were not excluded based on internal SNP QC.
N: The sample size used when analysing that gene.
ZSTAT: The Z-value for the gene, based on its (permutation) p-value; this is what is used
as the measure of gene association in the gene-level analyses.
P value: Gene P value.
