# Supplementary material for: Item-level analyses reveal genetic heterogeneity in neuroticism
Source: Nat Commun. 2018 Mar 2;9:905. doi: 10.1038/s41467-018-03242-8 (PMC5834468; doi:10.1038/s41467-018-03242-8)
Supplement: Supplementary file 50 — Supplementary Data 46 [file 41467_2018_3242_MOESM50_ESM.xlsx]

## Sheet: Supplementary Data 46
Supplementary Data 46. Genes implicated by gene-based analyses in MAGMA for the neuroticism sum-score
Gene
Entrez ID	Name	CHR	Start	End	Nsnp	N	ZSTAT	P value
23261	CAMTA1	1	6845384	7829766	3307	377448	5.9744	1.1545e-09
473	RERE	1	8412464	8877699	1203	378785	5.2859	6.2527e-08
50809	HP1BP3	1	21069170	21113808	137	378304	4.6765	1.4588e-06
8672	EIF4G3	1	21132785	21503381	1162	379187	5.1426	1.355e-07
79033	ERI3	1	44686742	44821315	348	379336	5.6357	8.7197e-09
257194	NEGR1	1	71868625	72748533	2654	378662	5.5109	1.7848e-08
9910	RABGAP1L	1	174128552	174964445	2308	379175	6.5672	2.5631e-11
777	CACNA1E	1	181452447	181775920	1155	378474	5.1539	1.2756e-07
2104	ESRRG	1	216676588	217311097	2556	378018	4.8078	7.6292e-07
55740	ENAH	1	225674534	225840845	529	379306	5.5426	1.4905e-08
2590	GALNT2	1	230202956	230417875	1071	378276	4.6949	1.3334e-06
8462	KLF11	2	10170776	10194963	85	377805	5.6323	8.8934e-09
192668	CYS1	2	10196926	10220538	109	377460	4.6668	1.53e-06
54454	ATAD2B	2	23971534	24149978	637	379646	4.6867	1.3884e-06
165324	UBXN2A	2	24150132	24223701	324	379441	4.8776	5.3679e-07
388931	MFSD2B	2	24232953	24248698	59	378325	4.9925	2.9806e-07
63892	THADA	2	43457975	43823185	1584	378891	5.104	1.6628e-07
9378	NRXN1	2	50145643	51259674	4897	378004	5.1904	1.0492e-07
7444	VRK2	2	58273777	58387055	380	379050	4.8386	6.537e-07
55120	FANCL	2	58386378	58468515	320	379088	5.0667	2.0238e-07
9736	USP34	2	61414590	61697868	1027	379009	5.0166	2.6298e-07
7360	UGP2	2	64068084	64118696	188	378939	5.527	1.6292e-08
55818	KDM3A	2	86668271	86719839	163	379547	5.6229	9.3883e-09
92	ACVR2A	2	148602086	148688396	235	379629	5.4984	1.9166e-08
5000	ORC4	2	148687966	148779173	295	379518	4.6082	2.0313e-06
55777	MBD5	2	148778580	149271046	1531	378765	5.5746	1.2407e-08
3760	KCNJ3	2	155555093	155714864	634	378104	5.6008	1.0665e-08
23314	SATB2	2	200134223	200335989	520	379148	5.237	8.1597e-08
130026	ICA1L	2	203637873	203736708	311	378584	5.2156	9.1626e-08
55759	WDR12	2	203745323	203776949	124	379377	5.1345	1.4143e-07
79800	CARF	2	203776978	203851060	214	379670	4.8846	5.1811e-07
65065	NBEAL1	2	203879597	204091101	551	379265	4.7548	9.9338e-07
117583	PARD3B	2	205410516	206484886	4255	378709	6.0098	9.29e-10
8828	NRP2	2	206547184	206662857	369	378090	5.6212	9.4806e-09
57624	NYAP2	2	226264426	226518734	814	379200	5.1703	1.1688e-07
10777	ARPP21	3	35680666	35835988	527	378561	6.411	7.2304e-11
9807	IP6K1	3	49761728	49823973	180	379725	4.6421	1.7246e-06
11186	RASSF1	3	50367217	50378367	28	379637	4.6537	1.63e-06
51364	ZMYND10	3	50378537	50383459	8	379109	5.353	4.3243e-08
55193	PBRM1	3	52579368	52719866	546	379666	4.7497	1.0187e-06
55830	GLT8D1	3	52728500	52740099	28	379337	4.6056	2.056e-06
2272	FHIT	3	59735036	61237133	8066	377888	4.602	2.0918e-06
9223	MAGI1	3	65339200	66024511	3174	377629	5.8404	2.6036e-09
407738	FAM19A1	3	68040734	68594772	2638	378371	4.8468	6.2725e-07
6092	ROBO2	3	75955845	77699115	6986	378189	5.3426	4.5813e-08
253559	CADM2	3	85008133	86123579	4906	378954	5.9884	1.0597e-09
56987	BBX	3	107241783	107530176	957	378551	6.639	1.5795e-11
5096	PCCB	3	135969167	136056737	324	379152	5.0332	2.4124e-07
57545	CC2D2A	4	15471489	15603594	448	378570	6.0215	8.6408e-10
26234	FBXL5	4	15606007	15661487	224	379495	5.2059	9.6538e-08
10463	SLC30A9	4	41992516	42089551	407	379558	4.9362	3.9826e-07
389206	BEND4	4	42112870	42154895	153	378424	5.5168	1.7262e-08
6622	SNCA	4	90645250	90759447	517	379285	5.4014	3.3053e-08
9348	NDST3	4	118955500	119179789	979	379516	4.8689	5.6118e-07
8492	PRSS12	4	119201193	119274053	256	378949	4.9061	4.6454e-07
442117	GALNTL6	4	172734575	173961559	4263	378305	5.0857	1.8313e-07
1007	CDH9	5	26880709	27038689	691	378737	4.5702	2.4365e-06
348980	HCN1	5	45255052	45696220	925	379046	5.2326	8.357e-08
133418	EMB	5	49692026	49737234	123	379113	5.106	1.6449e-07
51194	IPO11	5	61699522	61924416	643	379308	4.8395	6.509e-07
64105	CENPK	5	64813593	64858995	164	379437	5.0998	1.6997e-07
373	TRIM23	5	64885507	64920187	141	379635	4.8306	6.8058e-07
153396	TMEM161B	5	87485450	87564665	231	378001	6.1306	4.3761e-10
64839	FBXL17	5	107194734	107718080	1843	378270	6.9829	1.4456e-12
55568	GALNT10	5	153570295	153800544	1066	378216	5.872	2.1533e-09
57451	TENM2	5	166406083	167691162	3752	377939	4.7947	8.1464e-07
10786	SLC17A3	6	25845328	25874471	159	379793	5.4961	1.9416e-08
3077	HFE	6	26087422	26096438	55	379866	4.8794	5.3202e-07
8347	HIST1H2BC	6	26113389	26124266	89	379887	6.3962	7.9649e-11
8334	HIST1H2AC	6	26124370	26139337	104	379833	6.4511	5.5531e-11
11118	BTN3A2	6	26365387	26378548	116	379619	4.5694	2.4453e-06
10279	PRSS16	6	27215480	27224399	35	379840	4.6311	1.819e-06
8340	HIST1H2BL	6	27775257	27775709	2	380030	4.7999	7.9386e-07
8341	HIST1H2BN	6	27805544	27821533	59	379762	6.2017	2.7927e-10
8356	HIST1H3J	6	27858093	27858570	1	380060	5.5479	1.446e-08
7718	ZNF165	6	28048482	28057341	42	379670	4.9038	4.6994e-07
80345	ZSCAN16	6	28092334	28097864	28	380047	5.0539	2.1648e-07
7745	ZKSCAN8	6	28109688	28127250	85	380008	5.0948	1.7453e-07
11074	TRIM31	6	30070674	30080867	123	378948	4.9762	3.2425e-07
780	DDR1	6	30850694	30867933	100	379946	5.3189	5.2194e-08
2968	GTF2H4	6	30875957	30881883	32	379989	4.7326	1.1083e-06
199	AIF1	6	31582969	31584798	9	379977	4.9834	3.1242e-07
7916	PRRC2A	6	31588450	31605554	107	379842	5.9697	1.1883e-09
7917	BAG6	6	31606805	31620953	68	380011	6.0341	7.9943e-10
1460	CSNK2B	6	31632995	31637844	22	379758	4.9145	4.45e-07
4439	MSH5	6	31707725	31730455	114	379978	5.7392	4.7558e-09
7407	VARS	6	31745295	31763712	61	379735	4.864	5.7517e-07
57819	LSM2	6	31765169	31774761	43	379958	4.7095	1.2416e-06
3305	HSPA1L	6	31777396	31790093	58	379762	4.883	5.2242e-07
80736	SLC44A4	6	31830969	31846823	94	379603	6.2841	1.6484e-10
10919	EHMT2	6	31847536	31865464	90	379818	6.0941	5.5014e-10
629	CFB	6	31913721	31919861	37	380047	4.7443	1.0463e-06
6499	SKIV2L	6	31926581	31937532	56	379869	5.2348	8.2598e-08
8859	STK19	6	31938952	31949223	45	379958	5.6836	6.5946e-09
1589	CYP21A2	6	32006093	32009447	19	378417	4.8871	5.117e-07
7148	TNXB	6	32008932	32077151	320	379782	6.9012	2.5789e-12
1388	ATF6B	6	32083045	32096017	54	379702	5.8607	2.3044e-09
4855	NOTCH4	6	32162620	32191844	192	379659	5.9682	1.1994e-09
3122	HLA-DRA	6	32407619	32412823	74	380017	5.0259	2.5051e-07
3111	HLA-DOA	6	32971959	32977389	54	379451	4.9831	3.1289e-07
3833	KIFC1	6	33359301	33377701	88	379838	4.6231	1.8901e-06
4199	ME1	6	83920108	84140938	714	379056	4.9637	3.4581e-07
6492	SIM1	6	100832891	100912805	242	379186	5.5264	1.6339e-08
10973	ASCC3	6	100956325	101329243	1441	378974	5.5418	1.4967e-08
389421	LIN28B	6	105384874	105531207	295	378603	4.6481	1.6753e-06
387103	CENPW	6	126660660	126670548	22	379312	5.6054	1.0389e-08
54664	TMEM106B	7	12250848	12276890	220	379174	6.481	4.5569e-11
9734	HDAC9	7	18126572	19039135	3754	378225	4.727	1.1391e-06
27072	VPS41	7	38763543	38948800	851	379245	5.8629	2.2747e-09
11281	POU6F2	7	39017609	39504390	1934	378020	5.6863	6.4905e-09
27445	PCLO	7	82383321	82792197	1636	378568	5.6344	8.7822e-09
219578	ZNF804B	7	88388753	88966346	2809	378682	4.8009	7.8963e-07
25798	BRI3	7	97910972	97952972	158	378934	4.9716	3.3209e-07
55971	BAIAP2L1	7	97920962	98030427	318	379048	4.9418	3.8708e-07
2861	GPR37	7	124385655	124406079	60	378773	4.698	1.3137e-06
2918	GRM8	7	126078652	126892428	3212	378491	9.2106	1.6214e-20
168850	ZNF800	7	127010097	127032778	77	378691	4.6349	1.7853e-06
26047	CNTNAP2	7	145813453	148118090	11125	378397	4.676	1.4626e-06
9228	DLGAP2	8	877021	1656642	5682	378003	5.3336	4.8137e-08
4482	MSRA	8	9911830	10286401	2437	377692	6.4305	6.3587e-11
137868	SGCZ	8	13947373	15095792	9410	378199	5.6596	7.587e-09
55529	TMEM55A	8	92006499	92053203	144	377840	5.0899	1.791e-07
55074	OXR1	8	107282406	107764922	1703	378327	4.9491	3.7288e-07
7227	TRPS1	8	116420724	116713299	773	378679	5.41	3.1512e-08
27161	AGO2	8	141541264	141645646	452	378011	5.59	1.1356e-08
5747	PTK2	8	141668481	142011412	940	378757	4.9859	3.0831e-07
169792	GLIS3	9	3824128	4300036	2799	377432	6.6639	1.333e-11
1993	ELAVL2	9	23690097	23826342	657	378797	6.6078	1.9503e-11
158038	LINGO2	9	27948084	29212998	7018	378698	4.8797	5.3112e-07
4915	NTRK2	9	87283417	87641985	1231	378430	5.2522	7.513e-08
158293	FAM120AOS	9	96208776	96215874	28	379745	5.776	3.8247e-09
23196	FAM120A	9	96214173	96328397	477	379412	6.8618	3.4008e-12
5253	PHF2	9	96338909	96441869	604	377928	5.6074	1.0267e-08
5727	PTCH1	9	98205264	98279247	290	378878	7.3759	8.1593e-14
8013	NR4A3	9	102584137	102629173	68	378814	5.2239	8.7586e-08
5537	PPP6C	9	127908852	127952218	173	379563	5.1208	1.521e-07
10244	RABEPK	9	127962821	127996438	138	379063	4.8571	5.956e-07
10659	CELF2	10	10838851	11378674	2339	378003	5.9114	1.6961e-09
57412	AS3MT	10	104629183	104661656	141	379513	5.2475	7.7091e-08
22986	SORCS3	10	106400859	107024993	3080	378769	6.3884	8.3794e-11
2018	EMX2	10	119301956	119309057	22	376212	5.2235	8.7773e-08
8038	ADAM12	10	127700960	128077127	1825	377937	4.7198	1.1804e-06
406	ARNTL	11	13299325	13408813	382	378314	6.6932	1.0917e-11
55553	SOX6	11	15987995	16497935	1369	378784	5.2573	7.311e-08
5080	PAX6	11	31806340	31839509	91	378899	6.4169	6.9556e-11
57586	SYT13	11	45261853	45307884	186	378875	4.7536	9.9935e-07
90993	CREB3L1	11	46299189	46342972	126	377015	4.7025	1.285e-06
392	ARHGAP1	11	46698625	46722215	57	379286	4.9869	3.0684e-07
9793	CKAP5	11	46765084	46867859	229	379199	5.4626	2.3457e-08
4038	LRP4	11	46878268	46940173	182	378750	5.2675	6.9157e-08
79096	C11orf49	11	46958240	47185932	523	379285	5.9076	1.7352e-09
84364	ARFGAP2	11	47185849	47199054	37	379015	4.9676	3.3898e-07
29763	PACSIN3	11	47199073	47208010	25	378893	5.5644	1.3154e-08
8567	MADD	11	47290927	47351582	196	379526	4.6601	1.58e-06
4607	MYBPC3	11	47352957	47374253	79	378409	5.4735	2.2066e-08
6688	SPI1	11	47376409	47400127	100	378632	6.0596	6.8219e-10
91252	SLC39A13	11	47428683	47438051	32	379179	6.2434	2.1409e-10
5702	PSMC3	11	47440320	47448024	19	377857	5.7079	5.7188e-09
5913	RAPSN	11	47459308	47470730	46	379431	4.5969	2.144e-06
10658	CELF1	11	47487489	47574792	248	379680	4.8022	7.8464e-07
114900	C1QTNF4	11	47611216	47615961	8	379023	5.5785	1.2127e-08
79841	AGBL2	11	47681143	47736928	179	379399	5.9295	1.5193e-09
23360	FNBP4	11	47738055	47789012	176	379570	5.6756	6.9118e-09
23279	NUP160	11	47799670	47870057	237	379563	5.9041	1.7726e-09
710	SERPING1	11	57365027	57382326	49	378650	5.0885	1.8049e-07
25921	ZDHHC5	11	57435223	57468659	96	379372	6.2382	2.2134e-10
219541	MED19	11	57471182	57479804	20	378847	5.8071	3.1783e-09
51075	TMX2	11	57479995	57508445	67	379770	6.1961	2.8941e-10
280636	C11orf31	11	57508722	57510883	8	379255	5.4328	2.7735e-08
1500	CTNND1	11	57520756	57586652	159	379441	6.0647	6.6108e-10
2915	GRM5	11	88237256	88796846	2898	378807	4.8171	7.2847e-07
53942	CNTN5	11	98891706	100229616	7313	378089	7.0946	6.4857e-13
4684	NCAM1	11	112831969	113149158	1244	378974	7.1659	3.8636e-13
54970	TTC12	11	113185251	113244345	191	378095	7.6097	1.3734e-14
255239	ANKK1	11	113258513	113271140	66	378504	7.28	1.6694e-13
1813	DRD2	11	113280317	113346413	232	378441	9.6117	3.5696e-22
84623	KIRREL3	11	126293388	126870766	2576	378026	6.2031	2.7688e-10
22997	IGSF9B	11	133778520	133826649	259	378098	5.6544	7.818e-09
6660	SOX5	12	23682438	24715383	4047	377781	7.6048	1.4268e-14
65244	SPATS2	12	49760688	49921208	401	379291	5.0366	2.3699e-07
56899	ANKS1B	12	99128569	100378512	3962	377920	4.5957	2.1564e-06
283446	MYO1H	12	109826439	109886176	355	378685	7.3721	8.3993e-14
83892	KCTD10	12	109886460	109915165	164	379520	6.4438	5.8268e-11
89910	UBE3B	12	109915215	109974510	196	379566	6.7236	8.8651e-12
326625	MMAB	12	109991520	110011358	110	379840	6.5834	2.2998e-11
4598	MVK	12	110011500	110035071	81	379371	6.7382	8.0167e-12
4842	NOS1	12	117645921	117799607	342	377608	5.7906	3.5078e-09
51347	TAOK3	12	118587606	118810750	625	379230	6.6345	1.6282e-11
64426	SUDS3	12	118814358	118855840	157	378821	6.6853	1.1521e-11
145173	B3GALTL	13	31774112	31906413	448	378440	4.7259	1.1457e-06
55608	ANKRD10	13	111530887	111567454	139	378864	5.3679	3.9835e-08
8816	DCAF5	14	69517637	69619914	246	379225	5.4868	2.0462e-08
55218	EXD2	14	69658194	69710737	123	378007	6.3508	1.0712e-10
57452	GALNT16	14	69726681	69821190	371	376528	5.1024	1.6767e-07
9870	AREL1	14	75127955	75179807	161	379649	5.3119	5.4254e-08
56252	YLPM1	14	75230025	75304013	243	379721	6.9673	1.6148e-12
283571	PROX2	14	75319736	75330562	48	379029	6.155	3.7543e-10
1743	DLST	14	75348594	75370450	89	379577	6.612	1.8959e-11
83694	RPS6KL1	14	75370657	75389985	95	379137	5.2272	8.605e-08
9716	AQR	15	35148552	35261995	498	379408	5.2031	9.7997e-08
80031	SEMA6D	15	47476403	48066420	2168	378178	5.4137	3.0864e-08
123624	AGBL1	15	86623137	87572283	5449	378444	4.7166	1.1992e-06
54715	RBFOX1	16	5289469	7763342	18915	377501	7.9075	1.3129e-15
729993	SHISA9	16	12995477	13334273	1703	378227	5.1873	1.0666e-07
1489	CTF1	16	30907928	30914881	10	377274	4.7393	1.0724e-06
54620	FBXL19	16	30934392	30960104	33	379656	6.0243	8.4911e-10
9739	SETD1A	16	30968615	30995985	41	379484	6.5242	3.4192e-11
80270	HSD3B7	16	30995949	31000473	10	379577	5.8345	2.6974e-09
112755	STX1B	16	31000577	31021829	50	378209	6.0674	6.4981e-10
6810	STX4	16	31044416	31051489	16	379942	6.1034	5.1916e-10
79759	ZNF668	16	31072164	31085641	25	379380	5.6995	6.0075e-09
9726	ZNF646	16	31085581	31094833	19	379915	6.3422	1.1326e-10
339105	PRSS53	16	31094745	31100289	13	379841	5.986	1.0751e-09
79001	VKORC1	16	31102175	31106699	10	379917	4.7087	1.2465e-06
10295	BCKDK	16	31119615	31124112	5	379409	5.1339	1.4191e-07
84148	KAT8	16	31128985	31142714	35	379418	4.8481	6.232e-07
27324	TOX3	16	52471682	52581714	328	378419	6.3033	1.4569e-10
1012	CDH13	16	82660399	83830215	8865	377532	5.0301	2.4511e-07
79791	FBXO31	16	87362942	87425708	308	378528	6.4249	6.5985e-11
81631	MAP1LC3B	16	87423157	87438380	72	378509	6.6212	1.7816e-11
23174	ZCCHC14	16	87439852	87525870	501	379092	4.8181	7.2482e-07
115992	RNF166	16	88762903	88772829	69	376432	4.5733	2.4004e-06
348180	CTU2	16	88772891	88781794	107	379200	4.5954	2.1595e-06
5048	PAFAH1B1	17	2496923	2588909	315	378398	4.5597	2.5617e-06
23277	CLUH	17	2592680	2615053	57	377616	6.5598	2.6941e-11
5187	PER1	17	8043788	8059723	47	377230	4.956	3.5988e-07
22899	ARHGEF15	17	8213556	8225834	52	377931	4.6457	1.6944e-06
9862	MED24	17	38175350	38210889	134	378569	5.453	2.4764e-08
3674	ITGA2B	17	42449550	42466873	27	378062	5.5957	1.099e-08
23131	GPATCH8	17	42472645	42580957	238	379365	4.8446	6.3426e-07
201176	ARHGAP27	17	43471268	43510282	127	378376	9.1367	3.218e-20
9842	PLEKHM1	17	43513266	43568146	114	378827	9.054	6.8912e-20
1394	CRHR1	17	43697710	43913194	1101	379147	9.778	6.9943e-23
162540	SPPL2C	17	43922256	43924438	27	379730	10.675	6.6775e-27
4137	MAPT	17	43971702	44105700	767	378942	9.2481	1.1431e-20
246744	STH	17	44076616	44077060	1	380060	11.436	1.377e-30
284058	KANSL1	17	44107282	44302740	816	378356	9.5345	7.5289e-22
9884	LRRC37A	17	44316744	44415160	45	371204	9.686	1.7282e-22
100506084	ARL17B	17	44351550	44439416	20	369454	9.0199	9.4093e-20
4905	NSF	17	44668035	44834830	91	379096	9.6325	2.9149e-22
7473	WNT3	17	44839872	44896126	125	378238	11.1	6.2433e-29
5578	PRKCA	17	64298760	64806862	2159	377981	5.8173	2.9908e-09
10458	BAIAP2	17	79008944	79091232	489	378259	6.8448	3.8296e-12
9625	AATK	17	79084285	79139877	299	376422	4.9134	4.4757e-07
1000	CDH2	18	25530930	25757445	642	377962	5.6629	7.4398e-09
80816	ASXL3	18	31158541	31331159	628	378697	5.5728	1.2532e-08
8715	NOL4	18	31431064	31803515	950	378059	5.552	1.4122e-08
56853	CELF4	18	34823003	35146000	1201	377332	7.5943	1.5472e-14
1630	DCC	18	49866542	51062273	6470	378922	7.4918	3.3966e-14
6925	TCF4	18	52889562	53303252	1154	378401	7.3208	1.2325e-13
1005	CDH7	18	63417488	63548175	574	378988	4.6103	2.01e-06
9150	CTDP1	18	77439801	77514510	480	379177	5.1485	1.3131e-07
22847	ZNF507	19	32836514	32878573	157	379469	4.6179	1.9381e-06
147991	DPY19L3	19	32896655	32976799	293	379147	5.1473	1.3212e-07
4858	NOVA2	19	46442771	46476657	85	376337	4.7545	9.9461e-07
22888	UBOX5	20	3088219	3140556	179	379041	4.8567	5.9674e-07
92675	DTD1	20	18568556	18744561	915	379513	5.3021	5.723e-08
84557	MAP1LC3A	20	33134688	33148149	33	377586	5.0459	2.2569e-07
128869	PIGU	20	33148346	33265089	234	379046	4.8845	5.1857e-07
57727	NCOA5	20	44689624	44718580	106	379659	4.6562	1.6108e-06
958	CD40	20	44746899	44758384	39	378905	5.343	4.5715e-08
10950	BTG3	21	18965968	18985268	23	375296	4.7665	9.3723e-07
2033	EP300	22	41488614	41576081	279	379223	6.2482	2.0757e-10
83746	L3MBTL2	22	41601312	41627276	126	379423	5.6163	9.7552e-09
150356	CHADL	22	41605861	41636935	141	379198	5.6422	8.3931e-09
5905	RANGAP1	22	41640781	41682255	162	379219	6.7169	9.2828e-12
23264	ZC3H7B	22	41697507	41756151	214	379363	6.9282	2.1307e-12
7008	TEF	22	41763337	41795332	132	379353	5.9514	1.3292e-09
10766	TOB2	22	41829492	41844234	43	379184	5.7125	5.5674e-09
84844	PHF5A	22	41855721	41864708	35	378938	5.6912	6.3076e-09
171568	POLR3H	22	41921803	41940479	80	379532	5.3441	4.5425e-08
27254	CSDC2	22	41957014	41972670	52	378550	5.0431	2.2904e-07
4809	NHP2L1	22	42069937	42085296	75	379778	4.9199	4.3295e-07
150365	MEI1	22	42095518	42195459	443	379583	5.2821	6.387e-08
79879	CCDC134	22	42196636	42228175	122	379317	4.8045	7.7557e-07
CHR: Chromosome.
Start/End: The annotation boundaries of the gene on that chromosome.
Nsnp: the number of SNPs annotated to that gene that were found in the data and were not excluded based on internal SNP QC.
N: The sample size used when analysing that gene.
ZSTAT: The Z-value for the gene, based on its (permutation) p-value; this is what is used
as the measure of gene association in the gene-level analyses.
P value: Gene P value.
