# Supplementary material for: Item-level analyses reveal genetic heterogeneity in neuroticism
Source: Nat Commun. 2018 Mar 2;9:905. doi: 10.1038/s41467-018-03242-8 (PMC5834468; doi:10.1038/s41467-018-03242-8)
Supplement: Supplementary file 51 — Supplementary Data 47 [file 41467_2018_3242_MOESM51_ESM.xlsx]

## Sheet: Supplementary Data 47
Supplementary Data 47. Association P values of specific gene-sets that were significantly associated to at least one of the individual items or the neuroticism sum-score
Gene-sets were obtained from MsigDB (canonical pathways and gene ontology gene-sets) and from the GTEx portal (v6).
In the gene-set analysis of the 53 tissue types of the GTEx data we conditioned on average expression of the gene within each tissue.
Bold font: Bonferroni corrected significant gene-sets (0.05 / 7,297 = 6.85e-06; 7244 sets + 53 tissues = 7,297 tests).
Bold red font: Gene-sets that are significant after correcting for the number of phenotypes (13) tested (on top of the correction for the number of gene-sets tested).
Gene-set			Neuroticism items												SUM-SCORE
				Cluster: Depressed Affect				Cluster: Worry
			IRR	LONE	MIS	MOOD	FED-UP	NERV-FEEL	WORRY	TENSE	SUF-NERVE	HURT	WORR-EMB	GUILT
GTEx	Tissue expression	Brain - Amygdala	0.00043165	0.058861	0.0042752	0.0043885	0.00024548	3.6637e-06	7.8781e-06	0.0047139	0.00022983	0.0028544	0.0016556	0.00072727	1.0718e-05
		Brain - Anterior cingulate cortex BA24	2.0036e-05	0.023558	0.00010283	7.9845e-05	1.058e-06	1.6572e-08	5.3306e-07	2.821e-05	8.2411e-06	0.00020874	3.2127e-06	4.1078e-06	1.334e-08
		Brain - Caudate basal ganglia	0.00038748	0.04362	0.0026338	0.0011563	8.9504e-05	5.4956e-06	4.7117e-06	0.0080554	0.00030707	0.0003633	0.00053339	0.0018231	9.406e-06
		Brain - Cerebellar Hemisphere	0.018024	0.010741	0.022206	0.0013241	5.4973e-05	2.7646e-05	0.00012654	0.0012753	0.0022757	5.6879e-09	5.3821e-08	1.7737e-06	2.9264e-06
		Brain - Cerebellum	0.015294	0.011074	0.041464	0.0015021	3.1404e-05	1.3695e-05	7.1578e-05	0.0021433	0.001932	3.08e-09	1.5127e-08	8.4488e-07	3.4973e-06
		Brain - Cortex	5.7456e-05	0.010766	0.00012086	7.5664e-05	2.4302e-07	1.3566e-08	1.8753e-07	3.5842e-05	1.0785e-06	1.4351e-05	1.1612e-07	8.7115e-07	5.9595e-09
		Brain - Frontal Cortex BA9	2.9137e-05	0.010622	2.9513e-05	6.4212e-05	4.4134e-07	5.9721e-09	3.718e-07	7.5163e-06	1.5932e-06	6.4849e-05	2.0492e-07	9.4949e-07	3.3036e-09
		Brain - Nucleus accumbens basal ganglia	7.7614e-05	0.015423	0.00068575	0.00025599	1.4371e-05	1.1157e-06	3.0479e-06	0.0012365	0.00016329	5.915e-05	5.548e-05	0.0002894	4.0103e-07
Gene Ontology (GO)	Biological processes	Behavioral response to cocaine	0.011302	0.0095923	4.0539e-06	0.00024822	5.9162e-05	0.00034144	0.010993	0.04461	0.00042383	0.00038985	3.7385e-05	0.00016723	2.5648e-08
		Cell morphogenesis involved in neuron differentiation	0.0013197	0.0043805	0.061204	0.049352	0.04742	0.03643	0.0046715	4.5775e-06	0.024521	0.022886	0.01544	3.938e-07	0.00024809
		Glutamate receptor signaling pathway	0.24908	0.11832	0.40892	0.013252	0.00015625	0.041497	0.3499	0.051231	4.9699e-06	0.063329	0.5171	0.19919	0.027897
		Modulation of synaptic transmission	4.0697e-06	0.0016494	0.00076134	0.0068954	0.00095392	0.0090592	0.063249	0.00034795	0.18257	0.00053135	0.017215	0.0019315	6.1461e-05
		Negative regulation of cytostolic calcium ion concentration	0.0020144	0.23345	0.00014805	1.0223e-05	0.0071963	0.025866	0.068	0.0029617	0.0077111	2.4477e-05	0.004221	0.077456	1.9145e-06
		Neurogenesis	6.6817e-07	0.068643	0.0012211	3.3632e-05	0.00045273	0.00010393	7.0284e-06	0.0025521	0.072697	0.00041209	0.0012889	0.00042717	5.6308e-09
		Neuron development	7.4006e-05	0.00097308	0.0186	0.0055972	0.0025521	0.00079114	0.0016606	9.6104e-05	0.027859	0.026463	0.041794	1.7734e-05	1.8213e-06
		Neuron differentiation	3.6177e-05	0.00057005	0.017301	0.00067339	0.00028604	2.7528e-05	4.5646e-05	5.0403e-05	0.0058628	0.0076623	0.018357	3.0677e-05	2.0959e-08
		Neuron projection development	0.00012369	0.0083042	0.012816	0.0063213	0.015819	0.0012398	0.0012302	7.4786e-05	0.036126	0.0065271	0.026588	1.0722e-06	4.0721e-06
		Neuron projection guidance	0.00026796	0.036102	0.061485	0.016099	0.0031371	0.14529	0.089052	0.0069594	0.094302	0.012282	0.063388	3.9505e-06	0.00071388
		Neuron projection morphogenesis	0.00067727	0.0082127	0.015699	0.027044	0.031886	0.0034748	0.0030837	9.5129e-06	0.014751	0.012303	0.0054528	4.9804e-07	3.9186e-05
		Regulation of neuron differentiation	0.0011141	0.62857	0.0095339	0.049969	0.036297	0.023047	0.0013448	0.10557	0.20858	3.7615e-06	0.030425	0.12569	0.0010148
	Cellular component	Axon	0.0080957	0.013698	0.0024747	0.0039589	0.00014577	0.0020405	3.059e-06	0.014439	0.087152	0.0018276	0.092314	0.0065261	7.9567e-06
		Axon part	0.005051	0.00067563	0.0026166	4.9691e-05	0.00020746	0.00086422	4.1923e-07	0.00017232	0.11124	0.00015258	0.039784	0.00027077	8.3009e-08
		Neuron projection	0.00039793	0.0002166	0.0017332	0.00083535	0.0003362	1.9939e-05	1.0624e-05	0.0060758	0.0014901	2.5692e-05	0.030962	0.0013074	1.9241e-07
		Neuron spine	0.0061856	0.0010892	0.00076684	0.00029025	0.0054301	0.042467	9.1864e-06	0.026063	0.063393	0.00042674	0.002424	0.13048	2.7596e-06
		Postsynapse	0.0026212	0.0055951	0.00016281	0.0050972	0.00073988	0.0010426	0.014029	0.045591	0.0001849	6.4724e-06	0.018269	0.052725	3.9049e-05
