# Supplementary material for: Item-level analyses reveal genetic heterogeneity in neuroticism
Source: Nat Commun. 2018 Mar 2;9:905. doi: 10.1038/s41467-018-03242-8 (PMC5834468; doi:10.1038/s41467-018-03242-8)
Supplement: Supplementary file 52 — Supplementary Data 48 [file 41467_2018_3242_MOESM52_ESM.xlsx]

## Sheet: Supplementary Data 48
Supplementary Data 48. Exonic non-synonymous (ExNS) variants in the genomic loci associated with individual neuroticism items or the sum-score and in LD (r2>0.6) with one of the independent GWS SNPs
rsID	CHR	BP	Exon	Gene	Annotation	Exonic function	NEA	EA	MAF	gwas P	beta	r2	Independent Sig. SNP	CADD	RDB	Min. Chromatin State	Phenotype
rs7535528	1	2444414	3	PANK4	exonic	nonsynonymous SNV	G	A	0.3705	1.928e-08	NA	1	rs7535528	22.6	5	4	Item-level
rs5174	1	53712727	18	LRP8	exonic	nonsynonymous SNV	C	T	0.4085	9.826e-09	NA	0.978569	rs12028465	34	NA	4	Item-level
rs1801265	1	98348885	2	DPYD	exonic	nonsynonymous SNV	G	A	0.2157	1.066e-06	NA	0.918643	rs10747488	23.7	NA	4	Item-level
rs61741479	1	173915909	15	RC3H1	exonic	nonsynonymous SNV	G	C	0.03183	1.006e-07	NA	0.890315	rs77417259	20.6	3a	4	Item-level
rs41266050	1	174516999	14	RABGAP1L	exonic	nonsynonymous SNV	C	T	0.2454	8.186e-06	-4.46	0.845876	rs12092768	2.853	7	5	Sum-score
rs12737248	1	225555602	74	DNAH14	exonic	nonsynonymous SNV	G	T	0.4427	1.644e-08	NA	0.986875	rs12729445	0.483	4	13	Item-level
rs2288073	2	24413298	2	FAM228A	exonic	nonsynonymous SNV	G	A	0.3171	5.425e-08	NA	0.76409	rs56006260	0.009	7	4	Item-level
rs2303291	2	24431184	36	ITSN2	exonic	nonsynonymous SNV	C	T	0.2693	2.736e-08	NA	0.897982	rs56006260	24.2	5	4	Item-level
rs34759087	3	49162284	21	LAMB2	exonic	nonsynonymous SNV	C	T	0.1198	3.532e-09	NA	1	rs34759087	23.1	5	3	Item-level
rs4955418	3	49200627	2	CCDC71	exonic	nonsynonymous SNV	G	A	0.3761	2.493e-09	NA	0.925737	rs3774800	0.1	1f	3	Item-level
rs4955419	3	49200692	2	CCDC71	exonic	nonsynonymous SNV	T	A	0.3764	2.043e-09	NA	0.925058	rs3774800	0.001	2b	3	Item-level
rs7626076	3	49298139	1	ENSG00000225399	exonic	nonsynonymous SNV	G	A	0.2673	5.895e-07	NA	0.76852	rs9586	0.023	6	5	Item-level
rs4955417	3	49298205	1	ENSG00000225399	exonic	nonsynonymous SNV	C	T	0.2675	5.571e-07	NA	0.769273	rs9586	0.034	1f	2	Item-level
rs34762726	3	49689210	5	BSN	exonic	nonsynonymous SNV	G	A	0.2917	1.337e-09	NA	0.886566	rs4625	0.664	5	4	Item-level
rs3197999	3	49721532	18	MST1	exonic	nonsynonymous SNV	G	A	0.2867	4.251e-09	NA	0.854697	rs4625	25.5	NA	4	Item-level
rs73079003	3	49832788	8	CDHR4	exonic	nonsynonymous SNV	G	A	0.1266	3.351e-06	NA	0.625558	rs34759087	5.094	3a	2	Item-level
rs1062633	3	49924940	19	MST1R	exonic	nonsynonymous SNV	C	T	0.4845	5.425e-06	NA	0.608822	rs7613360	0.005	NA	4	Item-level
rs2230590	3	49936102	4	MST1R	exonic	nonsynonymous SNV	C	T	0.4847	3.231e-06	NA	0.610116	rs7613360	0.001	NA	3	Item-level
rs2073498	3	50369546	3	RASSF1	exonic	nonsynonymous SNV	C	A	0.1132	6.148e-09	NA	0.927976	rs57462170	19.43	7	3	Item-level
rs2276834	3	52325759	NA	GLYCTK	splicing	NA	G	A	0.4974	5.221e-08	NA	0.99621	rs9311474	6.282	NA	1	Item-level
rs4434138	3	52556890	62	STAB1	exonic	nonsynonymous SNV	G	A	0.4591	2.711e-07	NA	0.635705	rs11130306	5.483	5	4	Item-level
rs13303	3	52558008	67	STAB1	exonic	nonsynonymous SNV	C	T	0.441	1.677e-07	NA	0.831773	rs11130306	0.004	1d	3	Item-level
rs11177	3	52721305	3	GNL3	exonic	nonsynonymous SNV	G	A	0.384	9.197e-07	NA	0.750864	rs4687552	22.9	NA	1	Item-level
rs2289247	3	52727257	11	GNL3	exonic	nonsynonymous SNV	G	A	0.4109	2.254e-06	NA	0.669314	rs4687552	12.82	NA	3	Item-level
rs6617	3	52740182	1	SPCS1	exonic	nonsynonymous SNV	G	C	0.4114	1.547e-06	NA	0.669801	rs4687552	0.002	1f	1	Item-level
rs1029871	3	52797634	5	NEK4	exonic	nonsynonymous SNV	G	C	0.3839	7.172e-07	NA	0.747556	rs4687552	24.1	1f	2	Item-level
rs678	3	52820981	12	ITIH1	exonic	nonsynonymous SNV	T	A	0.3577	5.619e-07	NA	0.762557	rs4687552	25.9	1f	2	Item-level
rs1042779	3	52821011	12	ITIH1	exonic	nonsynonymous SNV	G	A	0.3658	6.228e-07	NA	0.739041	rs4687552	0.151	1f	2	Item-level
rs3617	3	52833805	9	ITIH3	exonic	nonsynonymous SNV	C	A	0.4509	1.208e-08	NA	0.627637	rs9879090	0.158	NA	5	Item-level
rs4687657	3	52852538	18	ITIH4	exonic	nonsynonymous SNV	G	T	0.2606	8.095e-12	NA	0.839006	rs2878762	8.514	1f	4	Item-level
rs13072536	3	52861211	3	ITIH4	exonic	nonsynonymous SNV	T	A	0.2263	4.967e-11	NA	0.687299	rs6798941	24.3	1f	3	Item-level
rs45510500	4	123179900	42	KIAA1109	exonic	nonsynonymous SNV	C	T	0.05472	1.739e-08	NA	0.998506	rs45510091	35	7	4	Item-level
rs1501940	5	23976115	2	C5orf17	exonic	nonsynonymous SNV	G	A	0.3954	4.583e-06	NA	0.853348	rs68152875	3.064	5	5	Item-level
rs34813	5	102433409	5	GIN1	exonic	nonsynonymous SNV	G	A	0.3166	9.177e-07	NA	0.636567	rs187580	1.696	7	4	Item-level
rs1165165	6	25862466	3	SLC17A3	exonic	nonsynonymous SNV	C	T	0.241	3.998e-07	NA	0.649536	rs9461218	8.296	NA	5	Item-level
rs7766641	6	26184102	1	HIST1H2BE	exonic	nonsynonymous SNV	G	A	0.2601	1.283e-06	NA	0.680501	rs3999543	17.63	4	1	Item-level
rs41266839	6	26409890	5	BTN3A1	exonic	nonsynonymous SNV	G	C	0.1074	7.154e-07	NA	0.738668	rs9467707	0.003	4	4	Item-level
rs13195401	6	26463574	4	BTN2A1	exonic	nonsynonymous SNV	G	T	0.1072	1.5e-06	NA	0.723074	rs9467707	24.4	5	4	Item-level
rs13195402	6	26463575	4	BTN2A1	exonic	nonsynonymous SNV	G	T	0.1092	5.448e-06	NA	0.708167	rs9467707	24.6	5	4	Item-level
rs35555795	6	26509382	7	BTN1A1	exonic	nonsynonymous SNV	C	T	0.119	8.35e-06	NA	0.648282	rs9467707	0.03	7	5	Item-level
rs200484	6	27775674	1	HIST1H2BL	exonic	nonsynonymous SNV	G	A	0.1347	5.886e-08	NA	0.944683	rs200949	2.678	1f	1	Item-level
rs34788973	6	27879200	1	OR2B2	exonic	nonsynonymous SNV	C	A	0.1135	3.091e-06	NA	0.719933	rs200949	22.3	7	4	Item-level
rs34788973	6	27879200	1	OR2B2	exonic	nonsynonymous SNV	C	A	0.1135	2.078e-06	-4.746	0.787264	rs483143	22.3	7	4	Sum-score
rs61742093	6	27879982	1	OR2B2	exonic	nonsynonymous SNV	G	A	0.114	4.369e-06	NA	0.751469	rs200949	13.66	3a	5	Item-level
rs62620225	6	28117331	4	ZKSCAN8	exonic	nonsynonymous SNV	C	T	0.04415	2.274e-06	NA	0.713355	rs176461	15.54	5	4	Item-level
rs9986596	6	28219661	1	ZKSCAN4	exonic	nonsynonymous SNV	G	A	0.1603	1.579e-06	NA	0.731784	rs1736904	7.477	4	1	Item-level
rs1679709	6	28228342	1	NKAPL	exonic	nonsynonymous SNV	G	A	0.1616	1.08e-06	NA	0.736449	rs1736904	12.58	NA	1	Item-level
rs33932084	6	28268824	7	PGBD1	exonic	nonsynonymous SNV	G	A	0.1149	8.008e-07	NA	0.83135	rs3117425	3.914	3a	4	Item-level
rs853678	6	28297313	2	ZSCAN31	exonic	nonsynonymous SNV	T	A	0.1631	8.971e-07	NA	0.683945	rs1736904	12.47	5	4	Item-level
rs2232423	6	28366151	2	ZSCAN12	exonic	nonsynonymous SNV	G	A	0.1142	6.7e-07	NA	0.860631	rs3117425	0.003	NA	1	Item-level
rs3749971	6	29342775	1	OR12D3	exonic	nonsynonymous SNV	G	A	0.1221	5.784e-07	NA	0.916812	rs3117425	1.612	NA	9	Item-level
rs12722482	6	29797420	4	HLA-G	exonic	nonsynonymous SNV	C	T	0.04736	7.152e-06	4.489	0.717801	rs41286287	24.4	6	5	Sum-score
rs6986	6	30313340	3	RPP21	exonic	nonsynonymous SNV	G	C	0.2177	4.305e-13	NA	1	rs6986	24.3	2b	1	Item-level
rs6986	6	30313340	8	TRIM39-RPP21	exonic	nonsynonymous SNV	G	C	0.2177	4.305e-13	NA	1	rs6986	24.3	2b	1	Item-level
rs6986	6	30313340	3	RPP21	exonic	nonsynonymous SNV	G	C	0.2177	7.165e-10	6.162	1	rs6986	24.3	2b	1	Sum-score
rs6986	6	30313340	8	TRIM39-RPP21	exonic	nonsynonymous SNV	G	C	0.2177	7.165e-10	6.162	1	rs6986	24.3	2b	1	Sum-score
rs3134900	6	31473957	3	MICB	exonic	nonsynonymous SNV	G	C	0.1423	9.307e-07	NA	0.639113	rs532086	10.97	7	4	Item-level
rs1046089	6	31602967	22	PRRC2A	exonic	nonsynonymous SNV	G	A	0.3561	6.756e-12	NA	0.692826	rs2471960	24.6	1f	3	Item-level
rs10885	6	31604591	28	PRRC2A	exonic	nonsynonymous SNV	C	T	0.1957	4.029e-10	NA	0.994057	rs11229	24.2	1f	3	Item-level
rs1052486	6	31610686	5	BAG6	exonic	nonsynonymous SNV	G	A	0.4775	3.643e-10	NA	0.997075	rs1077393	16.56	5	4	Item-level
rs3130618	6	31632134	3	GPANK1	exonic	nonsynonymous SNV	C	A	0.1957	2.179e-10	NA	0.995376	rs11229	34	1f	1	Item-level
rs3101017	6	31733466	17	VWA7	exonic	nonsynonymous SNV	C	T	0.1315	1.676e-09	NA	0.782002	rs532086	0.157	NA	2	Item-level
rs3115671	6	31734345	15	VWA7	exonic	nonsynonymous SNV	G	T	0.1315	1.478e-09	NA	0.781662	rs532086	9.9	4	1	Item-level
rs2607015	6	31762843	2	VARS	exonic	nonsynonymous SNV	G	C	0.4196	2.018e-08	NA	1	rs2607015	12.81	4	1	Item-level
rs2753960	6	31762844	2	VARS	exonic	nonsynonymous SNV	G	T	0.4196	2.096e-08	NA	0.999995	rs2607015	10.67	NA	1	Item-level
rs2242665	6	31839309	8	SLC44A4	exonic	nonsynonymous SNV	C	T	0.4683	2.915e-06	4.677	0.702494	rs2243873	3.406	NA	2	Sum-score
rs7887	6	31864547	2	EHMT2	exonic	nonsynonymous SNV	G	T	0.3265	5.105e-06	4.56	0.733769	rs2072632	0.003	NA	1	Sum-score
rs6474	6	32006886	3	CYP21A2	exonic	nonsynonymous SNV	G	A	0.304	6.247e-06	NA	0.75428	rs12524149	0.001	5	1	Item-level
rs17421133	6	32010272	40	TNXB	exonic	nonsynonymous SNV	T	A	0.2966	9.312e-07	NA	0.797966	rs12524149	22.4	5	5	Item-level
rs17421133	6	32010272	9	TNXB	exonic	nonsynonymous SNV	T	A	0.2966	3.554e-06	4.636	0.792842	rs2072632	22.4	5	5	Sum-score
rs185819	6	32050067	9	TNXB	exonic	nonsynonymous SNV	C	T	0.469	2.684e-11	NA	0.978624	rs2856448	0.004	1f	2	Item-level
rs1150752	6	32064726	3	TNXB	exonic	nonsynonymous SNV	C	T	0.1299	8.159e-09	NA	0.778966	rs532086	0.003	NA	1	Item-level
rs520692	6	32188640	5	NOTCH4	exonic	nonsynonymous SNV	C	T	0.2905	2.274e-10	NA	1	rs520692	8.64	6	4	Item-level
rs7775397	6	32261252	23	C6orf10	exonic	nonsynonymous SNV	G	T	0.129	1.575e-09	NA	0.785282	rs2856674	19.93	7	5	Item-level
rs1265754	6	32303692	13	C6orf10	exonic	nonsynonymous SNV	T	A	0.1294	1.117e-09	NA	0.786074	rs2856674	22.7	7	5	Item-level
rs4710457	6	64694354	32	EYS	exonic	nonsynonymous SNV	C	T	0.362	1.229e-06	NA	0.854883	rs9344688	13.59	7	14	Item-level
rs9353806	6	65149185	24	EYS	exonic	nonsynonymous SNV	T	A	0.292	1.309e-08	NA	1	rs9353806	22.1	4	7	Item-level
rs240780	6	100964147	39	ASCC3	exonic	nonsynonymous SNV	G	C	0.4294	2.004e-08	5.612	0.958252	rs240769	19.95	7	4	Sum-score
rs3173615	7	12269417	6	TMEM106B	exonic	nonsynonymous SNV	G	C	0.4147	1.726e-09	NA	0.66672	rs11509880	21.4	6	4	Item-level
rs2301963	8	1514009	3	DLGAP2	exonic	nonsynonymous SNV	C	A	0.444	2.572e-06	NA	0.7798	rs1971655	11.51	5	5	Item-level
rs41274386	9	96212813	2	FAM120AOS	exonic	nonsynonymous SNV	C	T	0.07565	1.872e-06	NA	0.653512	rs17532098	2.362	4	1	Item-level
rs41274386	9	96212813	2	FAM120AOS	exonic	nonsynonymous SNV	C	T	0.07565	1.765e-07	5.223	0.950923	rs138193396	2.362	4	1	Sum-score
rs10986636	9	127962972	1	RABEPK	exonic	nonsynonymous SNV	G	A	0.148	4.461e-09	NA	0.890452	rs72765272	8.897	3a	1	Item-level
rs1128362	9	127975654	3	RABEPK	exonic	nonsynonymous SNV	C	T	0.1481	3.462e-09	NA	0.888995	rs72765272	15.91	6	4	Item-level
rs284860	10	104572963	4	WBP1L	exonic	nonsynonymous SNV	C	T	0.4009	1.423e-11	NA	0.794049	rs10883785	15.56	5	4	Item-level
rs3816614	11	46890165	33	LRP4	exonic	nonsynonymous SNV	C	T	0.2322	9.411e-09	NA	0.786968	rs10838635	22.7	NA	4	Item-level
rs6485702	11	46898771	23	LRP4	exonic	nonsynonymous SNV	C	T	0.3399	3.528e-06	NA	0.671267	rs4237547	7.073	1f	4	Item-level
rs3740691	11	47188411	12	ARFGAP2	exonic	nonsynonymous SNV	C	T	0.3225	2.674e-08	NA	1	rs3740691	13.95	NA	4	Item-level
rs3740688	11	47380340	4	SPI1	exonic	nonsynonymous SNV	G	T	0.4542	1.527e-10	NA	1	rs3740688	1.517	3a	1	Item-level
rs2030166	11	47602729	5	NDUFS3	exonic	nonsynonymous SNV	C	T	0.3501	6.952e-16	NA	0.957226	rs12787112	3.131	6	4	Item-level
rs2030166	11	47602729	5	NDUFS3	exonic	nonsynonymous SNV	C	T	0.3501	6.456e-10	-6.179	0.929104	rs11039389	3.131	6	4	Sum-score
rs1064608	11	47640429	12	MTCH2	exonic	nonsynonymous SNV	G	C	0.3489	7.932e-16	NA	0.962856	rs12787112	25.4	6	4	Item-level
rs1064608	11	47640429	13	MTCH2	exonic	nonsynonymous SNV	G	C	0.3489	8.135e-10	-6.142	0.934529	rs11039389	25.4	6	4	Sum-score
rs12286721	11	47701528	12	AGBL2	exonic	nonsynonymous SNV	C	A	0.4504	3.4e-08	NA	0.780229	rs7107356	14.22	1f	5	Item-level
rs12286721	11	47701528	12	AGBL2	exonic	nonsynonymous SNV	C	A	0.4504	1.177e-06	-4.86	0.780229	rs7107356	14.22	1f	5	Sum-score
rs3816605	11	47857253	7	NUP160	exonic	nonsynonymous SNV	C	T	0.4557	9.103e-08	NA	0.752705	rs7107356	6.611	6	4	Item-level
rs4598671	11	50003191	1	OR4C12	exonic	nonsynonymous SNV	C	A	0.4181	3.005e-06	NA	0.678638	rs7482876	9.804	NA	9	Item-level
rs28681529	11	55872657	1	OR8H2	exonic	nonsynonymous SNV	C	A	0.2136	2.783e-07	NA	0.640053	rs2262536	11.16	7	9	Item-level
rs4926	11	57381989	8	SERPING1	exonic	nonsynonymous SNV	G	A	0.2738	7.971e-06	NA	0.84612	rs10750866	23.5	5	4	Item-level
rs4926	11	57381989	8	SERPING1	exonic	nonsynonymous SNV	G	A	0.2738	6.802e-06	4.5	0.856219	rs73480560	23.5	5	4	Sum-score
rs644799	11	95564259	10	CEP57	exonic	nonsynonymous SNV	G	A	0.3839	1.241e-07	NA	0.914003	rs10765776	16.76	NA	4	Item-level
rs3824874	11	95657111	1	MTMR2	exonic	nonsynonymous SNV	G	T	0.395	3.325e-07	NA	0.985149	rs10765776	16.23	4	1	Item-level
rs11604671	11	113268059	6	ANKK1	exonic	nonsynonymous SNV	G	A	0.4912	7.67e-07	NA	0.645712	rs2734837	1.388	5	4	Item-level
rs11604671	11	113268059	6	ANKK1	exonic	nonsynonymous SNV	G	A	0.4912	4.62e-09	-5.86	0.64275	rs2186800	1.388	5	4	Sum-score
rs2734849	11	113270160	8	ANKK1	exonic	nonsynonymous SNV	G	A	0.4911	7.13e-07	NA	0.650805	rs2734837	0.001	3a	4	Item-level
rs1800497	11	113270828	8	ANKK1	exonic	nonsynonymous SNV	G	A	0.2015	8.264e-07	4.929	0.69261	rs4648319	0.812	NA	4	Sum-score
rs2058804	12	109909011	2	KCTD10	exonic	nonsynonymous SNV	G	A	0.4758	6.475e-08	NA	0.954446	rs12321904	2.109	NA	4	Item-level
rs12822974	12	109909154	2	KCTD10	exonic	nonsynonymous SNV	G	T	0.1817	9.081e-08	5.344	0.884966	rs12828717	3.989	1f	4	Sum-score
rs7298565	12	109937534	12	UBE3B	exonic	nonsynonymous SNV	G	A	0.4761	5.629e-08	NA	0.956305	rs12321904	22.7	6	4	Item-level
rs7298565	12	109937534	12	UBE3B	exonic	nonsynonymous SNV	G	A	0.4761	4.243e-09	5.874	0.757694	rs2111216	22.7	6	4	Sum-score
rs9593	12	109994870	10	MMAB	exonic	nonsynonymous SNV	T	A	0.4759	8.476e-08	NA	0.954775	rs12321904	0.527	1f	4	Item-level
rs28655666	12	122186317	2	TMEM120B	exonic	nonsynonymous SNV	G	A	0.4478	5.66e-10	NA	1	rs28655666	23.1	4	2	Item-level
rs8007859	14	69704553	9	EXD2	exonic	nonsynonymous SNV	G	T	0.3853	1.442e-08	NA	0.977787	rs2102923	3.951	5	4	Item-level
rs8007859	14	69704553	8	EXD2	exonic	nonsynonymous SNV	G	T	0.3853	5.054e-09	5.845	0.992434	rs4902704	3.951	5	4	Sum-score
rs2286913	14	75386576	3	RPS6KL1	exonic	nonsynonymous SNV	G	A	0.3665	6.125e-09	NA	0.690668	rs4899539	12.96	5	2	Item-level
rs7156590	14	75388183	2	RPS6KL1	exonic	nonsynonymous SNV	C	T	0.374	2.055e-08	NA	0.71345	rs4899539	19.46	5	4	Item-level
rs61736074	15	41989091	3	MGA	exonic	nonsynonymous SNV	C	A	0.02116	1.484e-08	NA	0.981725	rs117618307	25.8	5	2	Item-level
rs7183988	15	91428589	2	FES	exonic	nonsynonymous SNV	G	T	0.4741	7.514e-08	NA	0.703423	rs4702	8.21	4	1	Item-level
rs7177338	15	91428636	2	FES	exonic	nonsynonymous SNV	G	A	0.4743	8.726e-08	NA	0.70378	rs4702	0.185	4	1	Item-level
rs12443627	16	30996872	1	ENSG00000268863	exonic	nonsynonymous SNV	G	C	0.3662	1.541e-08	NA	0.969511	rs9938550	3.581	2b	1	Item-level
rs12443627	16	30996872	1	ENSG00000268863	exonic	nonsynonymous SNV	G	C	0.3662	1.244e-09	6.074	0.968017	rs62055866	3.581	2b	1	Sum-score
rs9938550	16	30999142	7	HSD3B7	exonic	nonsynonymous SNV	G	A	0.3715	6.211e-09	NA	1	rs9938550	0.037	1d	3	Item-level
rs35713203	16	31090407	2	ZNF646	exonic	nonsynonymous SNV	G	C	0.3771	4.542e-08	NA	0.768827	rs9938550	0.053	2b	3	Item-level
rs35713203	16	31090407	1	ZNF646	exonic	nonsynonymous SNV	G	C	0.3771	5.146e-10	-6.215	0.770441	rs62055866	0.053	2b	3	Sum-score
rs7196726	16	31092075	2	ZNF646	exonic	nonsynonymous SNV	G	A	0.3825	1.994e-08	NA	0.787785	rs9938550	0.001	2b	3	Item-level
rs7196726	16	31092075	1	ZNF646	exonic	nonsynonymous SNV	G	A	0.3825	4.16e-10	-6.248	0.789428	rs62055866	0.001	2b	3	Sum-score
rs7199949	16	31096164	8	PRSS53	exonic	nonsynonymous SNV	G	C	0.3829	2.066e-08	NA	0.789069	rs9938550	0.001	2b	2	Item-level
rs7199949	16	31096164	8	PRSS53	exonic	nonsynonymous SNV	G	C	0.3829	4.698e-10	-6.229	0.790712	rs62055866	0.001	2b	2	Sum-score
rs3748400	16	87445839	12	ZCCHC14	exonic	nonsynonymous SNV	C	T	0.2256	4.699e-08	NA	0.983058	rs2042395	24	5	4	Item-level
rs3748400	16	87445839	12	ZCCHC14	exonic	nonsynonymous SNV	C	T	0.2256	9.316e-09	-5.743	0.976753	rs8045843	24	5	4	Sum-score
rs11080149	17	29623288	2	OMG	exonic	nonsynonymous SNV	C	T	0.1376	4.169e-08	NA	0.977792	rs17884466	19.64	NA	1	Item-level
rs12949256	17	43507297	1	ARHGAP27	exonic	nonsynonymous SNV	C	T	0.1857	2.095e-23	NA	0.740112	rs55657917	11.97	4	1	Item-level
rs12949256	17	43507297	1	ARHGAP27	exonic	nonsynonymous SNV	C	T	0.1857	1.305e-22	9.785	0.710192	rs62062288	11.97	4	1	Sum-score
rs16940674	17	43910507	6	CRHR1	exonic	nonsynonymous SNV	C	T	0.2253	1.44e-27	NA	0.990402	rs55657917	12.86	1f	5	Item-level
rs16940674	17	43910507	6	CRHR1	exonic	nonsynonymous SNV	C	T	0.2253	8.834e-31	11.535	0.966376	rs62062288	12.86	1f	5	Sum-score
rs16940681	17	43912159	13	CRHR1	exonic	nonsynonymous SNV	G	C	0.2251	1.377e-27	NA	0.990326	rs55657917	1.756	4	5	Item-level
rs16940681	17	43912159	13	CRHR1	exonic	nonsynonymous SNV	G	C	0.2251	1.14e-30	11.513	0.966278	rs62062288	1.756	4	5	Sum-score
rs62621252	17	43922942	1	SPPL2C	exonic	nonsynonymous SNV	C	T	0.2261	1.017e-27	NA	0.985297	rs55657917	0.004	5	5	Item-level
rs242944	17	43923180	1	SPPL2C	exonic	nonsynonymous SNV	G	A	0.4363	2.044e-11	NA	0.995462	rs242947	0.001	NA	5	Item-level
rs242944	17	43923180	1	SPPL2C	exonic	nonsynonymous SNV	G	A	0.4363	3.492e-13	-7.274	0.995462	rs242947	0.001	NA	5	Sum-score
rs62054815	17	43923266	1	SPPL2C	exonic	nonsynonymous SNV	G	A	0.2253	1.395e-27	NA	0.989755	rs55657917	0.001	5	5	Item-level
rs62054815	17	43923266	1	SPPL2C	exonic	nonsynonymous SNV	G	A	0.2253	8.917e-31	11.534	0.965817	rs62062288	0.001	5	5	Sum-score
rs12185233	17	43923654	1	SPPL2C	exonic	nonsynonymous SNV	G	C	0.226	5.052e-27	NA	0.98168	rs55657917	25.6	1f	5	Item-level
rs12185233	17	43923654	1	SPPL2C	exonic	nonsynonymous SNV	G	C	0.226	2.24e-30	11.454	0.957835	rs62062288	25.6	1f	5	Sum-score
rs12185268	17	43923683	1	SPPL2C	exonic	nonsynonymous SNV	G	A	0.2254	2.128e-27	NA	0.989641	rs55657917	0.001	1f	5	Item-level
rs12373123	17	43924073	1	SPPL2C	exonic	nonsynonymous SNV	C	T	0.2253	1.368e-27	NA	0.990075	rs55657917	22.7	1f	5	Item-level
rs12373139	17	43924130	1	SPPL2C	exonic	nonsynonymous SNV	G	A	0.2253	1.323e-27	NA	0.990299	rs55657917	0.526	1f	5	Item-level
rs12373139	17	43924130	1	SPPL2C	exonic	nonsynonymous SNV	G	A	0.2253	1.152e-30	11.512	0.966379	rs62062288	0.526	1f	5	Sum-score
rs12373142	17	43924200	1	SPPL2C	exonic	nonsynonymous SNV	G	C	0.2228	1.041e-26	NA	0.988245	rs55657917	0.117	1f	5	Item-level
rs754512	17	44055647	1	MAPT	exonic	stopgain	T	A	0.2254	2.655e-27	NA	0.988567	rs55657917	2.391	1d	4	Item-level
rs63750417	17	44060775	6	MAPT	exonic	nonsynonymous SNV	C	T	0.2255	1.842e-27	NA	0.988567	rs55657917	8.682	5	4	Item-level
rs63750417	17	44060775	6	MAPT	exonic	nonsynonymous SNV	C	T	0.2255	1.869e-30	11.47	0.970993	rs62062288	8.682	5	4	Sum-score
rs62063786	17	44061023	6	MAPT	exonic	nonsynonymous SNV	G	A	0.2258	3.16e-27	NA	0.985101	rs55657917	7.653	5	4	Item-level
rs62063786	17	44061023	6	MAPT	exonic	nonsynonymous SNV	G	A	0.2258	5.108e-30	11.383	0.967637	rs62062288	7.653	5	4	Sum-score
rs62063787	17	44061036	6	MAPT	exonic	nonsynonymous SNV	C	T	0.2255	1.824e-27	NA	0.98859	rs55657917	0.001	5	4	Item-level
rs17651549	17	44061278	6	MAPT	exonic	nonsynonymous SNV	C	T	0.2255	1.941e-27	NA	0.988454	rs55657917	34	1f	4	Item-level
rs17651549	17	44061278	6	MAPT	exonic	nonsynonymous SNV	C	T	0.2255	2.046e-30	11.462	0.970879	rs62062288	34	1f	4	Sum-score
rs10445337	17	44067400	8	MAPT	exonic	nonsynonymous SNV	C	T	0.226	2.033e-27	NA	0.983155	rs55657917	9.927	1f	4	Item-level
rs62063857	17	44076665	1	STH	exonic	nonsynonymous SNV	G	A	0.2254	1.493e-27	NA	0.988233	rs55657917	0.002	7	4	Item-level
rs34579536	17	44108906	14	KANSL1	exonic	nonsynonymous SNV	G	A	0.2267	2.611e-27	NA	0.974135	rs55657917	8.024	3a	3	Item-level
rs34043286	17	44117119	7	KANSL1	exonic	nonsynonymous SNV	G	A	0.2255	1.711e-27	NA	0.988508	rs55657917	15.71	4	4	Item-level
rs4969391	17	79089590	14	BAIAP2	exonic	nonsynonymous SNV	G	A	0.1604	1.196e-07	NA	0.895966	rs56084168	12.58	4	4	Item-level
rs2270951	18	50942653	22	DCC	exonic	nonsynonymous SNV	C	T	0.4586	1.015e-06	NA	0.650284	rs1875560	16.7	6	5	Item-level
rs2270951	18	50942653	22	DCC	exonic	nonsynonymous SNV	C	T	0.4586	8.849e-06	4.444	0.708896	rs12955791	16.7	6	5	Sum-score
rs17522826	18	53070914	1	TCF4	exonic	nonsynonymous SNV	G	A	0.1849	2.358e-10	NA	0.604386	rs10503002	14.22	NA	1	Item-level
rs17522826	18	53070914	1	TCF4	exonic	nonsynonymous SNV	G	A	0.1849	3.782e-09	5.893	0.604386	rs10503002	14.22	NA	1	Sum-score
rs2291343	18	63530016	11	CDH7	exonic	nonsynonymous SNV	G	A	0.2941	6.548e-08	NA	0.823939	rs2587410	13.9	7	4	Item-level
rs17807673	20	18513372	11	SEC23B	exonic	nonsynonymous SNV	C	T	0.1504	5.68e-07	NA	0.724498	rs78379741	27.9	7	4	Item-level
rs20551	22	41548008	15	EP300	exonic	nonsynonymous SNV	G	A	0.2884	6.249e-10	NA	0.994602	rs11090039	3.227	5	4	Item-level
rs739134	22	42089623	2	C22orf46	exonic	nonsynonymous SNV	C	T	0.1904	9.081e-06	NA	0.645261	rs9611567	22.6	1f	4	Item-level
ExNS SNPs that occur more than once (typically indicating the SNP is identified in both the analysis of individual items as well as analysis of the sum-score) are marked green
Genes that occur more than once are marked yellow
CHR: Chromosome
BP: Basepair position
Exon: Index of exon
Gene: Entrez ID of the gene
Annotation: Functional consequence on the gene
Exonic function: Functional annotation of exonic SNPs
NEA = Non-effect allele
EA = Effect allele
MAF = minor allele frequency of SNP in the UKB
gwasP: P value provided in the input GWAS summary statistics file
beta: beta coefficient from the GWAS in Plink (only in linear analysis, i.e., sum-score)
r2: The maximum r2 of the SNP with one of the independent significant SNPs
IndSigSNP : rsID of a independent significant SNP which has the maximum r2 of the SNP
CADD: CADD score
RDB: regulome DB score
Min. Chromatin State: The minimum 15-core chromatin state across 127 tissue/cell type
Results are reported on hg19 coordinates (NCBI b37)
