# Supplementary material for: Item-level analyses reveal genetic heterogeneity in neuroticism
Source: Nat Commun. 2018 Mar 2;9:905. doi: 10.1038/s41467-018-03242-8 (PMC5834468; doi:10.1038/s41467-018-03242-8)
Supplement: Supplementary file 53 — Supplementary Data 49 [file 41467_2018_3242_MOESM53_ESM.xlsx]

## Sheet: Supplementary Data 49
Supplementary Data 49. Overview of traits tested for genetic correlation to the 15 neuroticism phenotypes
All traits used in bivariate LD score regression to compute genetic correlations to neuroticism (and depression, depressed affect & worry).
Trait	N	Reference	Pubmed ID
Neuroticism	170911	Okbay et al. 2016	27089181
Depressive symptoms	161460	Okbay et al. 2016	27089181
Major depressive disorder	18759	Ripke et al. 2013	22472876
Anxiety disorders (case-control)	17310	Otowa et al. 2016	26754954
Anorexia nervosa	17767	Boraska et al. 2014	24514567
Schizophrenia	77096	Ripke et al. 2014	25056061
Attention deficit/hyperactivity disorder	53293	Demontis et al. 2017	http://www.biorxiv.org/content/early/2017/06/03/145581.
Autism spectrum disorder	15954	Anney et al. 2017	28540026
Alzheimer's disease	54162	Lambert et al. 2013	24162737
Bipolar disorder	16731	Sklar et al. 2011	21926972
Asthma	20119	Moffatt et al. 2007	17611496
Ever smoker	74035	Furberg et al. 2010	20418890
Cigarettes per day	38181	Tobacco and Genetics Consortium 2010	20418890
Number of children	343072	Barban et al. 2016	27798627
Coronary artery disease	184305	Nikpay et al. 2015	26343387
Waist-to-hip ratio	212244	Shungin et al. 2015	25673412
Hip circumference	213038	Shungin et al. 2015	25673412
Waist circumference	232101	Shungin et al. 2015	25673412
Body Mass Index	322154	Locke et al. 2015	25673413
Childhood obesity	13848	Bradfield et al. 2012	22484627
Body Mass Index - childhood	35668	Felix et al. 2016	26604143
Type II diabetes	69033	Morris et al. 2012	22885922
Birth weight	26836	Horikoshi et al. 2013	23202124
Birth length	28459	van der Valk et al. 2015	25281659
Longevity	75244	Pilling et al. 2016	27015805
Smoking cessation	41278	Furberg et al. 2010	20418890
Age of having first child	251151	Barban et al. 2016	27798627
Educational attainment	328917	Okbay et al. 2016	27225129
IQ	78308	Sniekers et al. 2017	28530673
Height	253288	Wood et al. 2014	25282103
Intracranial volume	32438	Adams et al. 2016	27694991
Head circumference in infancy	10768	Taal et al. 2012	22504419
Subjective well-being	298420	Okbay et al. 2016	27089181
