# Supplementary material for: Item-level analyses reveal genetic heterogeneity in neuroticism
Source: Nat Commun. 2018 Mar 2;9:905. doi: 10.1038/s41467-018-03242-8 (PMC5834468; doi:10.1038/s41467-018-03242-8)
Supplement: Supplementary file 54 — Supplementary Data 50 [file 41467_2018_3242_MOESM54_ESM.xlsx]

## Sheet: Supplementary Data 50
Supplementary Data 50. Genetic correlations between the 12 neuroticism items, the neuroticism sum-score, the two item clusters and 33 other traits
Phenotype 1	Phenotype 2	Genetic	SE	Z	P value	CI95%
		correlation (rg)				Lower bound	Upper bound
MOOD	Attention deficit/hyperactivity disorder	0.3883	0.034	11.4214	3.27e-30	0.32166	0.45494
MOOD	Age of having first child	-0.3526	0.0305	-11.5609	6.5025e-31	-0.41238	-0.29282
MOOD	Alzheimer's disease	0.1714	0.0696	2.4614	0.013838	0.034984	0.307816
MOOD	Anorexia nervosa	0.0902	0.0579	1.5592	0.11894	-0.023284	0.203684
MOOD	Anxiety disorders	0.5969	0.1158	5.1536	2.5552e-07	0.369932	0.823868
MOOD	Autism spectrum disorder	0.0363	0.0481	0.7553	0.45008	-0.057976	0.130576
MOOD	Asthma	0.0373	0.0677	0.5514	0.58135	-0.095392	0.169992
MOOD	Bipolar disorder	0.0643	0.0461	1.3954	0.16291	-0.026056	0.154656
MOOD	Body Mass Index	0.1437	0.0191	7.512	5.8228e-14	0.106264	0.181136
MOOD	Coronary artery disease	0.2093	0.0874	2.395	0.016621	0.037996	0.380604
MOOD	Depressive symptoms	0.7952	0.0321	24.7845	1.3179e-135	0.732284	0.858116
MOOD	Educational attainment	-0.4141	0.0187	-22.1482	1.0853e-108	-0.450752	-0.377448
MOOD	Major depressive disorder	0.6108	0.081	7.539	4.7374e-14	0.45204	0.76956
MOOD	Birth length	-0.0069	0.0507	-0.1367	0.89124	-0.106272	0.092472
MOOD	Body Mass Index - childhood	0.0607	0.0371	1.6351	0.10203	-0.012016	0.133416
MOOD	Birth weight	-0.0013	0.0519	-0.026	0.97929	-0.103024	0.100424
MOOD	Head circumference in infancy	-0.1584	0.0586	-2.7035	0.0068616	-0.273256	-0.043544
MOOD	Childhood obesity	0.1075	0.0418	2.57	0.01017	0.025572	0.189428
MOOD	Hip circumference	0.0711	0.0209	3.41	0.00064963	0.030136	0.112064
MOOD	Height	-0.0687	0.0194	-3.5423	0.00039663	-0.106724	-0.030676
MOOD	IQ	-0.3477	0.0293	-11.8855	1.4087e-32	-0.405128	-0.290272
MOOD	Number of children	0.1615	0.0379	4.2591	2.0521e-05	0.087216	0.235784
MOOD	Neuroticism	0.8427	0.0268	31.4702	2.2188e-217	0.790172	0.895228
MOOD	Schizophrenia	0.1167	0.0252	4.6328	3.608e-06	0.067308	0.166092
MOOD	Subjective well-being	-0.5759	0.0413	-13.9605	2.7166e-44	-0.656848	-0.494952
MOOD	Type II diabetes	0.0412	0.0441	0.9332	0.35073	-0.045236	0.127636
MOOD	Cigarettes per day	0.1475	0.0655	2.2533	0.024243	0.01912	0.27588
MOOD	Ever smoker	0.2311	0.0416	5.5529	2.8103e-08	0.149564	0.312636
MOOD	Smoking cessation	-0.2174	0.0616	-3.5316	0.00041304	-0.338136	-0.096664
MOOD	Waist circumference	0.1389	0.0214	6.4975	8.166e-11	0.096956	0.180844
MOOD	Waist-to-hip-ratio	0.1877	0.0264	7.1213	1.0693e-12	0.135956	0.239444
MOOD	Intracranial volume	-0.1074	0.0412	-2.6041	0.0092104	-0.188152	-0.026648
MOOD	Longevity	-0.2157	0.0657	-3.2851	0.0010196	-0.344472	-0.086928
MIS	Attention deficit/hyperactivity disorder	0.3167	0.0328	9.6573	4.5772e-22	0.252412	0.380988
MIS	Age of having first child	-0.3258	0.0304	-10.7247	7.7916e-27	-0.385384	-0.266216
MIS	Alzheimer's disease	0.056	0.0728	0.7699	0.44137	-0.086688	0.198688
MIS	Anorexia nervosa	0.1495	0.0591	2.5291	0.011436	0.033664	0.265336
MIS	Anxiety disorders	0.6278	0.1317	4.765	1.8888e-06	0.369668	0.885932
MIS	Autism spectrum disorder	0.0505	0.05	1.0108	0.31212	-0.0475	0.1485
MIS	Asthma	0.0576	0.0719	0.8011	0.42305	-0.083324	0.198524
MIS	Bipolar disorder	-0.0176	0.0487	-0.3607	0.71833	-0.113052	0.077852
MIS	Body Mass Index	0.088	0.0214	4.1141	3.8873e-05	0.046056	0.129944
MIS	Coronary artery disease	0.0936	0.0967	0.9683	0.33288	-0.095932	0.283132
MIS	Depressive symptoms	0.8146	0.0279	29.2077	1.548e-187	0.759916	0.869284
MIS	Educational attainment	-0.2931	0.0224	-13.0759	4.5208e-39	-0.337004	-0.249196
MIS	Major depressive disorder	0.6446	0.0822	7.8414	4.4549e-15	0.483488	0.805712
MIS	Birth length	-0.0142	0.0561	-0.254	0.79946	-0.124156	0.095756
MIS	Body Mass Index - childhood	0.0291	0.0382	0.7612	0.44656	-0.045772	0.103972
MIS	Birth weight	-0.0171	0.0515	-0.3314	0.74033	-0.11804	0.08384
MIS	Head circumference in infancy	-0.1233	0.0607	-2.0329	0.042058	-0.242272	-0.004328
MIS	Childhood obesity	0.0902	0.0415	2.1741	0.0297	0.00886	0.17154
MIS	Hip circumference	0.0529	0.0233	2.2659	0.023459	0.007232	0.098568
MIS	Height	-0.0513	0.0195	-2.6331	0.0084605	-0.08952	-0.01308
MIS	IQ	-0.1382	0.034	-4.0654	4.794e-05	-0.20484	-0.07156
MIS	Number of children	0.1807	0.0393	4.5957	4.3139e-06	0.103672	0.257728
MIS	Neuroticism	0.8235	0.0263	31.2641	1.4373e-214	0.771952	0.875048
MIS	Schizophrenia	0.0713	0.0269	2.645	0.008169	0.018576	0.124024
MIS	Subjective well-being	-0.6444	0.0372	-17.3197	3.3413e-67	-0.717312	-0.571488
MIS	Type II diabetes	-0.0277	0.0435	-0.6359	0.52487	-0.11296	0.05756
MIS	Cigarettes per day	0.2205	0.0698	3.1598	0.0015788	0.083692	0.357308
MIS	Ever smoker	0.2057	0.045	4.5666	4.9565e-06	0.1175	0.2939
MIS	Smoking cessation	-0.1598	0.0661	-2.4175	0.015626	-0.289356	-0.030244
MIS	Waist circumference	0.1036	0.0236	4.3813	1.1797e-05	0.057344	0.149856
MIS	Waist-to-hip-ratio	0.1387	0.0265	5.2258	1.7345e-07	0.08676	0.19064
MIS	Intracranial volume	-0.1156	0.0457	-2.5296	0.011421	-0.205172	-0.026028
MIS	Longevity	-0.1729	0.0682	-2.5338	0.011283	-0.306572	-0.039228
IRR	Attention deficit/hyperactivity disorder	0.2777	0.0327	8.4816	2.2204e-17	0.213608	0.341792
IRR	Age of having first child	-0.115	0.0302	-3.808	0.00014012	-0.174192	-0.055808
IRR	Alzheimer's disease	0.0095	0.0705	0.1341	0.8933	-0.12868	0.14768
IRR	Anorexia nervosa	0.1646	0.0571	2.8823	0.0039476	0.052684	0.276516
IRR	Anxiety disorders	0.506	0.1157	4.3724	1.2287e-05	0.279228	0.732772
IRR	Autism spectrum disorder	0.0918	0.0509	1.803	0.07139	-0.007964	0.191564
IRR	Asthma	0.0285	0.0694	0.4102	0.68163	-0.107524	0.164524
IRR	Bipolar disorder	0.0599	0.0475	1.2615	0.20713	-0.0332	0.153
IRR	Body Mass Index	0.0349	0.0224	1.5571	0.11944	-0.009004	0.078804
IRR	Coronary artery disease	-0.0033	0.0905	-0.0362	0.97113	-0.18068	0.17408
IRR	Depressive symptoms	0.5928	0.0352	16.8233	1.6479e-63	0.523808	0.661792
IRR	Educational attainment	-0.1331	0.0204	-6.5338	6.4121e-11	-0.173084	-0.093116
IRR	Major depressive disorder	0.4335	0.0777	5.5773	2.4435e-08	0.281208	0.585792
IRR	Birth length	-0.0106	0.0508	-0.2098	0.83381	-0.110168	0.088968
IRR	Body Mass Index - childhood	0.0117	0.0363	0.3224	0.74714	-0.059448	0.082848
IRR	Birth weight	0.0119	0.0502	0.2375	0.81224	-0.086492	0.110292
IRR	Head circumference in infancy	-0.1246	0.0674	-1.8483	0.064557	-0.256704	0.007504
IRR	Childhood obesity	0.049	0.0399	1.2271	0.2198	-0.029204	0.127204
IRR	Hip circumference	0.0003	0.0247	0.0104	0.99174	-0.048112	0.048712
IRR	Height	-0.0594	0.0173	-3.4361	0.00059014	-0.093308	-0.025492
IRR	IQ	-0.0071	0.0321	-0.2201	0.82579	-0.070016	0.055816
IRR	Number of children	-0.0196	0.0348	-0.5637	0.57299	-0.087808	0.048608
IRR	Neuroticism	0.6845	0.0277	24.7495	3.1388e-135	0.630208	0.738792
IRR	Schizophrenia	0.0947	0.0258	3.6638	0.00024855	0.044132	0.145268
IRR	Subjective well-being	-0.5064	0.0393	-12.897	4.6777e-38	-0.583428	-0.429372
IRR	Type II diabetes	-0.0806	0.0449	-1.795	0.072649	-0.168604	0.007404
IRR	Cigarettes per day	0.103	0.0697	1.4783	0.13933	-0.033612	0.239612
IRR	Ever smoker	0.2549	0.0473	5.3907	7.0185e-08	0.162192	0.347608
IRR	Smoking cessation	-0.1519	0.0623	-2.4377	0.01478	-0.274008	-0.029792
IRR	Waist circumference	0.0411	0.0254	1.6212	0.10498	-0.008684	0.090884
IRR	Waist-to-hip-ratio	0.1	0.0275	3.6318	0.00028149	0.0461	0.1539
IRR	Intracranial volume	-0.073	0.043	-1.6981	0.089481	-0.15728	0.01128
IRR	Longevity	-0.1804	0.0697	-2.5891	0.0096227	-0.317012	-0.043788
HURT	Attention deficit/hyperactivity disorder	0.19644	0.0333	5.9044	3.5388e-09	0.131172	0.261708
HURT	Age of having first child	-0.19356	0.0298	-6.5023	7.9088e-11	-0.251968	-0.135152
HURT	Alzheimer's disease	0.13021	0.0701	1.8577	0.063211	-0.007186	0.267606
HURT	Anorexia nervosa	0.26438	0.0608	4.3517	1.3507e-05	0.145212	0.383548
HURT	Anxiety disorders	0.65955	0.1338	4.9294	8.2486e-07	0.397302	0.921798
HURT	Autism spectrum disorder	0.009978	0.043	0.2322	0.81636	-0.074302	0.094258
HURT	Asthma	0.052183	0.0671	0.7778	0.43668	-0.079333	0.183699
HURT	Bipolar disorder	0.031935	0.0459	0.6965	0.48611	-0.058029	0.121899
HURT	Body Mass Index	0.049839	0.0234	2.1288	0.033268	0.003975	0.095703
HURT	Coronary artery disease	-0.058482	0.0967	-0.6049	0.54527	-0.248014	0.13105
HURT	Depressive symptoms	0.57219	0.0334	17.112	1.2077e-65	0.506726	0.637654
HURT	Educational attainment	-0.23365	0.022	-10.5967	3.0855e-26	-0.27677	-0.19053
HURT	Major depressive disorder	0.45142	0.0697	6.4737	9.5607e-11	0.314808	0.588032
HURT	Birth length	-0.02346	0.0553	-0.424	0.67159	-0.131848	0.084928
HURT	Body Mass Index - childhood	0.0072266	0.0416	0.1737	0.86211	-0.0743094	0.0887626
HURT	Birth weight	0.013999	0.0553	0.253	0.80028	-0.094389	0.122387
HURT	Head circumference in infancy	-0.10816	0.0591	-1.8286	0.067463	-0.223996	0.007676
HURT	Childhood obesity	0.088649	0.0405	2.1896	0.028554	0.009269	0.168029
HURT	Hip circumference	-5.5705e-05	0.0252	-0.0022	0.99823	-0.0494477	0.0493363
HURT	Height	-0.08422	0.0196	-4.299	1.7159e-05	-0.122636	-0.045804
HURT	IQ	-0.19145	0.0321	-5.9642	2.4586e-09	-0.254366	-0.128534
HURT	Number of children	0.089275	0.0379	2.3557	0.018487	0.014991	0.163559
HURT	Neuroticism	0.78057	0.0263	29.7279	3.3465e-194	0.729022	0.832118
HURT	Schizophrenia	0.17189	0.0245	7.0218	2.1905e-12	0.12387	0.21991
HURT	Subjective well-being	-0.48808	0.0376	-12.9962	1.2861e-38	-0.561776	-0.414384
HURT	Type II diabetes	-0.010547	0.0414	-0.255	0.79871	-0.091691	0.070597
HURT	Cigarettes per day	0.052512	0.0623	0.8426	0.39945	-0.069596	0.17462
HURT	Ever smoker	0.091826	0.0431	2.1287	0.033283	0.00735	0.176302
HURT	Smoking cessation	-0.088125	0.0584	-1.5099	0.13106	-0.202589	0.026339
HURT	Waist circumference	0.046591	0.0241	1.9359	0.052878	-0.000645	0.093827
HURT	Waist-to-hip-ratio	0.078358	0.0269	2.9138	0.0035708	0.025634	0.131082
HURT	Intracranial volume	-0.1435	0.042	-3.4197	0.00062687	-0.22582	-0.06118
HURT	Longevity	-0.17635	0.0701	-2.515	0.011902	-0.313746	-0.038954
FED-UP	Attention deficit/hyperactivity disorder	0.3209	0.0311	10.3036	6.7841e-25	0.259944	0.381856
FED-UP	Age of having first child	-0.3725	0.0316	-11.8061	3.6292e-32	-0.434436	-0.310564
FED-UP	Alzheimer's disease	0.1323	0.0711	1.862	0.062598	-0.007056	0.271656
FED-UP	Anorexia nervosa	0.0271	0.056	0.4839	0.62847	-0.08266	0.13686
FED-UP	Anxiety disorders	0.6425	0.1301	4.9377	7.9031e-07	0.387504	0.897496
FED-UP	Autism spectrum disorder	-0.0069	0.0498	-0.138	0.89027	-0.104508	0.090708
FED-UP	Asthma	0.153	0.0705	2.1691	0.030072	0.01482	0.29118
FED-UP	Bipolar disorder	-0.1436	0.0467	-3.0737	0.0021145	-0.235132	-0.052068
FED-UP	Body Mass Index	0.1452	0.0215	6.7425	1.5566e-11	0.10306	0.18734
FED-UP	Coronary artery disease	0.1797	0.0878	2.0482	0.040543	0.007612	0.351788
FED-UP	Depressive symptoms	0.7852	0.0316	24.8112	6.7854e-136	0.723264	0.847136
FED-UP	Educational attainment	-0.4463	0.0197	-22.6498	1.4002e-113	-0.484912	-0.407688
FED-UP	Major depressive disorder	0.5859	0.0817	7.1701	7.4958e-13	0.425768	0.746032
FED-UP	Birth length	-0.0661	0.0521	-1.2675	0.20496	-0.168216	0.036016
FED-UP	Body Mass Index - childhood	0.0336	0.0381	0.8821	0.37772	-0.041076	0.108276
FED-UP	Birth weight	-0.0061	0.0536	-0.1139	0.90928	-0.111156	0.098956
FED-UP	Head circumference in infancy	-0.148	0.059	-2.5066	0.01219	-0.26364	-0.03236
FED-UP	Childhood obesity	0.1126	0.0393	2.8673	0.0041403	0.035572	0.189628
FED-UP	Hip circumference	0.0912	0.0237	3.8421	0.000122	0.044748	0.137652
FED-UP	Height	-0.0654	0.0194	-3.3777	0.00073095	-0.103424	-0.027376
FED-UP	IQ	-0.2699	0.03	-8.9949	2.3634e-19	-0.3287	-0.2111
FED-UP	Number of children	0.1458	0.0371	3.9302	8.4864e-05	0.073084	0.218516
FED-UP	Neuroticism	0.7876	0.0261	30.1392	1.4856e-199	0.736444	0.838756
FED-UP	Schizophrenia	-0.0041	0.0268	-0.1526	0.87869	-0.056628	0.048428
FED-UP	Subjective well-being	-0.6068	0.0406	-14.963	1.2814e-50	-0.686376	-0.527224
FED-UP	Type II diabetes	0.0596	0.0445	1.3387	0.18066	-0.02762	0.14682
FED-UP	Cigarettes per day	0.1876	0.0664	2.8228	0.004761	0.057456	0.317744
FED-UP	Ever smoker	0.231	0.039	5.9256	3.1118e-09	0.15456	0.30744
FED-UP	Smoking cessation	-0.3399	0.0636	-5.3408	9.2517e-08	-0.464556	-0.215244
FED-UP	Waist circumference	0.1502	0.0228	6.583	4.6106e-11	0.105512	0.194888
FED-UP	Waist-to-hip-ratio	0.1851	0.0258	7.1829	6.8228e-13	0.134532	0.235668
FED-UP	Intracranial volume	-0.153	0.0427	-3.5828	0.00033992	-0.236692	-0.069308
FED-UP	Longevity	-0.2532	0.0707	-3.5802	0.00034332	-0.391772	-0.114628
NERV-FEEL	Attention deficit/hyperactivity disorder	-0.0365	0.0359	-1.0158	0.30973	-0.106864	0.033864
NERV-FEEL	Age of having first child	0.0521	0.0323	1.6144	0.10645	-0.011208	0.115408
NERV-FEEL	Alzheimer's disease	0.134	0.0689	1.9446	0.051821	-0.001044	0.269044
NERV-FEEL	Anorexia nervosa	0.3656	0.059	6.1943	5.8542e-10	0.24996	0.48124
NERV-FEEL	Anxiety disorders	0.7372	0.1542	4.7823	1.733e-06	0.434968	1.03943
NERV-FEEL	Autism spectrum disorder	0.0711	0.0479	1.4841	0.13779	-0.022784	0.164984
NERV-FEEL	Asthma	-0.0068	0.0686	-0.0995	0.9207	-0.141256	0.127656
NERV-FEEL	Bipolar disorder	0.1347	0.0514	2.619	0.0088199	0.033956	0.235444
NERV-FEEL	Body Mass Index	-0.2389	0.0227	-10.5224	6.8082e-26	-0.283392	-0.194408
NERV-FEEL	Coronary artery disease	-0.219	0.1098	-1.9947	0.046076	-0.434208	-0.003792
NERV-FEEL	Depressive symptoms	0.4457	0.037	12.0285	2.5155e-33	0.37318	0.51822
NERV-FEEL	Educational attainment	-0.0333	0.0241	-1.3807	0.16737	-0.080536	0.013936
NERV-FEEL	Major depressive disorder	0.5085	0.0664	7.6539	1.95e-14	0.378356	0.638644
NERV-FEEL	Birth length	-0.0168	0.0561	-0.2996	0.76446	-0.126756	0.093156
NERV-FEEL	Body Mass Index - childhood	-0.2351	0.0364	-6.4622	1.0321e-10	-0.306444	-0.163756
NERV-FEEL	Birth weight	-0.0611	0.0563	-1.0854	0.27775	-0.171448	0.049248
NERV-FEEL	Head circumference in infancy	-0.1861	0.0606	-3.0707	0.0021356	-0.304876	-0.067324
NERV-FEEL	Childhood obesity	-0.2097	0.0381	-5.5008	3.7799e-08	-0.284376	-0.135024
NERV-FEEL	Hip circumference	-0.23	0.0255	-9.0039	2.1781e-19	-0.27998	-0.18002
NERV-FEEL	Height	-0.0427	0.0214	-2.0015	0.045337	-0.084644	-0.000756
NERV-FEEL	IQ	-0.0991	0.035	-2.8282	0.0046815	-0.1677	-0.0305
NERV-FEEL	Number of children	-0.1474	0.043	-3.426	0.00061264	-0.23168	-0.06312
NERV-FEEL	Neuroticism	0.7406	0.0255	29.06	1.1514e-185	0.69062	0.79058
NERV-FEEL	Schizophrenia	0.2801	0.0271	10.3212	5.6504e-25	0.226984	0.333216
NERV-FEEL	Subjective well-being	-0.4685	0.0414	-11.3028	1.2713e-29	-0.549644	-0.387356
NERV-FEEL	Type II diabetes	-0.0643	0.0447	-1.439	0.15016	-0.151912	0.023312
NERV-FEEL	Cigarettes per day	-0.081	0.0669	-1.2107	0.22602	-0.212124	0.050124
NERV-FEEL	Ever smoker	-0.1268	0.0442	-2.8667	0.0041484	-0.213432	-0.040168
NERV-FEEL	Smoking cessation	0.1424	0.0628	2.2659	0.023457	0.019312	0.265488
NERV-FEEL	Waist circumference	-0.2095	0.026	-8.0607	7.5864e-16	-0.26046	-0.15854
NERV-FEEL	Waist-to-hip-ratio	-0.0875	0.0292	-2.9923	0.0027692	-0.144732	-0.030268
NERV-FEEL	Intracranial volume	-0.1413	0.0462	-3.062	0.0021986	-0.231852	-0.050748
NERV-FEEL	Longevity	0.0745	0.0725	1.0279	0.304	-0.0676	0.2166
WORRY	Attention deficit/hyperactivity disorder	-0.0419	0.035	-1.1989	0.23055	-0.1105	0.0267
WORRY	Age of having first child	0.0103	0.0311	0.3316	0.74019	-0.050656	0.071256
WORRY	Alzheimer's disease	0.1649	0.0692	2.3846	0.0171	0.029268	0.300532
WORRY	Anorexia nervosa	0.4369	0.0632	6.9187	4.5592e-12	0.313028	0.560772
WORRY	Anxiety disorders	0.6145	0.1367	4.4965	6.9075e-06	0.346568	0.882432
WORRY	Autism spectrum disorder	0.0496	0.0454	1.094	0.27393	-0.039384	0.138584
WORRY	Asthma	0.0614	0.0658	0.933	0.35082	-0.067568	0.190368
WORRY	Bipolar disorder	0.1679	0.0487	3.4483	0.00056417	0.072448	0.263352
WORRY	Body Mass Index	-0.128	0.0221	-5.7926	6.9316e-09	-0.171316	-0.084684
WORRY	Coronary artery disease	-0.0202	0.0926	-0.2186	0.827	-0.201696	0.161296
WORRY	Depressive symptoms	0.5683	0.0351	16.2127	4.1043e-59	0.499504	0.637096
WORRY	Educational attainment	-0.046	0.0241	-1.9065	0.05659	-0.093236	0.001236
WORRY	Major depressive disorder	0.5591	0.0745	7.507	6.0506e-14	0.41308	0.70512
WORRY	Birth length	0.0057	0.0546	0.1039	0.91724	-0.101316	0.112716
WORRY	Body Mass Index - childhood	-0.1043	0.0387	-2.6977	0.0069825	-0.180152	-0.028448
WORRY	Birth weight	0.0014	0.0471	0.0302	0.97592	-0.090916	0.093716
WORRY	Head circumference in infancy	-0.1622	0.0614	-2.6425	0.0082297	-0.282544	-0.041856
WORRY	Childhood obesity	-0.0779	0.0393	-1.9833	0.047332	-0.154928	-0.000872
WORRY	Hip circumference	-0.1478	0.0239	-6.1779	6.495e-10	-0.194644	-0.100956
WORRY	Height	-0.0578	0.0188	-3.0735	0.0021158	-0.094648	-0.020952
WORRY	IQ	-0.1301	0.0316	-4.121	3.7716e-05	-0.192036	-0.068164
WORRY	Number of children	-0.1353	0.0382	-3.5444	0.00039353	-0.210172	-0.060428
WORRY	Neuroticism	0.8106	0.0253	31.9902	1.4928e-224	0.761012	0.860188
WORRY	Schizophrenia	0.2008	0.0256	7.8569	3.9375e-15	0.150624	0.250976
WORRY	Subjective well-being	-0.4478	0.0389	-11.498	1.3497e-30	-0.524044	-0.371556
WORRY	Type II diabetes	-0.0127	0.0409	-0.3108	0.75595	-0.092864	0.067464
WORRY	Cigarettes per day	-0.058	0.061	-0.9504	0.3419	-0.17756	0.06156
WORRY	Ever smoker	-0.0801	0.047	-1.7044	0.088303	-0.17222	0.01202
WORRY	Smoking cessation	0.068	0.056	1.2142	0.22468	-0.04176	0.17776
WORRY	Waist circumference	-0.1196	0.0235	-5.0807	3.7609e-07	-0.16566	-0.07354
WORRY	Waist-to-hip-ratio	-0.0386	0.0262	-1.4745	0.14036	-0.089952	0.012752
WORRY	Intracranial volume	-0.0633	0.0405	-1.5619	0.1183	-0.14268	0.01608
WORRY	Longevity	0.0444	0.0657	0.6769	0.4985	-0.084372	0.173172
TENSE	Attention deficit/hyperactivity disorder	0.272	0.0366	7.4382	1.021e-13	0.200264	0.343736
TENSE	Age of having first child	-0.1486	0.0348	-4.2633	2.0139e-05	-0.216808	-0.080392
TENSE	Alzheimer's disease	0.1549	0.0789	1.9639	0.049536	0.000256	0.309544
TENSE	Anorexia nervosa	0.3105	0.0632	4.9128	8.9788e-07	0.186628	0.434372
TENSE	Anxiety disorders	0.6099	0.1286	4.7412	2.1246e-06	0.357844	0.861956
TENSE	Autism spectrum disorder	0.0175	0.0501	0.35	0.72636	-0.080696	0.115696
TENSE	Asthma	0.141	0.0763	1.847	0.064748	-0.008548	0.290548
TENSE	Bipolar disorder	0.232	0.051	4.553	5.288e-06	0.13204	0.33196
TENSE	Body Mass Index	-0.1653	0.0223	-7.417	1.1977e-13	-0.209008	-0.121592
TENSE	Coronary artery disease	0.0983	0.1102	0.8922	0.37231	-0.117692	0.314292
TENSE	Depressive symptoms	0.6018	0.0376	16.0139	1.0214e-57	0.528104	0.675496
TENSE	Educational attainment	-0.1098	0.0256	-4.2929	1.7638e-05	-0.159976	-0.059624
TENSE	Major depressive disorder	0.552	0.0769	7.1796	6.9914e-13	0.401276	0.702724
TENSE	Birth length	-0.0199	0.0591	-0.3361	0.73678	-0.135736	0.095936
TENSE	Body Mass Index - childhood	-0.1319	0.0405	-3.2537	0.0011393	-0.21128	-0.05252
TENSE	Birth weight	-0.0015	0.0601	-0.0245	0.98045	-0.119296	0.116296
TENSE	Head circumference in infancy	-0.193	0.0669	-2.8873	0.0038857	-0.324124	-0.061876
TENSE	Childhood obesity	-0.0941	0.043	-2.1889	0.028608	-0.17838	-0.00982
TENSE	Hip circumference	-0.1863	0.0243	-7.6793	1.5991e-14	-0.233928	-0.138672
TENSE	Height	-0.0237	0.0199	-1.191	0.23366	-0.062704	0.015304
TENSE	IQ	-0.2176	0.0347	-6.2693	3.6265e-10	-0.285612	-0.149588
TENSE	Number of children	0.0472	0.0449	1.0505	0.29349	-0.040804	0.135204
TENSE	Neuroticism	0.7641	0.0277	27.6259	5.4343e-168	0.709808	0.818392
TENSE	Schizophrenia	0.3471	0.0268	12.9308	3.0149e-38	0.294572	0.399628
TENSE	Subjective well-being	-0.5028	0.0428	-11.7419	7.7722e-32	-0.586688	-0.418912
TENSE	Type II diabetes	-0.0659	0.0459	-1.4368	0.15077	-0.155864	0.024064
TENSE	Cigarettes per day	0.0809	0.0662	1.2211	0.22206	-0.048852	0.210652
TENSE	Ever smoker	0.0624	0.0472	1.322	0.18616	-0.030112	0.154912
TENSE	Smoking cessation	-0.0293	0.0655	-0.4472	0.65473	-0.15768	0.09908
TENSE	Waist circumference	-0.1369	0.0268	-5.1104	3.2152e-07	-0.189428	-0.084372
TENSE	Waist-to-hip-ratio	-0.0195	0.0294	-0.662	0.50795	-0.077124	0.038124
TENSE	Intracranial volume	-0.1563	0.0439	-3.5588	0.00037261	-0.242344	-0.070256
TENSE	Longevity	-0.0828	0.0751	-1.1016	0.27064	-0.229996	0.064396
WORR-EMB	Attention deficit/hyperactivity disorder	-0.0087	0.0353	-0.2469	0.80498	-0.077888	0.060488
WORR-EMB	Age of having first child	0.12	0.029	4.1398	3.4761e-05	0.06316	0.17684
WORR-EMB	Alzheimer's disease	-0.0262	0.0643	-0.4074	0.68369	-0.152228	0.099828
WORR-EMB	Anorexia nervosa	0.3467	0.0617	5.6158	1.9565e-08	0.225768	0.467632
WORR-EMB	Anxiety disorders	0.5707	0.1286	4.439	9.0365e-06	0.318644	0.822756
WORR-EMB	Autism spectrum disorder	0.153	0.0465	3.2903	0.0010007	0.06186	0.24414
WORR-EMB	Asthma	-0.0317	0.066	-0.4797	0.63146	-0.16106	0.09766
WORR-EMB	Bipolar disorder	0.0638	0.048	1.3285	0.184	-0.03028	0.15788
WORR-EMB	Body Mass Index	-0.1125	0.0232	-4.8458	1.2613e-06	-0.157972	-0.067028
WORR-EMB	Coronary artery disease	-0.196	0.0983	-1.9945	0.046094	-0.388668	-0.003332
WORR-EMB	Depressive symptoms	0.4222	0.0366	11.5442	7.8998e-31	0.350464	0.493936
WORR-EMB	Educational attainment	0.1198	0.0236	5.0816	3.7429e-07	0.073544	0.166056
WORR-EMB	Major depressive disorder	0.3532	0.0659	5.3564	8.4909e-08	0.224036	0.482364
WORR-EMB	Birth length	0.0631	0.0544	1.1598	0.24614	-0.043524	0.169724
WORR-EMB	Body Mass Index - childhood	-0.0821	0.0413	-1.9908	0.046501	-0.163048	-0.001152
WORR-EMB	Birth weight	0.1147	0.0552	2.0785	0.037661	0.006508	0.222892
WORR-EMB	Head circumference in infancy	-0.0789	0.0601	-1.3127	0.18929	-0.196696	0.038896
WORR-EMB	Childhood obesity	-0.0765	0.0413	-1.8524	0.063968	-0.157448	0.004448
WORR-EMB	Hip circumference	-0.095	0.0257	-3.6948	0.00022009	-0.145372	-0.044628
WORR-EMB	Height	-0.0178	0.023	-0.7726	0.43979	-0.06288	0.02728
WORR-EMB	IQ	0.1132	0.0304	3.7236	0.00019638	0.053616	0.172784
WORR-EMB	Number of children	-0.0988	0.0379	-2.6049	0.0091914	-0.173084	-0.024516
WORR-EMB	Neuroticism	0.708	0.0259	27.2968	4.6349e-164	0.657236	0.758764
WORR-EMB	Schizophrenia	0.1558	0.0248	6.2763	3.4663e-10	0.107192	0.204408
WORR-EMB	Subjective well-being	-0.494	0.0389	-12.6966	6.1758e-37	-0.570244	-0.417756
WORR-EMB	Type II diabetes	-0.0492	0.039	-1.2591	0.208	-0.12564	0.02724
WORR-EMB	Cigarettes per day	0.0448	0.0626	0.7154	0.47437	-0.077896	0.167496
WORR-EMB	Ever smoker	-0.1518	0.0423	-3.5902	0.00033038	-0.234708	-0.068892
WORR-EMB	Smoking cessation	0.1271	0.0541	2.3488	0.018834	0.021064	0.233136
WORR-EMB	Waist circumference	-0.1011	0.024	-4.2126	2.5249e-05	-0.14814	-0.05406
WORR-EMB	Waist-to-hip-ratio	-0.08	0.028	-2.8586	0.004255	-0.13488	-0.02512
WORR-EMB	Intracranial volume	-0.0543	0.0471	-1.1518	0.24939	-0.146616	0.038016
WORR-EMB	Longevity	0.1368	0.0677	2.0225	0.043126	0.004108	0.269492
SUF-NERV	Attention deficit/hyperactivity disorder	0.0921	0.0395	2.3294	0.019838	0.01468	0.16952
SUF-NERV	Age of having first child	-0.0719	0.0374	-1.9223	0.05457	-0.145204	0.001404
SUF-NERV	Alzheimer's disease	0.1561	0.0821	1.9017	0.057215	-0.004816	0.317016
SUF-NERV	Anorexia nervosa	0.2825	0.0675	4.1875	2.8204e-05	0.1502	0.4148
SUF-NERV	Anxiety disorders	0.7773	0.152	5.1126	3.1768e-07	0.47938	1.07522
SUF-NERV	Autism spectrum disorder	0.0424	0.0497	0.8521	0.39417	-0.055012	0.139812
SUF-NERV	Asthma	-0.0317	0.0803	-0.3949	0.6929	-0.189088	0.125688
SUF-NERV	Bipolar disorder	0.1415	0.056	2.528	0.011471	0.03174	0.25126
SUF-NERV	Body Mass Index	-0.1423	0.0258	-5.5173	3.4434e-08	-0.192868	-0.091732
SUF-NERV	Coronary artery disease	-0.1242	0.1226	-1.0131	0.311	-0.364496	0.116096
SUF-NERV	Depressive symptoms	0.5538	0.0384	14.4279	3.4552e-47	0.478536	0.629064
SUF-NERV	Educational attainment	-0.1454	0.0257	-5.6661	1.4608e-08	-0.195772	-0.095028
SUF-NERV	Major depressive disorder	0.5827	0.0797	7.3122	2.6275e-13	0.426488	0.738912
SUF-NERV	Birth length	0.0382	0.0569	0.6706	0.50244	-0.073324	0.149724
SUF-NERV	Body Mass Index - childhood	-0.1762	0.0386	-4.5669	4.9508e-06	-0.251856	-0.100544
SUF-NERV	Birth weight	-0.0315	0.0584	-0.5394	0.58963	-0.145964	0.082964
SUF-NERV	Head circumference in infancy	-0.1709	0.063	-2.7125	0.0066776	-0.29438	-0.04742
SUF-NERV	Childhood obesity	-0.1454	0.0427	-3.4009	0.00067156	-0.229092	-0.061708
SUF-NERV	Hip circumference	-0.1323	0.0291	-4.5494	5.3789e-06	-0.189336	-0.075264
SUF-NERV	Height	-0.0164	0.02	-0.822	0.4111	-0.0556	0.0228
SUF-NERV	IQ	-0.152	0.0375	-4.0492	5.1401e-05	-0.2255	-0.0785
SUF-NERV	Number of children	-0.0632	0.0503	-1.2562	0.20903	-0.161788	0.035388
SUF-NERV	Neuroticism	0.7576	0.0307	24.6615	2.7709e-134	0.697428	0.817772
SUF-NERV	Schizophrenia	0.2218	0.0303	7.312	2.6313e-13	0.162412	0.281188
SUF-NERV	Subjective well-being	-0.4862	0.048	-10.1208	4.4694e-24	-0.58028	-0.39212
SUF-NERV	Type II diabetes	-0.035	0.0476	-0.7343	0.46277	-0.128296	0.058296
SUF-NERV	Cigarettes per day	-0.0422	0.0691	-0.6103	0.54168	-0.177636	0.093236
SUF-NERV	Ever smoker	-0.0326	0.0487	-0.6694	0.50325	-0.128052	0.062852
SUF-NERV	Smoking cessation	0.0251	0.0672	0.3732	0.70898	-0.106612	0.156812
SUF-NERV	Waist circumference	-0.1116	0.0298	-3.7419	0.00018261	-0.170008	-0.053192
SUF-NERV	Waist-to-hip-ratio	-0.0373	0.0321	-1.1607	0.24575	-0.100216	0.025616
SUF-NERV	Intracranial volume	-0.1414	0.0539	-2.6255	0.008652	-0.247044	-0.035756
SUF-NERV	Longevity	-0.0623	0.0846	-0.7367	0.46129	-0.228116	0.103516
LONE	Attention deficit/hyperactivity disorder	0.32985	0.0367	8.9854	2.5772e-19	0.257918	0.401782
LONE	Age of having first child	-0.28842	0.0373	-7.7222	1.1438e-14	-0.361528	-0.215312
LONE	Alzheimer's disease	0.23367	0.0949	2.4635	0.013761	0.047666	0.419674
LONE	Anorexia nervosa	0.12954	0.0671	1.9296	0.053653	-0.001976	0.261056
LONE	Anxiety disorders	0.67638	0.1352	5.0036	5.6275e-07	0.411388	0.941372
LONE	Autism spectrum disorder	0.032529	0.0491	0.6629	0.50737	-0.063707	0.128765
LONE	Asthma	0.06374	0.086	0.7411	0.45865	-0.10482	0.2323
LONE	Bipolar disorder	3.2167e-05	0.0521	0.0006	0.99951	-0.102084	0.102148
LONE	Body Mass Index	0.17106	0.0245	6.9887	2.7747e-12	0.12304	0.21908
LONE	Coronary artery disease	0.032052	0.119	0.2694	0.78765	-0.201188	0.265292
LONE	Depressive symptoms	0.82861	0.0397	20.8829	7.6586e-97	0.750798	0.906422
LONE	Educational attainment	-0.28548	0.0241	-11.8557	2.0097e-32	-0.332716	-0.238244
LONE	Major depressive disorder	0.65719	0.0953	6.8972	5.3033e-12	0.470402	0.843978
LONE	Birth length	-0.027552	0.0612	-0.4503	0.65246	-0.147504	0.0924
LONE	Body Mass Index - childhood	0.051983	0.0491	1.0597	0.28927	-0.044253	0.148219
LONE	Birth weight	0.022463	0.0628	0.3575	0.72071	-0.100625	0.145551
LONE	Head circumference in infancy	-0.11216	0.0718	-1.5625	0.11817	-0.252888	0.028568
LONE	Childhood obesity	0.13891	0.0501	2.7721	0.0055697	0.040714	0.237106
LONE	Hip circumference	0.13919	0.0263	5.2885	1.2331e-07	0.087642	0.190738
LONE	Height	-0.072438	0.0239	-3.0301	0.0024449	-0.119282	-0.025594
LONE	IQ	-0.19916	0.0388	-5.1272	2.9415e-07	-0.275208	-0.123112
LONE	Number of children	0.14469	0.0477	3.0321	0.002429	0.051198	0.238182
LONE	Neuroticism	0.72785	0.0311	23.4293	2.1472e-121	0.666894	0.788806
LONE	Schizophrenia	0.16063	0.0272	5.8998	3.64e-09	0.107318	0.213942
LONE	Subjective well-being	-0.66793	0.0497	-13.4397	3.5381e-41	-0.765342	-0.570518
LONE	Type II diabetes	0.048723	0.0544	0.8954	0.37057	-0.057901	0.155347
LONE	Cigarettes per day	0.25459	0.0815	3.1225	0.0017935	0.09485	0.41433
LONE	Ever smoker	0.1508	0.0487	3.0938	0.001976	0.055348	0.246252
LONE	Smoking cessation	-0.39451	0.0788	-5.0095	5.4562e-07	-0.548958	-0.240062
LONE	Waist circumference	0.18951	0.0262	7.2435	4.373e-13	0.138158	0.240862
LONE	Waist-to-hip-ratio	0.19601	0.0316	6.2036	5.5201e-10	0.134074	0.257946
LONE	Intracranial volume	-0.15549	0.0461	-3.3726	0.00074462	-0.245846	-0.065134
LONE	Longevity	-0.19764	0.0753	-2.6257	0.0086483	-0.345228	-0.050052
GUILT	Attention deficit/hyperactivity disorder	0.1992	0.0383	5.2055	1.9347e-07	0.124132	0.274268
GUILT	Age of having first child	-0.10772	0.0321	-3.3562	0.00079026	-0.170636	-0.044804
GUILT	Alzheimer's disease	0.055789	0.0712	0.7831	0.43356	-0.083763	0.195341
GUILT	Anorexia nervosa	0.3168	0.0653	4.8509	1.229e-06	0.188812	0.444788
GUILT	Anxiety disorders	0.50657	0.123	4.1185	3.8141e-05	0.26549	0.74765
GUILT	Autism spectrum disorder	0.062153	0.0516	1.2037	0.2287	-0.038983	0.163289
GUILT	Asthma	0.062817	0.0794	0.7913	0.42876	-0.092807	0.218441
GUILT	Bipolar disorder	0.13325	0.0499	2.6712	0.007557	0.035446	0.231054
GUILT	Body Mass Index	0.019434	0.0239	0.8121	0.41673	-0.02741	0.066278
GUILT	Coronary artery disease	-0.071088	0.1029	-0.6909	0.48962	-0.272772	0.130596
GUILT	Depressive symptoms	0.6753	0.0392	17.2336	1.486e-66	0.598468	0.752132
GUILT	Educational attainment	-0.027239	0.024	-1.1348	0.25647	-0.074279	0.019801
GUILT	Major depressive disorder	0.5035	0.0789	6.3828	1.7389e-10	0.348856	0.658144
GUILT	Birth length	-0.018649	0.053	-0.3521	0.72479	-0.122529	0.085231
GUILT	Body Mass Index - childhood	0.030827	0.0427	0.7217	0.47048	-0.052865	0.114519
GUILT	Birth weight	0.075284	0.0599	1.2563	0.209	-0.04212	0.192688
GUILT	Head circumference in infancy	-0.11586	0.0642	-1.8039	0.071239	-0.241692	0.009972
GUILT	Childhood obesity	0.13151	0.0434	3.0319	0.0024303	0.046446	0.216574
GUILT	Hip circumference	6.5796e-05	0.0265	0.0025	0.99802	-0.0518742	0.0520058
GUILT	Height	-0.041529	0.0226	-1.8347	0.066545	-0.085825	0.002767
GUILT	IQ	-0.075845	0.0367	-2.0689	0.038556	-0.147777	-0.003913
GUILT	Number of children	0.08829	0.0404	2.1855	0.028853	0.009106	0.167474
GUILT	Neuroticism	0.7819	0.0308	25.3497	9.0504e-142	0.721532	0.842268
GUILT	Schizophrenia	0.22455	0.0284	7.9075	2.6251e-15	0.168886	0.280214
GUILT	Subjective well-being	-0.51213	0.0416	-12.3224	6.8632e-35	-0.593666	-0.430594
GUILT	Type II diabetes	-0.072725	0.0444	-1.6396	0.10109	-0.159749	0.014299
GUILT	Cigarettes per day	0.063467	0.067	0.9478	0.34325	-0.067853	0.194787
GUILT	Ever smoker	0.099413	0.0427	2.3281	0.019908	0.015721	0.183105
GUILT	Smoking cessation	-0.039995	0.0572	-0.6987	0.48472	-0.152107	0.072117
GUILT	Waist circumference	0.016853	0.0255	0.6603	0.50907	-0.033127	0.066833
GUILT	Waist-to-hip-ratio	0.030214	0.0281	1.0768	0.28156	-0.024862	0.08529
GUILT	Intracranial volume	-0.11063	0.0433	-2.5565	0.010574	-0.195498	-0.025762
GUILT	Longevity	0.02702	0.0691	0.3908	0.69598	-0.108416	0.162456
SUM-SCORE	Attention deficit/hyperactivity disorder	0.2381	0.0297	8.0103	1.1446e-15	0.179888	0.296312
SUM-SCORE	Age of having first child	-0.183	0.0285	-6.4305	1.2721e-10	-0.23886	-0.12714
SUM-SCORE	Alzheimer's disease	0.132	0.063	2.0957	0.036107	0.00852	0.25548
SUM-SCORE	Anorexia nervosa	0.2974	0.0551	5.4018	6.5991e-08	0.189404	0.405396
SUM-SCORE	Anxiety disorders	0.7644	0.1446	5.2856	1.2528e-07	0.480984	1.04782
SUM-SCORE	Autism spectrum disorder	0.0701	0.0429	1.6334	0.10238	-0.013984	0.154184
SUM-SCORE	Asthma	0.0696	0.0629	1.1064	0.26857	-0.053684	0.192884
SUM-SCORE	Bipolar disorder	0.0892	0.0437	2.0416	0.041195	0.003548	0.174852
SUM-SCORE	Body Mass Index	-0.0046	0.0198	-0.2304	0.8178	-0.043408	0.034208
SUM-SCORE	Coronary artery disease	-0.0081	0.0863	-0.0935	0.92553	-0.177248	0.161048
SUM-SCORE	Depressive symptoms	0.7852	0.0263	29.805	3.3681e-195	0.733652	0.836748
SUM-SCORE	Educational attainment	-0.2164	0.0185	-11.6933	1.379e-31	-0.25266	-0.18014
SUM-SCORE	Major depressive disorder	0.6536	0.0749	8.7234	2.6986e-18	0.506796	0.800404
SUM-SCORE	Birth length	-0.0077	0.0463	-0.1655	0.86854	-0.098448	0.083048
SUM-SCORE	Body Mass Index - childhood	-0.0402	0.0325	-1.2361	0.21641	-0.1039	0.0235
SUM-SCORE	Birth weight	0.0079	0.0472	0.1679	0.86665	-0.084612	0.100412
SUM-SCORE	Head circumference in infancy	-0.1687	0.0528	-3.1972	0.0013875	-0.272188	-0.065212
SUM-SCORE	Childhood obesity	0.0182	0.0345	0.5274	0.59792	-0.04942	0.08582
SUM-SCORE	Hip circumference	-0.0372	0.0209	-1.7787	0.075296	-0.078164	0.003764
SUM-SCORE	Height	-0.0606	0.0168	-3.6013	0.00031668	-0.093528	-0.027672
SUM-SCORE	IQ	-0.1711	0.0293	-5.839	5.2511e-09	-0.228528	-0.113672
SUM-SCORE	Number of children	0.0352	0.0359	0.9817	0.32626	-0.035164	0.105564
SUM-SCORE	Neuroticism	0.9504	0.0246	38.6055	0	0.902184	0.998616
SUM-SCORE	Schizophrenia	0.1979	0.023	8.6109	7.2462e-18	0.15282	0.24298
SUM-SCORE	Subjective well-being	-0.6528	0.0346	-18.8574	2.5561e-79	-0.720616	-0.584984
SUM-SCORE	Type II diabetes	-0.015	0.038	-0.3953	0.69261	-0.08948	0.05948
SUM-SCORE	Cigarettes per day	0.1067	0.0556	1.9203	0.05482	-0.002276	0.215676
SUM-SCORE	Ever smoker	0.1015	0.0389	2.613	0.0089756	0.025256	0.177744
SUM-SCORE	Smoking cessation	-0.1124	0.0517	-2.1765	0.029521	-0.213732	-0.011068
SUM-SCORE	Waist circumference	0.0108	0.0212	0.51	0.61002	-0.030752	0.052352
SUM-SCORE	Waist-to-hip-ratio	0.0758	0.0237	3.2033	0.0013588	0.029348	0.122252
SUM-SCORE	Intracranial volume	-0.1437	0.0377	-3.8069	0.00014072	-0.217592	-0.069808
SUM-SCORE	Longevity	-0.116	0.0624	-1.8573	0.063266	-0.238304	0.006304
CLUSTER: DEPRESSED AFFECT	Attention deficit/hyperactivity disorder	0.3732	0.0293	12.7362	3.7203e-37	0.315772	0.430628
CLUSTER: DEPRESSED AFFECT	Age of having first child	-0.3662	0.0286	-12.8162	1.3309e-37	-0.422256	-0.310144
CLUSTER: DEPRESSED AFFECT	Alzheimer's disease	0.1395	0.0675	2.0679	0.038653	0.0072	0.2718
CLUSTER: DEPRESSED AFFECT	Anorexia nervosa	0.0955	0.053	1.8035	0.071317	-0.00838	0.19938
CLUSTER: DEPRESSED AFFECT	Anxiety disorders	0.669	0.1286	5.1998	1.9946e-07	0.416944	0.921056
CLUSTER: DEPRESSED AFFECT	Autism spectrum disorder	0.0326	0.0451	0.7217	0.47046	-0.055796	0.120996
CLUSTER: DEPRESSED AFFECT	Asthma	0.0679	0.0658	1.033	0.30162	-0.061068	0.196868
CLUSTER: DEPRESSED AFFECT	Bipolar disorder	-0.0238	0.0437	-0.5438	0.58657	-0.109452	0.061852
CLUSTER: DEPRESSED AFFECT	Body Mass Index	0.1457	0.0194	7.527	5.1936e-14	0.107676	0.183724
CLUSTER: DEPRESSED AFFECT	Coronary artery disease	0.1473	0.0855	1.7235	0.0848	-0.02028	0.31488
CLUSTER: DEPRESSED AFFECT	Depressive symptoms	0.8571	0.0286	29.9426	5.4942e-197	0.801044	0.913156
CLUSTER: DEPRESSED AFFECT	Educational attainment	-0.3951	0.0176	-22.451	1.2514e-111	-0.429596	-0.360604
CLUSTER: DEPRESSED AFFECT	Major depressive disorder	0.6621	0.0814	8.131	4.2567e-16	0.502556	0.821644
CLUSTER: DEPRESSED AFFECT	Birth length	-0.0272	0.0502	-0.542	0.58782	-0.125592	0.071192
CLUSTER: DEPRESSED AFFECT	Body Mass Index - childhood	0.0514	0.0353	1.4533	0.14614	-0.017788	0.120588
CLUSTER: DEPRESSED AFFECT	Birth weight	-0.0033	0.0494	-0.0668	0.94676	-0.100124	0.093524
CLUSTER: DEPRESSED AFFECT	Head circumference in infancy	-0.1421	0.0533	-2.6663	0.0076693	-0.246568	-0.037632
CLUSTER: DEPRESSED AFFECT	Childhood obesity	0.1268	0.0374	3.3932	0.00069073	0.053496	0.200104
CLUSTER: DEPRESSED AFFECT	Hip circumference	0.0924	0.0208	4.4418	8.9224e-06	0.051632	0.133168
CLUSTER: DEPRESSED AFFECT	Height	-0.0638	0.0185	-3.4525	0.00055532	-0.10006	-0.02754
CLUSTER: DEPRESSED AFFECT	IQ	-0.2561	0.0287	-8.9074	5.2243e-19	-0.312352	-0.199848
CLUSTER: DEPRESSED AFFECT	Number of children	0.1707	0.0355	4.8035	1.5591e-06	0.10112	0.24028
CLUSTER: DEPRESSED AFFECT	Neuroticism	0.8607	0.0245	35.1631	7.3303e-271	0.81268	0.90872
CLUSTER: DEPRESSED AFFECT	Schizophrenia	0.0749	0.0241	3.1105	0.0018676	0.027664	0.122136
CLUSTER: DEPRESSED AFFECT	Subjective well-being	-0.6606	0.0381	-17.3499	1.9772e-67	-0.735276	-0.585924
CLUSTER: DEPRESSED AFFECT	Type II diabetes	0.0282	0.0416	0.6767	0.49857	-0.053336	0.109736
CLUSTER: DEPRESSED AFFECT	Cigarettes per day	0.2088	0.0629	3.3194	0.00090225	0.085516	0.332084
CLUSTER: DEPRESSED AFFECT	Ever smoker	0.2288	0.0391	5.8507	4.8949e-09	0.152164	0.305436
CLUSTER: DEPRESSED AFFECT	Smoking cessation	-0.286	0.0607	-4.7116	2.4574e-06	-0.404972	-0.167028
CLUSTER: DEPRESSED AFFECT	Waist circumference	0.1546	0.0206	7.5155	5.6681e-14	0.114224	0.194976
CLUSTER: DEPRESSED AFFECT	Waist-to-hip-ratio	0.1884	0.0243	7.753	8.9779e-15	0.140772	0.236028
CLUSTER: DEPRESSED AFFECT	Intracranial volume	-0.1303	0.04	-3.2559	0.0011304	-0.2087	-0.0519
CLUSTER: DEPRESSED AFFECT	Longevity	-0.231	0.0633	-3.6495	0.0002627	-0.355068	-0.106932
CLUSTER: WORRY	Attention deficit/hyperactivity disorder	0.0564	0.0324	1.7382	0.082176	-0.007104	0.119904
CLUSTER: WORRY	Age of having first child	-0.0334	0.0311	-1.0753	0.28225	-0.094356	0.027556
CLUSTER: WORRY	Alzheimer's disease	0.1685	0.0679	2.4833	0.013018	0.035416	0.301584
CLUSTER: WORRY	Anorexia nervosa	0.3813	0.0593	6.4342	1.2415e-10	0.265072	0.497528
CLUSTER: WORRY	Anxiety disorders	0.7475	0.1474	5.0711	3.9558e-07	0.458596	1.0364
CLUSTER: WORRY	Autism spectrum disorder	0.0442	0.0444	0.9966	0.31898	-0.042824	0.131224
CLUSTER: WORRY	Asthma	0.0414	0.0635	0.6517	0.51458	-0.08306	0.16586
CLUSTER: WORRY	Bipolar disorder	0.1812	0.0478	3.7888	0.0001514	0.087512	0.274888
CLUSTER: WORRY	Body Mass Index	-0.1796	0.0212	-8.4622	2.6247e-17	-0.221152	-0.138048
CLUSTER: WORRY	Coronary artery disease	-0.096	0.0983	-0.9763	0.32891	-0.288668	0.096668
CLUSTER: WORRY	Depressive symptoms	0.5914	0.0314	18.8596	2.4494e-79	0.529856	0.652944
CLUSTER: WORRY	Educational attainment	-0.0834	0.0226	-3.6898	0.00022446	-0.127696	-0.039104
CLUSTER: WORRY	Major depressive disorder	0.577	0.0679	8.4989	1.9138e-17	0.443916	0.710084
CLUSTER: WORRY	Birth length	0.008	0.051	0.1575	0.87489	-0.09196	0.10796
CLUSTER: WORRY	Body Mass Index - childhood	-0.17	0.0343	-4.9507	7.3931e-07	-0.237228	-0.102772
CLUSTER: WORRY	Birth weight	-0.0111	0.0486	-0.2278	0.81979	-0.106356	0.084156
CLUSTER: WORRY	Head circumference in infancy	-0.1691	0.0561	-3.0145	0.0025741	-0.279056	-0.059144
CLUSTER: WORRY	Childhood obesity	-0.142	0.0358	-3.9673	7.2695e-05	-0.212168	-0.071832
CLUSTER: WORRY	Hip circumference	-0.1875	0.0227	-8.2493	1.5929e-16	-0.231992	-0.143008
CLUSTER: WORRY	Height	-0.0384	0.0174	-2.2053	0.027433	-0.072504	-0.004296
CLUSTER: WORRY	IQ	-0.1606	0.0318	-5.0501	4.4149e-07	-0.222928	-0.098272
CLUSTER: WORRY	Number of children	-0.0878	0.0404	-2.1704	0.029975	-0.166984	-0.008616
CLUSTER: WORRY	Neuroticism	0.8373	0.0245	34.1217	3.5223e-255	0.78928	0.88532
CLUSTER: WORRY	Schizophrenia	0.2744	0.0249	11.0424	2.3848e-28	0.225596	0.323204
CLUSTER: WORRY	Subjective well-being	-0.5203	0.0382	-13.6382	2.375e-42	-0.595172	-0.445428
CLUSTER: WORRY	Type II diabetes	-0.0517	0.0412	-1.2566	0.20891	-0.132452	0.029052
CLUSTER: WORRY	Cigarettes per day	-0.0365	0.0576	-0.6336	0.52637	-0.149396	0.076396
CLUSTER: WORRY	Ever smoker	-0.061	0.0434	-1.4072	0.15937	-0.146064	0.024064
CLUSTER: WORRY	Smoking cessation	0.0654	0.0558	1.1725	0.24101	-0.043968	0.174768
CLUSTER: WORRY	Waist circumference	-0.1602	0.0239	-6.7028	2.0445e-11	-0.207044	-0.113356
CLUSTER: WORRY	Waist-to-hip-ratio	-0.0575	0.026	-2.2066	0.027341	-0.10846	-0.00654
CLUSTER: WORRY	Intracranial volume	-0.1317	0.0431	-3.0588	0.0022223	-0.216176	-0.047224
CLUSTER: WORRY	Longevity	0.004	0.0677	0.0598	0.95229	-0.128692	0.136692
For computing the genetic correlations we used the summary statistics of the meta-analyses of the 15 Neuroticism phenotypes.
Genetic correlations were calculated using LD score regression.
None of the 95% confidence intervals (CI95%) includes 1, indicating that all genetic correlations deviate from unity.
